# Supplementary material for: Extensive Placental Methylation Profiling in Normal Pregnancies
Source: Int J Mol Sci. 2021 Feb 21;22(4):2136. doi: 10.3390/ijms22042136 (PMC7924820; doi:10.3390/ijms22042136)
Supplement: Supplementary file 1 [file ijms-22-02136-s001.zip]

Archive with 24 entries (24 files):
- Supplementary material/supplementary_figure_1.jpg
- Supplementary material/supplementary_table_18_IPA_placenta_diseases_and_functions_array_genes_hypo.xlsx
- Supplementary material/supplementary_table_10_IPA_placenta_diseases_and_functions_methylseq_genes_hypo.xlsx
- Supplementary material/supplementary_table_16_IPA_placenta_diseases_and_functions_array_genes_hyper.xlsx
- Supplementary material/supplementary_table_15_array_genebodies_hyper.xlsx
- Supplementary material/supplementary_table_12_IPA_placenta_diseases_and_functions_array_promoters_hyper.xlsx
- Supplementary material/supplementary_table_17_array_genebodies_hypo.xlsx
- Supplementary material/supplementary_table_3_methylseq_promoters_hyper.xlsx
- Supplementary material/supplementary_table_13_array_promoters_hypo.xlsx
- Supplementary material/supplementary_table_11_array_promoters_hyper.xlsx
- Supplementary material/supplementary_table_14_IPA_placenta_diseases_and_functions_array_promoters_hypo.xlsx
- Supplementary material/supplementary_table_22_dmt_promoters_SGAvsLGA_top1000.csv
- Supplementary material/supplementary_table_21_dmt_genes_SGAvsLGA_top1000.csv
- Supplementary material/supplementary_table_20_dmt_tiling_SGAvsLGA_top1000.csv
- Supplementary material/supplementary_table_23_dmt_cpgislands_SGAvsLGA_top1000.csv
- Supplementary material/supplementary_table_8_IPA_placenta_diseases_and_functions_methylseq_genes_hyper.xlsx
- Supplementary material/supplementary_table_4_IPA_placenta_diseases_and_functions_methylseq_promoters_hyper.xlsx
- Supplementary material/supplementary_table_19_dmt_sites_SGAvsLGA_top1000.csv
- Supplementary material/supplementary_table_7_methylseq_genebodies_hyper.xlsx
- Supplementary material/supplementary_table_5_methylseq_promoters_hypo.xlsx
- Supplementary material/supplementary_table_2_first_1000_sites_diff_meth_methylseq.csv
- Supplementary material/supplementary_table_6_IPA_placenta_diseases_and_functions_methylseq_promoters_hypo.xlsx
- Supplementary material/supplementary_table_1_first_1000_sites_diff_meth_array.csv
- Supplementary material/supplementary_table_9_methylseq_genebodies_hypo.xlsx
