# Supplementary material for: Extensive Placental Methylation Profiling in Normal Pregnancies
Source: Int J Mol Sci. 2021 Feb 21;22(4):2136. doi: 10.3390/ijms22042136 (PMC7924820; doi:10.3390/ijms22042136)
Supplement: Supplementary file 1 [file ijms-22-02136-s001.zip › Supplementary material/supplementary_table_18_IPA_placenta_diseases_and_functions_array_genes_hypo.xlsx]

## Sheet: Sheet0
© 2000-2021 QIAGEN. All rights reserved.
Categories	Functions	Diseases or Functions Annotation	p-value	Molecules	# Molecules
Nervous System Development and Function	olfactory response	Olfactory response	2,85E-12	OR10G2,OR10G9,OR10S1,OR10X1,OR10Z1,OR13A1,OR14J1,OR1M1,OR2H1,OR4C12,OR4C16,OR4D6,OR51A7,OR51G2,OR51S1,OR51T1,OR52R1,OR5A1,OR5L2,OR5M1,OR5M10,OR5M3,OR6C75,OR6P1,OR7G2,OR9G1	26
Cell-To-Cell Signaling and Interaction	signal transduction	Signal transduction	7,97E-09	CCL11,CEACAM6,LILRB5,mir-154,MS4A2,NPS,OR10G2,OR10G9,OR10S1,OR10X1,OR10Z1,OR13A1,OR14J1,OR1M1,OR2H1,OR4C12,OR4C16,OR4D6,OR51A7,OR51G2,OR51S1,OR51T1,OR52R1,OR5A1,OR5L2,OR5M1,OR5M10,OR5M3,OR6C75,OR6P1,OR7G2,OR9G1,RXFP2,TAAR5,TAS2R38	35
Cell-To-Cell Signaling and Interaction	communication	Communication of cells	1,07E-08	CCL11,CEACAM6,LILRB5,mir-154,mir-8,MS4A2,NPS,OR10G2,OR10G9,OR10S1,OR10X1,OR10Z1,OR13A1,OR14J1,OR1M1,OR2H1,OR4C12,OR4C16,OR4D6,OR51A7,OR51G2,OR51S1,OR51T1,OR52R1,OR5A1,OR5L2,OR5M1,OR5M10,OR5M3,OR6C75,OR6P1,OR7G2,OR9G1,RXFP2,TAAR5,TAS2R38	36
Dermatological Diseases and Conditions,Organismal Injury and Abnormalities	skin lesion	Skin lesion	1,07E-05	A1CF,ACKR1,AGAP2,BPIFB6,C1orf158,C20orf202,CD1E,CEACAM6,CYLC2,CYP11B2,DEFB118,DPPA2,FAM71C,FCRL2,FCRL3,HTR3A,ISX,KRTAP5-3/KRTAP5-5,LCE3E,LCN1,LILRA5,LILRB5,LRRC30,MAS1L,mir-30,MMP26,MS4A2,NEUROD4,NPS,OR10G2,OR10G9,OR10J1,OR10S1,OR10X1,OR10Z1,OR13A1,OR14J1,OR1G1,OR1L3,OR1M1,OR2H1,OR2W1,OR4C12,OR4C16,OR4D6,OR4F17 (includes others),OR51A7,OR51F1,OR51G2,OR51L1,OR51S1,OR51T1,OR52R1,OR56B4,OR5A1,OR5L2,…	85
Cancer,Dermatological Diseases and Conditions,Organismal Injury and Abnormalities	skin tumor	Skin tumor	1,99E-05	A1CF,ACKR1,AGAP2,BPIFB6,C1orf158,C20orf202,CD1E,CEACAM6,CYLC2,CYP11B2,DEFB118,DPPA2,FAM71C,FCRL2,FCRL3,HTR3A,ISX,KRTAP5-3/KRTAP5-5,LCE3E,LCN1,LILRA5,LILRB5,LRRC30,MAS1L,mir-30,MMP26,MS4A2,NEUROD4,NPS,OR10G2,OR10G9,OR10J1,OR10S1,OR10X1,OR10Z1,OR13A1,OR14J1,OR1G1,OR1L3,OR1M1,OR2H1,OR2W1,OR4C12,OR4C16,OR4D6,OR4F17 (includes others),OR51A7,OR51F1,OR51G2,OR51L1,OR51S1,OR51T1,OR52R1,OR56B4,OR5A1,OR5L2,…	84
Cancer,Dermatological Diseases and Conditions,Organismal Injury and Abnormalities	cutaneous melanoma	Cutaneous melanoma	2,19E-05	A1CF,ACKR1,AGAP2,BPIFB6,C1orf158,C20orf202,CD1E,CEACAM6,CYLC2,CYP11B2,DEFB118,DPPA2,FAM71C,FCRL2,FCRL3,HTR3A,ISX,KRTAP5-3/KRTAP5-5,LCE3E,LILRA5,LILRB5,LRRC30,MAS1L,MMP26,MS4A2,NEUROD4,NPS,OR10G2,OR10G9,OR10J1,OR10S1,OR10X1,OR10Z1,OR13A1,OR14J1,OR1G1,OR1L3,OR1M1,OR2H1,OR2W1,OR4C12,OR4C16,OR4D6,OR4F17 (includes others),OR51A7,OR51F1,OR51G2,OR51L1,OR51S1,OR51T1,OR52R1,OR56B4,OR5A1,OR5L2,OR5M1,OR5M10…	82
Cancer,Organismal Injury and Abnormalities	malignant solid organ tumor	Malignant solid organ tumor	2,89E-05	A1CF,ACKR1,AGAP2,BPIFB6,C1orf158,C20orf202,CD1E,CEACAM6,CYLC2,CYP11B2,DEFB118,DPPA2,FAM71C,FCRL2,FCRL3,HTR3A,ISX,KRTAP5-3/KRTAP5-5,LCE3E,LCN1,LILRA5,LILRB5,LRRC30,MAS1L,mir-1,MMP26,MS4A2,NEUROD4,NPS,OR10G2,OR10G9,OR10J1,OR10S1,OR10X1,OR10Z1,OR13A1,OR14J1,OR1G1,OR1L3,OR1M1,OR2H1,OR2W1,OR4C12,OR4C16,OR4D6,OR4F17 (includes others),OR51A7,OR51F1,OR51G2,OR51L1,OR51S1,OR51T1,OR52R1,OR56B4,OR5A1,OR5L2,O…	84
Cancer,Dermatological Diseases and Conditions,Organismal Injury and Abnormalities	skin cancer	Skin cancer	3,94E-05	A1CF,ACKR1,AGAP2,BPIFB6,C1orf158,C20orf202,CD1E,CEACAM6,CYLC2,CYP11B2,DEFB118,DPPA2,FAM71C,FCRL2,FCRL3,HTR3A,ISX,KRTAP5-3/KRTAP5-5,LCE3E,LCN1,LILRA5,LILRB5,LRRC30,MAS1L,MMP26,MS4A2,NEUROD4,NPS,OR10G2,OR10G9,OR10J1,OR10S1,OR10X1,OR10Z1,OR13A1,OR14J1,OR1G1,OR1L3,OR1M1,OR2H1,OR2W1,OR4C12,OR4C16,OR4D6,OR4F17 (includes others),OR51A7,OR51F1,OR51G2,OR51L1,OR51S1,OR51T1,OR52R1,OR56B4,OR5A1,OR5L2,OR5M1,O…	83
Developmental Disorder,Hereditary Disorder,Organismal Injury and Abnormalities,Skeletal and Muscular Disorders	Miyoshi myopathy	Miyoshi myopathy	4,55E-05	mir-154,mir-30,mir-329,mir-379	4
Developmental Disorder,Hereditary Disorder,Organismal Functions,Organismal Injury and Abnormalities,Skeletal and Muscular Disorders	limb-girdle muscular dystrophy type 2A	Limb-girdle muscular dystrophy type 2A	5,03E-05	mir-154,mir-30,mir-329,mir-379	4
Developmental Disorder,Hereditary Disorder,Organismal Functions,Organismal Injury and Abnormalities,Skeletal and Muscular Disorders	limb-girdle muscular dystrophy type 2B	Limb-girdle muscular dystrophy type 2B	7,36E-05	mir-154,mir-30,mir-329,mir-379	4
Cancer,Organismal Injury and Abnormalities	melanoma	Melanoma	8,54E-05	A1CF,ACKR1,AGAP2,BPIFB6,C1orf158,C20orf202,CD1E,CEACAM6,CYLC2,CYP11B2,DEFB118,DPPA2,FAM71C,FCRL2,FCRL3,GZMB,HTR3A,ISX,KRTAP5-3/KRTAP5-5,LCE3E,LILRA5,LILRB5,LRRC30,LY6G6D,MAS1L,mir-1,mir-8,MMP26,MS4A2,NEUROD4,NPS,OR10G2,OR10G9,OR10J1,OR10S1,OR10X1,OR10Z1,OR13A1,OR14J1,OR1G1,OR1L3,OR1M1,OR2H1,OR2W1,OR4C12,OR4C16,OR4D6,OR4F17 (includes others),OR51A7,OR51F1,OR51G2,OR51L1,OR51S1,OR51T1,OR52R1,OR56B4,…	86
Endocrine System Disorders,Organismal Injury and Abnormalities,Reproductive System Disease	ovarian endometriosis	Ovarian endometriosis	1,32E-04	mir-1,mir-30,mir-379,mir-8	4
Developmental Disorder,Organismal Injury and Abnormalities,Skeletal and Muscular Disorders	nemaline myopathy	Nemaline myopathy	1,32E-04	mir-154,mir-30,mir-329,mir-379	4
Cellular Movement	invasion	Invasion of thyroid tumor cell lines	1,84E-04	mir-30,mir-8,PTCSC3	3
Cellular Development	epithelial to mesenchymal transdifferentiation	Epithelial to mesenchymal transdifferentiation of prostate cancer cell lines	2,54E-04	mir-1,mir-8	2
Developmental Disorder,Hereditary Disorder,Organismal Injury and Abnormalities,Skeletal and Muscular Disorders	facioscapulohumeral muscular dystrophy	Facioscapulohumeral muscular dystrophy	4,25E-04	mir-1,mir-154,mir-30,mir-379	4
Organismal Injury and Abnormalities,Reproductive System Disease	azoospermia	Azoospermia	5,53E-04	mir-1,mir-154,mir-30,mir-329,mir-379,mir-8,PRDM9,RXFP2	8
Gene Expression	gene silencing	Gene silencing	5,76E-04	mir-1,mir-154,mir-30,mir-329,mir-379,mir-8	6
Cellular Development,Cellular Growth and Proliferation,Connective Tissue Development and Function,Tissue Development	proliferation	Proliferation of epiphyseal chondrocytes	7,03E-04	mir-154,mir-379	2
Cancer,Dermatological Diseases and Conditions,Organismal Injury and Abnormalities	skin carcinoma	Skin carcinoma	8,19E-04	CD1E,DPPA2,FCRL2,FCRL3,HTR3A,LCN1,MMP26,OR10J1,OR10X1,OR10Z1,OR1M1,OR2H1,OR4C12,OR51F1,OR5L2,OR5M1,OR5M10,OR6C4,OR6C75,PPP3R2,REG3A	21
Developmental Disorder,Hereditary Disorder,Organismal Injury and Abnormalities,Skeletal and Muscular Disorders	Duchenne muscular dystrophy	Duchenne muscular dystrophy	8,28E-04	mir-1,mir-154,mir-30,mir-329,mir-379	5
Organismal Injury and Abnormalities,Reproductive System Disease	nonobstructive azoospermia	Nonobstructive azoospermia	1,88E-03	mir-1,mir-154,mir-30,mir-329,mir-379,mir-8	6
Cardiovascular System Development and Function,Organismal Development	sprouting angiogenesis	Sprouting angiogenesis	2,19E-03	mir-1,mir-154,mir-30,mir-329	4
Connective Tissue Disorders,Inflammatory Disease,Inflammatory Response,Organismal Injury and Abnormalities,Skeletal and Muscular Disorders	polymyositis	Polymyositis	2,77E-03	mir-154,mir-30,mir-379	3
Cancer,Dermatological Diseases and Conditions,Organismal Injury and Abnormalities	squamous cell skin cancer	Skin squamous cell carcinoma	2,90E-03	CD1E,DPPA2,FCRL3,MMP26,OR10J1,OR10Z1,OR1M1,OR4C12,OR51F1,OR5L2,OR5M1,OR5M10,PPP3R2,REG3A	14
Organismal Injury and Abnormalities,Reproductive System Disease	sperm disorder	Sperm disorder	3,50E-03	mir-1,mir-154,mir-30,mir-329,mir-379,mir-8,PRDM9,RXFP2,SPACA1	9
Cancer,Gastrointestinal Disease,Organismal Injury and Abnormalities	metastatic colorectal cancer	Metastatic colorectal cancer	3,52E-03	mir-1,mir-154,mir-30,mir-329,mir-379,mir-8,PPP3R2	7
Dermatological Diseases and Conditions,Inflammatory Disease,Inflammatory Response,Organismal Injury and Abnormalities,Skeletal and Muscular Disorders	dermatomyositis	Dermatomyositis	4,06E-03	mir-154,mir-30,mir-329,mir-379	4
Cell Cycle	S phase	S phase of gastrointestinal stromal tumor cell lines	5,08E-03	mir-154	1
Cancer,Cardiovascular System Development and Function,Neurological Disease,Organismal Injury and Abnormalities,Tumor Morphology	neovascularization	Neovascularization of glioblastoma	5,08E-03	mir-1	1
Immunological Disease,Inflammatory Disease,Organismal Injury and Abnormalities	size	Size of mycobacterial granuloma	5,08E-03	CCL11	1
Cellular Movement,Nervous System Development and Function	migration	Migration of trigeminal branchiomotor neurons	5,08E-03	NEUROD4	1
Cell-To-Cell Signaling and Interaction	binding	Binding of Campylobacter jejuni	5,08E-03	SIGLEC7	1
Endocrine System Development and Function,Energy Production,Lipid Metabolism,Small Molecule Biochemistry	oxidation	Oxidation of aldosterone	5,08E-03	CYP11B2	1
Ophthalmic Disease,Organismal Injury and Abnormalities	seborrhoeic meibomian gland dysfunction	Seborrhoeic meibomian gland dysfunction	5,08E-03	LCN1	1
Cell Morphology,Organ Morphology,Organismal Injury and Abnormalities,Skeletal and Muscular Disorders,Skeletal and Muscular System Development and Function,Tissue Morphology	hypertrophy	Hypertrophy of muscle precursor cells	5,08E-03	mir-1	1
Nervous System Development and Function	modulation	Modulation of ventromedial nucleus of hypothalamus	5,08E-03	UCN3	1
Cancer,Cell Cycle,Organismal Injury and Abnormalities	Gap 0-Gap 1 phase	Arrest in Gap 0-Gap 1 phase of acute myeloblastic leukemia cells	5,08E-03	TWIST2	1
Ophthalmic Disease,Organismal Injury and Abnormalities	obstructive meibomian gland dysfunction	Obstructive meibomian gland dysfunction	5,08E-03	LCN1	1
Carbohydrate Metabolism	synthesis	Synthesis of ribose	5,08E-03	mir-1	1
Cellular Response to Therapeutics	doxorubicin sensitivity	Doxorubicin sensitivity of thyroid tumor cell lines	5,08E-03	PTCSC3	1
Nervous System Development and Function	modulation	Modulation of septal nucleus	5,08E-03	UCN3	1
Cellular Response to Therapeutics	doxorubicin sensitivity	Doxorubicin sensitivity of carcinoma cell lines	5,08E-03	PTCSC3	1
Nervous System Development and Function	slow wave sleep	Slow wave sleep	5,08E-03	NPS	1
Behavior,Hereditary Disorder,Organismal Injury and Abnormalities	phenylthiocarbamide tasting	Phenylthiocarbamide tasting	5,08E-03	TAS2R38	1
Cardiovascular System Development and Function,Organ Development,Organ Morphology,Tissue Morphology	relaxation	Relaxation of left coronary artery	5,08E-03	CYP11B2	1
Cellular Function and Maintenance,Cellular Movement	localization	Localization of progenitor cells	5,08E-03	mir-8	1
Cancer,Developmental Disorder,Endocrine System Disorders,Hereditary Disorder,Metabolic Disease,Organismal Injury and Abnormalities	corticosterone methyl oxidase type I deficiency	Corticosterone methyl oxidase type I deficiency	5,08E-03	CYP11B2	1
Cellular Function and Maintenance	regulation	Regulation of Tip cells	5,08E-03	mir-30	1
Cellular Response to Therapeutics	gefitinib sensitivity	Gefitinib sensitivity of bladder cancer cell lines	5,08E-03	mir-8	1
Developmental Disorder,Gastrointestinal Disease,Hereditary Disorder,Ophthalmic Disease,Organismal Injury and Abnormalities	ablepharon-macrostomia syndrome	Ablepharon-macrostomia syndrome	5,08E-03	TWIST2	1
Endocrine System Disorders,Organismal Injury and Abnormalities	increased aldosterone to renin ratio	Increased aldosterone to renin ratio	5,08E-03	CYP11B2	1
Dental Disease,Developmental Disorder,Gastrointestinal Disease,Hereditary Disorder,Organismal Injury and Abnormalities	hypomaturation type amelogenesis imperfecta type IIA4	Hypomaturation type amelogenesis imperfecta type IIA4	5,08E-03	ODAPH	1
Dermatological Diseases and Conditions,Organismal Injury and Abnormalities	Barber-Say syndrome	Barber-Say syndrome	5,08E-03	TWIST2	1
Developmental Disorder,Hereditary Disorder,Ophthalmic Disease,Organismal Injury and Abnormalities	autosomal dominant multiple types cataract 22	Autosomal dominant multiple types cataract 22	5,08E-03	CRYBB3	1
Reproductive System Development and Function	estrous cycle	Delay in estrous cycle	5,08E-03	CCL11	1
Cell-To-Cell Signaling and Interaction,Hematological System Development and Function,Hypersensitivity Response	desensitization	Desensitization of basophils	5,08E-03	CCL11	1
Cancer,Developmental Disorder,Endocrine System Disorders,Hereditary Disorder,Metabolic Disease,Organismal Injury and Abnormalities	corticosterone methyl oxidase type II deficiency	Corticosterone methyl oxidase type II deficiency	5,08E-03	CYP11B2	1
Cell-To-Cell Signaling and Interaction	detachment	Detachment of pancreatic cancer cell lines	5,08E-03	PRSS1	1
Developmental Disorder,Organismal Development,Organismal Injury and Abnormalities	abnormal morphology	Abnormal morphology of inguinal canal	5,08E-03	RXFP2	1
Cancer,Cell Death and Survival,Organismal Injury and Abnormalities,Tumor Morphology	apoptosis	Initiation of apoptosis of tumor cells	5,08E-03	GZMB	1
Cell-To-Cell Signaling and Interaction	detachment	Detachment of breast cell lines	5,08E-03	GZMB	1
Cellular Development	epithelial-mesenchymal transition	Epithelial-mesenchymal transition of pancreatic cells	5,08E-03	mir-30	1
Cellular Growth and Proliferation,Nervous System Development and Function	inhibition	Inhibition of projection neurons	5,08E-03	NPS	1
Endocrine System Development and Function,Lipid Metabolism,Small Molecule Biochemistry	hydroxylation	Hydroxylation of corticosterone	5,08E-03	CYP11B2	1
Connective Tissue Disorders,Hematological Disease,Infectious Diseases,Organismal Injury and Abnormalities	infection	Infection of red blood cells	5,08E-03	ACKR1	1
Lipid Metabolism,Small Molecule Biochemistry,Vitamin and Mineral Metabolism	production	Production of vitamin A	5,08E-03	ISX	1
Immunological Disease,Inflammatory Disease,Organismal Injury and Abnormalities	size	Size of schistosomal granuloma	5,08E-03	CCL11	1
Developmental Disorder,Hereditary Disorder,Ophthalmic Disease,Organismal Injury and Abnormalities	autosomal recessive congenital nuclear cataract type 2	Autosomal recessive congenital nuclear cataract type 2	5,08E-03	CRYBB3	1
Cellular Development,Cellular Growth and Proliferation	cell proliferation	Cell proliferation of adenocarcinoma cell lines	5,44E-03	BCAR4,mir-1,mir-30,mir-379	4
Cancer,Organismal Injury and Abnormalities,Respiratory Disease	carcinoma	Lung carcinoma	5,92E-03	ACKR1,BCAR4,CD1E,CYP11B2,FCRL2,HTR3A,ISX,KRTAP26-1,KRTAP5-3/KRTAP5-5,LILRB5,LRRC30,mir-1,mir-154,mir-379,mir-8,MMP26,MS4A2,OR10S1,OR10X1,OR13A1,OR14J1,OR1G1,OR4C12,OR4D6,OR51F1,OR51G2,OR51L1,OR51S1,OR52R1,OR5A1,OR5L2,OR5M1,OR5M10,OR6C4,OR6C75,OR7G2,OR9G1,PRDM9,PRSS1,REG3A,SLCO1C1,TBC1D21,TRIM60,TWIST2,ZP4	45
Cancer,Dermatological Diseases and Conditions,Organismal Injury and Abnormalities	basal cell carcinoma	Basal cell carcinoma	6,07E-03	CD1E,FCRL2,FCRL3,HTR3A,LCN1,OR10J1,OR10X1,OR2H1,OR6C4,OR6C75,REG3A	11
Cancer,Cell-To-Cell Signaling and Interaction,Organismal Injury and Abnormalities	response	Response of tumor cells	7,12E-03	GZMB,mir-326	2
Cancer,Endocrine System Disorders,Gastrointestinal Disease,Organismal Injury and Abnormalities	pancreatoblastoma	Pancreatoblastoma	7,12E-03	MMP26,OR51T1	2
Skeletal and Muscular System Development and Function,Tissue Morphology	quantity	Quantity of muscle cell lines	7,13E-03	mir-154,mir-326,mir-8	3
Cancer,Organismal Injury and Abnormalities,Respiratory Disease	lung cancer	Lung cancer	7,26E-03	ACKR1,BCAR4,CD1E,CYP11B2,FCRL2,HTR3A,ISX,KRTAP26-1,KRTAP5-3/KRTAP5-5,LILRB5,LRRC30,mir-1,mir-154,mir-30,mir-379,mir-8,MMP26,MS4A2,OR10S1,OR10X1,OR13A1,OR14J1,OR1G1,OR4C12,OR4D6,OR51F1,OR51G2,OR51L1,OR51S1,OR52R1,OR5A1,OR5L2,OR5M1,OR5M10,OR6C4,OR6C75,OR7G2,OR9G1,PRDM9,PRSS1,REG3A,SLCO1C1,TBC1D21,TRIM60,TWIST2,ZP4	46
Cancer,Endocrine System Disorders,Gastrointestinal Disease,Organismal Injury and Abnormalities	pancreatic tumor	Pancreatic tumor	7,64E-03	ACKR1,AGAP2,CCL11,CEACAM6,CYP11B2,FAM71C,GZMB,HTR3A,KRTAP26-1,LILRB5,LRRC30,MAS1L,mir-30,mir-431,mir-8,MMP26,ODAPH,OR10X1,OR14J1,OR1L3,OR51T1,OR56B4,OR5A1,OR5M10,OR5M3,PRDM9,PRSS1,RFPL4A/RFPL4AL1,SCGB1D1,SIGLEC7,TAAR5,TRIM60	32
Cancer,Organismal Injury and Abnormalities,Reproductive System Disease	invasive cervical squamous cell carcinoma	Early stage invasive cervical squamous cell carcinoma	9,05E-03	mir-30,mir-326,mir-8	3
Cancer,Organismal Injury and Abnormalities,Reproductive System Disease	HER2-negative breast carcinoma	HER2-negative breast carcinoma	9,05E-03	mir-154,mir-30,mir-8	3
Cellular Assembly and Organization,Nervous System Development and Function	complexity	Complexity of dendrites	9,51E-03	AGAP2,HTR3A	2
Lipid Metabolism,Small Molecule Biochemistry	processing	Processing of glycolipid	1,01E-02	CD1E	1
Cell Death and Survival,Cellular Compromise	cytotoxicity	Cytotoxicity of keratinocyte cancer cell lines	1,01E-02	GZMB	1
Dermatological Diseases and Conditions,Developmental Disorder,Hereditary Disorder,Organismal Injury and Abnormalities	Setleis syndrome	Setleis syndrome	1,01E-02	TWIST2	1
Organ Morphology,Tissue Morphology	permeability	Permeability of skin tissue	1,01E-02	PRSS8	1
Cellular Assembly and Organization,Cellular Function and Maintenance	co-localization	Co-localization of actin stress fibers	1,01E-02	mir-8	1
Cell Death and Survival	apoptosis	Apoptosis of trigeminal branchiomotor neurons	1,01E-02	NEUROD4	1
Gastrointestinal Disease,Inflammatory Disease,Inflammatory Response,Organismal Injury and Abnormalities	dextran sodium sulfate-induced colitis	Early stage dextran sodium sulfate-induced colitis	1,01E-02	PRSS8	1
Cellular Development,Nervous System Development and Function,Tissue Development	specification	Specification of motor neurons	1,01E-02	NEUROD4	1
Cancer,Organismal Injury and Abnormalities	malignancy	Malignancy of carcinoma cell lines	1,01E-02	mir-8	1
Cancer,Organismal Injury and Abnormalities	malignancy	Malignancy of colorectal cancer cell lines	1,01E-02	mir-8	1
Nervous System Development and Function,Neurological Disease,Organ Morphology,Organismal Development,Organismal Injury and Abnormalities	lack	Lack of cerebellar lobule	1,01E-02	NEUROD4	1
Cellular Response to Therapeutics	cetuximab sensitivity	Cetuximab sensitivity of bladder cancer cell lines	1,01E-02	mir-8	1
Cancer,Organismal Injury and Abnormalities	malignancy	Malignancy of kidney cancer cell lines	1,01E-02	mir-8	1
Cellular Development,Cellular Growth and Proliferation,Nervous System Development and Function,Tissue Development	neurogenesis	Neurogenesis of bipolar cells	1,01E-02	NEUROD4	1
Cell Death and Survival	apoptosis	Apoptosis of facial branchiomotor neurons	1,01E-02	NEUROD4	1
Cell Death and Survival,Cell-To-Cell Signaling and Interaction,Cellular Assembly and Organization,Cellular Development,Cellular Function and Maintenance,Cellular Growth and Proliferation,Nervous System Development and Function,Tissue Development,Tissue Morphology	regeneration	Regeneration of neuromuscular synapse	1,01E-02	mir-1	1
Inflammatory Disease,Inflammatory Response,Organismal Injury and Abnormalities,Respiratory Disease	nonatopic asthma	Nonatopic asthma	1,01E-02	MS4A2	1
Reproductive System Development and Function	displacement	Displacement of sperm	1,01E-02	PPP3R2	1
Cardiovascular System Development and Function,Organismal Development	maturation	Maturation of capillary vessel	1,01E-02	AGAP2-AS1	1
Immunological Disease,Inflammatory Disease,Inflammatory Response,Organismal Injury and Abnormalities,Respiratory Disease	allergic asthma	Severe allergic asthma	1,01E-02	MS4A2	1
Infectious Diseases	reactivation	Reactivation of human herpesvirus 4 strain B95-8	1,01E-02	mir-8	1
Drug Metabolism,Endocrine System Development and Function,Lipid Metabolism,Small Molecule Biochemistry	hydroxylation	Hydroxylation of hydrocortisone	1,01E-02	CYP11B2	1
Cancer,Organismal Injury and Abnormalities	malignancy	Malignancy of prostate cancer cell lines	1,01E-02	mir-8	1
Immunological Disease,Inflammatory Disease,Inflammatory Response,Organismal Injury and Abnormalities,Respiratory Disease	allergic asthma	Moderate allergic asthma	1,01E-02	MS4A2	1
Cellular Assembly and Organization	translocation	Translocation of secretory granules	1,01E-02	MS4A2	1
Endocrine System Disorders,Hereditary Disorder,Metabolic Disease,Organismal Injury and Abnormalities	glucorticoid remediable aldosteronism	Glucorticoid remediable aldosteronism	1,01E-02	CYP11B2	1
Cell-To-Cell Signaling and Interaction,Endocrine System Development and Function,Organ Development	activation	Activation of thyroid cells	1,01E-02	GZMB	1
Cancer,Cell-To-Cell Signaling and Interaction,Organismal Injury and Abnormalities	response	Response of mammary tumor cells	1,01E-02	mir-326	1
Cellular Development,Embryonic Development,Organismal Development,Tissue Development	differentiation	Differentiation of mesenchymal stem cells	1,06E-02	mir-1,mir-154,mir-30	3
Cancer,Organismal Injury and Abnormalities	formation	Formation of solid tumor	1,08E-02	A1CF,ACKR1,AGAP2,BCAR4,BPIFB6,C1orf158,C20orf202,CD1E,CEACAM6,CYLC2,CYP11B2,DEFB118,FAM71C,FCRL2,FCRL3,GZMB,HTR3A,ISX,KRTAP26-1,KRTAP5-3/KRTAP5-5,LCN1,LILRA5,LILRB5,LRRC30,MAS1L,mir-1,mir-154,mir-30,mir-326,mir-329,mir-8,MMP26,MS4A2,NEUROD4,ODAPH,OR10G2,OR10G9,OR10J1,OR10S1,OR10X1,OR10Z1,OR13A1,OR14J1,OR1G1,OR1L3,OR1M1,OR2H1,OR2W1,OR4C12,OR4C16,OR4D6,OR4F17 (includes others),OR51A7,OR51F1,OR51G2,…	92
Dermatological Diseases and Conditions,Neurological Disease,Organismal Injury and Abnormalities	mechanical hyperalgesia	Mechanical hyperalgesia	1,08E-02	HTR3A,REG3A	2
Connective Tissue Disorders,Inflammatory Disease,Organismal Injury and Abnormalities,Respiratory Disease	idiopathic pulmonary fibrosis	Slowly progressive idiopathic pulmonary fibrosis	1,08E-02	mir-30,mir-8	2
Immunological Disease	hypersensitive reaction	Severe hypersensitive reaction	1,15E-02	MS4A2,PPP3R2	2
Cancer,Endocrine System Disorders,Gastrointestinal Disease,Organismal Injury and Abnormalities	pancreatic cancer	Pancreatic cancer	1,19E-02	ACKR1,AGAP2,CCL11,CEACAM6,CYP11B2,FAM71C,GZMB,HTR3A,KRTAP26-1,LILRB5,LRRC30,MAS1L,mir-30,mir-8,MMP26,ODAPH,OR10X1,OR1L3,OR51T1,OR56B4,OR5A1,OR5M3,PRDM9,PRSS1,SCGB1D1,SIGLEC7,TAAR5,TRIM60	28
Dermatological Diseases and Conditions,Infectious Diseases,Organismal Injury and Abnormalities	leprosy	Leprosy	1,23E-02	LILRB5,PPP3R2,SIGLEC7	3
Cancer,Hematological Disease,Immunological Disease,Organismal Injury and Abnormalities	hairy cell leukemia	Hairy cell leukemia	1,27E-02	MMP26,OR1L3,OR51T1,OR6C4,OR6K3,SLCO1C1	6
Endocrine System Disorders,Metabolic Disease,Organismal Injury and Abnormalities,Reproductive System Disease	pituitary ACTH hypersecretion	Pituitary ACTH hypersecretion	1,37E-02	CYP11B2,mir-8	2
Cellular Development,Cellular Growth and Proliferation,Embryonic Development,Organismal Development	proliferation	Proliferation of multilineage progenitor cells	1,41E-02	CCL11,GZMB,mir-326	3
Cardiovascular System Development and Function,Cellular Development,Tissue Development	differentiation	Differentiation of endothelial cells	1,41E-02	mir-1,mir-329,mir-8	3
Lipid Metabolism,Molecular Transport,Small Molecule Biochemistry	release	Release of leukotriene	1,44E-02	CCL11,MS4A2	2
Endocrine System Disorders,Gastrointestinal Disease,Inflammatory Disease,Inflammatory Response,Organismal Injury and Abnormalities	idiopathic chronic pancreatitis	Idiopathic chronic pancreatitis	1,52E-02	PRSS1	1
Cell-To-Cell Signaling and Interaction,Cellular Function and Maintenance,Molecular Transport,Small Molecule Biochemistry	exocytosis	Exocytosis of 5-hydroxytryptamine	1,52E-02	NPS	1
Cellular Movement,Hematological System Development and Function,Immune Cell Trafficking,Inflammatory Response	chemotaxis	Chemotaxis of myeloid-derived suppressor cells	1,52E-02	mir-154	1
Cell Death and Survival	apoptosis	Apoptosis of myeloid-derived suppressor cells	1,52E-02	mir-154	1
Cell-To-Cell Signaling and Interaction	response	Response of endothelial cell lines	1,52E-02	mir-8	1
Cancer,Cellular Development,Organismal Injury and Abnormalities,Tumor Morphology	differentiation	Differentiation of colorectal carcinoma cells	1,52E-02	mir-8	1
Cell-To-Cell Signaling and Interaction,Cellular Compromise,Cellular Function and Maintenance,Hematological System Development and Function,Hypersensitivity Response,Inflammatory Response	respiratory burst	Respiratory burst of eosinophils	1,52E-02	CCL11	1
Inflammatory Disease,Inflammatory Response,Organismal Injury and Abnormalities,Respiratory Disease	severe persistent asthma	Severe persistent asthma	1,52E-02	MS4A2	1
Inflammatory Disease,Inflammatory Response,Organismal Injury and Abnormalities,Respiratory Disease	inflammation	Inflammation of peribronchial tissue	1,52E-02	mir-1	1
Behavior	navigation	Navigation	1,52E-02	AGAP2	1
Drug Metabolism	uptake	Uptake of cerivastatin	1,52E-02	SLCO1C1	1
Developmental Disorder,Embryonic Development,Organismal Development,Tissue Morphology	abnormal morphology	Abnormal morphology of gubernaculum	1,52E-02	RXFP2	1
Cellular Movement,Hematological System Development and Function,Hypersensitivity Response,Immune Cell Trafficking	migration	Arrest in migration of eosinophils	1,52E-02	CCL11	1
Cancer,Cellular Development,Cellular Growth and Proliferation,Organismal Injury and Abnormalities,Reproductive System Disease,Tumor Morphology	proliferation	Proliferation of prostatic carcinoma	1,52E-02	mir-8	1
Cell Morphology,Cellular Compromise	collapse	Collapse of nucleus	1,52E-02	GZMB	1
Cellular Movement	invasion	Invasion of Neisseria gonorrhoeae	1,52E-02	CEACAM6	1
Reproductive System Development and Function	parturition	Delay in parturition	1,52E-02	CCL11	1
Infectious Diseases	replication	Replication of human herpesvirus 4	1,52E-02	mir-8	1
Cancer,Organismal Injury and Abnormalities,Tissue Morphology	quantity	Quantity of fibrosarcoma	1,52E-02	CCL11	1
Cardiovascular System Development and Function,Organ Morphology,Skeletal and Muscular System Development and Function,Tissue Morphology	quantity	Quantity of ventricular myocytes	1,52E-02	mir-1	1
Embryonic Development,Hair and Skin Development and Function,Organ Development,Organ Morphology,Organismal Development,Tissue Development	thickness	Thickness of stratum corneum	1,52E-02	PRSS8	1
Endocrine System Disorders,Gastrointestinal Disease,Inflammatory Disease,Organismal Injury and Abnormalities	inflammatory disorder	Inflammatory disorder of pancreas	1,52E-02	REG3A	1
Cancer,Organismal Injury and Abnormalities	tumorigenesis	Tumorigenesis of liver cell lines	1,52E-02	mir-8	1
Cancer,Cellular Development,Organismal Injury and Abnormalities,Tumor Morphology	differentiation	Differentiation of pancreatic cancer cells	1,52E-02	mir-8	1
Drug Metabolism,Molecular Transport,Nucleic Acid Metabolism,Small Molecule Biochemistry	uptake	Uptake of bosentan	1,52E-02	SLCO1C1	1
Cancer	atypical hyperplasia	Atypical hyperplasia	1,68E-02	mir-30,mir-8	2
Cancer,Organismal Injury and Abnormalities,Reproductive System Disease	progesterone receptor positive breast carcinoma	Progesterone receptor positive breast carcinoma	1,68E-02	mir-30,mir-8	2
Cancer,Organismal Injury and Abnormalities	non-hematological solid tumor	Non-hematological solid tumor	1,70E-02	A1CF,ACKR1,AGAP2,BCAR4,BPIFB6,C1orf158,C20orf202,CCL11,CD1E,CEACAM6,CRYBB3,CYLC2,CYP11B2,DEFB118,DPPA2,FAM71C,FCRL2,FCRL3,GZMB,HTR3A,ISX,KRTAP26-1,KRTAP5-3/KRTAP5-5,LCE3E,LCN1,LILRA5,LILRB5,LRRC30,LY6G6D,MAS1L,mir-1,mir-154,mir-30,mir-326,mir-329,mir-379,mir-431,mir-8,MMP26,MS4A2,NEUROD4,NPS,ODAPH,OR10G2,OR10G9,OR10J1,OR10S1,OR10X1,OR10Z1,OR13A1,OR14J1,OR1G1,OR1L3,OR1M1,OR2H1,OR2W1,OR4C12,OR4C16,…	104
Cancer,Endocrine System Disorders,Gastrointestinal Disease,Organismal Injury and Abnormalities	pancreatic adenocarcinoma	Pancreatic adenocarcinoma	1,71E-02	ACKR1,AGAP2,CCL11,CYP11B2,FAM71C,GZMB,KRTAP26-1,LILRB5,LRRC30,MAS1L,mir-30,mir-8,MMP26,ODAPH,OR10X1,OR1L3,OR51T1,OR56B4,OR5A1,OR5M3,PRDM9,SCGB1D1,SIGLEC7,TAAR5,TRIM60	25
Gastrointestinal Disease,Organismal Injury and Abnormalities	esophageal lesion	Esophageal lesion	1,72E-02	AGAP2,C20orf202,CCL11,FCRL3,mir-1,mir-30,mir-326,mir-8,OR10S1,OR5L2,TAS2R38	11
Cancer,Organismal Injury and Abnormalities	mixed neoplasia	Mixed neoplasia	1,73E-02	A1CF,AGAP2,CEACAM6,CYLC2,FCRL2,FCRL3,LILRB5,MMP26,MS4A2,NEUROD4,OR10G2,OR10G9,OR13A1,OR51G2,OR5A1,OR6P1,PRDM9,PRSS1,WFDC12	19
Connective Tissue Disorders,Inflammatory Disease,Organismal Injury and Abnormalities,Respiratory Disease	idiopathic pulmonary fibrosis	Rapidly progressive idiopathic pulmonary fibrosis	1,76E-02	mir-30,mir-8	2
Cancer,Organismal Injury and Abnormalities	extracranial solid tumor	Extracranial solid tumor	1,77E-02	A1CF,ACKR1,AGAP2,BCAR4,BPIFB6,C1orf158,C20orf202,CCL11,CD1E,CEACAM6,CRYBB3,CYLC2,CYP11B2,DEFB118,DPPA2,FAM71C,FCRL2,FCRL3,GZMB,HTR3A,ISX,KRTAP26-1,KRTAP5-3/KRTAP5-5,LCE3E,LCN1,LILRA5,LILRB5,LRRC30,LY6G6D,MAS1L,mir-1,mir-154,mir-30,mir-326,mir-329,mir-379,mir-431,mir-8,MMP26,MS4A2,NEUROD4,NPS,ODAPH,OR10G2,OR10G9,OR10J1,OR10S1,OR10X1,OR10Z1,OR13A1,OR14J1,OR1G1,OR1L3,OR1M1,OR2H1,OR2W1,OR4C12,OR4C16,…	105
Cellular Development,Cellular Growth and Proliferation,Connective Tissue Development and Function,Tissue Development	proliferation	Proliferation of chondrocytes	1,78E-02	mir-1,mir-154,mir-379	3
Cancer,Cellular Development,Cellular Growth and Proliferation,Organismal Injury and Abnormalities,Tumor Morphology	colony formation	Colony formation of cancer cells	1,85E-02	mir-8,TWIST2	2
Cell Cycle	Gap 0-Gap 1 phase	Arrest in Gap 0-Gap 1 phase of leukemia cell lines	2,02E-02	TWIST2	1
Cellular Development	maturation	Maturation of fibroblast cell lines	2,02E-02	mir-30	1
Embryonic Development,Nervous System Development and Function,Organ Development,Organismal Development,Tissue Development	formation	Formation of cerebellar lobule	2,02E-02	NEUROD4	1
Cancer,Cardiovascular Disease,Organismal Injury and Abnormalities	hyperplasia	Hyperplasia of heart cells	2,02E-02	mir-1	1
Cell Morphology	elongation	Elongation of breast cancer cell lines	2,02E-02	mir-8	1
Cellular Assembly and Organization,Nervous System Development and Function	complexity	Complexity of apical processes	2,02E-02	HTR3A	1
Cellular Development,Cellular Growth and Proliferation,Embryonic Development,Nervous System Development and Function,Organ Development,Organismal Development,Tissue Development,Visual System Development and Function	formation	Formation of Muller glia	2,02E-02	NEUROD4	1
Gastrointestinal Disease,Hematological Disease,Immunological Disease,Organismal Injury and Abnormalities	eosinophilia	Eosinophilia of intestine	2,02E-02	CCL11	1
Behavior	anxiolysis	Anxiolysis	2,02E-02	NPS	1
Gastrointestinal Disease,Organismal Injury and Abnormalities	edema	Edema of colonic mucosa	2,02E-02	CEACAM6	1
Cell Death and Survival	apoptosis	Apoptosis of gastrointestinal stromal tumor cell lines	2,02E-02	mir-154	1
Cancer,Gastrointestinal Disease,Organismal Injury and Abnormalities	growth	Growth of malignant tumor of stomach	2,02E-02	mir-8	1
Cellular Movement,Nervous System Development and Function	migration	Migration of facial branchiomotor neurons	2,02E-02	NEUROD4	1
Cellular Assembly and Organization,Cellular Compromise	perturbation	Perturbation of mitochondria	2,02E-02	GZMB	1
Cellular Function and Maintenance,Hematological System Development and Function,Hypersensitivity Response	regulation	Regulation of eosinophils	2,02E-02	CCL11	1
Inflammatory Disease,Inflammatory Response,Organismal Injury and Abnormalities,Respiratory Disease	moderate persistent asthma	Moderate persistent asthma	2,02E-02	MS4A2	1
Behavior	fear extinction	Fear extinction	2,02E-02	NPS	1
Cell Morphology,Cellular Function and Maintenance	autophagy	Autophagy of dopaminergic neurons	2,02E-02	AGAP2	1
Cell Death and Survival,Cellular Compromise	apoptosis	Apoptosis of nucleus	2,02E-02	GZMB	1
Organismal Injury and Abnormalities,Reproductive System Disease	development	Development of endometrioma	2,02E-02	RXFP2	1
Cellular Movement,Hematological System Development and Function,Hypersensitivity Response,Immune Cell Trafficking	mobilization	Mobilization of eosinophils	2,02E-02	CCL11	1
Cancer,Gastrointestinal Disease,Organismal Injury and Abnormalities	pancreatobiliary tumor	Pancreatobiliary tumor	2,11E-02	ACKR1,AGAP2,BPIFB6,CCL11,CEACAM6,CYP11B2,DPPA2,FAM71C,GZMB,HTR3A,KRTAP26-1,LILRB5,LRRC30,MAS1L,mir-30,mir-431,mir-8,MMP26,ODAPH,OR10X1,OR14J1,OR1L3,OR51T1,OR56B4,OR5A1,OR5M10,OR5M3,PRDM9,PRSS1,RFPL4A/RFPL4AL1,SCGB1D1,SIGLEC7,TAAR5,TRIM60	34
Cancer,Endocrine System Disorders,Gastrointestinal Disease,Organismal Injury and Abnormalities	growth	Growth of pancreatic tumor	2,11E-02	CCL11,mir-30	2
Connective Tissue Disorders,Hematological Disease,Immunological Disease,Organismal Injury and Abnormalities	immune thrombocytopenia	Immune thrombocytopenia	2,24E-02	mir-154,mir-30,PPP3R2	3
Inflammatory Disease,Inflammatory Response,Organismal Injury and Abnormalities,Renal and Urological Disease	lupus nephritis	Class II lupus nephritis	2,24E-02	mir-154,mir-30,mir-8	3
Cell Morphology	keratinization	Keratinization	2,25E-02	KRTAP26-1,KRTAP5-3/KRTAP5-5,KRTAP8-1,PRSS8	4
Cardiovascular Disease,Organismal Injury and Abnormalities,Skeletal and Muscular Disorders	acute myocardial infarction	Acute myocardial infarction	2,44E-02	CYP11B2,mir-1,PPP3R2	3
Dermatological Diseases and Conditions,Infectious Diseases,Organismal Injury and Abnormalities	lepromatous leprosy	Lepromatous leprosy	2,48E-02	LILRB5,SIGLEC7	2
Cellular Movement	chemotaxis	Chemotaxis of lymphoma cell lines	2,48E-02	ACKR1,CCL11	2
Cellular Development,Connective Tissue Development and Function	adipogenesis	Adipogenesis of stromal cell lines	2,52E-02	mir-8	1
Cancer,Connective Tissue Disorders,Organismal Injury and Abnormalities	myxoid/round cell liposarcoma	Myxoid/round cell liposarcoma	2,52E-02	OR5M3	1
Gastrointestinal Disease	chemotherapy sickness	Severe chemotherapy sickness	2,52E-02	HTR3A	1
Cell Morphology,Hematological System Development and Function,Hypersensitivity Response	shape change	Shape change of eosinophils	2,52E-02	CCL11	1
Cell-To-Cell Signaling and Interaction,Cellular Movement,Hematological System Development and Function,Hypersensitivity Response,Immune Cell Trafficking,Inflammatory Response	chemoattraction	Chemoattraction of eosinophils	2,52E-02	CCL11	1
Small Molecule Biochemistry	uptake	Uptake of fexofenadine	2,52E-02	SLCO1C1	1
Cell Death and Survival	anoikis	Anoikis of pancreatic cancer cell lines	2,52E-02	CEACAM6	1
Cell Morphology,Cellular Function and Maintenance	autophagy	Autophagy of ventricular myocytes	2,52E-02	mir-30	1
Cellular Development	epithelial-mesenchymal transition	Epithelial-mesenchymal transition of endometrial cancer cell lines	2,52E-02	mir-8	1
Cellular Development,Connective Tissue Development and Function	adipogenesis	Adipogenesis of bone marrow cell lines	2,52E-02	mir-8	1
Cell Death and Survival	apoptosis	Apoptosis of B-lymphoblastoid cells	2,52E-02	GZMB	1
Gastrointestinal Disease	chemotherapy sickness	Moderate chemotherapy sickness	2,52E-02	HTR3A	1
Antigen Presentation,Lipid Metabolism,Small Molecule Biochemistry	antigen presentation	Antigen presentation of lipid	2,52E-02	CD1E	1
Cardiovascular Disease	arrhythmogenesis	Arrhythmogenesis	2,52E-02	mir-1	1
Cellular Development,Cellular Growth and Proliferation,Embryonic Development,Nervous System Development and Function,Organ Development,Organismal Development,Tissue Development,Visual System Development and Function	development	Development of amacrine cells	2,52E-02	NEUROD4	1
Cancer,Gastrointestinal Disease,Inflammatory Disease,Inflammatory Response,Organismal Injury and Abnormalities,Respiratory Disease	chronic rhinosinusitis with nasal polyps	Chronic rhinosinusitis with nasal polyps	2,52E-02	MS4A2	1
Cell Death and Survival,Cell Morphology,Embryonic Development,Organismal Development,Tissue Morphology	loss	Loss of neuronal progenitor cells	2,52E-02	NEUROD4	1
Dermatological Diseases and Conditions,Organismal Injury and Abnormalities	male pattern hair loss	Male pattern hair loss	2,52E-02	mir-154	1
Organ Morphology,Tissue Morphology,Visual System Development and Function	quantity	Quantity of horizontal cells	2,52E-02	NEUROD4	1
Amino Acid Metabolism,Drug Metabolism,Molecular Transport,Small Molecule Biochemistry	uptake	Uptake of levothyroxine	2,52E-02	SLCO1C1	1
Amino Acid Metabolism,Drug Metabolism,Molecular Transport,Small Molecule Biochemistry	efflux	Efflux of levothyroxine	2,52E-02	SLCO1C1	1
Cancer,Cellular Development,Cellular Growth and Proliferation,Organismal Injury and Abnormalities,Tumor Morphology	colony formation	Colony formation of acute myeloblastic leukemia cells	2,52E-02	TWIST2	1
Embryonic Development,Hair and Skin Development and Function,Organ Development,Organismal Development,Tissue Development	development	Development of vibrissae	2,52E-02	PRSS8	1
Gastrointestinal Disease,Organismal Injury and Abnormalities	motility disorder of intestine	Motility disorder of intestine	2,52E-02	HTR3A	1
Cellular Development	differentiation	Differentiation of tooth cell lines	2,52E-02	mir-8	1
Cancer,Dermatological Diseases and Conditions,Organismal Injury and Abnormalities	multiplicity	Multiplicity of skin tumor	2,52E-02	mir-30	1
Inflammatory Disease,Organismal Injury and Abnormalities,Respiratory Disease	Th2 inflammatory disease	Th2 inflammatory disease of lung	2,52E-02	mir-1	1
Cancer,Organismal Injury and Abnormalities,Skeletal and Muscular Disorders	rhabdomyosarcoma	Primary rhabdomyosarcoma	2,52E-02	mir-1	1
Cell-To-Cell Signaling and Interaction	detachment	Detachment of endothelial cells	2,52E-02	GZMB	1
Cell-To-Cell Signaling and Interaction	activation	Activation of hepatoma cell lines	2,52E-02	ISX	1
Endocrine System Disorders,Gastrointestinal Disease,Hereditary Disorder,Inflammatory Disease,Inflammatory Response,Organismal Injury and Abnormalities	hereditary chronic pancreatitis	Hereditary chronic pancreatitis	2,52E-02	PRSS1	1
Cancer,Gastrointestinal Disease,Organismal Injury and Abnormalities	esophageal cancer	Esophageal cancer	2,58E-02	AGAP2,C20orf202,FCRL3,mir-1,mir-30,mir-326,mir-8,OR10S1,OR5L2,TAS2R38	10
Cancer,Organismal Injury and Abnormalities	nonhematologic malignant neoplasm	Nonhematologic malignant neoplasm	2,71E-02	A1CF,ACKR1,AGAP2,BCAR4,BPIFB6,C1orf158,C20orf202,CCL11,CD1E,CEACAM6,CRYBB3,CYLC2,CYP11B2,DEFB118,DPPA2,FAM71C,FCRL2,FCRL3,GZMB,HTR3A,ISX,KRTAP26-1,KRTAP5-3/KRTAP5-5,LCE3E,LCN1,LILRA5,LILRB5,LRRC30,LY6G6D,MAS1L,mir-1,mir-154,mir-30,mir-326,mir-329,mir-379,mir-8,MMP26,MS4A2,NEUROD4,NPS,ODAPH,OR10G2,OR10G9,OR10J1,OR10S1,OR10X1,OR10Z1,OR13A1,OR14J1,OR1G1,OR1L3,OR1M1,OR2H1,OR2W1,OR4C12,OR4C16,OR4D6,OR…	103
Cellular Development,Cellular Growth and Proliferation	cell proliferation	Cell proliferation of brain cancer cell lines	2,78E-02	mir-326,mir-8	2
Inflammatory Disease,Inflammatory Response,Organismal Injury and Abnormalities,Renal and Urological Disease	lupus nephritis	Lupus nephritis	2,88E-02	mir-154,mir-30,mir-8,PPP3R2	4
Developmental Disorder,Hereditary Disorder,Ophthalmic Disease,Organismal Injury and Abnormalities	autosomal dominant congenital eye anomaly	Autosomal dominant congenital eye anomaly	2,98E-02	CRYBB3,TWIST2	2
Immunological Disease,Infectious Diseases,Inflammatory Disease,Inflammatory Response,Organismal Injury and Abnormalities,Respiratory Disease	allergic bronchopulmonary aspergillosis	Allergic bronchopulmonary aspergillosis	3,01E-02	MS4A2	1
Cell Morphology	morphology	Morphology of liver cell lines	3,01E-02	mir-8	1
Organismal Functions	healing	Healing of endothelial cells	3,01E-02	CCL11	1
Cell-To-Cell Signaling and Interaction,Hematological System Development and Function,Hypersensitivity Response,Immune Cell Trafficking,Inflammatory Response	priming	Priming of eosinophils	3,01E-02	CCL11	1
RNA Post-Transcriptional Modification	editing	Editing of mRNA	3,01E-02	A1CF	1
Digestive System Development and Function,Embryonic Development,Organismal Development	development	Development of common bile duct	3,01E-02	mir-30	1
Cellular Function and Maintenance	respiration	Respiration of adipocytes	3,01E-02	mir-30	1
Cellular Development,Cellular Growth and Proliferation	proliferation	Proliferation of gastrointestinal stromal tumor cell lines	3,01E-02	mir-154	1
Connective Tissue Disorders,Organismal Injury and Abnormalities,Respiratory Disease	childrens interstitial lung disease	Childrens interstitial lung disease	3,01E-02	MS4A2	1
Gastrointestinal Disease	radiation induced nausea and vomiting	Radiation induced nausea and vomiting	3,01E-02	HTR3A	1
Organismal Injury and Abnormalities,Renal and Urological Disease	bladder pain syndrome	Bladder pain syndrome	3,01E-02	MS4A2	1
Cell Morphology,Developmental Disorder,Organ Morphology,Organismal Injury and Abnormalities,Skeletal and Muscular Disorders,Skeletal and Muscular System Development and Function,Tissue Morphology	hypertrophy	Hypertrophy of anterior tibial muscle	3,01E-02	mir-1	1
Gastrointestinal Disease,Hepatic System Disease,Organismal Injury and Abnormalities,Reproductive System Disease	intrahepatic cholestasis of pregnancy	Intrahepatic cholestasis of pregnancy	3,01E-02	SLCO1C1	1
Nervous System Development and Function	response	Response of chorda tympani	3,01E-02	HTR3A	1
Cancer,Cellular Development,Organismal Injury and Abnormalities,Reproductive System Disease,Tumor Morphology	differentiation	Differentiation of mammary tumor cells	3,01E-02	mir-8	1
Cancer	transformation	Transformation of hepatoma cell lines	3,01E-02	ISX	1
Inflammatory Disease,Inflammatory Response,Organismal Injury and Abnormalities,Respiratory Disease	inflammation	Inflammation of lung	3,36E-02	ACKR1,CCL11,GZMB,mir-1,mir-8,MS4A2	6
Cancer,Endocrine System Disorders,Organismal Injury and Abnormalities	malignant neuroendocrine neoplasm	Malignant neuroendocrine neoplasm	3,38E-02	ACKR1,CD1E,CYP11B2,FCRL2,HTR3A,KRTAP26-1,LILRB5,mir-8,MMP26,MS4A2,OR10S1,OR1G1,OR4C12,OR51F1,OR51G2,OR52R1,OR5M10,OR6C4,OR6C75,OR7G2,OR9G1,PRDM9,TBC1D21,TRIM60,ZP4	25
Cellular Development,Cellular Growth and Proliferation	development	Development of breast cancer cell lines	3,41E-02	mir-329,mir-8,TWIST2	3
Cell Death and Survival	apoptosis	Apoptosis of adenocarcinoma cell lines	3,41E-02	BCAR4,mir-379	2
Cancer,Cellular Development,Cellular Growth and Proliferation,Organismal Injury and Abnormalities,Tumor Morphology	colony formation	Colony formation of glioma cells	3,51E-02	mir-8	1
Ophthalmic Disease,Organismal Injury and Abnormalities	evaporative dry eye disease	Evaporative dry eye disease	3,51E-02	PPP3R2	1
Embryonic Development,Organ Development,Organismal Development,Reproductive System Development and Function,Tissue Development	formation	Formation of terminal end bud	3,51E-02	CCL11	1
Cellular Movement,Hematological System Development and Function,Hypersensitivity Response,Immune Cell Trafficking	migration	Migration of basophils	3,51E-02	CCL11	1
Infectious Diseases	infection	Infection by rhinovirus	3,51E-02	CCL11	1
Cellular Movement,Hematological System Development and Function,Hypersensitivity Response,Immune Cell Trafficking	cell rolling	Arrest in cell rolling of eosinophils	3,51E-02	CCL11	1
Cell-To-Cell Signaling and Interaction,Cellular Movement,Hematological System Development and Function,Immune Cell Trafficking	attraction	Attraction of effector lymphocytes	3,51E-02	CCL11	1
Post-Translational Modification,Protein Degradation,Protein Synthesis	hydrolysis	Hydrolysis of Gelatin	3,51E-02	MMP26	1
Inflammatory Disease,Ophthalmic Disease,Organismal Injury and Abnormalities	vernal keratoconjunctivitis	Severe vernal keratoconjunctivitis	3,51E-02	PPP3R2	1
Cellular Function and Maintenance	depolarization	Depolarization of atrium	3,51E-02	mir-1	1
Gastrointestinal Disease	acute chemotherapy sickness	Acute chemotherapy sickness	3,51E-02	HTR3A	1
Amino Acid Metabolism,Molecular Transport,Small Molecule Biochemistry	uptake	Uptake of L-triiodothyronine	3,51E-02	SLCO1C1	1
Small Molecule Biochemistry	production	Production of NADPH	3,51E-02	mir-1	1
Cancer,Organismal Injury and Abnormalities	growth	Initiation of growth of tumor	3,51E-02	mir-8	1
Cell-mediated Immune Response,Cell-To-Cell Signaling and Interaction,Cellular Movement,Hematological System Development and Function,Immune Cell Trafficking	recruitment	Recruitment of Th2 cells	3,51E-02	CCL11	1
Cellular Development,Cellular Growth and Proliferation	proliferation	Proliferation of pancreatic cancer cell lines	3,57E-02	CCL11,CEACAM6,mir-1,REG3A	4
Cellular Development,Cellular Growth and Proliferation	cell proliferation	Cell proliferation of colorectal cancer cell lines	3,73E-02	HTR3A,mir-1,mir-154,mir-30,mir-8,RFPL4A/RFPL4AL1	6
Cell Cycle	Gap 0-Gap 1 phase	Arrest in Gap 0-Gap 1 phase of tumor cell lines	3,75E-02	mir-154,TWIST2	2
Inflammatory Disease,Inflammatory Response,Organismal Injury and Abnormalities,Respiratory Disease	severe asthma	Severe asthma	3,86E-02	mir-329,MS4A2	2
Cancer,Endocrine System Disorders,Gastrointestinal Disease,Organismal Injury and Abnormalities	pancreatic ductal adenocarcinoma	Pancreatic ductal adenocarcinoma	3,89E-02	ACKR1,AGAP2,CCL11,CYP11B2,FAM71C,GZMB,KRTAP26-1,LILRB5,LRRC30,MAS1L,mir-30,mir-8,ODAPH,OR10X1,OR1L3,OR56B4,OR5A1,OR5M3,PRDM9,SCGB1D1,SIGLEC7,TAAR5,TRIM60	23
Cancer,Gastrointestinal Disease,Organismal Injury and Abnormalities	gastro-esophageal carcinoma	Gastro-esophageal carcinoma	3,99E-02	A1CF,AGAP2,BCAR4,C20orf202,CD1E,FCRL3,GZMB,KRTAP5-3/KRTAP5-5,mir-1,mir-30,mir-326,MMP26,NEUROD4,ODAPH,OR10J1,OR10S1,OR10Z1,OR14J1,OR1L3,OR4C12,OR4C16,OR51A7,OR51S1,OR52R1,OR5A1,OR5L2,OR5M1,OR5M3,OR6C75,OR6K3,OR6P1,PRDM9,RXFP2,SIGLEC7,SLCO1C1,SPACA1,TAS2R38,TRIM60,ZP4	39
Cancer,Endocrine System Disorders,Organismal Injury and Abnormalities	neuroendocrine tumor	Neuroendocrine tumor	3,99E-02	ACKR1,CD1E,CYP11B2,FCRL2,HTR3A,KRTAP26-1,LILRB5,mir-431,mir-8,MMP26,MS4A2,OR10S1,OR14J1,OR1G1,OR4C12,OR51F1,OR51G2,OR52R1,OR5M10,OR6C4,OR6C75,OR7G2,OR9G1,PRDM9,RFPL4A/RFPL4AL1,TBC1D21,TRIM60,ZP4	28
Cellular Development,Cellular Growth and Proliferation	development	Development of tumor cell lines	3,99E-02	AGAP2,GZMB,mir-1,mir-154,mir-329,mir-8,TWIST2	7
Amino Acid Metabolism,Molecular Transport,Small Molecule Biochemistry	transport	Transport of L-triiodothyronine	4,00E-02	SLCO1C1	1
Cell-To-Cell Signaling and Interaction,Cellular Movement,Hematological System Development and Function,Immune Cell Trafficking	attraction	Attraction of memory T lymphocytes	4,00E-02	CCL11	1
Gastrointestinal Disease,Organismal Injury and Abnormalities	irritable bowel syndrome with diarrhea	Irritable bowel syndrome with diarrhea	4,00E-02	HTR3A	1
Cellular Movement,Skeletal and Muscular System Development and Function	migration	Migration of airway smooth muscle cells	4,00E-02	ACKR1	1
Cancer,Organismal Injury and Abnormalities,Reproductive System Disease,Tumor Morphology	progression	Progression of prostatic carcinoma	4,00E-02	AGAP2	1
Respiratory Disease	acute respiratory failure	Acute respiratory failure	4,00E-02	LCN1	1
Post-Translational Modification	O-GlcNAcylation	O-GlcNAcylation of protein	4,00E-02	mir-154	1
Cardiovascular System Development and Function,Organ Development,Organ Morphology	systole	Systole of left ventricle	4,00E-02	CYP11B2	1
Nutritional Disease,Organismal Injury and Abnormalities,Psychological Disorders	anorexia-cachexia syndrome	Anorexia-cachexia syndrome	4,00E-02	HTR3A	1
Behavior	drinking	Abnormal drinking	4,00E-02	NEUROD4	1
Cellular Assembly and Organization,Gastrointestinal Disease,Hepatic System Disease,Organismal Injury and Abnormalities,Tissue Development	carbon tetrachloride-induced liver fibrosis	Carbon tetrachloride-induced liver fibrosis	4,00E-02	mir-30	1
Cell Cycle	G1 phase	Arrest in G1 phase of myeloma cell lines	4,00E-02	mir-154	1
Endocrine System Disorders,Gastrointestinal Disease,Metabolic Disease,Organismal Injury and Abnormalities	non-insulin-dependent diabetes mellitus	Non-insulin-dependent diabetes mellitus	4,02E-02	CYP11B2,HTR3A,mir-1,mir-154,mir-326,mir-379,mir-8	7
Cancer,Endocrine System Disorders,Organismal Injury and Abnormalities,Reproductive System Disease	adenosquamous ovarian cancer	Adenosquamous ovarian carcinoma	4,03E-02	AGAP2,CYLC2,LILRB5,MMP26,MS4A2,NEUROD4,OR10G2,OR10G9,OR51G2,OR5A1,OR6P1,WFDC12	12
Cancer,Gastrointestinal Disease,Organismal Injury and Abnormalities	gastroesophageal cancer	Gastroesophageal cancer	4,20E-02	A1CF,AGAP2,BCAR4,C20orf202,CD1E,FCRL3,GZMB,KRTAP5-3/KRTAP5-5,mir-1,mir-30,mir-326,mir-8,MMP26,NEUROD4,ODAPH,OR10J1,OR10S1,OR10Z1,OR14J1,OR1L3,OR4C12,OR4C16,OR51A7,OR51S1,OR52R1,OR5A1,OR5L2,OR5M1,OR5M3,OR6C75,OR6K3,OR6P1,PRDM9,RXFP2,SIGLEC7,SLCO1C1,SPACA1,TAS2R38,TRIM60,ZP4	40
Cancer,Organismal Injury and Abnormalities,Respiratory Disease	non-small cell lung cancer	Non-small cell lung carcinoma	4,32E-02	BCAR4,CYP11B2,HTR3A,ISX,LRRC30,mir-1,mir-154,mir-379,mir-8,MMP26,OR10X1,OR13A1,OR14J1,OR4C12,OR4D6,OR51G2,OR51L1,OR51S1,OR5A1,OR5L2,OR5M1,OR9G1,PRDM9,PRSS1,REG3A,SLCO1C1,TWIST2,ZP4	28
Cancer,Gastrointestinal Disease,Organismal Injury and Abnormalities	growth	Growth of digestive organ tumor	4,33E-02	CCL11,mir-30,mir-8	3
Cancer,Connective Tissue Disorders,Organismal Injury and Abnormalities,Skeletal and Muscular Disorders	Ewing sarcoma	Ewing sarcoma in bone	4,33E-02	KRTAP5-3/KRTAP5-5,PRAMEF12	2
Cellular Movement	migration	Migration of bone cancer cell lines	4,33E-02	BCAR4,mir-8	2
Cancer,Gastrointestinal Disease,Organismal Injury and Abnormalities	esophageal carcinoma	Esophageal carcinoma	4,40E-02	AGAP2,C20orf202,FCRL3,mir-1,mir-30,mir-326,OR10S1,OR5L2,TAS2R38	9
Developmental Disorder,Hereditary Disorder,Metabolic Disease,Organismal Injury and Abnormalities,Respiratory Disease	cystic fibrosis	Cystic Fibrosis	4,45E-02	LCN1,MS4A2	2
Behavior	hypolocomotion	Hypolocomotion	4,48E-02	CCL11	1
Infectious Diseases	susceptibility to human immunodeficiency virus type 1	Susceptibility to human immunodeficiency virus type 1	4,48E-02	CCL11	1
Behavior	avoidance	Avoidance	4,48E-02	HTR3A	1
Cellular Movement,Hematological System Development and Function,Hypersensitivity Response,Immune Cell Trafficking	transmigration	Transmigration of eosinophils	4,48E-02	CCL11	1
Cardiovascular Disease,Hematological Disease,Organismal Injury and Abnormalities	thrombosis	Thrombosis of atrium	4,48E-02	mir-1	1
Cancer,Hematological Disease,Immunological Disease,Organismal Injury and Abnormalities	cytogenetically normal acute myeloid leukemia	Cytogenetically normal acute myeloid leukemia	4,48E-02	mir-154	1
Gastrointestinal Disease	delayed chemotherapy induced nausea and vomiting	Delayed chemotherapy induced nausea and vomiting	4,48E-02	HTR3A	1
Nervous System Development and Function	rapid eye movement sleep	Rapid eye movement sleep	4,48E-02	NPS	1
Cellular Movement	migration	Migration of endocrine cell lines	4,48E-02	mir-8	1
Dermatological Diseases and Conditions,Immunological Disease,Inflammatory Disease,Organismal Injury and Abnormalities	chronic idiopathic urticaria	Chronic idiopathic urticaria	4,48E-02	MS4A2	1
Lipid Metabolism,Molecular Transport,Small Molecule Biochemistry	uptake	Uptake of taurocholic acid	4,48E-02	SLCO1C1	1
Nervous System Development and Function	arousal	Arousal	4,48E-02	NPS	1
Carbohydrate Metabolism,Drug Metabolism,Lipid Metabolism,Molecular Transport,Small Molecule Biochemistry	uptake	Uptake of digoxin	4,48E-02	SLCO1C1	1
Cellular Development,Cellular Growth and Proliferation	proliferation	Proliferation of schwannoma cell lines	4,48E-02	AGAP2	1
Cell Cycle	G1/S phase transition	Arrest in G1/S phase transition of lung cancer cell lines	4,48E-02	mir-30	1
Behavior	self-administration	Self-administration of cocaine	4,48E-02	NPS	1
Cardiovascular Disease,Hematological Disease,Organismal Injury and Abnormalities	severe aplastic anemia	Severe aplastic anemia	4,48E-02	PPP3R2	1
Organismal Injury and Abnormalities	edema	Edema of tissue	4,57E-02	CEACAM6,mir-1	2
Cancer,Organismal Injury and Abnormalities,Respiratory Disease	squamous cell lung cancer	Lung squamous cell carcinoma	4,59E-02	CYP11B2,ISX,mir-1,mir-154,mir-379,mir-8,MMP26,OR4C12,OR4D6,OR51S1,OR5L2,OR9G1,REG3A	13
Cancer,Organismal Injury and Abnormalities	tumorigenesis	Tumorigenesis of tissue	4,60E-02	A1CF,ACKR1,AGAP2,BCAR4,BPIFB6,C1orf158,C20orf202,CCL11,CD1E,CEACAM6,CRYBB3,CYLC2,CYP11B2,DEFB118,DPPA2,FAM71C,FCRL2,FCRL3,GZMB,HTR3A,ISX,KRTAP26-1,KRTAP5-3/KRTAP5-5,LCE3E,LCN1,LILRA5,LILRB5,LRRC30,LY6G6D,MAS1L,mir-1,mir-154,mir-30,mir-326,mir-379,mir-8,MMP26,MS4A2,NEUROD4,NPS,ODAPH,OR10G2,OR10G9,OR10J1,OR10S1,OR10X1,OR10Z1,OR13A1,OR14J1,OR1G1,OR1L3,OR1M1,OR2H1,OR2W1,OR4C12,OR4C16,OR4D6,OR4F17 (in…	101
Cardiovascular Disease,Organismal Injury and Abnormalities,Skeletal and Muscular Disorders	hypertrophic cardiomyopathy	Hypertrophic cardiomyopathy	4,61E-02	CYP11B2,mir-1,mir-30	3
Cell Morphology,Embryonic Development,Hair and Skin Development and Function,Organ Development,Organismal Development,Tissue Development	keratinization	Keratinization of epidermis	4,69E-02	KRTAP26-1,KRTAP5-3/KRTAP5-5,KRTAP8-1	3
Cell-To-Cell Signaling and Interaction,Cellular Function and Maintenance,Inflammatory Response	phagocytosis	Phagocytosis of bacteria	4,70E-02	CEACAM6,mir-30	2
Cell-To-Cell Signaling and Interaction,Hematological System Development and Function,Inflammatory Response	binding	Binding of monocytes	4,70E-02	CCL11,SIGLEC7	2
Cancer,Endocrine System Disorders,Organismal Injury and Abnormalities,Respiratory Disease	small cell lung cancer	Small cell lung carcinoma	4,70E-02	ACKR1,CD1E,CYP11B2,FCRL2,HTR3A,KRTAP26-1,LILRB5,MMP26,MS4A2,OR10S1,OR1G1,OR4C12,OR51F1,OR51G2,OR52R1,OR5M10,OR6C4,OR6C75,OR7G2,OR9G1,PRDM9,TBC1D21,TRIM60,ZP4	24
Cellular Development,Cellular Growth and Proliferation	cell proliferation	Cell proliferation of carcinoma cell lines	4,79E-02	AGAP2,BCAR4,mir-1,mir-154,mir-30,mir-379,mir-8,PTCSC3	8
Cancer,Hematological Disease,Immunological Disease,Organismal Injury and Abnormalities	leukemia	Leukemia	4,91E-02	ACKR1,C1orf158,CYLC2,GZMB,KRTAP5-3/KRTAP5-5,mir-154,mir-30,MMP26,NEUROD4,OR1L3,OR4C12,OR4F17 (includes others),OR51T1,OR5A1,OR6C4,OR6K3,OR9G1,PPP3R2,PRAMEF12,PRDM9,PRSS1,SLC25A52,SLCO1C1,TMEM236,TWIST2	25
Cell Death and Survival	cell viability	Cell viability of adenocarcinoma cell lines	4,95E-02	mir-154,mir-30	2
Small Molecule Biochemistry	efficacy	Efficacy of cisplatin	4,97E-02	mir-30	1
Cell Cycle	senescence	Senescence of cervical cancer cell lines	4,97E-02	mir-30	1
Cell Death and Survival	apoptosis	Apoptosis of cytotoxic T cells	4,97E-02	GZMB	1
Inflammatory Disease,Inflammatory Response,Organismal Injury and Abnormalities,Respiratory Disease	experimentally-induced asthma	Experimentally-induced asthma	4,97E-02	CCL11	1
Nervous System Development and Function,Organ Morphology,Tissue Morphology,Visual System Development and Function	quantity	Quantity of Muller glia	4,97E-02	NEUROD4	1
Cancer,Endocrine System Disorders,Gastrointestinal Disease,Organismal Injury and Abnormalities	growth	Growth of pancreatic ductal adenocarcinoma	4,97E-02	mir-30	1
Neurological Disease,Organismal Injury and Abnormalities	trigeminal neuralgia	Trigeminal neuralgia	4,97E-02	HTR3A	1
Cellular Movement	invasion	Invasion of neuroblastoma cell lines	4,97E-02	TWIST2	1
Cardiovascular System Development and Function,Embryonic Development,Organ Development,Organismal Development,Tissue Development	development	Development of cardiac conduction system	4,97E-02	mir-1	1
Cancer,Neurological Disease,Organismal Injury and Abnormalities	primary glioblastoma	Primary glioblastoma	4,97E-02	AGAP2	1
Cancer,Organismal Injury and Abnormalities	breast or pancreatic cancer	Breast or pancreatic cancer	4,98E-02	ACKR1,AGAP2,BCAR4,CCL11,CEACAM6,CYLC2,CYP11B2,DPPA2,FAM71C,GZMB,HTR3A,KRTAP26-1,KRTAP5-3/KRTAP5-5,LILRB5,LRRC30,MAS1L,mir-1,mir-154,mir-30,mir-8,MMP26,MS4A2,NEUROD4,ODAPH,OR10G2,OR10G9,OR10J1,OR10X1,OR1L3,OR51G2,OR51T1,OR56B4,OR5A1,OR5M3,OR6C75,OR6P1,PPP3R2,PRDM9,PRSS1,RFPL4A/RFPL4AL1,SCGB1D1,SIGLEC7,SLCO1C1,TAAR5,TAS2R38,TCIM,TRIM60,TWIST2,WFDC12	49
Hematological Disease,Immunological Disease	B-cell chronic lymphoproliferative disorder	B-cell chronic lymphoproliferative disorder	4,99E-02	MMP26,OR1L3,OR51T1,OR6C4,OR6K3,PPP3R2,SLCO1C1	7
