# Supplementary material for: Extensive Placental Methylation Profiling in Normal Pregnancies
Source: Int J Mol Sci. 2021 Feb 21;22(4):2136. doi: 10.3390/ijms22042136 (PMC7924820; doi:10.3390/ijms22042136)
Supplement: Supplementary file 1 [file ijms-22-02136-s001.zip › Supplementary material/supplementary_table_10_IPA_placenta_diseases_and_functions_methylseq_genes_hypo.xlsx]

## Sheet: Sheet0
© 2000-2021 QIAGEN. All rights reserved.
Categories	Functions	Diseases or Functions Annotation	p-value	Molecules	# Molecules
Cancer,Dermatological Diseases and Conditions,Organismal Injury and Abnormalities	cutaneous melanoma	Cutaneous melanoma	3,52E-14	A1CF,ADAM30,ADAMDEC1,AGAP2,ALDOB,BCL3,BTNL3,C1orf158,C20orf202,CABP5,CARMIL2,CDH9,CEACAM5,CER1,CGA,CLDN4,CRISP2,CYP11B1,CYP11B2,DDX43,DEFB121,DEFB125,DEFB126,DSC1,DTX3,ELSPBP1,ENTPD8,FAM153A/FAM153B,FCN2,FCRL1,FCRL2,FCRL3,FSCB,GDPD3,GFRAL,GNA15,GPR151,GPX6,GRXCR1,GYS2,HBB,HSD17B13,HSPB9,HTR3B,IGFL1,IGFL2,IL12B,KCNU1,KLK3,KRT23,KRT33A,KRTAP13-1,KRTAP13-3,KRTAP21-2,KRTAP5-3/KRTAP5-5,KRTAP5-4,LCE2C/…	173
Dermatological Diseases and Conditions,Organismal Injury and Abnormalities	skin lesion	Skin lesion	3,86E-14	A1CF,ADAM30,ADAMDEC1,AGAP2,ALDOB,BCL3,BTNL3,C1orf158,C20orf202,CABP5,CARMIL2,CDH9,CEACAM5,CER1,CGA,CLDN4,CRISP2,CYP11B1,CYP11B2,DDX43,DEFB121,DEFB125,DEFB126,DSC1,DTX3,ELSPBP1,ENTPD8,FAM153A/FAM153B,FCN2,FCRL1,FCRL2,FCRL3,FSCB,GDPD3,GFRAL,GNA15,GPR151,GPX6,GRXCR1,GYS2,HBB,HSD17B13,HSPB9,HTR3B,IGFL1,IGFL2,IL12B,KCNU1,KLK3,KRT23,KRT33A,KRTAP13-1,KRTAP13-2,KRTAP13-3,KRTAP21-2,KRTAP5-3/KRTAP5-5,KRTAP…	177
Cancer,Dermatological Diseases and Conditions,Organismal Injury and Abnormalities	skin tumor	Skin tumor	6,43E-14	A1CF,ADAM30,ADAMDEC1,AGAP2,ALDOB,BCL3,BTNL3,C1orf158,C20orf202,CABP5,CARMIL2,CDH9,CEACAM5,CER1,CGA,CLDN4,CRISP2,CYP11B1,CYP11B2,DDX43,DEFB121,DEFB125,DEFB126,DSC1,DTX3,ELSPBP1,ENTPD8,FAM153A/FAM153B,FCN2,FCRL1,FCRL2,FCRL3,FSCB,GDPD3,GFRAL,GNA15,GPR151,GPX6,GRXCR1,GYS2,HBB,HSD17B13,HSPB9,HTR3B,IGFL1,IGFL2,IL12B,KCNU1,KLK3,KRT23,KRT33A,KRTAP13-1,KRTAP13-2,KRTAP13-3,KRTAP21-2,KRTAP5-3/KRTAP5-5,KRTAP…	176
Cancer,Dermatological Diseases and Conditions,Organismal Injury and Abnormalities	skin cancer	Skin cancer	1,31E-13	A1CF,ADAM30,ADAMDEC1,AGAP2,ALDOB,BCL3,BTNL3,C1orf158,C20orf202,CABP5,CARMIL2,CDH9,CEACAM5,CER1,CGA,CLDN4,CRISP2,CYP11B1,CYP11B2,DDX43,DEFB121,DEFB125,DEFB126,DSC1,DTX3,ELSPBP1,ENTPD8,FAM153A/FAM153B,FCN2,FCRL1,FCRL2,FCRL3,FSCB,GDPD3,GFRAL,GNA15,GPR151,GPX6,GRXCR1,GYS2,HBB,HSD17B13,HSPB9,HTR3B,IGFL1,IGFL2,IL12B,KCNU1,KLK3,KRT23,KRT33A,KRTAP13-1,KRTAP13-2,KRTAP13-3,KRTAP21-2,KRTAP5-3/KRTAP5-5,KRTAP…	175
Nervous System Development and Function	olfaction	Olfaction	3,56E-13	INS,OR10G2,OR10H3,OR10J3,OR10X1,OR11H6,OR13A1,OR14C36,OR1I1,OR1M1,OR2D2,OR4A15,OR4B1,OR4C3,OR51A7,OR51E2,OR51F2,OR51G1,OR52A1,OR5AK2,OR5AN1,OR5AR1,OR5AS1,OR5J2,OR5L1,OR5L2,OR5M1,OR5M10,OR5M9,OR6C2,OR6C68,OR6C74,OR7A17,OR7G2,OR8H2,OR8K1,OR8U1,OR9G1,OR9G4	39
Nervous System Development and Function	olfactory response	Olfactory response	6,36E-13	OR10G2,OR10H3,OR10J3,OR10X1,OR11H6,OR13A1,OR14C36,OR1I1,OR1M1,OR2D2,OR4A15,OR4B1,OR4C3,OR51A7,OR51E2,OR51F2,OR51G1,OR52A1,OR5AK2,OR5AN1,OR5AR1,OR5AS1,OR5J2,OR5L1,OR5L2,OR5M1,OR5M10,OR5M9,OR6C2,OR6C68,OR6C74,OR7A17,OR7G2,OR8H2,OR8K1,OR8U1,OR9G1,OR9G4	38
Cancer,Organismal Injury and Abnormalities	melanoma	Melanoma	3,61E-11	A1CF,ADAM30,ADAMDEC1,AGAP2,ALDOB,BCL3,BTNL3,C1orf158,C20orf202,CABP5,CARMIL2,CD3G,CDH9,CEACAM5,CER1,CGA,CLDN4,CRISP2,CYP11B1,CYP11B2,DDX43,DEFB121,DEFB125,DEFB126,DSC1,DTX3,ELSPBP1,ENTPD8,FAM153A/FAM153B,FCN2,FCRL1,FCRL2,FCRL3,FFAR2,FSCB,GDPD3,GFRAL,GNA15,GPR151,GPX6,GRXCR1,GYS2,HBB,HSD17B13,HSPB9,HTR3B,IGFL1,IGFL2,IL12B,KCNU1,KLK3,KRT23,KRT33A,KRTAP13-1,KRTAP13-3,KRTAP21-2,KRTAP5-3/KRTAP5-5,KRTA…	177
Cell-To-Cell Signaling and Interaction	signal transduction	Signal transduction	1,48E-08	CD3G,CGA,FFAR2,GNA15,GPR151,IL12B,INS,LILRB5,mir-154,mir-7,NMUR2,NPS,OR10G2,OR10H3,OR10J3,OR10X1,OR11H6,OR13A1,OR14C36,OR1I1,OR1M1,OR2D2,OR4A15,OR4B1,OR4C3,OR51A7,OR51E2,OR51F2,OR51G1,OR52A1,OR5AK2,OR5AN1,OR5AR1,OR5AS1,OR5J2,OR5L1,OR5L2,OR5M1,OR5M10,OR5M9,OR6C2,OR6C68,OR6C74,OR7A17,OR7G2,OR8H2,OR8K1,OR8U1,OR9G1,OR9G4,TAAR5,TAS1R2,TAS1R3,TAS2R1	54
Cell-To-Cell Signaling and Interaction	communication	Communication of cells	1,76E-08	CD3G,CGA,FFAR2,GNA15,GPR151,IL12B,INS,LILRB5,mir-154,mir-7,mir-8,NMUR2,NPS,OR10G2,OR10H3,OR10J3,OR10X1,OR11H6,OR13A1,OR14C36,OR1I1,OR1M1,OR2D2,OR4A15,OR4B1,OR4C3,OR51A7,OR51E2,OR51F2,OR51G1,OR52A1,OR5AK2,OR5AN1,OR5AR1,OR5AS1,OR5J2,OR5L1,OR5L2,OR5M1,OR5M10,OR5M9,OR6C2,OR6C68,OR6C74,OR7A17,OR7G2,OR8H2,OR8K1,OR8U1,OR9G1,OR9G4,PDCD1,TAAR5,TAS1R2,TAS1R3,TAS2R1	56
Cell Morphology	keratinization	Keratinization	1,45E-06	DSC1,KRT23,KRT33A,KRTAP13-1,KRTAP13-2,KRTAP13-3,KRTAP21-2,KRTAP5-3/KRTAP5-5,KRTAP5-4,KRTAP8-1,LIPK,SPRR2D	12
Developmental Disorder,Hereditary Disorder,Organismal Injury and Abnormalities,Skeletal and Muscular Disorders	Miyoshi myopathy	Miyoshi myopathy	2,31E-06	mir-126,mir-154,mir-30,mir-329,mir-368,mir-379	6
Developmental Disorder,Hereditary Disorder,Organismal Functions,Organismal Injury and Abnormalities,Skeletal and Muscular Disorders	limb-girdle muscular dystrophy type 2A	Limb-girdle muscular dystrophy type 2A	2,69E-06	mir-126,mir-154,mir-30,mir-329,mir-368,mir-379	6
Cell Morphology,Embryonic Development,Hair and Skin Development and Function,Organ Development,Organismal Development,Tissue Development	keratinization	Keratinization of epidermis	4,49E-06	DSC1,KRT23,KRT33A,KRTAP13-1,KRTAP13-2,KRTAP13-3,KRTAP21-2,KRTAP5-3/KRTAP5-5,KRTAP5-4,KRTAP8-1	10
Developmental Disorder,Hereditary Disorder,Organismal Functions,Organismal Injury and Abnormalities,Skeletal and Muscular Disorders	limb-girdle muscular dystrophy type 2B	Limb-girdle muscular dystrophy type 2B	4,79E-06	mir-126,mir-154,mir-30,mir-329,mir-368,mir-379	6
Developmental Disorder,Hereditary Disorder,Organismal Injury and Abnormalities,Skeletal and Muscular Disorders	facioscapulohumeral muscular dystrophy	Facioscapulohumeral muscular dystrophy	5,78E-06	mir-126,mir-154,mir-30,mir-368,mir-379,mir-7,TECRL	7
Developmental Disorder,Organismal Injury and Abnormalities,Skeletal and Muscular Disorders	nemaline myopathy	Nemaline myopathy	1,15E-05	mir-126,mir-154,mir-30,mir-329,mir-368,mir-379	6
Cancer,Organismal Injury and Abnormalities	nonhematologic malignant neoplasm	Nonhematologic malignant neoplasm	4,18E-05	A1CF,ADAM30,ADAMDEC1,AGAP2,ALDOB,BCAR4,BCL3,BTNL3,C1orf158,C20orf202,CABP5,CARMIL2,CCDC198,CD177,CD3G,CDH9,CEACAM5,CER1,CGA,CLDN4,CRISP2,CYP11B1,CYP11B2,DDX43,DEFB106A/DEFB106B,DEFB121,DEFB125,DEFB126,DENND1C,DSC1,DTX3,ELSPBP1,ENTPD8,FAM153A/FAM153B,FAM170B,FCN2,FCRL1,FCRL2,FCRL3,FFAR2,FSCB,GDPD3,GFRAL,GNA15,GPR151,GPX6,GRXCR1,GYS2,HBB,HSD17B13,HSPB9,HTR3B,IGFL1,IGFL2,IL12B,INS,IQCF2,KCNE4,KCNU1,…	208
Gastrointestinal Disease,Organismal Injury and Abnormalities	esophageal lesion	Esophageal lesion	4,92E-05	ADAMDEC1,AGAP2,ALDOB,C20orf202,CDH9,DEFB125,FCRL3,GYS2,IGHD,KCNU1,KRTAP5-4,mir-30,mir-8,NEUROD6,NPPB,OR4C3,OR51E2,OR5L2,PCDH15,PDCD1,PLCH2,PPP1R3A,SCN7A,SEMG2,TUSC7	25
Cancer,Endocrine System Disorders,Organismal Injury and Abnormalities	malignant neuroendocrine neoplasm	Malignant neuroendocrine neoplasm	7,92E-05	BCL3,CRISP2,CYP11B1,CYP11B2,DEFB106A/DEFB106B,DSC1,FAM153A/FAM153B,FCRL2,FSCB,GDPD3,HTR3B,KLK3,KRT33A,LILRB5,LIPI,mir-8,MMP26,MRGPRG,MYH1,MYH13,OR10A7,OR11H6,OR14C36,OR1G1,OR2G3,OR4A15,OR51F2,OR5AN1,OR5AR1,OR5AS1,OR5D13,OR5J2,OR5L1,OR5M10,OR5M9,OR5T1,OR6C2,OR6C4,OR7G2,OR8H2,OR8J1,OR8U1,OR9G1,PCDH15,PDCD1,PYDC2,REG1B,RP1,RSPO4,SCN7A,SERPINA3,SPATA16,TAS1R3,TAS2R1,TECRL,ZP4	56
Cancer,Endocrine System Disorders,Organismal Injury and Abnormalities,Respiratory Disease	small cell lung cancer	Small cell lung carcinoma	9,34E-05	BCL3,CRISP2,CYP11B1,CYP11B2,DEFB106A/DEFB106B,DSC1,FAM153A/FAM153B,FCRL2,FSCB,GDPD3,HTR3B,KLK3,KRT33A,LILRB5,LIPI,MMP26,MRGPRG,MYH1,MYH13,OR10A7,OR11H6,OR14C36,OR1G1,OR2G3,OR4A15,OR51F2,OR5AN1,OR5AR1,OR5AS1,OR5D13,OR5J2,OR5L1,OR5M10,OR5M9,OR5T1,OR6C2,OR6C4,OR7G2,OR8H2,OR8J1,OR8U1,OR9G1,PCDH15,PDCD1,PYDC2,REG1B,RP1,RSPO4,SCN7A,SERPINA3,SPATA16,TAS1R3,TAS2R1,TECRL,ZP4	55
Endocrine System Disorders,Hereditary Disorder,Metabolic Disease,Organismal Injury and Abnormalities	glucorticoid remediable aldosteronism	Glucorticoid remediable aldosteronism	9,94E-05	CYP11B1,CYP11B2	2
Carbohydrate Metabolism	recognition	Recognition of sucrose	9,94E-05	TAS1R2,TAS1R3	2
Organismal Functions,Skeletal and Muscular Disorders	muscle weakness	Progressive muscle weakness	1,43E-04	mir-126,mir-154,mir-30,mir-329,mir-368,mir-379,SCN7A,SERPINA3	8
Endocrine System Disorders,Organismal Injury and Abnormalities,Reproductive System Disease	ovarian endometriosis	Ovarian endometriosis	1,54E-04	mir-126,mir-30,mir-368,mir-379,mir-8	5
Organismal Functions,Skeletal and Muscular Disorders	muscle weakness	Muscle weakness	1,78E-04	mir-126,mir-154,mir-30,mir-329,mir-368,mir-379,MYH1,SCN7A,SERPINA3	9
Gene Expression	gene silencing	Gene silencing	1,99E-04	mir-126,mir-154,mir-187,mir-30,mir-329,mir-379,mir-665,mir-7,mir-8	9
Cancer,Organismal Injury and Abnormalities,Respiratory Disease	carcinoma	Lung carcinoma	2,05E-04	ADAM30,BCAR4,BCL3,CDH9,CEACAM5,CLDN4,CRISP2,CYP11B1,CYP11B2,DEFB106A/DEFB106B,DSC1,FAM153A/FAM153B,FCRL2,FSCB,GDPD3,GYS2,HSD17B13,HTR3B,KCNU1,KLK3,KRT33A,KRTAP5-3/KRTAP5-5,KRTAP5-4,LILRB5,LIPI,mir-126,mir-154,mir-379,mir-8,MMP26,MRGPRG,MYH1,MYH13,NCAM2,OR10A7,OR10J3,OR10X1,OR11H6,OR13A1,OR14C36,OR1G1,OR2G3,OR4A15,OR51F2,OR51L1,OR5AN1,OR5AR1,OR5AS1,OR5D13,OR5J2,OR5L1,OR5L2,OR5M1,OR5M10,OR5M9,OR5T1…	88
Connective Tissue Disorders,Inflammatory Disease,Organismal Injury and Abnormalities,Respiratory Disease	idiopathic pulmonary fibrosis	Slowly progressive idiopathic pulmonary fibrosis	2,47E-04	mir-126,mir-30,mir-368,mir-8	4
Cancer,Organismal Injury and Abnormalities,Respiratory Disease	lung cancer	Lung cancer	2,95E-04	ADAM30,BCAR4,BCL3,CDH9,CEACAM5,CLDN4,CRISP2,CYP11B1,CYP11B2,DEFB106A/DEFB106B,DSC1,FAM153A/FAM153B,FCRL2,FSCB,GDPD3,GYS2,HSD17B13,HTR3B,KCNU1,KLK3,KRT33A,KRTAP5-3/KRTAP5-5,KRTAP5-4,LILRB5,LIPI,mir-126,mir-134,mir-154,mir-30,mir-379,mir-8,MMP26,MRGPRG,MYH1,MYH13,NCAM2,OR10A7,OR10J3,OR10X1,OR11H6,OR13A1,OR14C36,OR1G1,OR2G3,OR4A15,OR51F2,OR51L1,OR5AN1,OR5AR1,OR5AS1,OR5D13,OR5J2,OR5L1,OR5L2,OR5M1,OR5…	90
Cancer,Gastrointestinal Disease,Organismal Injury and Abnormalities	esophageal cancer	Esophageal cancer	2,99E-04	AGAP2,ALDOB,C20orf202,CDH9,DEFB125,FCRL3,KCNU1,KRTAP5-4,mir-30,mir-8,NEUROD6,NPPB,OR4C3,OR51E2,OR5L2,PCDH15,PDCD1,PLCH2,PPP1R3A,SCN7A,SEMG2,TUSC7	22
Cancer,Organismal Injury and Abnormalities	extracranial solid tumor	Extracranial solid tumor	3,18E-04	A1CF,ADAM30,ADAMDEC1,AGAP2,ALDOB,BCAR4,BCL3,BTNL3,C1orf158,C20orf202,CABP5,CARMIL2,CCDC198,CD177,CD3G,CDH9,CEACAM5,CER1,CGA,CLDN4,CRISP2,CYP11B1,CYP11B2,DDX43,DEFB106A/DEFB106B,DEFB121,DEFB125,DEFB126,DENND1C,DSC1,DTX3,ELSPBP1,ENTPD8,FAM153A/FAM153B,FAM170B,FCN2,FCRL1,FCRL2,FCRL3,FFAR2,FSCB,GDPD3,GFRAL,GNA15,GPR151,GPX6,GRXCR1,GYS2,HBB,HSD17B13,HSPB9,HTR3B,IGFL1,IGFL2,IL12B,INS,IQCF2,KCNE4,KCNU1,…	208
Cancer,Organismal Injury and Abnormalities	non-melanoma solid tumor	Non-melanoma solid tumor	3,25E-04	A1CF,ADAM30,ADAMDEC1,AGAP2,ALDOB,BCAR4,BCL3,BTNL3,C1orf158,C20orf202,CABP5,CARMIL2,CCDC198,CD177,CD3G,CDH9,CEACAM5,CER1,CGA,CLDN4,CRISP2,CYP11B1,CYP11B2,DDX43,DEFB106A/DEFB106B,DEFB121,DEFB125,DEFB126,DENND1C,DSC1,DTX3,ELSPBP1,ENTPD8,FAM153A/FAM153B,FAM170B,FCN2,FCRL1,FCRL2,FCRL3,FFAR2,FSCB,GDPD3,GFRAL,GNA15,GPR151,GPX6,GRXCR1,GYS2,HBB,HSD17B13,HSPB9,HTR3B,IGFL1,IGFL2,IL12B,INS,IQCF2,KCNE4,KCNU1,…	205
Cancer,Gastrointestinal Disease,Organismal Injury and Abnormalities	esophageal carcinoma	Esophageal carcinoma	3,67E-04	AGAP2,ALDOB,C20orf202,CDH9,DEFB125,FCRL3,KCNU1,KRTAP5-4,mir-30,NEUROD6,NPPB,OR4C3,OR51E2,OR5L2,PCDH15,PDCD1,PLCH2,PPP1R3A,SCN7A,SEMG2,TUSC7	21
Endocrine System Disorders,Metabolic Disease,Organismal Injury and Abnormalities,Reproductive System Disease	pituitary ACTH hypersecretion	Pituitary ACTH hypersecretion	3,99E-04	CYP11B1,CYP11B2,INS,mir-8	4
Cancer,Developmental Disorder,Endocrine System Disorders,Hereditary Disorder,Organismal Injury and Abnormalities	congenital adrenal hyperplasia	Congenital adrenal hyperplasia	4,10E-04	CYP11B1,CYP11B2,INS	3
Cancer,Gastrointestinal Disease,Organismal Injury and Abnormalities	metastatic colorectal cancer	Metastatic colorectal cancer	5,16E-04	CEACAM5,CLDN4,mir-126,mir-134,mir-154,mir-187,mir-30,mir-329,mir-368,mir-379,mir-8,PDCD1	12
Cancer,Endocrine System Disorders,Organismal Injury and Abnormalities	extrapancreatic neuroendocrine tumor	Extrapancreatic neuroendocrine tumor	5,42E-04	BCL3,CGA,CRISP2,CYP11B1,CYP11B2,DEFB106A/DEFB106B,DENND1C,DSC1,FAM153A/FAM153B,FCRL2,FSCB,GDPD3,HTR3B,KLK3,KRT33A,LILRB5,LIPI,mir-8,MMP26,MRGPRG,MSH4,MYH1,MYH13,OR10A7,OR11H6,OR14C36,OR1G1,OR2G3,OR4A15,OR51F2,OR5AN1,OR5AR1,OR5AS1,OR5D13,OR5J2,OR5L1,OR5M10,OR5M9,OR5T1,OR6C2,OR6C4,OR7G2,OR8H2,OR8J1,OR8U1,OR9G1,PCDH15,PDCD1,PYDC2,REG1B,RP1,RSPO4,SCN7A,SERPINA3,SPATA16,TAS1R3,TAS2R1,TECRL,ZP4	59
Cancer,Organismal Injury and Abnormalities,Respiratory Disease	respiratory system tumor	Respiratory system tumor	5,70E-04	ADAM30,ALDOB,BCAR4,BCL3,CDH9,CEACAM5,CLDN4,CRISP2,CYP11B1,CYP11B2,DEFB106A/DEFB106B,DSC1,FAM153A/FAM153B,FCRL2,FSCB,GDPD3,GYS2,HSD17B13,HTR3B,KCNU1,KLK3,KRT33A,KRTAP5-3/KRTAP5-5,KRTAP5-4,LILRB5,LIPI,mir-126,mir-134,mir-154,mir-30,mir-379,mir-7,mir-8,MMP26,MRGPRG,MSLN,MYH1,MYH13,NCAM2,OR10A7,OR10J3,OR10X1,OR11H6,OR13A1,OR14C36,OR1G1,OR2G3,OR4A15,OR51F2,OR51G1,OR51L1,OR5AN1,OR5AR1,OR5AS1,OR5D13,OR5…	95
Cancer,Gastrointestinal Disease,Organismal Injury and Abnormalities	secondary neoplasm of digestive system	Secondary neoplasm of digestive system	5,86E-04	CEACAM5,CLDN4,mir-126,mir-134,mir-154,mir-187,mir-30,mir-329,mir-368,mir-379,mir-7,mir-8,PDCD1	13
Developmental Disorder,Hereditary Disorder,Organismal Injury and Abnormalities,Skeletal and Muscular Disorders	muscular dystrophy	Progressive muscular dystrophy	6,82E-04	IL12B,mir-126,mir-154,mir-30,mir-329,mir-368,mir-379,mir-7,TECRL	9
Cancer,Gastrointestinal Disease,Organismal Injury and Abnormalities	esophageal adenocarcinoma	Esophageal adenocarcinoma	7,02E-04	ALDOB,C20orf202,CDH9,DEFB125,FCRL3,KCNU1,NEUROD6,OR4C3,OR51E2,OR5L2,PCDH15,PDCD1,PLCH2,PPP1R3A,SCN7A,SEMG2	16
Cancer,Organismal Injury and Abnormalities	squamous-cell carcinoma	Early stage squamous-cell carcinoma	7,64E-04	mir-126,mir-134,mir-187,mir-30,mir-8,PDCD1	6
Skeletal and Muscular Disorders	myopathy	Progressive myopathy	7,81E-04	IL12B,mir-126,mir-154,mir-30,mir-329,mir-368,mir-379,mir-7,SCN7A,SERPINA3,TECRL	11
Cancer,Organismal Injury and Abnormalities	tumorigenesis	Tumorigenesis of tissue	8,62E-04	A1CF,ADAM30,ADAMDEC1,AGAP2,ALDOB,BCAR4,BCL3,BTNL3,C1orf158,C20orf202,CABP5,CARMIL2,CCDC198,CD177,CD3G,CDH9,CEACAM5,CER1,CGA,CLDN4,CRISP2,CYP11B1,CYP11B2,DDX43,DEFB106A/DEFB106B,DEFB121,DEFB125,DEFB126,DENND1C,DSC1,DTX3,ELSPBP1,ENTPD8,FAM153A/FAM153B,FAM170B,FCN2,FCRL1,FCRL2,FCRL3,FFAR2,FSCB,GDPD3,GFRAL,GNA15,GPX6,GRXCR1,GYS2,HBB,HSD17B13,HSPB9,HTR3B,IGFL1,IGFL2,IL12B,INS,IQCF2,KCNE4,KCNU1,KLK3,KR…	202
Cancer,Organismal Injury and Abnormalities	carcinoma	Carcinoma	1,03E-03	A1CF,ADAM30,ADAMDEC1,AGAP2,ALDOB,BCAR4,BCL3,BTNL3,C20orf202,CABP5,CARMIL2,CCDC198,CD177,CD3G,CDH9,CEACAM5,CER1,CGA,CLDN4,CRISP2,CYP11B1,CYP11B2,DDX43,DEFB106A/DEFB106B,DEFB121,DEFB125,DEFB126,DENND1C,DSC1,DTX3,ELSPBP1,ENTPD8,FAM153A/FAM153B,FAM170B,FCN2,FCRL1,FCRL2,FCRL3,FFAR2,FSCB,GDPD3,GFRAL,GNA15,GPX6,GRXCR1,GYS2,HBB,HSD17B13,HSPB9,HTR3B,IGFL1,IGFL2,IL12B,INS,IQCF2,KCNE4,KCNU1,KLK3,KRT23,KRT33…	201
Organismal Injury and Abnormalities,Reproductive System Disease	nonobstructive azoospermia	Nonobstructive azoospermia	1,05E-03	mir-126,mir-154,mir-187,mir-30,mir-329,mir-368,mir-379,mir-7,mir-8	9
Cell-To-Cell Signaling and Interaction,Renal and Urological System Development and Function	calcium response	Calcium response of kidney cell lines	1,45E-03	TAS1R2,TAS1R3	2
Cell-To-Cell Signaling and Interaction,Embryonic Development	calcium response	Calcium response of embryonic cell lines	1,45E-03	TAS1R2,TAS1R3	2
Cell-To-Cell Signaling and Interaction,Hair and Skin Development and Function	calcium response	Calcium response of epithelial cell lines	1,45E-03	TAS1R2,TAS1R3	2
Cancer,Organismal Injury and Abnormalities,Reproductive System Disease	invasive cervical squamous cell carcinoma	Early stage invasive cervical squamous cell carcinoma	1,55E-03	mir-126,mir-134,mir-187,mir-30,mir-8	5
Cancer,Organismal Injury and Abnormalities,Reproductive System Disease	HER2-negative breast carcinoma	HER2-negative breast carcinoma	1,55E-03	mir-126,mir-154,mir-30,mir-8,PDCD1	5
Dermatological Diseases and Conditions,Inflammatory Disease,Inflammatory Response,Organismal Injury and Abnormalities,Skeletal and Muscular Disorders	dermatomyositis	Dermatomyositis	1,77E-03	IL12B,mir-154,mir-30,mir-329,mir-368,mir-379	6
Cancer,Organismal Injury and Abnormalities	blue round small cell tumor	Blue round small cell tumor	1,82E-03	BCL3,CRISP2,CYP11B1,CYP11B2,DEFB106A/DEFB106B,DSC1,FAM153A/FAM153B,FCRL2,FSCB,GDPD3,HTR3B,KLK3,KRT33A,LILRB5,LIPI,MMP26,MRGPRG,MYH1,MYH13,OR10A7,OR11H6,OR14C36,OR1G1,OR2G3,OR4A15,OR51F2,OR5AN1,OR5AR1,OR5AS1,OR5D13,OR5J2,OR5L1,OR5M10,OR5M9,OR5T1,OR6C2,OR6C4,OR7G2,OR8H2,OR8J1,OR8U1,OR9G1,PCDH15,PDCD1,PYDC2,RASAL3,REG1B,RP1,RSPO4,SCN7A,SERPINA3,SPATA16,TAS1R3,TAS2R1,TECRL,ZP4	56
Post-Translational Modification,Protein Degradation,Protein Synthesis	hydrolysis	Hydrolysis of Gelatin	2,02E-03	KLK3,MMP26	2
Protein Synthesis	quantity	Quantity of IFNG in blood	2,08E-03	IL12B,PLD4,RASAL3,ZG16	4
Endocrine System Disorders,Gastrointestinal Disease,Immunological Disease,Inflammatory Disease,Inflammatory Response,Organismal Injury and Abnormalities	autoimmune pancreatitis	Autoimmune pancreatitis	2,16E-03	PDCD1,REG1A,REG1B	3
Connective Tissue Disorders,Inflammatory Disease,Inflammatory Response,Organismal Injury and Abnormalities,Skeletal and Muscular Disorders	polymyositis	Polymyositis	2,22E-03	IL12B,mir-154,mir-30,mir-379	4
Behavior	licking behavior	Licking behavior	2,68E-03	TAS1R2,TAS1R3	2
Nervous System Development and Function	sweet taste sensitivity	Sweet taste sensitivity	2,68E-03	TAS1R2,TAS1R3	2
Post-Translational Modification	O-GlcNAcylation	O-GlcNAcylation of protein	2,68E-03	ALDOB,mir-154	2
Cellular Development,Cellular Growth and Proliferation,Connective Tissue Development and Function,Tissue Development	proliferation	Proliferation of epiphyseal chondrocytes	2,68E-03	mir-154,mir-379	2
Developmental Disorder,Hereditary Disorder,Organismal Injury and Abnormalities,Skeletal and Muscular Disorders	Duchenne muscular dystrophy	Duchenne muscular dystrophy	3,20E-03	IL12B,mir-154,mir-30,mir-329,mir-368,mir-379	6
Endocrine System Disorders,Gastrointestinal Disease,Hereditary Disorder,Immunological Disease,Metabolic Disease,Organismal Injury and Abnormalities	familial insulin-dependent diabetes mellitus	Familial insulin-dependent diabetes mellitus	3,42E-03	INS,PDCD1	2
Cancer,Gastrointestinal Disease,Organismal Injury and Abnormalities	digestive organ tumor	Digestive organ tumor	3,77E-03	A1CF,ADAM30,ADAMDEC1,AGAP2,ALDOB,BCAR4,BCL3,BTNL3,C20orf202,CABP5,CARMIL2,CD177,CD3G,CDH9,CEACAM5,CER1,CGA,CLDN4,CRISP2,CYP11B1,CYP11B2,DDX43,DEFB106A/DEFB106B,DEFB121,DEFB125,DEFB126,DENND1C,DSC1,DTX3,ENTPD8,FAM153A/FAM153B,FAM170B,FCN2,FCRL2,FCRL3,FFAR2,FSCB,GDPD3,GFRAL,GNA15,GPX6,GRXCR1,GYS2,HBB,HSD17B13,HSPB9,HTR3B,IGFL2,IL12B,INS,KCNE4,KCNU1,KLK3,KRT23,KRT33A,KRTAP13-1,KRTAP13-2,KRTAP13-3,KR…	183
Organismal Injury and Abnormalities,Reproductive System Disease	azoospermia	Azoospermia	3,78E-03	mir-126,mir-154,mir-187,mir-30,mir-329,mir-368,mir-379,mir-7,mir-8,MSH4	10
Cellular Function and Maintenance,Hematological System Development and Function	function	Function of CD8+ T lymphocyte	3,94E-03	CD3G,IL12B,PDCD1	3
Cancer,Dermatological Diseases and Conditions,Organismal Injury and Abnormalities	squamous cell skin cancer	Skin squamous cell carcinoma	4,19E-03	CDH9,FCRL3,FSCB,GRXCR1,HBB,KRTAP13-2,MMP26,MYH1,NCAM2,OR10J1,OR1M1,OR4A15,OR5AS1,OR5D13,OR5L2,OR5M1,OR5M10,OR8K5,PCDH15,PDCD1,REG3A,RP1	22
Small Molecule Biochemistry	efficacy	Efficacy of cisplatin	4,24E-03	CGA,mir-30	2
Cellular Movement,Reproductive System Development and Function	mobility	Mobility of sperm	4,24E-03	CGA,TAS1R3	2
Cancer,Organismal Injury and Abnormalities	abdominal neoplasm	Abdominal neoplasm	5,07E-03	A1CF,ADAM30,ADAMDEC1,AGAP2,ALDOB,BCAR4,BCL3,BTNL3,C20orf202,CABP5,CARMIL2,CCDC198,CD177,CD3G,CDH9,CEACAM5,CER1,CGA,CLDN4,CRISP2,CYP11B1,CYP11B2,DDX43,DEFB106A/DEFB106B,DENND1C,DSC1,DTX3,ENTPD8,FAM153A/FAM153B,FAM170B,FCN2,FCRL1,FCRL2,FCRL3,FFAR2,FSCB,GDPD3,GFRAL,GNA15,GPX6,GRXCR1,GYS2,HBB,HSD17B13,HSPB9,HTR3B,IGFL1,IGFL2,IL12B,INS,IQCF2,KCNE4,KCNU1,KLK3,KRT23,KRT33A,KRTAP13-1,KRTAP13-2,KRTAP13-3,…	191
Cell Morphology,Cellular Function and Maintenance	autophagy	Autophagy of muscle	5,15E-03	INS,TAS1R3	2
Molecular Transport,Nucleic Acid Metabolism,Small Molecule Biochemistry	quantity	Quantity of cyclic nucleotides	5,58E-03	CGA,FFAR2,INS,NPPB,NPS,OR51E2,TAS1R3,UCN3	8
Cancer,Organismal Injury and Abnormalities	abdominal cancer	Abdominal cancer	5,71E-03	A1CF,ADAM30,ADAMDEC1,AGAP2,ALDOB,BCAR4,BCL3,BTNL3,C20orf202,CABP5,CARMIL2,CCDC198,CD177,CD3G,CDH9,CEACAM5,CER1,CGA,CLDN4,CRISP2,CYP11B1,CYP11B2,DDX43,DEFB106A/DEFB106B,DENND1C,DSC1,DTX3,ENTPD8,FAM153A/FAM153B,FAM170B,FCN2,FCRL1,FCRL2,FCRL3,FFAR2,FSCB,GDPD3,GFRAL,GNA15,GPX6,GRXCR1,GYS2,HBB,HSPB9,HTR3B,IGFL1,IGFL2,IL12B,INS,IQCF2,KCNE4,KCNU1,KLK3,KRT23,KRT33A,KRTAP13-1,KRTAP13-2,KRTAP13-3,KRTAP21-2…	189
Cell-To-Cell Signaling and Interaction,Inflammatory Response	immune response	Immune response of lymph node cells	6,14E-03	IL12B,PDCD1	2
Digestive System Development and Function,Organ Morphology,Organismal Development	area	Area of islets of Langerhans	6,14E-03	INS,REG1B	2
Cancer,Organismal Injury and Abnormalities,Reproductive System Disease	cervical squamous cell carcinoma	Cervical squamous cell carcinoma	6,64E-03	GNA15,KRTAP5-3/KRTAP5-5,KRTAP5-4,mir-126,mir-134,mir-154,mir-187,mir-30,mir-8,OR10X1,PCDH15,PDCD1,SERPINA3,TAS1R2	14
Cancer,Dermatological Diseases and Conditions,Organismal Injury and Abnormalities	skin carcinoma	Skin carcinoma	7,13E-03	CDH9,FCRL2,FCRL3,FSCB,GPX6,GRXCR1,HBB,KRTAP13-2,MMP26,MYH1,NCAM2,OR10J1,OR10X1,OR1M1,OR4A15,OR4C3,OR4X2,OR5AN1,OR5AR1,OR5AS1,OR5D13,OR5L2,OR5M1,OR5M10,OR6C4,OR8K5,PCDH15,PDCD1,REG3A,RP1,SCGB1D2	31
Lipid Metabolism,Small Molecule Biochemistry	incorporation	Incorporation of triacylglycerol	7,21E-03	GDPD3,INS	2
Connective Tissue Disorders,Inflammatory Disease,Organismal Injury and Abnormalities,Respiratory Disease	idiopathic pulmonary fibrosis	Rapidly progressive idiopathic pulmonary fibrosis	7,41E-03	mir-126,mir-30,mir-8	3
Cancer,Organismal Injury and Abnormalities	visceral metastasis	Visceral metastasis	7,50E-03	CEACAM5,CLDN4,mir-126,mir-134,mir-154,mir-187,mir-30,mir-329,mir-368,mir-379,mir-7,mir-8,PDCD1	13
Cancer,Organismal Injury and Abnormalities	adenocarcinoma	Adenocarcinoma	7,83E-03	A1CF,ADAM30,ADAMDEC1,AGAP2,ALDOB,BCL3,BTNL3,C20orf202,CARMIL2,CCDC198,CD177,CD3G,CDH9,CEACAM5,CER1,CGA,CLDN4,CRISP2,CYP11B1,CYP11B2,DDX43,DEFB106A/DEFB106B,DEFB125,DENND1C,DSC1,DTX3,ENTPD8,FAM153A/FAM153B,FCN2,FCRL2,FCRL3,FFAR2,FSCB,GDPD3,GFRAL,GNA15,GPX6,GRXCR1,GYS2,HBB,HSD17B13,HSPB9,HTR3B,IGFL2,IL12B,IQCF2,KCNE4,KCNU1,KLK3,KRT23,KRT33A,KRTAP13-1,KRTAP13-2,KRTAP13-3,KRTAP5-3/KRTAP5-5,KRTAP5-4,L…	178
Hematological Disease,Infectious Diseases	malaria	Malaria caused by Plasmodium falciparum	8,36E-03	HBB,IL12B	2
Cancer,Gastrointestinal Disease,Organismal Injury and Abnormalities	tongue squamous cell carcinoma	Tongue squamous cell carcinoma	8,36E-03	AGAP2,PDCD1	2
Cancer,Dermatological Diseases and Conditions,Organismal Injury and Abnormalities	basal-cell tumor	Basal-cell tumor	9,61E-03	FCRL2,FCRL3,GPX6,MPL,MYH1,OR10J1,OR10X1,OR4A15,OR4C3,OR4X2,OR5AN1,OR5AR1,OR6C4,PCDH15,REG3A,RP1,SCGB1D2	17
Cell Cycle	S phase	S phase of gastrointestinal stromal tumor cell lines	9,99E-03	mir-154	1
Cell-To-Cell Signaling and Interaction,Hematological System Development and Function,Immune Cell Trafficking,Inflammatory Response	priming	Priming of gamma-delta T lymphocytes	9,99E-03	IL12B	1
Cancer,Hematological Disease,Organismal Injury and Abnormalities	sporadic myeloproliferative neoplasm	Sporadic myeloproliferative neoplasm	9,99E-03	MPL	1
Endocrine System Disorders,Gastrointestinal Disease,Hereditary Disorder,Metabolic Disease,Organismal Injury and Abnormalities	permanent neonatal diabetes mellitus type 4	Permanent neonatal diabetes mellitus type 4	9,99E-03	INS	1
Connective Tissue Disorders,Developmental Disorder,Hematological Disease,Hereditary Disorder,Organismal Injury and Abnormalities	erythrocytosis type 6	Erythrocytosis type 6	9,99E-03	HBB	1
Cancer,Organismal Injury and Abnormalities,Renal and Urological Disease	bilateral clear cell renal cell carcinoma	Bilateral clear cell renal cell carcinoma	9,99E-03	PDCD1	1
Cancer,Organismal Injury and Abnormalities,Respiratory Disease	ALK mutation negative EGFR mutation negative non-squamous non-small cell lung cancer	Advanced ALK mutation negative EGFR mutation negative non-squamous non-small cell lung cancer	9,99E-03	PDCD1	1
Cardiovascular Disease	chronic right ventricular overload	Chronic right ventricular overload	9,99E-03	NPPB	1
Cardiovascular Disease,Hematological Disease,Organismal Injury and Abnormalities	acquired aplastic anemia	Severe acquired aplastic anemia	9,99E-03	MPL	1
Cell-To-Cell Signaling and Interaction,Skeletal and Muscular System Development and Function	binding	Binding of skeletal muscle cells	9,99E-03	INS	1
Cell-To-Cell Signaling and Interaction,Cellular Assembly and Organization	formation	Formation of junctional complexes	9,99E-03	CLDN4	1
Endocrine System Disorders,Hematological Disease,Metabolic Disease,Organismal Injury and Abnormalities	hypoglycemic shock	Hypoglycemic shock	9,99E-03	INS	1
Nervous System Development and Function	modulation	Modulation of ventromedial nucleus of hypothalamus	9,99E-03	UCN3	1
Cancer,Organismal Injury and Abnormalities,Respiratory Disease	stage IB lung squamous cell carcinoma	Stage IB lung squamous cell carcinoma	9,99E-03	PDCD1	1
Cell-To-Cell Signaling and Interaction,Embryonic Development	adhesion	Adhesion of endodermal cells	9,99E-03	SERPINB5	1
Nervous System Development and Function	modulation	Modulation of septal nucleus	9,99E-03	UCN3	1
Auditory Disease,Hereditary Disorder,Neurological Disease,Organismal Injury and Abnormalities	autosomal recessive deafness type 25	Autosomal recessive deafness type 25	9,99E-03	GRXCR1	1
Gastrointestinal Disease,Immunological Disease,Inflammatory Disease,Organismal Injury and Abnormalities	allergic diarrhea	Delay in allergic diarrhea	9,99E-03	IL12B	1
Hematological Disease,Hereditary Disorder,Organismal Injury and Abnormalities	beta-globin type methemoglobinemia	Beta-globin type methemoglobinemia	9,99E-03	HBB	1
Nervous System Development and Function	slow wave sleep	Slow wave sleep	9,99E-03	NPS	1
Endocrine System Disorders,Gastrointestinal Disease,Hereditary Disorder,Metabolic Disease,Organismal Injury and Abnormalities	maturity-onset diabetes of the young type 10	Maturity-onset diabetes of the young type 10	9,99E-03	INS	1
Developmental Disorder,Hereditary Disorder,Ophthalmic Disease,Organismal Injury and Abnormalities	retinitis pigmentosa type 1	Retinitis pigmentosa type 1	9,99E-03	RP1	1
Cellular Function and Maintenance,Cellular Movement	localization	Localization of progenitor cells	9,99E-03	mir-8	1
Cancer,Hematological Disease,Organismal Injury and Abnormalities	myelodysplastic syndrome	Severe myelodysplastic syndrome	9,99E-03	MPL	1
Cancer,Developmental Disorder,Hematological Disease,Hereditary Disorder,Organismal Injury and Abnormalities	thrombocythemia type 2	Thrombocythemia type 2	9,99E-03	MPL	1
Dermatological Diseases and Conditions,Organismal Injury and Abnormalities	formation	Formation of ulcerating lesion	9,99E-03	DSC1	1
Cellular Function and Maintenance	incorporation	Incorporation of progenitor cells	9,99E-03	mir-126	1
Cancer,Gastrointestinal Disease,Organismal Injury and Abnormalities	anal squamous cell carcinoma	Stage IIIA anal squamous cell carcinoma	9,99E-03	PDCD1	1
Dermatological Diseases and Conditions,Organismal Injury and Abnormalities	acantholysis	Acantholysis of granular layer of epidermis	9,99E-03	DSC1	1
Cancer,Developmental Disorder,Endocrine System Disorders,Hereditary Disorder,Metabolic Disease,Organismal Injury and Abnormalities	corticosterone methyl oxidase type I deficiency	Corticosterone methyl oxidase type I deficiency	9,99E-03	CYP11B2	1
Cellular Response to Therapeutics	gefitinib sensitivity	Gefitinib sensitivity of bladder cancer cell lines	9,99E-03	mir-8	1
Cellular Movement	withdrawal	Withdrawal of lamellipodia	9,99E-03	SERPINB5	1
Carbohydrate Metabolism	dissociation	Dissociation of glycogen	9,99E-03	PPP1R3A	1
Cell Morphology	size	Size of insect cell lines	9,99E-03	INS	1
Cancer,Hematological Disease,Immunological Disease,Organismal Injury and Abnormalities,Tumor Morphology	classical Hodgkin lymphoma	Progressed classical Hodgkin lymphoma	9,99E-03	PDCD1	1
Cancer,Hematological Disease,Hereditary Disorder,Organismal Injury and Abnormalities	familial primary myelofibrosis	Familial primary myelofibrosis	9,99E-03	MPL	1
Hematological Disease	thrombocytosis	Mild thrombocytosis	9,99E-03	MPL	1
Hematological System Development and Function,Hematopoiesis,Lymphoid Tissue Structure and Development,Tissue Morphology	quantity	Quantity of megakaryoblasts	9,99E-03	MPL	1
Cancer,Organismal Injury and Abnormalities,Renal and Urological Disease	unclassified renal cell carcinoma	TNM stage NX unclassified renal cell carcinoma	9,99E-03	PDCD1	1
Organismal Injury and Abnormalities	dysplasia	Grade 4 dysplasia	9,99E-03	MPL	1
Cancer,Organismal Injury and Abnormalities,Renal and Urological Disease	unclassified renal cell carcinoma	TNM stage M0 unclassified renal cell carcinoma	9,99E-03	PDCD1	1
Cancer,Organismal Injury and Abnormalities,Respiratory Disease	ALK and ROS1 rearrangement negative, BRAF and EGFR mutation negative nonsquamous non-small cell lung cancer	ALK and ROS1 rearrangement negative, BRAF and EGFR mutation negative nonsquamous non-small cell lung cancer	9,99E-03	PDCD1	1
Cancer,Hematological Disease,Immunological Disease,Organismal Injury and Abnormalities	B-cell leukemia/lymphoma type 3	B-cell leukemia/lymphoma type 3	9,99E-03	BCL3	1
Cancer,Organismal Injury and Abnormalities,Renal and Urological Disease	sarcomatoid renal cell carcinoma	TNM stage NX sarcomatoid renal cell carcinoma	9,99E-03	PDCD1	1
Molecular Transport	absorption	Absorption of K+	9,99E-03	KLK3	1
Neurological Disease	pure autonomic failure	Pure autonomic failure	9,99E-03	HBB	1
Connective Tissue Disorders,Hematological Disease,Hereditary Disorder,Organismal Injury and Abnormalities	Hb SO Arab disease	Hb SO Arab disease	9,99E-03	HBB	1
Connective Tissue Disorders,Hematological Disease,Hereditary Disorder,Organismal Injury and Abnormalities	dominant beta-thalassemia intermedia	Dominant beta-thalassemia intermedia	9,99E-03	HBB	1
Connective Tissue Disorders,Hematological Disease,Organismal Injury and Abnormalities	recurrent thrombocytopenia	Recurrent thrombocytopenia	9,99E-03	MPL	1
Digestive System Development and Function,Gastrointestinal Disease,Hepatic System Development and Function,Hepatic System Disease,Infectious Diseases,Inflammatory Disease,Inflammatory Response,Organ Development,Organismal Injury and Abnormalities	hepatitis B	Early stage acute hepatitis B	9,99E-03	PDCD1	1
Cellular Development	epithelial-mesenchymal transition	Epithelial-mesenchymal transition of pancreatic cells	9,99E-03	mir-30	1
Cancer,Organismal Functions,Organismal Injury and Abnormalities,Tumor Morphology	inhibition	Inhibition of squamous-cell carcinoma	9,99E-03	mir-126	1
Endocrine System Development and Function,Organismal Development	proliferation	Proliferation of zona glomerulosa	9,99E-03	CYP11B1	1
Cancer,Gastrointestinal Disease,Organismal Injury and Abnormalities	anal margin basaloid squamous cell carcinoma	Anal margin basaloid squamous cell carcinoma	9,99E-03	PDCD1	1
Connective Tissue Disorders,Hematological Disease,Organismal Injury and Abnormalities	thrombocytopenia	Grade 3-4 thrombocytopenia	9,99E-03	MPL	1
Cancer,Cellular Movement,Hematological Disease,Hematopoiesis,Immune Cell Trafficking,Organismal Injury and Abnormalities	invasion	Invasion of lymphoblasts	9,99E-03	SCGB1D4	1
Hereditary Disorder,Immunological Disease,Organismal Injury and Abnormalities	immunodeficiency type 58	Immunodeficiency type 58	9,99E-03	CARMIL2	1
Endocrine System Development and Function,Lipid Metabolism,Small Molecule Biochemistry	hydroxylation	Hydroxylation of corticosterone	9,99E-03	CYP11B2	1
Cardiovascular Disease,Hereditary Disorder,Organismal Injury and Abnormalities	catecholaminergic polymorphic ventricular tachycardia type 3	Catecholaminergic polymorphic ventricular tachycardia type 3	9,99E-03	TECRL	1
Endocrine System Disorders,Organismal Injury and Abnormalities,Reproductive System Disease	ovarian hyperthecosis	Ovarian hyperthecosis	9,99E-03	INS	1
Cardiovascular Disease,Organismal Injury and Abnormalities	embolic infarction	Embolic infarction	9,99E-03	REG1A	1
Connective Tissue Disorders,Developmental Disorder,Hematological Disease,Hereditary Disorder,Organismal Injury and Abnormalities	congenital amegakaryocytic thrombocytopenia	Congenital amegakaryocytic thrombocytopenia	9,99E-03	MPL	1
Dermatological Diseases and Conditions,Inflammatory Disease,Organismal Injury and Abnormalities	comedones	Comedones of hair follicle	9,99E-03	DSC1	1
Cancer,Organismal Injury and Abnormalities,Renal and Urological Disease	localized renal-cell carcinoma	TNM stage M0 localized renal-cell carcinoma	9,99E-03	PDCD1	1
Cancer,Dermatological Diseases and Conditions,Organismal Injury and Abnormalities	cutaneous melanoma	Stage IIB resected cutaneous melanoma	9,99E-03	PDCD1	1
Cellular Function and Maintenance,Hematological System Development and Function	ingestion	Ingestion of red blood cells	9,99E-03	IL12B	1
Inflammatory Disease,Respiratory Disease	airway hyperresponsiveness	Airway hyperresponsiveness of trachea	9,99E-03	TPSG1	1
Carbohydrate Metabolism,Small Molecule Biochemistry	downregulation	Downregulation of D-glucose	9,99E-03	OBP2B	1
Cell-To-Cell Signaling and Interaction	adhesion	Adhesion of corneal stroma cells	9,99E-03	SERPINB5	1
Auditory Disease,Hereditary Disorder,Neurological Disease,Organismal Injury and Abnormalities	autosomal recessive deafness type 23	Autosomal recessive deafness type 23	9,99E-03	PCDH15	1
Cancer,Cardiovascular Disease,Hematological Disease,Organismal Injury and Abnormalities	severe aplastic anemia	Refractory severe aplastic anemia	9,99E-03	MPL	1
Endocrine System Development and Function,Energy Production,Lipid Metabolism,Small Molecule Biochemistry	oxidation	Oxidation of aldosterone	9,99E-03	CYP11B2	1
Hair and Skin Development and Function,Organ Morphology	permeability	Permeability of epidermis	9,99E-03	DSC1	1
Cell Death and Survival	quantity	Quantity of apoptotic prostate cancer cell lines	9,99E-03	SERPINB5	1
Developmental Disorder,Endocrine System Disorders,Hereditary Disorder,Organismal Injury and Abnormalities,Reproductive System Disease	spermatogenic failure 6	Spermatogenic failure 6	9,99E-03	SPATA16	1
Cancer,Gastrointestinal Disease,Organismal Injury and Abnormalities	metastatic colorectal cancer	Postoperative metastatic colorectal cancer	9,99E-03	CEACAM5	1
Endocrine System Disorders,Gastrointestinal Disease,Metabolic Disease,Organismal Injury and Abnormalities	non-insulin-dependent diabetes mellitus	Advanced stage non-insulin-dependent diabetes mellitus	9,99E-03	INS	1
Developmental Disorder,Gastrointestinal Disease,Hepatic System Disease,Hereditary Disorder,Metabolic Disease,Organismal Injury and Abnormalities,Skeletal and Muscular Disorders	liver glycogen storage disease type 0	Liver glycogen storage disease type 0	9,99E-03	GYS2	1
Cancer,Organismal Injury and Abnormalities,Respiratory Disease	malignant pleural mesothelioma	Recurrent malignant pleural mesothelioma	9,99E-03	PDCD1	1
Cancer,Organismal Injury and Abnormalities,Renal and Urological Disease	renal clear cell adenocarcinoma	TNM stage NX renal clear cell adenocarcinoma	9,99E-03	PDCD1	1
Cellular Development,Cellular Growth and Proliferation,Connective Tissue Development and Function,Hematological System Development and Function,Lymphoid Tissue Structure and Development,Tissue Development	cell proliferation	Cell proliferation of peripheral T lymphocyte	9,99E-03	PDCD1	1
Endocrine System Disorders,Gastrointestinal Disease,Hereditary Disorder,Immunological Disease,Metabolic Disease,Organismal Injury and Abnormalities	insulin-dependent diabetes mellitus type 2	Insulin-dependent diabetes mellitus type 2	9,99E-03	INS	1
Cardiovascular System Development and Function,Organ Development,Organ Morphology,Tissue Morphology	relaxation	Relaxation of left coronary artery	9,99E-03	CYP11B2	1
Cancer,Organismal Injury and Abnormalities,Renal and Urological Disease	unclassified renal cell carcinoma	TNM stage N1-3 unclassified renal cell carcinoma	9,99E-03	PDCD1	1
Cardiovascular System Development and Function,Tissue Development	formation	Formation of vascular endothelial tissue	9,99E-03	mir-126	1
Hereditary Disorder,Immunological Disease,Organismal Injury and Abnormalities	immunodeficiency 29	Immunodeficiency 29	9,99E-03	IL12B	1
Cancer,Organismal Injury and Abnormalities,Renal and Urological Disease	sarcomatoid renal cell carcinoma	TNM stage N1-3 sarcomatoid renal cell carcinoma	9,99E-03	PDCD1	1
Cancer,Organismal Injury and Abnormalities,Renal and Urological Disease	localized renal-cell carcinoma	TNM stage N1-3 localized renal-cell carcinoma	9,99E-03	PDCD1	1
Hematological Disease	thrombocytosis	Severe thrombocytosis	9,99E-03	MPL	1
Endocrine System Disorders,Hereditary Disorder,Metabolic Disease,Organismal Injury and Abnormalities	familial hyperproinsulinemia	Familial hyperproinsulinemia	9,99E-03	INS	1
Cellular Function and Maintenance	regulation	Regulation of Tip cells	9,99E-03	mir-30	1
Embryonic Development,Endocrine System Development and Function,Endocrine System Disorders,Organ Development,Organ Morphology,Organismal Development,Organismal Injury and Abnormalities,Tissue Development	abnormal morphology	Abnormal morphology of zona glomerulosa	9,99E-03	CYP11B1	1
Cardiovascular Disease,Organismal Injury and Abnormalities	peripheral arterial occlusive disease type 1	Peripheral arterial occlusive disease type 1	9,99E-03	SERPINA3	1
Hereditary Disorder,Immunological Disease,Organismal Injury and Abnormalities	immunodeficiency 17	Immunodeficiency 17	9,99E-03	CD3G	1
Cell Morphology,Organ Morphology,Organismal Injury and Abnormalities	hypertrophy	Hypertrophy of thyrotropes	9,99E-03	CGA	1
Endocrine System Disorders,Organismal Injury and Abnormalities	increased aldosterone to renin ratio	Increased aldosterone to renin ratio	9,99E-03	CYP11B2	1
Connective Tissue Disorders,Dermatological Diseases and Conditions,Hematological Disease,Immunological Disease,Organismal Injury and Abnormalities	immune thrombocytopenic purpura	Primary immune thrombocytopenic purpura	9,99E-03	MPL	1
Dental Disease,Developmental Disorder,Gastrointestinal Disease,Hereditary Disorder,Organismal Injury and Abnormalities	hypomaturation type amelogenesis imperfecta type IIA4	Hypomaturation type amelogenesis imperfecta type IIA4	9,99E-03	ODAPH	1
Cancer,Gastrointestinal Disease,Hepatic System Disease,Organismal Injury and Abnormalities	metastatic hepatocellular carcinoma	BCLC stage C metastatic hepatocellular carcinoma	9,99E-03	PDCD1	1
Connective Tissue Disorders,Hematological Disease,Hereditary Disorder,Organismal Injury and Abnormalities	beta-Knossos-thalassemia	Beta-Knossos-thalassemia	9,99E-03	HBB	1
Inflammatory Disease,Inflammatory Response,Organismal Injury and Abnormalities,Renal and Urological Disease	glomerulitis	Glomerulitis	9,99E-03	PDCD1	1
Cancer,Gastrointestinal Disease,Hepatic System Disease,Organismal Injury and Abnormalities	hepatocellular carcinoma	Intermediate disease stage hepatocellular carcinoma	9,99E-03	PDCD1	1
Cancer,Developmental Disorder,Endocrine System Disorders,Hereditary Disorder,Organismal Injury and Abnormalities	deficiency of steroid 11-beta-monooxygenase	Deficiency of steroid 11-beta-monooxygenase	9,99E-03	CYP11B1	1
Connective Tissue Disorders,Hematological Disease,Hereditary Disorder,Organismal Injury and Abnormalities	hemoglobin D disease	Hemoglobin D disease	9,99E-03	HBB	1
Cardiovascular Disease,Cardiovascular System Development and Function,Immunological Disease,Organ Morphology,Organismal Development,Organismal Injury and Abnormalities,Skeletal and Muscular Disorders	autoimmune dilated cardiomyopathy	Autoimmune dilated cardiomyopathy	9,99E-03	PDCD1	1
Connective Tissue Disorders,Hematological Disease,Hereditary Disorder,Organismal Injury and Abnormalities	beta-zero-thalassemia	Beta-zero-thalassemia	9,99E-03	HBB	1
Cancer,Developmental Disorder,Endocrine System Disorders,Hereditary Disorder,Metabolic Disease,Organismal Injury and Abnormalities	corticosterone methyl oxidase type II deficiency	Corticosterone methyl oxidase type II deficiency	9,99E-03	CYP11B2	1
Hereditary Disorder,Immunological Disease,Organismal Injury and Abnormalities	immunodeficiency due to defect in CD3-gamma	Immunodeficiency due to defect in CD3-gamma	9,99E-03	CD3G	1
Cancer,Organismal Injury and Abnormalities,Renal and Urological Disease	localized renal-cell carcinoma	TNM stage NX localized renal-cell carcinoma	9,99E-03	PDCD1	1
Cellular Growth and Proliferation,Nervous System Development and Function	inhibition	Inhibition of projection neurons	9,99E-03	NPS	1
Cell Death and Survival,Cell Morphology,Embryonic Development,Organismal Development,Tissue Morphology	loss	Loss of ectodermal cells	9,99E-03	SERPINB5	1
Hair and Skin Development and Function	fragility	Fragility of epidermis	9,99E-03	DSC1	1
Connective Tissue Disorders,Hematological Disease,Hereditary Disorder,Organismal Injury and Abnormalities	dominant beta-plus-thalassemia	Dominant beta-plus-thalassemia	9,99E-03	HBB	1
Cellular Assembly and Organization	induction	Induction of mitochondria	9,99E-03	NPPB	1
Cellular Function and Maintenance,Hematological System Development and Function	function	Function of peritoneal macrophages	9,99E-03	PDCD1	1
Dermatological Diseases and Conditions,Organismal Injury and Abnormalities	hirsutism	Severe hirsutism	9,99E-03	INS	1
Cell Cycle	G1/S phase transition	G1/S phase transition of insect cell lines	9,99E-03	INS	1
Endocrine System Disorders,Gastrointestinal Disease,Metabolic Disease,Organismal Injury and Abnormalities	non-insulin-dependent diabetes mellitus	Early stage non-insulin-dependent diabetes mellitus	9,99E-03	INS	1
Cellular Function and Maintenance	homeostasis	Homeostasis of basophils	9,99E-03	MPL	1
Cancer,Gastrointestinal Disease,Organismal Injury and Abnormalities	anal squamous cell carcinoma	Stage IIIB anal squamous cell carcinoma	9,99E-03	PDCD1	1
Cell-To-Cell Signaling and Interaction,Nervous System Development and Function	activation	Activation of carotid sinus nerve	9,99E-03	OR51E2	1
Connective Tissue Disorders,Hematological Disease,Hereditary Disorder,Organismal Injury and Abnormalities	beta thalassemia, dominant inclusion body type	Beta thalassemia, dominant inclusion body type	9,99E-03	HBB	1
Small Molecule Biochemistry	production	Production of ethanol	9,99E-03	INS	1
Metabolic Disease,Neurological Disease,Organismal Injury and Abnormalities,Psychological Disorders	nonfamilial Alzheimer disease	Late-onset nonfamilial Alzheimer disease	9,99E-03	SERPINA3	1
Cancer,Organismal Injury and Abnormalities,Respiratory Disease	squamous cell lung cancer	Lung squamous cell carcinoma	1,02E-02	CDH9,CYP11B2,mir-126,mir-154,mir-379,mir-8,MMP26,MYH1,NCAM2,OR14C36,OR51F2,OR5AS1,OR5D13,OR5L2,OR5T1,OR8H2,OR8H3,OR8K1,OR9G1,PCDH15,PDCD1,REG3A,RP1,TMCO5A,TUSC7	25
Dermatological Diseases and Conditions,Organismal Injury and Abnormalities	androgenic alopecia	Androgenic alopecia	1,09E-02	KLK3,mir-154	2
Connective Tissue Development and Function,Skeletal and Muscular System Development and Function,Tissue Development,Tissue Morphology	mass	Mass of cortical bone	1,09E-02	TAS1R2,TAS1R3	2
Cell Signaling,Molecular Transport,Nucleic Acid Metabolism,Small Molecule Biochemistry	concentration	Concentration of cyclic AMP	1,14E-02	CGA,FFAR2,INS,NPS,OR51E2,TAS1R3,UCN3	7
Cancer,Endocrine System Disorders,Organismal Injury and Abnormalities	hyperplasia	Hyperplasia of endocrine gland	1,18E-02	CGA,CYP11B1,CYP11B2,INS	4
Cell Death and Survival	cell death	Cell death of follicular B lymphocytes	1,22E-02	BCL3,PDCD1	2
Drug Metabolism,Endocrine System Development and Function,Lipid Metabolism,Small Molecule Biochemistry,Vitamin and Mineral Metabolism	synthesis	Synthesis of hydrocortisone	1,22E-02	CYP11B1,CYP11B2	2
Lipid Metabolism,Small Molecule Biochemistry	incorporation	Incorporation of oleic acid	1,22E-02	GDPD3,INS	2
Cancer,Organismal Injury and Abnormalities,Reproductive System Disease	cervical cancer	Cervical cancer	1,37E-02	BCAR4,GNA15,HBB,KRTAP5-3/KRTAP5-5,KRTAP5-4,mir-126,mir-134,mir-154,mir-187,mir-30,mir-8,OR10X1,PCDH15,PDCD1,SERPINA3,TAS1R2	16
Cardiovascular System Development and Function,Cellular Development,Cellular Growth and Proliferation,Connective Tissue Development and Function,Organ Development,Tissue Development	proliferation	Proliferation of cardiac fibroblasts	1,37E-02	NPPB,TPSD1	2
Cellular Development,Nervous System Development and Function,Tissue Development	differentiation	Differentiation of interneurons	1,37E-02	mir-368,mir-8	2
Cancer,Hematological Disease,Immunological Disease,Organismal Injury and Abnormalities	hairy cell leukemia	Hairy cell leukemia	1,39E-02	MMP26,OR10A7,OR1L3,OR52A1,OR6C4,OR6C74,OR7A17,PCDH15,TAS1R2	9
Cancer,Endocrine System Disorders,Gastrointestinal Disease,Organismal Injury and Abnormalities	pancreatic adenocarcinoma	Pancreatic adenocarcinoma	1,59E-02	ADAM30,AGAP2,BTNL3,CARMIL2,CDH9,CRISP2,CYP11B2,DDX43,ENTPD8,KRT23,KRTAP13-1,LILRB5,mir-30,mir-368,mir-8,MMP26,MS4A5,MSLN,NPPB,ODAPH,OR10X1,OR14C36,OR1L3,OR4C3,OR51E2,OR56B4,OR5L1,OR5M9,OR8S1,OR9G4,PCDH15,PDCD1,PLCH2,PLD4,PPP1R3A,RP1,SBK1,SCGB1D1,SCN7A,SERPINB5,SPRR2D,TAAR5,TPSD1,ZNF467	44
Reproductive System Development and Function	acrosome reaction	Acrosome reaction	1,60E-02	FAM170B,KCNU1,ZP4	3
Cancer,Organismal Injury and Abnormalities,Respiratory Disease	non-small cell lung cancer	Non-small cell lung carcinoma	1,61E-02	ADAM30,BCAR4,CDH9,CEACAM5,CLDN4,CRISP2,CYP11B2,FAM153A/FAM153B,FSCB,GYS2,HSD17B13,KCNU1,KRTAP5-4,mir-126,mir-154,mir-379,mir-8,MMP26,MYH1,NCAM2,OR10J3,OR10X1,OR13A1,OR14C36,OR2G3,OR4A15,OR51F2,OR51L1,OR5AN1,OR5AS1,OR5D13,OR5L1,OR5L2,OR5M1,OR5T1,OR8H2,OR8H3,OR8K1,OR8K5,OR9G1,PCDH15,PDCD1,PPP1R3A,PYDC2,REG1A,REG3A,RP1,SERPINA9,SPAG11B,TAS2R1,TMCO5A,TUSC7,ZP4	53
Drug Metabolism,Endocrine System Development and Function,Lipid Metabolism,Molecular Transport,Small Molecule Biochemistry	secretion	Secretion of testosterone	1,68E-02	CGA,INS	2
Lipid Metabolism,Molecular Transport,Small Molecule Biochemistry	uptake	Uptake of palmitic acid	1,68E-02	GDPD3,INS	2
Tissue Morphology	quantity	Quantity of bone cancer cell lines	1,68E-02	INS,mir-8	2
Cancer,Gastrointestinal Disease,Organismal Injury and Abnormalities	digestive system cancer	Digestive system cancer	1,69E-02	A1CF,ADAM30,ADAMDEC1,AGAP2,ALDOB,BCAR4,BCL3,BTNL3,C20orf202,CABP5,CARMIL2,CD177,CD3G,CDH9,CEACAM5,CER1,CGA,CLDN4,CRISP2,CYP11B1,CYP11B2,DDX43,DEFB106A/DEFB106B,DEFB121,DEFB125,DEFB126,DENND1C,DSC1,DTX3,ENTPD8,FAM153A/FAM153B,FAM170B,FCN2,FCRL2,FCRL3,FFAR2,FSCB,GDPD3,GFRAL,GNA15,GPX6,GRXCR1,GYS2,HBB,HSPB9,HTR3B,IGFL2,IL12B,INS,KCNE4,KCNU1,KLK3,KRT23,KRT33A,KRTAP13-1,KRTAP13-2,KRTAP13-3,KRTAP21-2,K…	177
Organismal Injury and Abnormalities,Reproductive System Disease	sperm disorder	Sperm disorder	1,76E-02	KCNU1,mir-126,mir-154,mir-187,mir-30,mir-329,mir-368,mir-379,mir-7,mir-8,MSH4,SPATA16	12
Endocrine System Development and Function,Lipid Metabolism,Small Molecule Biochemistry,Vitamin and Mineral Metabolism	synthesis	Synthesis of corticosterone	1,84E-02	CYP11B1,CYP11B2	2
Cell-To-Cell Signaling and Interaction,Hematological System Development and Function	response	Response of helper T lymphocytes	1,85E-02	IL12B,mir-126,PDCD1	3
Cancer,Dermatological Diseases and Conditions,Organismal Injury and Abnormalities	basal cell carcinoma	Basal cell carcinoma	1,87E-02	FCRL2,FCRL3,GPX6,MYH1,OR10J1,OR10X1,OR4A15,OR4C3,OR4X2,OR5AN1,OR5AR1,OR6C4,PCDH15,REG3A,RP1,SCGB1D2	16
Cancer,Endocrine System Disorders,Gastrointestinal Disease,Organismal Injury and Abnormalities	pancreatic tumor	Pancreatic tumor	1,99E-02	ADAM30,AGAP2,BTNL3,CARMIL2,CDH9,CLDN4,CRISP2,CYP11B2,DDX43,DENND1C,ENTPD8,HSD17B13,HTR3B,INS,KRT23,KRTAP13-1,LILRB5,LRRIQ4,mir-30,mir-368,mir-8,MMP26,MS4A5,MSH4,MSLN,NPPB,ODAPH,OR10X1,OR14C36,OR1L3,OR4C3,OR51E2,OR56B4,OR5L1,OR5M10,OR5M9,OR8S1,OR9G4,PCDH15,PDCD1,PLCH2,PLD4,PPP1R3A,RDH8,RP1,SBK1,SCGB1D1,SCN7A,SERPINB5,SPATA16,SPRR2D,TAAR5,TPSD1,ZNF467	54
Cancer,Organismal Injury and Abnormalities	BRAF V600 mutation negative melanoma	Stage 3B unresectable BRAF V600 mutation negative melanoma	1,99E-02	PDCD1	1
Cancer,Organismal Injury and Abnormalities,Reproductive System Disease,Tumor Morphology	vulvar squamous cell carcinoma	Progressive vulvar squamous cell carcinoma	1,99E-02	PDCD1	1
Cancer,Organismal Injury and Abnormalities,Renal and Urological Disease	muscle invasive bladder cancer	Resectable muscle invasive bladder cancer	1,99E-02	PDCD1	1
Inflammatory Disease,Inflammatory Response,Organismal Injury and Abnormalities	inflammation	Inflammation of granuloma	1,99E-02	IL12B	1
Cancer,Organismal Injury and Abnormalities,Respiratory Disease	metastatic non-squamous non-small cell lung cancer	TNM stage M1 metastatic non-squamous non-small cell lung cancer	1,99E-02	PDCD1	1
Cancer,Gastrointestinal Disease,Organismal Injury and Abnormalities	microsatellite instability high gastric cancer	Microsatellite instability high gastric cancer	1,99E-02	PDCD1	1
Cellular Development,Nervous System Development and Function	commitment	Commitment of amacrine cells	1,99E-02	NEUROD6	1
Cancer,Organismal Injury and Abnormalities,Tumor Morphology	metastatic head and neck squamous cell carcinoma	Progressed metastatic head and neck squamous cell carcinoma	1,99E-02	PDCD1	1
Neurological Disease,Organismal Injury and Abnormalities,Psychological Disorders	amnestic mild cognitive impairment	Amnestic mild cognitive impairment	1,99E-02	INS	1
Cancer,Organismal Injury and Abnormalities	unresectable BRAF V600 mutation positive melanoma	Stage IIIB unresectable BRAF V600 mutation positive melanoma	1,99E-02	PDCD1	1
Connective Tissue Disorders,Hematological Disease,Hereditary Disorder,Organismal Injury and Abnormalities	hemoglobin E/beta thalassemia disease	Hemoglobin E/beta thalassemia disease	1,99E-02	HBB	1
Cancer,Organismal Injury and Abnormalities,Renal and Urological Disease	bladder carcinoma in situ	High grade persistent bladder carcinoma in situ	1,99E-02	PDCD1	1
Cell Death and Survival,Cell Morphology,Hematological System Development and Function,Lymphoid Tissue Structure and Development,Organ Morphology,Organismal Development,Organismal Injury and Abnormalities,Tissue Morphology	loss	Loss of thymic medullary epithelial cells	1,99E-02	BCL3	1
Digestive System Development and Function,Organ Morphology	contraction	Contraction of ileum	1,99E-02	INS	1
Endocrine System Disorders,Gastrointestinal Disease,Hereditary Disorder,Metabolic Disease,Organismal Injury and Abnormalities	digenic type II diabetes mellitus	Digenic type II diabetes mellitus	1,99E-02	PPP1R3A	1
Cancer,Organismal Injury and Abnormalities,Reproductive System Disease,Tumor Morphology	malignant neoplasm of endometrium	Progressive malignant neoplasm of endometrium	1,99E-02	PDCD1	1
Auditory Disease,Hereditary Disorder,Neurological Disease,Ophthalmic Disease,Organismal Injury and Abnormalities	Usher syndrome type 1G	Usher syndrome type 1G	1,99E-02	PCDH15	1
Metabolic Disease,Nutritional Disease,Organismal Injury and Abnormalities	severe insulin resistance with obesity	Severe insulin resistance with obesity	1,99E-02	PPP1R3A	1
Cancer,Organismal Injury and Abnormalities,Reproductive System Disease	mismatch repair deficient endometrioid endometrial cancer	Mismatch repair deficient endometrioid endometrial cancer	1,99E-02	PDCD1	1
Cancer,Gastrointestinal Disease,Organismal Injury and Abnormalities	HER2 negative gastroesophageal junction adenocarcinoma	Recurrent HER2 negative gastroesophageal junction adenocarcinoma	1,99E-02	PDCD1	1
Cancer,Gastrointestinal Disease,Organismal Injury and Abnormalities	microsatellite instability colorectal carcinoma	Stage IV microsatellite instability colorectal carcinoma	1,99E-02	PDCD1	1
Cellular Assembly and Organization,Nervous System Development and Function	fasciculation	Fasciculation of callosal axon	1,99E-02	NEUROD6	1
Carbohydrate Metabolism,Energy Production	gluconeogenesis	Gluconeogenesis of pyruvic acid	1,99E-02	INS	1
Cell Death and Survival,Hematological System Development and Function	survival	Survival of monocyte-derived macrophages	1,99E-02	INS	1
Cell Cycle,Nervous System Development and Function	mitogenesis	Mitogenesis of Schwann cells	1,99E-02	REG1B	1
Cancer,Hematological Disease,Organismal Injury and Abnormalities	JAK2-V617F mutation negative essential thrombocythemia	JAK2-V617F mutation negative essential thrombocythemia	1,99E-02	MPL	1
Cell-To-Cell Signaling and Interaction,Cellular Growth and Proliferation,Hematological System Development and Function	suppression	Suppression of natural killer T lymphocytes	1,99E-02	PDCD1	1
Cancer,Organismal Injury and Abnormalities,Renal and Urological Disease	CD274 negative bladder cancer	CD274 negative bladder cancer	1,99E-02	PDCD1	1
Cancer,Organismal Injury and Abnormalities	unresectable metastatic melanoma	Stage IIIB unresectable metastatic melanoma	1,99E-02	PDCD1	1
Cell-To-Cell Signaling and Interaction,Cellular Growth and Proliferation,Hematological System Development and Function	suppression	Suppression of CD8+ T lymphocyte	1,99E-02	PDCD1	1
Cancer,Organismal Injury and Abnormalities	RET mutation positive malignant solid tumor	Metastatic RET mutation positive malignant solid tumor	1,99E-02	PDCD1	1
Cancer,Organismal Injury and Abnormalities	non-nasopharyngeal cancer of unknown primary	Non-nasopharyngeal cancer of unknown primary	1,99E-02	PDCD1	1
Cancer,Endocrine System Disorders,Organismal Injury and Abnormalities,Respiratory Disease	metastatic neuroendocrine non-small cell lung carcinoma	Metastatic neuroendocrine non-small cell lung carcinoma	1,99E-02	PDCD1	1
Cancer,Organismal Injury and Abnormalities	malignancy	Malignancy of colorectal cancer cell lines	1,99E-02	mir-8	1
Cancer,Gastrointestinal Disease,Organismal Injury and Abnormalities,Tumor Morphology	microsatellite instability high colorectal cancer	Progressed microsatellite instability high colorectal cancer	1,99E-02	PDCD1	1
Cancer,Dermatological Diseases and Conditions,Organismal Injury and Abnormalities	skin squamous cell carcinoma	Locally advanced skin squamous cell carcinoma	1,99E-02	PDCD1	1
Cellular Response to Therapeutics	cetuximab sensitivity	Cetuximab sensitivity of bladder cancer cell lines	1,99E-02	mir-8	1
Cancer,Neurological Disease,Organismal Injury and Abnormalities,Tumor Morphology	recurrent glioblastoma	Grade 4 recurrent glioblastoma	1,99E-02	PDCD1	1
Cancer,Dermatological Diseases and Conditions,Endocrine System Disorders,Organismal Injury and Abnormalities	stage I/II Merkel cell carcinoma	Stage I/II Merkel cell carcinoma	1,99E-02	PDCD1	1
Organ Morphology	conversion	Conversion of anterior tibial muscle	1,99E-02	HBB	1
Cancer,Dermatological Diseases and Conditions,Endocrine System Disorders,Organismal Injury and Abnormalities	Merkel-cell carcinoma	Locally advanced Merkel-cell carcinoma	1,99E-02	PDCD1	1
Cancer,Gastrointestinal Disease,Organismal Injury and Abnormalities,Respiratory Disease	differentiated non-keratinizing nasopharyngeal cancer	Differentiated non-keratinizing nasopharyngeal cancer	1,99E-02	PDCD1	1
Cellular Movement,Nervous System Development and Function	scattering	Scattering of interneurons	1,99E-02	PCDH15	1
Cancer,Organismal Injury and Abnormalities,Reproductive System Disease	metastatic penile neoplasm	Metastatic penile neoplasm	1,99E-02	PDCD1	1
Cardiovascular Disease,Hematological Disease,Metabolic Disease,Nutritional Disease,Organismal Injury and Abnormalities,Reproductive System Disease	iron deficiency anemia of pregnancy	Iron deficiency anemia of pregnancy	1,99E-02	HBB	1
Neurological Disease,Organismal Injury and Abnormalities,Psychological Disorders	corticobasal degeneration	Corticobasal degeneration	1,99E-02	SERPINA3	1
Cancer,Immunological Disease	hyperplasia	Hyperplasia of lymph follicle	1,99E-02	BCL3	1
Cancer,Organismal Injury and Abnormalities	CD274 negative mucosal melanoma	CD274 negative mucosal melanoma	1,99E-02	PDCD1	1
Cell Cycle	cell cycle progression	Cell cycle progression of Lin-, Sca-1-, c-Kit-high cells	1,99E-02	MPL	1
Endocrine System Disorders,Hematological Disease,Metabolic Disease,Neurological Disease,Organismal Injury and Abnormalities	hyperglycemic coma	Hyperglycemic coma	1,99E-02	INS	1
Behavior,Digestive System Development and Function	ingestion	Ingestion of rat chow	1,99E-02	INS	1
Cancer,Organismal Injury and Abnormalities	CD274 negative melanoma	Recurrent CD274 negative melanoma	1,99E-02	PDCD1	1
Cancer,Organismal Injury and Abnormalities,Renal and Urological Disease	renal pelvis urothelial cancer	Locally advanced renal pelvis urothelial cancer	1,99E-02	PDCD1	1
Cancer,Dermatological Diseases and Conditions,Organismal Injury and Abnormalities	BRAF mutation negative cutaneous melanoma	BRAF mutation negative cutaneous melanoma	1,99E-02	PDCD1	1
Carbohydrate Metabolism,Molecular Transport,Small Molecule Biochemistry	localization	Localization of D-glucose	1,99E-02	REG1A	1
Hereditary Disorder,Infectious Diseases,Organismal Injury and Abnormalities	autosomal recessive atypical mycobacteriosis	Autosomal recessive atypical mycobacteriosis	1,99E-02	IL12B	1
Cancer,Organismal Injury and Abnormalities,Renal and Urological Disease	sarcomatoid renal cell carcinoma	TNM stage N0 sarcomatoid renal cell carcinoma	1,99E-02	PDCD1	1
Cancer,Organismal Injury and Abnormalities	extrapulmonary large cell carcinoma	Extrapulmonary large cell carcinoma	1,99E-02	PDCD1	1
Cancer,Cell-To-Cell Signaling and Interaction,Organismal Injury and Abnormalities	activation	Activation of prostate cancer cells	1,99E-02	SERPINB5	1
Cardiovascular Disease	leakage	Leakage of neovessel	1,99E-02	SERPINB5	1
Cancer,Organismal Injury and Abnormalities,Renal and Urological Disease	renal clear cell adenocarcinoma	TNM stage M0 renal clear cell adenocarcinoma	1,99E-02	PDCD1	1
Cancer,Dermatological Diseases and Conditions,Organismal Injury and Abnormalities	stage III cutaneous melanoma	Unresectable stage III cutaneous melanoma	1,99E-02	PDCD1	1
Tissue Development	regulation	Regulation of mucosal barrier	1,99E-02	CLDN4	1
Cardiovascular System Development and Function,Organismal Development	maturation	Maturation of capillary vessel	1,99E-02	AGAP2-AS1	1
Cell Morphology,Endocrine System Development and Function,Endocrine System Disorders,Nervous System Development and Function,Neurological Disease,Organ Morphology,Organismal Development,Organismal Injury and Abnormalities,Reproductive System Disease	lack	Lack of lactotropes	1,99E-02	CGA	1
Infectious Diseases	reactivation	Reactivation of human herpesvirus 4 strain B95-8	1,99E-02	mir-8	1
Drug Metabolism,Endocrine System Development and Function,Lipid Metabolism,Small Molecule Biochemistry	hydroxylation	Hydroxylation of hydrocortisone	1,99E-02	CYP11B2	1
Cancer,Organismal Injury and Abnormalities,Respiratory Disease	ALK fusion negative EGFR sensitizing mutation negative lung adenocarcinoma	ALK fusion negative EGFR sensitizing mutation negative lung adenocarcinoma	1,99E-02	PDCD1	1
Cancer,Organismal Functions,Organismal Injury and Abnormalities,Tumor Morphology	inhibition	Inhibition of head and neck tumor	1,99E-02	mir-126	1
Carbohydrate Metabolism,Lipid Metabolism,Small Molecule Biochemistry	conversion	Conversion of phosphatidylinositol-3-phosphate	1,99E-02	INS	1
Cancer,Organismal Injury and Abnormalities,Respiratory Disease	ALK fusion negative EGFR mutation negative non-small cell lung adenocarcinoma	Stage IV ALK fusion negative EGFR mutation negative non-small cell lung adenocarcinoma	1,99E-02	PDCD1	1
Amino Acid Metabolism,Endocrine System Development and Function,Molecular Transport,Small Molecule Biochemistry	secretion	Secretion of L-triiodothyronine	1,99E-02	CGA	1
Cancer,Organismal Injury and Abnormalities,Renal and Urological Disease	infiltrating urothelial bladder carcinoma	TNM stage pT3 infiltrating urothelial bladder carcinoma	1,99E-02	PDCD1	1
Cancer,Dermatological Diseases and Conditions,Organismal Injury and Abnormalities	cutaneous melanoma	Stage 3B unresectable cutaneous melanoma	1,99E-02	PDCD1	1
Connective Tissue Development and Function,Organ Development,Skeletal and Muscular System Development and Function,Tissue Development	growth	Growth of lumbar vertebra	1,99E-02	NPPB	1
Cancer,Organismal Injury and Abnormalities,Respiratory Disease	ALK rearrangement negative EGFR exon 19 deletion negative EGFR L858R mutation negative non-squamous non-small cell lung cancer	ALK rearrangement negative EGFR exon 19 deletion negative EGFR L858R mutation negative non-squamous non-small cell lung cancer	1,99E-02	PDCD1	1
Cancer,Organismal Injury and Abnormalities,Renal and Urological Disease	renal clear cell adenocarcinoma	Grade 4 renal clear cell adenocarcinoma	1,99E-02	PDCD1	1
Connective Tissue Disorders,Hematological Disease,Organismal Injury and Abnormalities	chemotherapy induced thrombocytopenia	Chemotherapy induced thrombocytopenia	1,99E-02	MPL	1
Cell Morphology,Organ Morphology,Organismal Injury and Abnormalities	hypertrophy	Hypertrophy of gonadotropes	1,99E-02	CGA	1
Cancer,Organismal Injury and Abnormalities,Respiratory Disease	high tumor mutation burden non-small cell lung cancer	High tumor mutation burden non-small cell lung cancer	1,99E-02	PDCD1	1
Cell-To-Cell Signaling and Interaction	binding	Binding of adrenocortical cells	1,99E-02	NPPB	1
Cardiovascular Disease,Organismal Injury and Abnormalities,Skeletal and Muscular Disorders	concentric hypertrophic cardiomyopathy	Concentric hypertrophic cardiomyopathy	1,99E-02	NPPB	1
Cardiovascular System Development and Function,Embryonic Development,Organ Development,Organ Morphology,Organismal Development,Tissue Development	thickness	Thickness of ventricular septum	1,99E-02	KLK3	1
Cancer,Connective Tissue Disorders,Organismal Injury and Abnormalities	Ewing sarcoma	Unresectable Ewing sarcoma	1,99E-02	PDCD1	1
Carbohydrate Metabolism,Small Molecule Biochemistry	turnover	Turnover of glycerol	1,99E-02	INS	1
Cellular Function and Maintenance,Hematological System Development and Function	ingestion	Ingestion by peritoneal macrophages	1,99E-02	IL12B	1
Cancer,Organismal Injury and Abnormalities,Renal and Urological Disease	renal clear cell adenocarcinoma	TNM stage M1 renal clear cell adenocarcinoma	1,99E-02	PDCD1	1
Hematological System Development and Function,Immunological Disease,Inflammatory Disease,Lymphoid Tissue Structure and Development,Organ Morphology,Organismal Development,Organismal Injury and Abnormalities,Tissue Morphology	splenomegaly	Severe splenomegaly	1,99E-02	MPL	1
Cancer,Organismal Injury and Abnormalities,Renal and Urological Disease	superficial transitional cell carcinoma of the bladder	TNM stage T1 superficial transitional cell carcinoma of the bladder	1,99E-02	PDCD1	1
Hematopoiesis	engraftment	Engraftment of hematopoietic progenitor cells	1,99E-02	MPL	1
Cancer,Organismal Injury and Abnormalities,Renal and Urological Disease	muscle-invasive upper urinary tract urothelial carcinoma	TNM stage pT3 muscle-invasive upper urinary tract urothelial carcinoma	1,99E-02	PDCD1	1
Organismal Injury and Abnormalities,Reproductive System Disease	fibrosis	Fibrosis of penis	1,99E-02	HBB	1
Cancer,Organismal Injury and Abnormalities,Renal and Urological Disease	CD274 positive urothelial bladder cancer	CD274 positive urothelial bladder cancer	1,99E-02	PDCD1	1
Cancer,Gastrointestinal Disease,Organismal Injury and Abnormalities	microsatellite instability positive gastric adenocarcinoma	Microsatellite instability positive gastric adenocarcinoma	1,99E-02	PDCD1	1
Cancer,Organismal Injury and Abnormalities,Renal and Urological Disease	superficial transitional cell carcinoma of the bladder	TNM stage Tis superficial transitional cell carcinoma of the bladder	1,99E-02	PDCD1	1
Cancer,Organismal Injury and Abnormalities,Renal and Urological Disease	bladder carcinoma in situ	High grade recurrent bladder carcinoma in situ	1,99E-02	PDCD1	1
Lipid Metabolism,Small Molecule Biochemistry	incorporation	Incorporation of diacylglycerol	1,99E-02	INS	1
Cancer,Gastrointestinal Disease,Hepatic System Disease,Organismal Injury and Abnormalities	liver metastasis	Liver metastasis of stomach cancer cell lines	1,99E-02	mir-7	1
Cancer,Dermatological Diseases and Conditions,Endocrine System Disorders,Organismal Injury and Abnormalities	Merkel-cell carcinoma	Recurrent Merkel-cell carcinoma	1,99E-02	PDCD1	1
Cancer,Gastrointestinal Disease,Organismal Injury and Abnormalities	CD274 positive esophageal adenocarcinoma	Metastatic CD274 positive esophageal adenocarcinoma	1,99E-02	PDCD1	1
Immunological Disease,Organismal Injury and Abnormalities,Renal and Urological Disease	autoimmune hydronephrosis	Autoimmune hydronephrosis	1,99E-02	PDCD1	1
Cellular Assembly and Organization,Cellular Function and Maintenance	co-localization	Co-localization of actin stress fibers	1,99E-02	mir-8	1
Hematological System Development and Function,Immunological Disease,Inflammatory Disease,Lymphoid Tissue Structure and Development,Organ Morphology,Organismal Development,Organismal Injury and Abnormalities,Tissue Morphology	splenomegaly	Mild splenomegaly	1,99E-02	MPL	1
Cancer,Organismal Injury and Abnormalities,Reproductive System Disease	penis cancer	Unresectable penis cancer	1,99E-02	PDCD1	1
Auditory Disease,Hereditary Disorder,Neurological Disease,Ophthalmic Disease,Organismal Injury and Abnormalities	digenic Usher syndrome type 1D/F	Digenic Usher syndrome type 1D/F	1,99E-02	PCDH15	1
Cancer,Endocrine System Disorders,Organismal Injury and Abnormalities,Respiratory Disease	differentiated neuroendocrine non-small cell lung carcinoma	Differentiated neuroendocrine non-small cell lung carcinoma	1,99E-02	PDCD1	1
Cancer,Organismal Injury and Abnormalities	malignancy	Malignancy of carcinoma cell lines	1,99E-02	mir-8	1
Infectious Diseases	foot infection	Foot infection	1,99E-02	INS	1
Ophthalmic Disease,Organismal Injury and Abnormalities	damage	Damage of lacrimal gland	1,99E-02	IL12B	1
Cell-To-Cell Signaling and Interaction,Hematological System Development and Function,Inflammatory Response	Th17 immune response	Th17 immune response of Th17 cells	1,99E-02	PDCD1	1
Cellular Assembly and Organization	fusion	Fusion of GLUT4 vesicles	1,99E-02	INS	1
Cancer,Gastrointestinal Disease,Organismal Injury and Abnormalities,Tumor Morphology	clearance	Clearance of colorectal adenocarcinoma	1,99E-02	PDCD1	1
Cancer,Organismal Injury and Abnormalities,Renal and Urological Disease	transitional cell bladder cancer	Locally advanced transitional cell bladder cancer	1,99E-02	PDCD1	1
Cancer,Organismal Injury and Abnormalities,Renal and Urological Disease	superficial transitional cell carcinoma of the bladder	TNM stage Ta superficial transitional cell carcinoma of the bladder	1,99E-02	PDCD1	1
Cancer,Neurological Disease,Organismal Injury and Abnormalities,Tumor Morphology	pediatric glioblastoma	Recurrent pediatric glioblastoma	1,99E-02	PDCD1	1
Cancer,Organismal Injury and Abnormalities	malignancy	Malignancy of kidney cancer cell lines	1,99E-02	mir-8	1
Cardiovascular Disease,Cell Death and Survival,Connective Tissue Disorders,Hematological Disease,Organismal Injury and Abnormalities	Heinz body anemia	Heinz body anemia	1,99E-02	HBB	1
Endocrine System Disorders,Hereditary Disorder,Metabolic Disease,Organismal Injury and Abnormalities	digenic insulin resistance	Digenic insulin resistance	1,99E-02	PPP1R3A	1
Organ Development,Reproductive System Development and Function	luteinization	Luteinization of ovary	1,99E-02	CGA	1
Cancer,Organismal Injury and Abnormalities,Renal and Urological Disease	sarcomatoid renal cell carcinoma	TNM stage M0 sarcomatoid renal cell carcinoma	1,99E-02	PDCD1	1
Cancer,Connective Tissue Disorders,Organismal Injury and Abnormalities,Tumor Morphology	Ewing sarcoma	Progressive Ewing sarcoma	1,99E-02	PDCD1	1
Metabolic Disease,Organismal Injury and Abnormalities	fructose intolerance	Fructose intolerance	1,99E-02	ALDOB	1
Gastrointestinal Disease,Inflammatory Disease,Organismal Injury and Abnormalities	fistulizing Crohn disease	Refractory fistulizing Crohn disease	1,99E-02	IL12B	1
Cancer,Organismal Injury and Abnormalities,Renal and Urological Disease	recurrent superficial transitional cell carcinoma of bladder	Recurrent superficial transitional cell carcinoma of bladder	1,99E-02	PDCD1	1
Cell-mediated Immune Response,Cellular Development,Cellular Function and Maintenance,Cellular Growth and Proliferation,Embryonic Development,Hematological System Development and Function,Hematopoiesis,Lymphoid Tissue Structure and Development,Organ Development,Organismal Development,Tissue Development	development	Development of DN4 cells	1,99E-02	CD3G	1
Cancer,Organismal Injury and Abnormalities,Renal and Urological Disease	sarcomatoid renal cell carcinoma	TNM stage T2 sarcomatoid renal cell carcinoma	1,99E-02	PDCD1	1
Cell Morphology,Cell-To-Cell Signaling and Interaction,Cellular Function and Maintenance,Nervous System Development and Function	depolarization	Depolarization of POMC neurons	1,99E-02	INS	1
Cancer,Organismal Injury and Abnormalities	unresectable metastatic melanoma	Stage IV unresectable metastatic melanoma	1,99E-02	PDCD1	1
Cell Morphology,Cellular Function and Maintenance	autophagy	Autophagy of liver tissue	1,99E-02	TAS1R3	1
Cancer,Organismal Injury and Abnormalities,Respiratory Disease	ALK fusion positive non-small cell lung cancer	Locally advanced ALK fusion positive non-small cell lung carcinoma	1,99E-02	PDCD1	1
Cancer,Connective Tissue Disorders,Organismal Injury and Abnormalities,Skeletal and Muscular Disorders	bone cancer	Unresectable bone cancer	1,99E-02	PDCD1	1
Cancer,Organismal Injury and Abnormalities	chondrosarcoma	Unresectable chondrosarcoma	1,99E-02	PDCD1	1
Cancer,Dermatological Diseases and Conditions,Organismal Injury and Abnormalities	CD274 negative cutaneous melanoma	CD274 negative cutaneous melanoma	1,99E-02	PDCD1	1
Cancer,Organismal Injury and Abnormalities,Tumor Morphology	chondrosarcoma	Progressive chondrosarcoma	1,99E-02	PDCD1	1
Gastrointestinal Disease,Inflammatory Disease,Organismal Injury and Abnormalities	fistulizing Crohn disease	Active stage fistulizing Crohn disease	1,99E-02	IL12B	1
Cancer,Organismal Injury and Abnormalities,Reproductive System Disease,Tumor Morphology	cervical cancer	Progressive cervical cancer	1,99E-02	PDCD1	1
Cancer,Organismal Injury and Abnormalities	metastatic and/or recurrent CDKN2A positive squamous cell carcinoma of the head and neck	Metastatic and/or recurrent CDKN2A positive squamous cell carcinoma of the head and neck	1,99E-02	PDCD1	1
Cancer,Organismal Injury and Abnormalities	malignancy	Malignancy of prostate cancer cell lines	1,99E-02	mir-8	1
Cancer,Organismal Injury and Abnormalities,Reproductive System Disease,Tumor Morphology	penis cancer	Progressive penis cancer	1,99E-02	PDCD1	1
Dermatological Diseases and Conditions,Organismal Injury and Abnormalities	damage	Damage of epidermis	1,99E-02	DSC1	1
Cancer,Organismal Injury and Abnormalities,Reproductive System Disease	microsatellite instability positive endometrial cancer	Microsatellite instability positive endometrial cancer	1,99E-02	PDCD1	1
Cancer,Gastrointestinal Disease,Organismal Injury and Abnormalities	CD274 positive esophageal adenocarcinoma	Recurrent CD274 positive esophageal adenocarcinoma	1,99E-02	PDCD1	1
Cancer,Organismal Injury and Abnormalities	metastatic melanoma	Advanced metastatic melanoma	1,99E-02	PDCD1	1
Lipid Metabolism,Molecular Transport,Small Molecule Biochemistry	quantity	Quantity of prostaglandin G2	1,99E-02	RDH8	1
Cell-To-Cell Signaling and Interaction,Cellular Movement	recruitment	Recruitment of mesenchymal stem cells	1,99E-02	mir-126	1
Cancer,Organismal Injury and Abnormalities,Tumor Morphology	clearance	Clearance of fibrosarcoma	1,99E-02	PDCD1	1
Gastrointestinal Disease,Organismal Injury and Abnormalities	damage	Damage of colonic epithelium	1,99E-02	BCL3	1
Carbohydrate Metabolism	binding	Binding of glycogen	1,99E-02	PPP1R3A	1
Connective Tissue Development and Function,Tissue Morphology	size	Size of theca	1,99E-02	CGA	1
Cellular Movement	invasion	Invasion of thyroid tumor cell lines	2,01E-02	mir-30,mir-8	2
Tissue Morphology	quantity	Quantity of sarcoma cell lines	2,01E-02	INS,mir-8	2
Cell Death and Survival	apoptosis	Apoptosis of carcinoma cell lines	2,11E-02	BCAR4,BCL3,INS,mir-154,mir-30,mir-379,mir-7,mir-8,SERPINA3,TUSC7	10
Carbohydrate Metabolism	metabolism	Metabolism of glycogen	2,22E-02	GYS2,INS,PPP1R3A	3
Cardiovascular System Development and Function,Organismal Development	sprouting angiogenesis	Sprouting angiogenesis	2,25E-02	mir-126,mir-154,mir-30,mir-329	4
Inflammatory Disease,Inflammatory Response,Organismal Injury and Abnormalities,Respiratory Disease	severe asthma	Severe asthma	2,32E-02	IGFL1,IL12B,mir-329	3
Cancer,Organismal Injury and Abnormalities,Respiratory Disease	laryngeal squamous cell carcinoma	Laryngeal squamous cell carcinoma	2,36E-02	ALDOB,KLK3,mir-126,MMP26,MSLN,MYH13,OR51G1,OR5D13,OR5T1,OR9G4,PCDH15,PDCD1,REG3A,TECRL	14
Developmental Disorder,Hematological Disease,Hereditary Disorder,Organismal Injury and Abnormalities	familial polycythemia	Familial polycythemia	2,37E-02	HBB,MPL	2
Endocrine System Disorders,Gastrointestinal Disease,Organismal Injury and Abnormalities	damage	Damage of pancreas	2,37E-02	INS,PDCD1	2
Cardiovascular Disease	hypotension	Hypotension	2,39E-02	CYP11B1,HTR3B,NPPB,OR51E2	4
Cancer,Gastrointestinal Disease,Organismal Injury and Abnormalities,Respiratory Disease	squamous cell cancer of the hypopharynx	Hypopharyngeal squamous cell carcinoma	2,46E-02	mir-126,mir-30,mir-7,PDCD1	4
Cancer,Organismal Injury and Abnormalities	formation	Formation of solid tumor	2,48E-02	A1CF,ADAM30,ADAMDEC1,AGAP2,ALDOB,BCAR4,BCL3,BTNL3,C1orf158,C20orf202,CARMIL2,CCDC198,CD3G,CDH9,CEACAM5,CGA,CLDN4,CRISP2,CYP11B1,CYP11B2,DDX43,DEFB106A/DEFB106B,DEFB126,DENND1C,DSC1,DTX3,ENTPD8,FAM153A/FAM153B,FCN2,FCRL1,FCRL2,FCRL3,FFAR2,FSCB,GDPD3,GFRAL,GNA15,GPR151,GPX6,GYS2,HBB,HSD17B13,HTR3B,IGFL2,IL12B,INS,IQCF2,KCNE4,KCNU1,KRT23,KRT33A,KRTAP13-1,KRTAP13-3,KRTAP5-3/KRTAP5-5,KRTAP5-4,LCE2C/LC…	172
Cancer,Organismal Injury and Abnormalities	mesothelioma	Mesothelioma	2,53E-02	CLDN4,mir-30,mir-7,MSLN,PDCD1	5
Cancer,Organismal Injury and Abnormalities	solid tumor	Early stage solid tumor	2,53E-02	mir-126,mir-134,mir-187,mir-30,mir-8,MSLN,PDCD1	7
Cell-To-Cell Signaling and Interaction,Cellular Function and Maintenance,Molecular Transport,Small Molecule Biochemistry	exocytosis	Exocytosis of neurotransmitter	2,56E-02	CABP5,NPS	2
Cell Death and Survival,Cell Morphology,Organismal Injury and Abnormalities,Tissue Morphology	loss	Loss of epithelial cells	2,56E-02	BCL3,TPSG1	2
Lipid Metabolism,Small Molecule Biochemistry,Vitamin and Mineral Metabolism	metabolism	Metabolism of sterol	2,64E-02	CYP11B1,CYP11B2,INS,mir-30,SULT2A1	5
Cancer,Connective Tissue Disorders,Organismal Injury and Abnormalities,Skeletal and Muscular Disorders	Ewing sarcoma	Ewing sarcoma in bone	2,73E-02	KRTAP5-3/KRTAP5-5,OR10A7,PCDH15	3
Cancer,Organismal Injury and Abnormalities,Reproductive System Disease	metastasis	Metastasis of 4TO7 cells	2,76E-02	CD3G,mir-8	2
Developmental Disorder,Immunological Disease,Organismal Injury and Abnormalities	hypoplasia	Hypoplasia of lymph node	2,76E-02	BCL3,CD3G	2
Cell-To-Cell Signaling and Interaction	signaling	Signaling of tumor cell lines	2,76E-02	PDCD1,TAS1R3	2
Cell-To-Cell Signaling and Interaction,Cellular Assembly and Organization,Cellular Function and Maintenance	organization	Organization of stereocilia in hair cells	2,76E-02	GRXCR1,PCDH15	2
Immunological Disease	autoimmune disease	Onset of autoimmune disease	2,76E-02	INS,PDCD1	2
Cancer,Endocrine System Disorders,Gastrointestinal Disease,Organismal Injury and Abnormalities	pancreatic cancer	Pancreatic cancer	2,89E-02	ADAM30,AGAP2,BTNL3,CARMIL2,CDH9,CLDN4,CRISP2,CYP11B2,DDX43,ENTPD8,HTR3B,INS,KRT23,KRTAP13-1,LILRB5,mir-30,mir-368,mir-8,MMP26,MS4A5,MSLN,NPPB,ODAPH,OR10X1,OR14C36,OR1L3,OR4C3,OR51E2,OR56B4,OR5L1,OR5M9,OR8S1,OR9G4,PCDH15,PDCD1,PLCH2,PLD4,PPP1R3A,RP1,SBK1,SCGB1D1,SCN7A,SERPINB5,SPRR2D,TAAR5,TPSD1,ZNF467	47
Immunological Disease,Inflammatory Disease,Ophthalmic Disease,Organismal Injury and Abnormalities	experimental autoimmune uveitis	Experimental autoimmune uveitis	2,96E-02	IL12B,PDCD1	2
Cancer,Dermatological Diseases and Conditions,Organismal Injury and Abnormalities	acral lentiginous melanoma cancer	Acral lentiginous melanoma	2,96E-02	DEFB126,PDCD1	2
Cell Cycle	ploidy	Ploidy of leukemia cell lines	2,97E-02	MPL	1
Neurological Disease	dysfunction	Dysfunction of nerves	2,97E-02	INS	1
Neurological Disease,Organismal Injury and Abnormalities,Psychological Disorders	intraparenchymal hemorrhage	Intraparenchymal hemorrhage	2,97E-02	INS	1
Cell-To-Cell Signaling and Interaction,Cellular Function and Maintenance,Molecular Transport,Small Molecule Biochemistry	exocytosis	Exocytosis of 5-hydroxytryptamine	2,97E-02	NPS	1
Cancer,Gastrointestinal Disease,Organismal Injury and Abnormalities	differentiated gastric adenocarcinoma	Differentiated gastric adenocarcinoma	2,97E-02	PDCD1	1
Carbohydrate Metabolism,Molecular Transport,Small Molecule Biochemistry	clearance	Delay in clearance of D-glucose	2,97E-02	INS	1
Cancer,Organismal Injury and Abnormalities	CD274 positive melanoma	CD274 positive melanoma	2,97E-02	PDCD1	1
Cellular Movement,Hematological System Development and Function,Immune Cell Trafficking,Inflammatory Response	chemotaxis	Chemotaxis of myeloid-derived suppressor cells	2,97E-02	mir-154	1
Immunological Disease,Neurological Disease	autoimmune disease	Autoimmune disease of central nervous system	2,97E-02	PDCD1	1
Cancer,Organismal Injury and Abnormalities,Reproductive System Disease	growth	Delay in growth of mammary adenocarcinoma	2,97E-02	IL12B	1
Cancer,Organismal Injury and Abnormalities,Renal and Urological Disease,Tumor Morphology	malignant urothelial neoplasm	Progressive malignant urothelial neoplasm	2,97E-02	PDCD1	1
Cell Death and Survival,Cellular Function and Maintenance	clearance	Clearance of Francisella tularensis	2,97E-02	IL12B	1
Cardiovascular Disease	function	Abnormal function of carotid body	2,97E-02	OR51E2	1
Antimicrobial Response	clearance	Clearance of measles virus	2,97E-02	IL12B	1
Cancer,Gastrointestinal Disease,Organismal Injury and Abnormalities	microsatellite instability high colorectal cancer	Metastatic microsatellite instability high colorectal cancer	2,97E-02	PDCD1	1
Cancer,Gastrointestinal Disease,Organismal Injury and Abnormalities	microsatellite instability high colorectal cancer	Unresectable microsatellite instability high colorectal cancer	2,97E-02	PDCD1	1
Cancer,Dermatological Diseases and Conditions,Endocrine System Disorders,Organismal Injury and Abnormalities	metastatic Merkel cell carcinoma	Metastatic Merkel cell carcinoma	2,97E-02	PDCD1	1
Cardiovascular Disease,Cardiovascular System Development and Function,Organ Morphology,Organismal Development,Organismal Injury and Abnormalities,Reproductive System Development and Function,Reproductive System Disease,Tissue Morphology	abnormal morphology	Abnormal morphology of uterine artery	2,97E-02	KLK3	1
Cancer,Endocrine System Disorders,Organismal Injury and Abnormalities	advanced poorly differentiated neuroendocrine carcinoma	Advanced poorly differentiated neuroendocrine carcinoma	2,97E-02	PDCD1	1
Cell Cycle	S phase	Entry into S phase of pancreatic cancer cell lines	2,97E-02	MSLN	1
Cancer,Organismal Injury and Abnormalities,Renal and Urological Disease	transitional cell bladder cancer	Unresectable transitional cell bladder cancer	2,97E-02	PDCD1	1
Cancer,Cellular Response to Therapeutics,Organismal Injury and Abnormalities	5-fluorouracil resistance	5-fluorouracil resistance of squamous cell carcinoma cell lines	2,97E-02	TUSC7	1
Cellular Development,Embryonic Development,Nervous System Development and Function,Organ Development,Organismal Development,Tissue Development	maturation	Maturation of granule cells	2,97E-02	NEUROD6	1
Hematological Disease,Nutritional Disease	scurvy	Scurvy	2,97E-02	GULOP	1
Cancer,Organismal Injury and Abnormalities	non-cutaneous melanoma	Stage IIIA-IV non-cutaneous melanoma	2,97E-02	PDCD1	1
Cancer,Gastrointestinal Disease,Organismal Injury and Abnormalities	mismatch repair deficient colorectal cancer	Metastatic mismatch repair deficient colorectal cancer	2,97E-02	PDCD1	1
Cardiovascular Disease,Hematological Disease,Organismal Injury and Abnormalities	splanchnic vein thrombosis	Splanchnic vein thrombosis	2,97E-02	MPL	1
Cell Morphology,Hair and Skin Development and Function	transepithelial electrical resistance	Transepithelial electrical resistance of intestinal cell lines	2,97E-02	CLDN4	1
Lipid Metabolism,Small Molecule Biochemistry	turnover	Turnover of fatty acid	2,97E-02	INS	1
Cell Morphology,Organ Morphology,Organismal Development,Renal and Urological System Development and Function,Tissue Morphology	thickness	Thickness of glomerular basement membrane	2,97E-02	INS	1
Cell Morphology,Cell-mediated Immune Response,Cellular Development,Cellular Function and Maintenance,Cellular Growth and Proliferation,Embryonic Development,Hematological System Development and Function,Hematopoiesis,Lymphoid Tissue Structure and Development,Organ Development,Organismal Development,Tissue Development	conversion	Conversion of Th17 cells	2,97E-02	BCL3	1
Cell Morphology,Hematological Disease,Hematological System Development and Function,Hematopoiesis,Lymphoid Tissue Structure and Development,Tissue Morphology	lack	Lack of megakaryocytes	2,97E-02	MPL	1
Cancer,Endocrine System Disorders,Organismal Injury and Abnormalities	mixed adenoneuroendocrine carcinoma	Mixed adenoneuroendocrine carcinoma	2,97E-02	PDCD1	1
Cellular Development,Cellular Growth and Proliferation,Hematological System Development and Function,Hematopoiesis,Lymphoid Tissue Structure and Development,Tissue Development	differentiation	Differentiation of follicular dendritic cells	2,97E-02	BCL3	1
Cardiovascular Disease,Organismal Injury and Abnormalities	dysfunction	Dysfunction of vasculature	2,97E-02	INS	1
Infectious Diseases	replication	Replication of human herpesvirus 4	2,97E-02	mir-8	1
Cancer,Organismal Injury and Abnormalities,Respiratory Disease	non-small cell lung cancer	TNM stage T3 non-small cell lung cancer	2,97E-02	PDCD1	1
Cell-To-Cell Signaling and Interaction	attachment	Attachment of hepatoma cell lines	2,97E-02	FCN2	1
Cancer,Organismal Injury and Abnormalities,Renal and Urological Disease	renal pelvis urothelial cancer	Unresectable renal pelvis urothelial cancer	2,97E-02	PDCD1	1
Cancer,Endocrine System Disorders,Neurological Disease,Organismal Injury and Abnormalities,Reproductive System Disease	hyperplasia	Hyperplasia of thyrotropes	2,97E-02	CGA	1
Inflammatory Response	chimeric antigen receptor positive T lymphocytes	Chimeric antigen receptor positive T lymphocytes	2,97E-02	PDCD1	1
Organ Morphology	contraction	Contraction of myometrium	2,97E-02	NPPB	1
Infectious Diseases	attachment	Attachment of Hepatitis C virus	2,97E-02	FCN2	1
Cancer,Organismal Injury and Abnormalities,Respiratory Disease	non-small cell lung carcinoma	TNM stage M0 non-small cell lung carcinoma	2,97E-02	PDCD1	1
Cancer,Gastrointestinal Disease,Organismal Injury and Abnormalities	HER2 positive gastroesophageal junction adenocarcinoma	Recurrent HER2 positive gastroesophageal junction adenocarcinoma	2,97E-02	PDCD1	1
Endocrine System Disorders,Gastrointestinal Disease,Inflammatory Disease,Organismal Injury and Abnormalities	inflammatory disorder	Inflammatory disorder of pancreas	2,97E-02	REG3A	1
Cancer,Organismal Injury and Abnormalities	mucosal melanoma	Stage IIIA-IV mucosal melanoma	2,97E-02	PDCD1	1
Cellular Development,Cellular Growth and Proliferation,Embryonic Development,Hematological System Development and Function,Hematopoiesis,Lymphoid Tissue Structure and Development,Organ Development,Organismal Development,Tissue Development	colony formation	Colony formation of promegakaryocytes	2,97E-02	MPL	1
Organ Morphology,Organismal Development,Organismal Injury and Abnormalities,Reproductive System Development and Function,Reproductive System Disease	enlargement	Enlargement of seminal vesicle	2,97E-02	CGA	1
Cancer,Cellular Development,Organismal Injury and Abnormalities,Tumor Morphology	differentiation	Differentiation of pancreatic cancer cells	2,97E-02	mir-8	1
Cellular Assembly and Organization	disaggregation	Disaggregation of fibrils	2,97E-02	SERPINA3	1
Cancer,Cellular Movement,Organismal Injury and Abnormalities,Tumor Morphology	invasion	Invasion of adenocarcinoma cells	2,97E-02	SERPINB5	1
Cell Death and Survival	apoptosis	Apoptosis of myeloid-derived suppressor cells	2,97E-02	mir-154	1
Cell-To-Cell Signaling and Interaction	response	Response of endothelial cell lines	2,97E-02	mir-8	1
Cancer,Cellular Development,Organismal Injury and Abnormalities,Tumor Morphology	differentiation	Differentiation of colorectal carcinoma cells	2,97E-02	mir-8	1
Lipid Metabolism,Small Molecule Biochemistry	inhibition	Inhibition of aldosterone	2,97E-02	NPPB	1
Drug Metabolism,Endocrine System Development and Function,Lipid Metabolism,Molecular Transport,Small Molecule Biochemistry	release	Release of hydrocortisone	2,97E-02	NPPB	1
Embryonic Development,Organ Development,Organ Morphology,Organismal Development,Renal and Urological System Development and Function,Tissue Development	volume	Volume of renal glomerulus	2,97E-02	INS	1
Lipid Metabolism,Small Molecule Biochemistry	conjugation	Conjugation of bile acid	2,97E-02	SULT2A1	1
Behavior	navigation	Navigation	2,97E-02	AGAP2	1
Connective Tissue Disorders,Endocrine System Disorders,Metabolic Disease,Organismal Injury and Abnormalities	insulin resistance	Insulin resistance of adipocytes	2,97E-02	INS	1
Cancer,Cellular Development,Cellular Growth and Proliferation,Organismal Injury and Abnormalities,Reproductive System Disease,Tumor Morphology	proliferation	Proliferation of prostatic carcinoma	2,97E-02	mir-8	1
Dermatological Diseases and Conditions,Developmental Disorder,Hereditary Disorder,Organismal Injury and Abnormalities,Skeletal and Muscular Disorders	nonsyndromic congenital nail disorder type 4	Nonsyndromic congenital nail disorder type 4	2,97E-02	RSPO4	1
Cancer	entrance	Entrance of hepatoma cell lines	2,97E-02	FCN2	1
Cancer,Gastrointestinal Disease,Organismal Injury and Abnormalities	microsatellite instability positive small bowel adenocarcinoma	Microsatellite instability positive small bowel adenocarcinoma	2,97E-02	PDCD1	1
Infectious Diseases,Organismal Injury and Abnormalities	systemic infection	Systemic infection	2,97E-02	IL12B	1
Connective Tissue Disorders,Immunological Disease,Inflammatory Disease,Organismal Injury and Abnormalities,Skeletal and Muscular Disorders	systemic lupus erythematosus	Active stage systemic lupus erythematosus	2,97E-02	IL12B	1
Cancer,Organismal Injury and Abnormalities	mucosal melanoma	High-risk mucosal melanoma	2,97E-02	PDCD1	1
Cellular Compromise,Inflammatory Response	degranulation	Degranulation of CD8+ T lymphocyte	2,97E-02	PDCD1	1
Cell Morphology,Hair and Skin Development and Function	transepithelial electrical resistance	Transepithelial electrical resistance of epithelial cell lines	2,97E-02	CLDN4	1
Cellular Function and Maintenance	homeostasis	Homeostasis of monocytes	2,97E-02	MPL	1
Cancer,Organismal Injury and Abnormalities	BRAF mutation negative melanoma	Metastatic BRAF mutation negative melanoma	2,97E-02	PDCD1	1
Organismal Injury and Abnormalities,Reproductive System Disease	pregnancy in diabetics	Pregnancy in diabetics	2,97E-02	INS	1
Cell-To-Cell Signaling and Interaction,Cellular Compromise,Cellular Function and Maintenance	endoplasmic reticulum stress response	Endoplasmic reticulum stress response of pancreatic cancer cell lines	2,97E-02	INS	1
Gastrointestinal Disease,Inflammatory Disease,Inflammatory Response,Organismal Injury and Abnormalities	pouchitis	Pouchitis	2,97E-02	IL12B	1
Cancer,Hematological Disease,Organismal Injury and Abnormalities	prefibrotic myelofibrosis	Prefibrotic myelofibrosis	2,97E-02	MPL	1
Cancer,Organismal Injury and Abnormalities	tumorigenesis	Tumorigenesis of liver cell lines	2,97E-02	mir-8	1
Cell Signaling	muscarinic acetylcholine receptor, phospholipase C activating pathway	Muscarinic acetylcholine receptor, phospholipase C activating pathway	2,97E-02	GNA15	1
Cancer,Organismal Injury and Abnormalities,Reproductive System Disease	hormone receptor positive breast carcinoma	Hormone receptor positive breast carcinoma	3,00E-02	DTX3,mir-30,mir-8,PDCD1	4
Cardiovascular Disease,Hematological Disease,Metabolic Disease,Organismal Injury and Abnormalities	hypertriglyceridemia	Hypertriglyceridemia	3,07E-02	INS,LIPI,UCN3	3
Cellular Movement,Hematological System Development and Function,Immune Cell Trafficking,Inflammatory Response	chemotaxis	Chemotaxis of monocytes	3,08E-02	DEFB104A/DEFB104B,NPPB,NPS,SERPINA3	4
Inflammatory Disease,Inflammatory Response,Organismal Injury and Abnormalities,Renal and Urological Disease	lupus nephritis	Class II lupus nephritis	3,08E-02	mir-134,mir-154,mir-30,mir-8	4
Ophthalmic Disease,Organismal Injury and Abnormalities	high myopia	Early-onset high myopia	3,17E-02	OR9G1,TPSG1	2
Cellular Development,Nervous System Development and Function,Tissue Development	differentiation	Differentiation of hair cells	3,17E-02	GRXCR1,PCDH15	2
Cancer,Organismal Injury and Abnormalities	intraabdominal organ tumor	Intraabdominal organ tumor	3,17E-02	A1CF,ADAM30,ADAMDEC1,AGAP2,ALDOB,BCAR4,BCL3,BTNL3,C20orf202,CARMIL2,CCDC198,CD177,CD3G,CDH9,CEACAM5,CER1,CGA,CLDN4,CRISP2,CYP11B1,CYP11B2,DDX43,DEFB106A/DEFB106B,DENND1C,DSC1,DTX3,ENTPD8,FAM153A/FAM153B,FAM170B,FCN2,FCRL2,FCRL3,FFAR2,FSCB,GDPD3,GFRAL,GNA15,GPX6,GRXCR1,GYS2,HBB,HSD17B13,HSPB9,HTR3B,IGFL1,IGFL2,IL12B,INS,IQCF2,KCNE4,KCNU1,KLK3,KRT23,KRT33A,KRTAP13-1,KRTAP13-2,KRTAP13-3,KRTAP21-2,KR…	184
Endocrine System Disorders,Organismal Injury and Abnormalities,Reproductive System Disease	pituitary dysfunction	Pituitary dysfunction	3,28E-02	CGA,CYP11B1,CYP11B2,INS,mir-8	5
Cellular Movement	invasion	Invasion of prostate cancer cell lines	3,28E-02	INS,mir-368,mir-8,MMP26,SERPINB5	5
Cell Death and Survival	cell viability	Cell viability of adenocarcinoma cell lines	3,30E-02	mir-154,mir-30,mir-368	3
Cell Morphology,Organ Morphology	morphology	Morphology of endocrine cells	3,35E-02	CGA,CYP11B1,INS,REG1A,REG1B	5
Cancer,Organismal Injury and Abnormalities	abdominal carcinoma	Abdominal carcinoma	3,37E-02	A1CF,ADAM30,ADAMDEC1,AGAP2,ALDOB,BCAR4,BCL3,BTNL3,C20orf202,CABP5,CARMIL2,CCDC198,CD177,CD3G,CDH9,CEACAM5,CGA,CLDN4,CRISP2,CYP11B1,CYP11B2,DDX43,DEFB106A/DEFB106B,DENND1C,DSC1,DTX3,ENTPD8,FAM153A/FAM153B,FAM170B,FCN2,FCRL2,FCRL3,FFAR2,FSCB,GDPD3,GFRAL,GNA15,GPX6,GRXCR1,GYS2,HBB,HSPB9,HTR3B,IGFL1,IGFL2,IL12B,IQCF2,KCNE4,KCNU1,KLK3,KRT23,KRT33A,KRTAP13-1,KRTAP13-2,KRTAP13-3,KRTAP21-2,KRTAP5-3/KRTAP…	180
Lipid Metabolism,Molecular Transport,Small Molecule Biochemistry	accumulation	Accumulation of fat	3,38E-02	GYS2,INS	2
Gastrointestinal Disease,Hematological Disease,Immunological Disease,Inflammatory Disease,Inflammatory Response,Organismal Injury and Abnormalities	eosinophilia	Eosinophilia of esophagus	3,55E-02	ADAMDEC1,GYS2,IGHD	3
Cancer,Endocrine System Disorders,Gastrointestinal Disease,Organismal Injury and Abnormalities	pancreatic ductal adenocarcinoma	Pancreatic ductal adenocarcinoma	3,63E-02	ADAM30,AGAP2,BTNL3,CARMIL2,CDH9,CRISP2,CYP11B2,DDX43,ENTPD8,KRT23,KRTAP13-1,LILRB5,mir-30,mir-368,mir-8,MS4A5,NPPB,ODAPH,OR10X1,OR14C36,OR1L3,OR4C3,OR51E2,OR56B4,OR5L1,OR5M9,OR8S1,OR9G4,PCDH15,PLCH2,PLD4,PPP1R3A,RP1,SBK1,SCGB1D1,SCN7A,SERPINB5,SPRR2D,TAAR5,TPSD1,ZNF467	41
