# Supplementary material for: Extensive Placental Methylation Profiling in Normal Pregnancies
Source: Int J Mol Sci. 2021 Feb 21;22(4):2136. doi: 10.3390/ijms22042136 (PMC7924820; doi:10.3390/ijms22042136)
Supplement: Supplementary file 1 [file ijms-22-02136-s001.zip › Supplementary material/supplementary_table_16_IPA_placenta_diseases_and_functions_array_genes_hyper.xlsx]

## Sheet: Sheet0
© 2000-2021 QIAGEN. All rights reserved.
Categories	Functions	Diseases or Functions Annotation	p-value	Molecules	# Molecules
Cellular Development,Cellular Growth and Proliferation,Hematological System Development and Function,Lymphoid Tissue Structure and Development	proliferation	Proliferation of immune cells	2,14E-14	AIF1,BST2,CASP8,CCR7,CD2,CD244,CD79B,DOK2,FCER1G,HHEX,HOXA9,IL1B,IL2,IL23A,LAPTM5,LAT,LST1,mir-142,MZB1,NPY,OSM,PTPN6,PTPRCAP,RHOG,RHOH,S1PR4,SELL,SPN,SPP1,STAT5A,STING1,TBC1D10C,TNFSF10,TNFSF13,TNFSF4,TXNIP	36
Cell-To-Cell Signaling and Interaction	activation	Activation of lymphatic system cells	5,34E-14	CASP8,CCR7,CD2,CD244,CD79B,FCER1G,HOXA9,IL1B,IL2,IL23A,LAPTM5,LAT,mir-142,NPY,OSM,PTPN6,SPN,SPP1,STAT5A,STING1,TBC1D10C,TNFAIP8L2,TNFSF10,TNFSF13,TNFSF4,TRDV2,TXNIP	27
Cellular Development,Cellular Growth and Proliferation	proliferation	Proliferation of blood cells	1,09E-13	AIF1,BST2,CASP8,CCR7,CD2,CD244,CD79B,DOK2,FCER1G,HHEX,HOXA9,HOXD4,IL1B,IL2,IL23A,LAPTM5,LAT,LST1,mir-142,MZB1,NPY,OSM,PTPN6,PTPRCAP,RHOG,RHOH,S1PR4,SELL,SPN,SPP1,STAT5A,STING1,TBC1D10C,TNFSF10,TNFSF13,TNFSF4,TXNIP	37
Cell-To-Cell Signaling and Interaction,Hematological System Development and Function,Immune Cell Trafficking,Inflammatory Response	activation	Activation of lymphocytes	2,97E-13	CASP8,CCR7,CD2,CD244,CD79B,FCER1G,IL1B,IL2,IL23A,LAPTM5,LAT,mir-142,NPY,OSM,PTPN6,SPN,SPP1,STAT5A,STING1,TBC1D10C,TNFAIP8L2,TNFSF10,TNFSF13,TNFSF4,TRDV2,TXNIP	26
Cellular Development,Cellular Growth and Proliferation,Hematological System Development and Function,Lymphoid Tissue Structure and Development	proliferation	Proliferation of lymphocytes	4,33E-13	AIF1,CASP8,CCR7,CD2,CD244,CD79B,DOK2,FCER1G,IL1B,IL2,IL23A,LAPTM5,LAT,LST1,mir-142,MZB1,NPY,OSM,PTPN6,PTPRCAP,RHOG,RHOH,S1PR4,SELL,SPN,SPP1,STAT5A,STING1,TBC1D10C,TNFSF10,TNFSF13,TNFSF4,TXNIP	33
Cellular Growth and Proliferation,Lymphoid Tissue Structure and Development	proliferation	Proliferation of lymphatic system cells	8,32E-13	AIF1,CASP8,CCR7,CD2,CD244,CD79B,DOK2,FCER1G,HOXA9,IL1B,IL2,IL23A,LAPTM5,LAT,LST1,mir-142,MZB1,NPY,OSM,PTPN6,PTPRCAP,RHOG,RHOH,S1PR4,SELL,SPN,SPP1,STAT5A,STING1,TBC1D10C,TNFSF10,TNFSF13,TNFSF4,TXNIP	34
Lymphoid Tissue Structure and Development,Tissue Morphology	quantity	Quantity of lymphatic system cells	1,03E-12	CASP8,CCR7,CD244,CD79B,DOK2,FCER1G,GPR18,HOXA9,IL1B,IL2,IL23A,LAT,LGALS2,mir-142,MZB1,NPY,OSM,PAX1,PTGDR,PTPN6,PTPRCAP,RHOH,SELL,SELPLG,SPN,SPP1,STAT5A,STING1,TNFAIP8L2,TNFSF10,TNFSF13,TNFSF4,TXNIP,ZFP36L2	34
Cell-To-Cell Signaling and Interaction,Hematological System Development and Function	activation	Activation of blood cells	7,27E-12	CASP8,CCR7,CD2,CD244,CD79B,FCER1G,GP5,IL1B,IL2,IL23A,LAPTM5,LAT,mir-142,NPY,OSM,PLEK,PTGDR,PTPN6,RHOH,SELL,SELPLG,SPN,SPP1,STAT5A,STING1,TBC1D10C,TNFAIP8L2,TNFSF10,TNFSF13,TNFSF4,TRDV2,TXNIP	32
Cellular Development,Cellular Growth and Proliferation,Hematological System Development and Function,Lymphoid Tissue Structure and Development	cell proliferation	Cell proliferation of T lymphocytes	7,53E-12	AIF1,CASP8,CCR7,CD2,CD244,DOK2,FCER1G,IL1B,IL2,IL23A,LAPTM5,LAT,NPY,OSM,PTPN6,PTPRCAP,RHOH,S1PR4,SELL,SPN,SPP1,STAT5A,STING1,TBC1D10C,TNFSF10,TNFSF13,TNFSF4,TXNIP	28
Hematological System Development and Function,Lymphoid Tissue Structure and Development,Tissue Morphology	quantity	Quantity of T lymphocytes	1,01E-11	CASP8,CCR7,CD244,CD79B,FCER1G,GPR18,HOXA9,IL2,IL23A,LAT,LGALS2,mir-142,NPY,OSM,PAX1,PTGDR,PTPN6,RHOH,SELL,SELPLG,SPP1,STAT5A,STING1,TNFAIP8L2,TNFSF13,TNFSF4,TXNIP	27
Lymphoid Tissue Structure and Development,Tissue Morphology	quantity	Quantity of lymphoid cells	2,01E-11	CASP8,CCR7,CD244,CD79B,DOK2,FCER1G,GPR18,HOXA9,IL1B,IL2,IL23A,LAT,LGALS2,mir-142,MZB1,NPY,OSM,PAX1,PTGDR,PTPN6,RHOH,SELL,SELPLG,SPN,SPP1,STAT5A,STING1,TNFAIP8L2,TNFSF13,TNFSF4,TXNIP	31
Cellular Function and Maintenance	function	Function of lymphatic system cells	3,13E-11	CCR7,CCRL2,CD244,FCER1G,IL1B,IL2,IL23A,LAT,mir-142,PTPRCAP,RHOG,SELL,SPN,STAT5A,TNFAIP8L2,TNFSF10,TNFSF13,TXNIP,ZFP36L2	19
Endocrine System Disorders,Gastrointestinal Disease,Immunological Disease,Metabolic Disease,Organismal Injury and Abnormalities	insulin-dependent diabetes mellitus	Insulin-dependent diabetes mellitus	3,62E-11	AIF1,C1orf162,CCR7,CD79B,CLEC2B,CTSW,EVI2A,FCER1G,GPR18,IL1B,IL2,LAT,LBX2,LST1,MZB1,P2RY13,PLEK,RNASE6,SELL,SPN,STAP1,TNFSF10,TNFSF4	23
Immunological Disease	systemic autoimmune syndrome	Systemic autoimmune syndrome	5,44E-11	AIF1,BST2,C1orf162,CASP8,CCR7,CCRL2,CD244,CD52,CD79B,CFHR5,CLEC2B,CTSW,EVI2A,FCER1G,G0S2,GPR18,IFITM1,IL1B,IL2,IL23A,LAT,LBX2,LST1,mir-142,mir-23,MZB1,NPY,OSM,P2RY13,PLEK,PTPN6,RNASE6,SELL,SPN,SPP1,STAP1,STAT5A,STING1,TBC1D10C,TNFSF10,TNFSF13,TNFSF4	42
Cell-To-Cell Signaling and Interaction	activation	Activation of cells	5,70E-11	CASP8,CCR7,CD2,CD244,CD79B,FCER1G,GP5,HOXA9,IL1B,IL2,IL23A,LAPTM5,LAT,mir-142,NPY,OSM,OXT,PLEK,PTGDR,PTPN6,QRFP,RHOH,SELL,SELPLG,SIM1,SPN,SPP1,STAT5A,STING1,TBC1D10C,TNFAIP8L2,TNFSF10,TNFSF13,TNFSF4,TRDV2,TXNIP	36
Cell-To-Cell Signaling and Interaction,Hematological System Development and Function,Immune Cell Trafficking,Inflammatory Response	activation	Activation of leukocytes	6,52E-11	CASP8,CCR7,CD2,CD244,CD79B,FCER1G,IL1B,IL2,IL23A,LAPTM5,LAT,mir-142,NPY,OSM,PTGDR,PTPN6,RHOH,SELL,SPN,SPP1,STAT5A,STING1,TBC1D10C,TNFAIP8L2,TNFSF10,TNFSF13,TNFSF4,TRDV2,TXNIP	29
Hematological System Development and Function,Lymphoid Tissue Structure and Development,Tissue Morphology	quantity	Quantity of lymphocytes	9,11E-11	CASP8,CCR7,CD244,CD79B,DOK2,FCER1G,GPR18,HOXA9,IL2,IL23A,LAT,LGALS2,mir-142,MZB1,NPY,OSM,PAX1,PTGDR,PTPN6,RHOH,SELL,SELPLG,SPN,SPP1,STAT5A,STING1,TNFAIP8L2,TNFSF13,TNFSF4,TXNIP	30
Cell-To-Cell Signaling and Interaction,Hematological System Development and Function,Immune Cell Trafficking,Inflammatory Response	activation	Activation of T lymphocytes	1,12E-10	CASP8,CD2,CD244,FCER1G,IL1B,IL2,IL23A,LAPTM5,LAT,mir-142,OSM,PTPN6,SPN,SPP1,STAT5A,TBC1D10C,TNFAIP8L2,TNFSF10,TNFSF4,TRDV2	20
Cellular Function and Maintenance,Hematological System Development and Function	function	Function of lymphocytes	1,27E-10	CCR7,CCRL2,CD244,FCER1G,IL1B,IL2,IL23A,LAT,mir-142,PTPRCAP,RHOG,SELL,SPN,STAT5A,TNFAIP8L2,TNFSF10,TNFSF13,TXNIP	18
Gene Expression	transcription	Transcription of RNA	1,28E-10	BST2,CASP8,CIART,EGR4,EN1,FOXO6,FRAT1,GDF6,HAND2,HHEX,HOXA9,HOXD4,IL1B,IL2,IL23A,LAT,LCOR,LIME1,mir-143,MNX1,MYF6,NR2E1,NR2F1,OSM,OSR2,PAX1,PAX9,PITX1,POU4F2,PTPN6,PTPN7,RHOG,SELPLG,SIM1,SIX2,SPP1,STAT5A,STING1,TBR1,TBX15,TBX2,TFAP2B,TFAP2E,TNFSF10,TNFSF4,TXNIP,VAX1,VAX2,WNT6	49
Gene Expression	transcription	Transcription	2,09E-10	AIF1,BST2,CASP8,CIART,EGR4,EN1,FOXO6,FRAT1,GDF6,HAND2,HHEX,HOXA9,HOXD4,IL1B,IL2,IL23A,LAT,LCOR,LIME1,mir-140,mir-143,mir-23,MNX1,MYF6,NR2E1,NR2F1,OSM,OSR2,PAX1,PAX9,PITX1,POU4F2,PTPN6,PTPN7,RHOG,SELPLG,SIM1,SIX2,SPN,SPP1,STAP1,STAT5A,STING1,TBR1,TBX15,TBX2,TFAP2B,TFAP2E,TNFSF10,TNFSF4,TXNIP,VAX1,VAX2,WNT6	54
Endocrine System Disorders,Gastrointestinal Disease,Metabolic Disease,Organismal Injury and Abnormalities	diabetes mellitus	Diabetes mellitus	3,98E-10	AIF1,C1orf162,CASP8,CCR7,CCRL2,CD52,CD79B,CLEC2B,CTSW,EVI2A,FCER1G,GPR18,HHEX,IL1B,IL2,IL23A,LAT,LBX2,LST1,mir-142,mir-143,mir-23,MZB1,NPY,OXT,P2RY13,PLEK,PTPN6,QPRT,RNASE6,SELL,SIM1,SPN,SPP1,STAP1,TNFSF10,TNFSF4,TXNIP,VAX2,WNT6	40
Cellular Movement,Hematological System Development and Function,Immune Cell Trafficking	cell movement	Cell movement of leukocytes	5,99E-10	AIF1,CASP8,CCR7,CCRL2,CD2,FCER1G,FOXO6,GPR18,HOXA9,IL1B,IL2,IL23A,LAT,mir-142,NPY,OSM,PTGDR,PTPN6,S1PR4,SCT,SELL,SELPLG,SPN,SPP1,STAP1,STAT5A,STING1,TNFAIP8L2,TNFSF10,TNFSF13,TNFSF4	31
Cell Death and Survival	cell death	Cell death of lymphocytes	7,14E-10	CASP8,CD2,CD79B,HOXA9,IL1B,IL2,LAT,LGALS2,mir-142,mir-143,PAX1,PTPN6,RHOH,SPN,SPP1,STAT5A,STING1,TNFAIP8L2,TNFSF10,TNFSF13	20
Hematological System Development and Function,Tissue Morphology	quantity	Quantity of leukocytes	7,62E-10	CASP8,CCR7,CD244,CD79B,DOK2,FCER1G,GPR18,HOXA9,IL1B,IL2,IL23A,LAT,LGALS2,mir-142,MZB1,NPY,OSM,PAX1,PTGDR,PTPN6,RHOH,SELL,SELPLG,SPN,SPP1,STAT5A,STING1,TNFAIP8L2,TNFSF10,TNFSF13,TNFSF4,TXNIP,ZFP36L2	33
Cell Death and Survival	cell death	Cell death of T lymphocytes	8,53E-10	CASP8,CD2,HOXA9,IL1B,IL2,LAT,LGALS2,mir-142,mir-143,PAX1,PTPN6,RHOH,SPN,SPP1,STAT5A,STING1,TNFAIP8L2,TNFSF10	18
Gene Expression	expression	Expression of RNA	2,28E-09	AIF1,BST2,CASP8,CIART,EGR4,EN1,FOXO6,FRAT1,GDF6,HAND2,HHEX,HOXA9,HOXD4,IL1B,IL2,IL23A,LAT,LCOR,LIME1,mir-140,mir-143,mir-23,MNX1,MYF6,NR2E1,NR2F1,OSM,OSR2,PAX1,PAX9,PITX1,POU4F2,PTPN6,PTPN7,RHOG,SELPLG,SIM1,SIX2,SPN,SPP1,STAP1,STAT5A,STING1,TBR1,TBX15,TBX2,TFAP2B,TFAP2E,TNFSF10,TNFSF4,TXNIP,VAX1,VAX2,WNT6	54
Cellular Movement,Hematological System Development and Function,Immune Cell Trafficking,Inflammatory Response	cell movement	Cell movement of phagocytes	2,43E-09	AIF1,CASP8,CCR7,CCRL2,FCER1G,FOXO6,GPR18,HOXA9,IL1B,IL2,IL23A,NPY,OSM,PTGDR,PTPN6,S1PR4,SCT,SELL,SELPLG,SPN,SPP1,STAP1,STING1,TNFAIP8L2,TNFSF4	25
Cellular Movement,Immune Cell Trafficking	migration	Leukocyte migration	2,81E-09	AIF1,CASP8,CCR7,CCRL2,CD2,CD244,DOK2,FCER1G,FOXO6,GPR18,HOXA9,IL1B,IL2,IL23A,LAT,mir-142,NPY,OSM,PTGDR,PTPN6,S1PR4,SCT,SELL,SELPLG,SPN,SPP1,STAP1,STAT5A,STING1,TNFAIP8L2,TNFSF10,TNFSF13,TNFSF4	33
Cellular Development,Cellular Growth and Proliferation,Embryonic Development,Hematological System Development and Function,Hematopoiesis,Lymphoid Tissue Structure and Development,Organ Development,Organismal Development,Tissue Development	lymphopoiesis	Lymphopoiesis	2,88E-09	CASP8,CCR7,CD2,CD244,CD79B,DOK2,FCER1G,HHEX,HOXA9,IL1B,IL2,IL23A,LAT,mir-143,mir-23,MZB1,OSM,PTPN6,RHOH,SPN,SPP1,STAT5A,TNFSF10,TNFSF13,TNFSF4,ZFP36L2	26
Immunological Disease	delayed hypersensitive reaction	Delayed hypersensitive reaction	3,18E-09	CCR7,CD2,FCER1G,IFITM1,IL1B,LAPTM5,LGALS2,SELL,SPP1,TNFSF10,TNFSF4	11
Cell Death and Survival	apoptosis	Apoptosis of lymphocytes	3,60E-09	CASP8,CD2,CD79B,HOXA9,IL1B,IL2,LGALS2,mir-143,PAX1,PTPN6,RHOH,SPN,SPP1,STAT5A,STING1,TNFAIP8L2,TNFSF10,TNFSF13	18
Cellular Function and Maintenance	homeostasis	Homeostasis of leukocytes	3,79E-09	CASP8,CCR7,CD2,CD244,CD79B,DOK2,FCER1G,HOXA9,IL1B,IL2,IL23A,LAT,mir-142,mir-143,mir-23,OSM,PTPN6,RHOH,SPN,SPP1,STAT5A,TNFSF10,TNFSF4,ZFP36L2	24
Gene Expression	transcription	Transcription of DNA	4,02E-09	CIART,EGR4,EN1,FOXO6,GDF6,HAND2,HHEX,HOXA9,HOXD4,IL1B,IL2,IL23A,LCOR,LIME1,mir-143,MNX1,MYF6,NR2E1,NR2F1,OSM,OSR2,PAX1,PAX9,PITX1,POU4F2,RHOG,SIM1,SIX2,SPP1,STAT5A,STING1,TBR1,TBX15,TBX2,TFAP2B,TFAP2E,TNFSF4,TXNIP,VAX1,VAX2,WNT6	41
Cell-mediated Immune Response,Cellular Function and Maintenance,Hematological System Development and Function	homeostasis	T cell homeostasis	5,20E-09	CASP8,CCR7,CD2,CD244,CD79B,DOK2,FCER1G,HOXA9,IL1B,IL2,IL23A,LAT,mir-143,mir-23,OSM,PTPN6,RHOH,SPN,SPP1,STAT5A,TNFSF10,TNFSF4,ZFP36L2	23
Cell Death and Survival	apoptosis	Apoptosis of T lymphocytes	5,72E-09	CASP8,CD2,HOXA9,IL1B,IL2,LGALS2,mir-143,PAX1,PTPN6,RHOH,SPN,SPP1,STAT5A,STING1,TNFAIP8L2,TNFSF10	16
Metabolic Disease,Organismal Injury and Abnormalities	glucose metabolism disorder	Glucose metabolism disorder	8,28E-09	AIF1,C1orf162,CASP8,CCR7,CCRL2,CD52,CD79B,CLEC2B,CTSW,EVI2A,FCER1G,GPR18,HHEX,IL1B,IL2,IL23A,LAT,LBX2,LST1,mir-142,mir-143,mir-23,MZB1,NPY,OSM,OXT,P2RY13,PLEK,PTPN6,QPRT,RNASE6,SELL,SIM1,SPN,SPP1,STAP1,TFAP2B,TNFSF10,TNFSF4,TXNIP,VAX2,WNT6	42
Cellular Movement,Hematological System Development and Function,Immune Cell Trafficking	cell movement	Cell movement of lymphocytes	8,51E-09	AIF1,CCR7,CD2,IL1B,IL2,IL23A,LAT,mir-142,OSM,PTGDR,SELL,SELPLG,SPN,SPP1,STAT5A,STING1,TNFAIP8L2,TNFSF10,TNFSF13,TNFSF4	20
Cellular Function and Maintenance	function	Function of leukocytes	9,48E-09	CCR7,CCRL2,CD244,FCER1G,IL1B,IL2,IL23A,LAT,mir-142,PTGDR,PTPRCAP,RHOG,SELL,SPN,SPP1,STAT5A,TNFAIP8L2,TNFSF10,TNFSF13,TXNIP	20
Cellular Growth and Proliferation	expansion	Expansion of cells	1,08E-08	CASP8,CCR7,CD2,CD244,DOK2,HOXA9,HOXD4,IL1B,IL2,IL23A,LAT,mir-142,NR2E1,OSM,SPP1,STAT5A,STING1	17
Cellular Function and Maintenance	function	Function of blood cells	1,12E-08	CASP8,CCR7,CCRL2,CD244,FCER1G,IL1B,IL2,IL23A,LAT,mir-142,PTGDR,PTPRCAP,RHOG,SELL,SPN,SPP1,STAT5A,TNFAIP8L2,TNFSF10,TNFSF13,TXNIP	21
Cell Death and Survival	apoptosis	Apoptosis of leukocytes	1,69E-08	CASP8,CCR7,CD2,CD79B,FCER1G,HOXA9,IL1B,IL2,LGALS2,mir-143,PAX1,PTPN6,RHOH,SPN,SPP1,STAT5A,STING1,TNFAIP8L2,TNFSF10,TNFSF13	20
Cell-mediated Immune Response,Cellular Development,Cellular Function and Maintenance,Cellular Growth and Proliferation,Embryonic Development,Hematological System Development and Function,Hematopoiesis,Lymphoid Tissue Structure and Development,Organ Development,Organismal Development,Tissue Development	development	T cell development	1,75E-08	CCR7,CD2,CD244,CD79B,DOK2,FCER1G,HOXA9,IL1B,IL2,IL23A,LAT,mir-143,mir-23,OSM,PTPN6,RHOH,SPN,SPP1,STAT5A,TNFSF10,TNFSF4,ZFP36L2	22
Tissue Morphology	quantity	Quantity of cells	1,87E-08	CASP8,CCR7,CD244,CD79B,DOK2,EGR4,EN1,FCER1G,GDF6,GPR18,HOXA9,IL1B,IL2,IL23A,LAT,LGALS2,mir-142,mir-143,MNX1,MZB1,NPY,NR2E1,NR2F1,OSM,P2RY13,PAX1,PCDHGC5,POU4F2,PTGDR,PTPN6,PTPRCAP,RHOH,SELL,SELPLG,SIM1,SPN,SPP1,STAT5A,STING1,TBR1,TNFAIP8L2,TNFSF10,TNFSF13,TNFSF4,TXNIP,VAX1,ZFP36L2	47
Cell Death and Survival	apoptosis	Apoptosis of blood cells	1,92E-08	CASP8,CCR7,CD2,CD79B,FCER1G,HOXA9,IL1B,IL2,LGALS2,mir-143,OSM,PAX1,PTPN6,RHOH,SPN,SPP1,STAT5A,STING1,TNFAIP8L2,TNFSF10,TNFSF13	21
Cell-To-Cell Signaling and Interaction,Hematological System Development and Function,Humoral Immune Response,Immune Cell Trafficking,Inflammatory Response	activation	Activation of B lymphocytes	2,15E-08	CASP8,CCR7,CD79B,IL2,OSM,PTPN6,STING1,TBC1D10C,TNFAIP8L2,TNFSF13,TNFSF4	11
Cellular Function and Maintenance,Hematological System Development and Function	function	Function of T lymphocytes	2,41E-08	CCR7,CCRL2,FCER1G,IL2,IL23A,LAT,mir-142,PTPRCAP,RHOG,SELL,SPN,STAT5A,TNFAIP8L2,TNFSF10	14
Cell Death and Survival	cell death	Cell death of blood cells	2,86E-08	CASP8,CCR7,CD2,CD79B,FCER1G,HOXA9,IL1B,IL2,LAT,LGALS2,mir-142,mir-143,MZB1,OSM,PAX1,PTPN6,RHOH,SELPLG,SPN,SPP1,STAT5A,STING1,TNFAIP8L2,TNFSF10,TNFSF13	25
Cell Death and Survival	cell death	Cell death of immune cells	3,27E-08	CASP8,CCR7,CD2,CD79B,FCER1G,HOXA9,IL1B,IL2,LAT,LGALS2,mir-142,mir-143,MZB1,PAX1,PTPN6,RHOH,SELPLG,SPN,SPP1,STAT5A,STING1,TNFAIP8L2,TNFSF10,TNFSF13	24
Hematological System Development and Function,Immune Cell Trafficking,Inflammatory Response,Tissue Development	accumulation	Accumulation of leukocytes	3,32E-08	CASP8,CCR7,IL1B,IL2,IL23A,LAT,OSM,SELL,SELPLG,SPP1,STAT5A,TNFAIP8L2,TNFSF10,TNFSF13,TNFSF4	15
Cell Signaling,Post-Translational Modification	tyrosine phosphorylation	Tyrosine phosphorylation of protein	3,89E-08	CD2,CD244,CD79B,FCER1G,IL1B,IL2,OSM,OXT,PTPN6,SELL,SPN,SPP1	12
Hematological System Development and Function,Immune Cell Trafficking,Inflammatory Response,Tissue Development	accumulation	Accumulation of lymphocytes	3,91E-08	CASP8,CCR7,IL2,IL23A,LAT,SELL,STAT5A,TNFAIP8L2,TNFSF10,TNFSF13,TNFSF4	11
Gene Expression	activation	Activation of DNA endogenous promoter	4,26E-08	EGR4,EN1,FOXO6,HAND2,HHEX,HOXA9,HOXD4,IL1B,IL2,IL23A,LCOR,LIME1,mir-143,MNX1,MYF6,NR2E1,NR2F1,OSM,OSR2,PAX1,PAX9,PITX1,POU4F2,SIX2,STAT5A,STING1,TBR1,TBX15,TBX2,TFAP2B,TFAP2E,TXNIP,VAX1,VAX2	34
Cellular Development,Cellular Growth and Proliferation	expansion	Expansion of blood cells	4,91E-08	CASP8,CCR7,CD2,CD244,HOXA9,HOXD4,IL1B,IL2,IL23A,LAT,mir-142,SPP1,STAT5A,STING1	14
Cell-To-Cell Signaling and Interaction,Hematological System Development and Function,Immune Cell Trafficking	adhesion	Adhesion of lymphocytes	6,28E-08	CCR7,CD2,IL1B,IL2,OSM,PTPN6,SELL,SELPLG,SPN,SPP1	10
Cellular Development,Cellular Growth and Proliferation,Hematological System Development and Function,Hematopoiesis,Lymphoid Tissue Structure and Development,Tissue Development	leukopoiesis	Leukopoiesis	6,47E-08	CASP8,CCR7,CD2,CD244,CD79B,DOK2,EVI2B,FCER1G,HHEX,HOXA9,IL1B,IL2,IL23A,LAT,mir-143,mir-23,MZB1,OSM,PTPN6,RHOH,SPN,SPP1,STAT5A,TNFSF10,TNFSF13,TNFSF4,ZFP36L2	27
Cellular Movement,Hematological System Development and Function,Immune Cell Trafficking,Inflammatory Response	chemotaxis	Chemotaxis of leukocytes	8,00E-08	AIF1,CCR7,CCRL2,FCER1G,GPR18,HOXA9,IL1B,IL2,IL23A,LAT,PTGDR,PTPN6,SCT,SELL,SELPLG,SPP1,STAP1	17
Cellular Movement,Hematological System Development and Function,Immune Cell Trafficking	cellular infiltration	Cellular infiltration by leukocytes	8,22E-08	CASP8,CCR7,CD2,FCER1G,FOXO6,GPR18,IL1B,IL2,IL23A,OSM,PTPN6,SELL,SELPLG,SPP1,STAT5A,STING1,TNFAIP8L2,TNFSF10,TNFSF4	19
Cell-To-Cell Signaling and Interaction,Hematological System Development and Function,Immune Cell Trafficking,Inflammatory Response	activation	Activation of phagocytes	1,28E-07	CASP8,CCR7,CD244,FCER1G,IL1B,IL2,IL23A,NPY,OSM,PTGDR,PTPN6,RHOH,SELL,SPP1,TNFAIP8L2,TNFSF10,TNFSF13	17
Cellular Development,Connective Tissue Development and Function,Tissue Development	differentiation	Differentiation of connective tissue cells	1,33E-07	CASP8,FCER1G,GDF3,GDF6,HAND2,IFITM1,IL1B,IL2,IL23A,LAT,mir-140,mir-143,mir-23,NPY,NR2F1,OSM,OSR2,POU4F2,SIX2,SPP1,TBX15,TNFSF10,ZFP36L2	23
Lymphoid Tissue Structure and Development,Organ Morphology,Tissue Morphology	quantity	Quantity of lymphoid organ	1,62E-07	CCR7,CD244,CD79B,IL2,LAT,LGALS2,NPY,OSM,PAX1,PTPRCAP,RHOH,STAT5A,TNFAIP8L2,ZFP36L2	14
Cellular Movement	cell movement	Cell movement of myeloid cells	1,71E-07	AIF1,CASP8,CCR7,CD2,FCER1G,FOXO6,GPR18,HOXA9,IL1B,IL2,IL23A,OSM,PTGDR,PTPN6,SELL,SELPLG,SPN,SPP1,STAP1,STING1,TNFAIP8L2,TNFSF4	22
Cellular Movement	chemotaxis	Chemotaxis	1,80E-07	AIF1,CCR7,CCRL2,FCER1G,GPR18,HOXA9,IL1B,IL2,IL23A,LAT,NPY,OSM,PTGDR,PTPN6,RHOG,SCT,SELL,SELPLG,SPN,SPP1,STAP1	21
Cell-To-Cell Signaling and Interaction,Hematological System Development and Function,Immune Cell Trafficking,Inflammatory Response	priming	Priming of lymphocytes	1,87E-07	CD2,FCER1G,IL1B,IL2,mir-142,STAT5A,TNFSF4	7
Cell-To-Cell Signaling and Interaction,Hematological System Development and Function	binding	Binding of lymphocytes	1,91E-07	CCR7,CD2,IL1B,IL2,NPY,OSM,PTPN6,SELL,SELPLG,SPN,SPP1	11
Cellular Movement,Hematological System Development and Function,Immune Cell Trafficking	cell movement	Cell movement of antigen presenting cells	2,78E-07	CASP8,CCR7,CCRL2,FOXO6,HOXA9,IL1B,NPY,PTGDR,PTPN6,S1PR4,SCT,SELL,SPP1,STAP1,STING1,TNFAIP8L2,TNFSF4	17
Lymphoid Tissue Structure and Development,Tissue Morphology	quantity	Quantity of lymphoid tissue	3,32E-07	CASP8,CCR7,CD244,CD79B,IL2,LAT,LGALS2,NPY,OSM,PAX1,PTPRCAP,RHOH,STAT5A,TNFAIP8L2,TNFSF13,ZFP36L2	16
Inflammatory Response	cell-mediated response	Cell-mediated response	3,42E-07	CASP8,CCR7,CD244,FCER1G,IL1B,IL2,IL23A,S1PR4,SELL,STAT5A,STING1,TNFSF4	12
Hematological System Development and Function,Immune Cell Trafficking,Inflammatory Response,Tissue Development	accumulation	Accumulation of T lymphocytes	3,68E-07	CASP8,CCR7,IL2,IL23A,LAT,SELL,STAT5A,TNFSF10,TNFSF4	9
Cellular Development,Cellular Growth and Proliferation,Hematological System Development and Function,Lymphoid Tissue Structure and Development	expansion	Expansion of leukocytes	3,70E-07	CASP8,CCR7,CD2,CD244,IL1B,IL2,IL23A,LAT,mir-142,SPP1,STAT5A,STING1	12
Hematological System Development and Function,Inflammatory Response,Tissue Morphology	quantity	Quantity of phagocytes	4,67E-07	CASP8,CCR7,FCER1G,HOXA9,IL1B,IL2,IL23A,LGALS2,mir-142,NPY,PTPN6,SELL,SELPLG,SPP1,STAT5A,TNFSF10,TNFSF13,ZFP36L2	18
Cellular Movement,Hematological System Development and Function,Immune Cell Trafficking	cellular infiltration	Cellular infiltration by mononuclear leukocytes	5,64E-07	CCR7,IL1B,IL2,IL23A,OSM,SELPLG,SPP1,STAT5A,STING1,TNFAIP8L2,TNFSF10,TNFSF4	12
Hematological System Development and Function,Lymphoid Tissue Structure and Development,Tissue Morphology	quantity	Quantity of CD4+ T-lymphocytes	6,18E-07	CASP8,CCR7,CD79B,FCER1G,IL2,LGALS2,PTGDR,PTPN6,RHOH,SELPLG,STING1	11
Cell-To-Cell Signaling and Interaction,Hematological System Development and Function,Immune Cell Trafficking,Inflammatory Response	priming	Priming of helper T lymphocytes	6,51E-07	FCER1G,IL2,STAT5A,TNFSF4	4
Cellular Movement,Hematological System Development and Function,Immune Cell Trafficking	migration	Lymphocyte migration	8,73E-07	AIF1,CCR7,CD2,IL1B,IL2,IL23A,LAT,mir-142,OSM,SELL,SELPLG,SPN,SPP1,STING1,TNFSF13,TNFSF4	16
Cellular Movement,Hematological System Development and Function,Immune Cell Trafficking	cellular infiltration	Cellular infiltration by lymphocytes	8,96E-07	CCR7,IL1B,IL2,IL23A,SELPLG,SPP1,STAT5A,STING1,TNFAIP8L2,TNFSF10,TNFSF4	11
Cellular Movement,Hematological System Development and Function,Immune Cell Trafficking,Inflammatory Response	chemotaxis	Chemotaxis of phagocytes	9,31E-07	AIF1,CCR7,CCRL2,FCER1G,HOXA9,IL1B,IL23A,PTGDR,PTPN6,SCT,SELL,SELPLG,SPP1,STAP1	14
Cellular Development,Cellular Growth and Proliferation,Hematological System Development and Function,Lymphoid Tissue Structure and Development	expansion	Expansion of lymphocytes	1,01E-06	CASP8,CCR7,CD2,CD244,IL1B,IL2,IL23A,LAT,mir-142,STAT5A,STING1	11
Tissue Morphology	quantity	Quantity of stem cells	1,08E-06	CASP8,CCR7,CD244,CD79B,DOK2,HOXA9,IL2,LAT,MZB1,NPY,NR2E1,OSM,PAX1,PTPN6,RHOH,SPP1,STAT5A,TNFSF10	18
Immunological Disease	hypersensitive reaction	Hypersensitive reaction	1,35E-06	CCR7,CCRL2,CD2,FCER1G,IFITM1,IL1B,LAPTM5,LAT,LGALS2,NR2F1,OSM,PTGDR,SELL,SPP1,TNFSF10,TNFSF13,TNFSF4	17
Hematological System Development and Function,Hematopoiesis,Tissue Morphology	quantity	Quantity of hematopoietic progenitor cells	1,38E-06	CASP8,CCR7,CD244,CD79B,DOK2,HOXA9,IL2,LAT,MZB1,NPY,OSM,PAX1,PTPN6,RHOH,SPP1,STAT5A,TNFSF10	17
Inflammatory Response	inflammatory response	Inflammatory response	1,39E-06	AIF1,CCR7,CCRL2,FCER1G,GPR18,HOXA9,IL1B,IL2,IL23A,LAT,mir-142,NPY,OSM,PTGDR,PTPN6,SCT,SELL,SELPLG,SPP1,STAP1,STAT5A,STING1,TNFAIP8L2,TNFSF13,TNFSF4	25
Cell-mediated Immune Response,Cell-To-Cell Signaling and Interaction,Cellular Movement,Hematological System Development and Function,Immune Cell Trafficking	adhesion	Adhesion of T lymphocytes	1,47E-06	CCR7,CD2,IL1B,IL2,SELL,SELPLG,SPN,SPP1	8
Inflammatory Disease	chronic inflammatory disorder	Chronic inflammatory disorder	1,54E-06	AIF1,CCR7,CCRL2,CD244,CD52,CD79B,CFHR5,CLEC2B,G0S2,IL1B,IL2,IL23A,LAPTM5,LST1,MCIDAS,mir-140,mir-142,mir-143,mir-23,MNX1,NCF1C,OSM,OXT,P2RY13,PTPN6,SELL,SPP1,STAT5A,STING1,TNFSF10,TNFSF4	31
Cell-To-Cell Signaling and Interaction,Hematological System Development and Function,Immune Cell Trafficking,Inflammatory Response	activation	Activation of natural killer cells	1,62E-06	CASP8,CD2,CD244,IL1B,IL2,NPY,SPN,SPP1,TXNIP	9
Cellular Movement,Hematological System Development and Function,Immune Cell Trafficking	cell movement	Cell movement of granulocytes	1,65E-06	CASP8,CCR7,CD2,FCER1G,GPR18,IL1B,IL2,IL23A,OSM,PTGDR,PTPN6,SELL,SELPLG,SPN,SPP1,TNFAIP8L2	16
Cellular Function and Maintenance	homeostasis	Cellular homeostasis	1,66E-06	AQP2,BST2,CASP8,CCR7,CD2,CD244,CD52,CD79B,DOK2,FCER1G,GDF3,GPR18,GPR21,HOXA9,IL1B,IL2,IL23A,LAT,LGALS2,mir-142,mir-143,mir-23,NPY,OSM,OXT,PTPN6,RHOH,S1PR4,SIM1,SPN,SPP1,STAT5A,STING1,TBC1D10C,TFAP2B,TNFSF10,TNFSF4,TXNIP,ZFP36L2	39
Cellular Development,Hematological System Development and Function,Lymphoid Tissue Structure and Development	maturation	Maturation of mononuclear leukocytes	1,79E-06	IL2,LAT,PAX1,PTPN6,RHOH,SELL,STAT5A,TNFSF10,TNFSF13	9
Cell-To-Cell Signaling and Interaction,Hematological System Development and Function	binding	Binding of T lymphocytes	2,08E-06	CCR7,CD2,IL1B,IL2,NPY,SELL,SELPLG,SPN,SPP1	9
Cell-To-Cell Signaling and Interaction,Hematological System Development and Function,Immune Cell Trafficking,Inflammatory Response	activation	Activation of antigen presenting cells	2,17E-06	CASP8,CCR7,CD244,FCER1G,IL1B,IL2,IL23A,NPY,OSM,PTGDR,PTPN6,TNFAIP8L2,TNFSF10,TNFSF13	14
Cellular Development	differentiation	Differentiation of stem cells	2,30E-06	CASP8,CD79B,GDF6,H4C9,HHEX,HOXA9,HOXD4,IL1B,IL2,IL23A,LAT,mir-23,MNX1,MZB1,NR2E1,OSM,PTPN6,S1PR4,STAT5A,ZFP36L2	20
Cell-To-Cell Signaling and Interaction,Hematological System Development and Function	aggregation	Aggregation of blood cells	2,32E-06	FCER1G,GP5,IL1B,IL2,LAT,PLEK,PTPN6,PTPN7,RHOG,SELL,SELPLG,SPN	12
Cell-To-Cell Signaling and Interaction,Cellular Movement,Hematological System Development and Function,Immune Cell Trafficking	recruitment	Recruitment of mononuclear leukocytes	2,41E-06	CASP8,CCR7,IL1B,IL2,IL23A,OSM,SELL,SELPLG,STAT5A	9
Cellular Movement,Hematological System Development and Function,Immune Cell Trafficking,Inflammatory Response	cell movement	Cell movement of dendritic cells	2,53E-06	CCR7,CCRL2,IL1B,NPY,PTGDR,PTPN6,S1PR4,SCT,SPP1,STING1	10
Connective Tissue Disorders,Immunological Disease,Inflammatory Disease,Organismal Injury and Abnormalities,Skeletal and Muscular Disorders	systemic lupus erythematosus	Systemic lupus erythematosus	2,65E-06	BST2,CASP8,CTSW,IFITM1,IL1B,IL2,IL23A,mir-142,PTPN6,SELL,SPP1,TBC1D10C,TNFSF10,TNFSF13,TNFSF4	15
Cell-To-Cell Signaling and Interaction,Hematological System Development and Function,Immune Cell Trafficking,Inflammatory Response	priming	Priming of T lymphocytes	2,70E-06	FCER1G,IL1B,IL2,mir-142,STAT5A,TNFSF4	6
Hematological System Development and Function,Lymphoid Tissue Structure and Development,Organ Morphology,Tissue Morphology	morphology	Morphology of lymphoid organ	3,05E-06	CASP8,CCR7,DOK2,FCER1G,HOXA9,IL2,LAT,PAX9,PTPN6,PTPRCAP,RHOH,SELL,SPN,STAT5A,TNFAIP8L2,TNFSF13,TXNIP	17
Connective Tissue Disorders,Inflammatory Disease,Organismal Injury and Abnormalities,Skeletal and Muscular Disorders	rheumatic disease	Rheumatic Disease	3,06E-06	AIF1,BST2,CASP8,CCR7,CCRL2,CD244,CD79B,CLEC2B,CTSW,FCER1G,G0S2,IFITM1,IL1B,IL2,IL23A,LST1,mir-140,mir-142,mir-143,mir-23,NPY,OSM,P2RY13,PTPN6,SELL,SPP1,STAT5A,STING1,TBC1D10C,TNFSF10,TNFSF13,TNFSF4	32
Cell Death and Survival,Cellular Compromise	cytotoxicity	Cytotoxicity of natural killer cells	3,23E-06	CD2,CD244,IL2,LAT,PTGDR,PTPN6,SPN,TNFSF10	8
Antimicrobial Response,Inflammatory Response	antimicrobial response	Antimicrobial response	3,36E-06	BST2,CCR7,FCER1G,H2BC12,IFITM1,IFNL4,IL1B,IL23A,mir-140,OSM,RNASE6,SPN,STING1,TNFSF4	14
Cell-To-Cell Signaling and Interaction,Cellular Growth and Proliferation,Hematological System Development and Function	stimulation	Stimulation of lymphocytes	3,37E-06	CD2,CD52,IL1B,IL2,IL23A,PTPN6,SPN,TNFSF10,TNFSF13	9
Cell-To-Cell Signaling and Interaction,Hematological System Development and Function,Immune Cell Trafficking,Inflammatory Response	activation	Activation of dendritic cells	3,62E-06	CASP8,CCR7,CD244,IL1B,IL2,IL23A,OSM,TNFSF10	8
Cell-mediated Immune Response,Cellular Movement,Hematological System Development and Function,Immune Cell Trafficking	migration	T cell migration	3,67E-06	AIF1,CCR7,IL1B,IL2,IL23A,LAT,mir-142,SELL,SELPLG,SPN,SPP1,STING1,TNFSF4	13
Cellular Movement	migration	Migration of cells	3,72E-06	AIF1,BST2,CASP8,CCR7,CCRL2,CD2,CD244,DLX6-AS1,DOK2,FCER1G,FOXO6,GPR18,HHEX,HOXA9,IFITM1,IL1B,IL2,IL23A,LAT,LINC00672,mir-142,mir-143,mir-23,MNX1,NPY,NR2E1,NR2F1,OSM,PTGDR,PTPN6,RHOG,S1PR4,SCT,SELL,SELPLG,SPN,SPP1,STAP1,STAT5A,STING1,TBR1,TNFAIP8L2,TNFSF10,TNFSF13,TNFSF4,VAX1	46
Cellular Movement	cellular infiltration	Cellular infiltration by myeloid cells	3,90E-06	CASP8,CCR7,CD2,FCER1G,FOXO6,GPR18,IL1B,OSM,PTPN6,SELL,SPP1,STING1,TNFAIP8L2,TNFSF4	14
Cell Death and Survival	apoptosis	Apoptosis of bone marrow cells	4,01E-06	HOXA9,PTPN6,SPN,SPP1,STAT5A,TNFSF10	6
Cell Death and Survival	cell viability	Cell viability of leukocytes	4,56E-06	CASP8,CCR7,FCER1G,IL1B,IL2,LAT,PTPN6,SELPLG,SPN,STAT5A,TNFSF10,TNFSF13	12
Cellular Development,Hematological System Development and Function,Lymphoid Tissue Structure and Development	maturation	Maturation of leukocytes	4,64E-06	IL1B,IL2,IL23A,LAT,PAX1,PTPN6,RHOH,SELL,STAT5A,TNFSF10,TNFSF13	11
Inflammatory Response	immune response	Immune response of cells	5,17E-06	CASP8,CCR7,CD244,FCER1G,GPR18,IL1B,IL2,IL23A,LAT,mir-142,NPY,OSM,PLEK,PTPN6,PTPN7,RHOG,SELPLG,TNFSF10,TNFSF13,TNFSF4	20
Cellular Development,Cellular Growth and Proliferation,Embryonic Development,Hematological System Development and Function,Hematopoiesis,Humoral Immune Response,Lymphoid Tissue Structure and Development,Organ Development,Organismal Development,Tissue Development	differentiation	Differentiation of B lymphocytes	6,02E-06	CASP8,CD79B,HHEX,IL2,LAT,MZB1,PTPN6,STAT5A,TNFSF13,TNFSF4,ZFP36L2	11
Cell-To-Cell Signaling and Interaction,Hematological System Development and Function,Immune Cell Trafficking,Inflammatory Response	priming	Priming of Th2 cells	6,06E-06	FCER1G,STAT5A,TNFSF4	3
Cell Morphology	morphology	Morphology of blood cells	8,20E-06	CASP8,CCR7,CD79B,HOXA9,IL2,LAT,mir-142,PTGDR,RHOH,S1PR4,SPP1,STAT5A,TNFAIP8L2,TNFSF10,TXNIP	15
Cell-To-Cell Signaling and Interaction,Cellular Growth and Proliferation	stimulation	Stimulation of cells	8,62E-06	CD2,CD52,IL1B,IL2,IL23A,NPY,OSM,PTPN6,SCT,SPN,SPP1,TNFSF10,TNFSF13	13
Embryonic Development,Organismal Development	morphogenesis	Morphogenesis of embryo	9,03E-06	EN1,GDF3,HAND2,HOXA9,HOXD12,OSR2,PITX1,SIX2,TBX2,TFAP2B,WNT6	11
Hematological System Development and Function,Lymphoid Tissue Structure and Development,Organ Morphology,Organismal Development,Tissue Morphology	morphology	Morphology of spleen	9,07E-06	CASP8,CCR7,DOK2,FCER1G,HOXA9,IL2,LAT,PTPN6,RHOH,SELL,SPN,STAT5A,TNFAIP8L2,TNFSF13	14
Cell Death and Survival,Cellular Compromise	cytotoxicity	Cytotoxicity of lymphocytes	9,52E-06	CD2,CD244,IL2,IL23A,LAT,PTGDR,PTPN6,SPN,TNFSF10	9
Cell Death and Survival	apoptosis	Apoptosis of leukocyte cell lines	1,07E-05	CASP8,CD2,IL2,MZB1,PTPN6,SPN,SPP1,STAT5A,TNFSF10	9
Infectious Diseases	COVID-19	COVID-19	1,14E-05	CCRL2,CFHR5,IFITM1,IL1B,IL2,MMRN1,PLEK,SAA2,SELL,TNFSF10,TXNIP,ZFP36L2	12
Cell-To-Cell Signaling and Interaction	response	Response of mononuclear leukocytes	1,18E-05	CASP8,CCR7,CD244,IL1B,IL2,IL23A,OSM,PTPN6,SELPLG,STAT5A,TNFSF13	11
Cellular Development,Cellular Growth and Proliferation	proliferation	Proliferation of leukemia cell lines	1,18E-05	CASP8,DOK2,FCER1G,HOXA9,IL1B,IL2,IL23A,PTPN6,STAT5A,TNFSF10,TXNIP	11
Hematological System Development and Function,Humoral Immune Response,Lymphoid Tissue Structure and Development,Tissue Morphology	quantity	Quantity of B lymphocytes	1,23E-05	CASP8,CCR7,CD79B,FCER1G,HOXA9,IL2,mir-142,MZB1,PTPN6,SPN,SPP1,STAT5A,TNFAIP8L2,TNFSF13	14
Cellular Development,Cellular Growth and Proliferation,Hematological System Development and Function,Lymphoid Tissue Structure and Development	expansion	Expansion of T lymphocytes	1,25E-05	CASP8,CCR7,CD2,CD244,IL1B,IL2,IL23A,LAT,STING1	9
Connective Tissue Disorders,Inflammatory Disease,Inflammatory Response,Organismal Injury and Abnormalities,Skeletal and Muscular Disorders	inflammation	Inflammation of joint	1,25E-05	AIF1,CASP8,CCR7,CCRL2,CD244,CD79B,CLEC2B,FCER1G,G0S2,IL1B,IL2,IL23A,LST1,mir-140,mir-142,mir-23,NPY,OSM,P2RY13,PTPN6,SPP1,STAT5A,STING1,TNFSF10,TNFSF13,TNFSF4	26
Cell-To-Cell Signaling and Interaction,Hematological System Development and Function,Hematopoiesis,Immune Cell Trafficking,Inflammatory Response	activation	Activation of thymocytes	1,36E-05	CD2,IL1B,IL2,LAT	4
Embryonic Development,Organismal Development,Skeletal and Muscular System Development and Function	morphogenesis	Morphogenesis of limb	1,41E-05	EN1,HAND2,HOXA9,HOXD12,OSR2,PITX1,TBX2,TFAP2B	8
Cellular Compromise,Inflammatory Response	degranulation	Degranulation of cells	1,42E-05	BST2,CD244,CTSW,FCER1G,IL1B,IL2,IL23A,LAT,mir-142,MMRN1,PLEK,PTGDR,PTPN6,RHOG,SELL,STAT5A,STING1,TBC1D10C	18
Cellular Function and Maintenance,Hematological System Development and Function	function	Function of regulatory T lymphocytes	1,48E-05	IL2,LAT,mir-142,SELL,TNFSF10	5
Organ Morphology,Skeletal and Muscular System Development and Function	quantity	Quantity of rib	1,48E-05	EN1,HOXA9,HOXD4,PAX1,PAX9	5
Cell Death and Survival	cell death	Cell death of lymphoid organ	1,52E-05	CASP8,IL1B,IL2,PAX1,PTPN6,SPN,SPP1,TNFAIP8L2,TNFSF10	9
Cellular Development,Cellular Growth and Proliferation	proliferation	Proliferation of stem cells	1,56E-05	CD2,DOK2,HOXA9,HOXD4,IL1B,IL2,NR2E1,OSM,PTPN6,RHOG,S1PR4,SIX2,SPP1,STAT5A,TNFSF4	15
Antimicrobial Response,Inflammatory Response	antiviral response	Antiviral response	1,61E-05	BST2,CCR7,IFITM1,IFNL4,IL1B,IL23A,OSM,SPN,STING1,TNFSF4	10
Inflammatory Response,Organismal Injury and Abnormalities	inflammation	Inflammation of organ	1,66E-05	AIF1,CASP8,CCR7,CD2,CD79B,CFHR5,FCER1G,IL1B,IL2,IL23A,LAPTM5,mir-140,mir-142,mir-143,mir-23,MNX1,MZB1,NPY,NR2F1,OSM,PTGDR,PTPN6,S1PR4,SELL,SELPLG,SPN,SPP1,STAT5A,STING1,TNFAIP8L2,TNFSF10,TNFSF13,TNFSF4	33
Cell-To-Cell Signaling and Interaction,Hematological System Development and Function,Immune Cell Trafficking	detachment	Detachment of leukocytes	1,68E-05	PTPN6,SELL,SPN	3
Infectious Diseases	infection	Infection by coronavirus	1,71E-05	CCRL2,CFHR5,IFITM1,IL1B,IL2,MMRN1,PLEK,PTGDR,SAA2,SELL,TNFSF10,TXNIP,ZFP36L2	13
Inflammatory Response	inflammation	Inflammation of absolute anatomical region	1,75E-05	AIF1,CCR7,CD2,CD79B,CFHR5,FCER1G,IL1B,IL2,IL23A,LAPTM5,mir-140,mir-142,mir-143,mir-23,MNX1,MZB1,NPY,OSM,PTGDR,PTPN6,S1PR4,SELL,SPN,SPP1,STAT5A,STING1,TNFAIP8L2,TNFSF10,TNFSF13,TNFSF4	30
Hematological System Development and Function,Inflammatory Response,Tissue Morphology	quantity	Quantity of dendritic cells	1,76E-05	CCR7,FCER1G,IL1B,IL2,PTPN6,SELL,SPP1,STAT5A	8
Cell-To-Cell Signaling and Interaction,Inflammatory Response	immune response	Immune response of leukocytes	1,79E-05	CASP8,CCR7,CD244,FCER1G,GPR18,IL1B,IL2,IL23A,mir-142,OSM,SELPLG,TNFSF13,TNFSF4	13
Cell-To-Cell Signaling and Interaction	aggregation	Aggregation of cells	1,79E-05	CD2,FCER1G,GP5,IL1B,IL2,LAT,PLEK,PTPN6,PTPN7,RHOG,SELL,SELPLG,SPN	13
Cellular Movement	chemotaxis	Chemotaxis of myeloid cells	1,86E-05	AIF1,CCR7,FCER1G,HOXA9,IL1B,IL2,IL23A,PTPN6,SELL,SELPLG,SPP1,STAP1	12
Inflammatory Disease,Organismal Injury and Abnormalities,Respiratory Disease	fibrosis	Fibrosis of lung	1,86E-05	IL1B,IL23A,mir-140,mir-142,mir-143,P2RY13,SELL,SELPLG,SPP1,TNFSF10,TNFSF4	11
Cellular Movement,Hematological System Development and Function,Immune Cell Trafficking,Inflammatory Response	cell movement	Cell movement of neutrophils	1,87E-05	CCR7,FCER1G,GPR18,IL1B,IL23A,OSM,PTGDR,PTPN6,SELL,SELPLG,SPN,SPP1,TNFAIP8L2	13
Hematological System Development and Function,Lymphoid Tissue Structure and Development,Tissue Morphology	quantity	Quantity of CD8+ T lymphocyte	1,89E-05	CASP8,GPR18,IL2,LGALS2,PTPN6,RHOH,STAT5A,STING1,TXNIP	9
Cellular Compromise,Hypersensitivity Response,Inflammatory Response	degranulation	Degranulation of mast cells	2,01E-05	FCER1G,IL1B,IL23A,LAT,mir-142,PTGDR,PTPN6,STAT5A	8
Cell-To-Cell Signaling and Interaction,Hematological System Development and Function	response	Response of lymphocytes	2,07E-05	CASP8,CCR7,CD244,IL1B,IL2,IL23A,PTPN6,SELPLG,STAT5A,TNFSF13	10
Molecular Transport	quantity	Quantity of metal ion	2,08E-05	CD2,FCER1G,IL1B,IL2,LAT,LIME1,NPY,OSM,OXT,PTPN6,SCT,SELL,SPN,SPP1,TXNIP	15
Cellular Development,Cellular Growth and Proliferation,Hematological System Development and Function,Humoral Immune Response,Lymphoid Tissue Structure and Development	proliferation	Proliferation of B lymphocytes	2,10E-05	CASP8,CD244,CD79B,IL1B,IL2,mir-142,MZB1,PTPN6,PTPRCAP,RHOG,STAT5A,TNFSF13	12
Cellular Function and Maintenance	engulfment	Engulfment of blood cells	2,26E-05	CCR7,FCER1G,GPR18,IL1B,IL2,mir-142,PLEK,PTPN6,PTPN7,RHOG,SELPLG	11
Cell-To-Cell Signaling and Interaction,Cellular Movement,Hematological System Development and Function,Immune Cell Trafficking	recruitment	Recruitment of lymphocytes	2,26E-05	CCR7,IL1B,IL2,OSM,SELL,SELPLG,STAT5A	7
Cellular Function and Maintenance	endocytosis	Endocytosis by eukaryotic cells	2,26E-05	CCR7,FCER1G,GPR18,IL1B,IL2,LAT,mir-142,MNX1,PLEK,PTPN6,PTPN7,RHOG,SELPLG,TNFSF10	14
Cellular Development,Cellular Growth and Proliferation,Hematological System Development and Function,Lymphoid Tissue Structure and Development	proliferation	Proliferation of gamma-delta T lymphocytes	2,32E-05	CD244,IL2,IL23A,LAT	4
Cell-To-Cell Signaling and Interaction,Hematological System Development and Function	activation	Activation of myeloid cells	2,60E-05	FCER1G,IL1B,IL2,IL23A,NPY,PTGDR,PTPN6,RHOH,SELL,SPP1,TNFAIP8L2,TNFSF10,TNFSF13	13
Cell Death and Survival,Cellular Compromise	cytotoxicity	Cytotoxicity of cells	2,64E-05	CD2,CD244,FCER1G,IL2,IL23A,LAT,PTGDR,PTPN6,SPN,TNFSF10	10
Cellular Development,Cellular Growth and Proliferation,Hematological System Development and Function,Lymphoid Tissue Structure and Development	proliferation	Proliferation of CD8+ T lymphocyte	2,86E-05	IL2,IL23A,PTPN6,STAT5A,TNFSF10,TNFSF4	6
Cellular Movement	cell movement	Cell movement	2,92E-05	AIF1,BST2,CASP8,CCR7,CCRL2,CD2,CD244,DLX6-AS1,DOK2,EN1,FCER1G,FOXO6,GPR18,HHEX,HOXA9,IFITM1,IL1B,IL2,IL23A,LAT,LINC00672,mir-142,mir-143,mir-23,MNX1,NPY,NR2E1,NR2F1,OSM,PTGDR,PTPN6,RHOG,S1PR4,SCT,SELL,SELPLG,SPN,SPP1,STAP1,STAT5A,STING1,TBR1,TNFAIP8L2,TNFSF10,TNFSF13,TNFSF4,VAX1	47
Cell Death and Survival	cell death	Cell death of B lymphocytes	2,92E-05	CASP8,CD79B,IL2,PTPN6,SPN,STING1,TNFSF10,TNFSF13	8
Hematological System Development and Function,Lymphoid Tissue Structure and Development,Tissue Development	growth	Growth of lymphoid tissue	3,09E-05	CASP8,CD2,IL1B,IL2,mir-142,PTPN6,SPP1,STAT5A,TNFSF4	9
Cell-mediated Immune Response,Cellular Movement,Hematological System Development and Function,Immune Cell Trafficking	cell movement	Cell movement of T lymphocytes	3,18E-05	CCR7,IL1B,IL2,IL23A,LAT,mir-142,SELL,SELPLG,SPP1,STING1,TNFSF4	11
Inflammatory Response	inflammation	Inflammation of body cavity	3,26E-05	CCR7,CD2,CD79B,CFHR5,IL1B,IL2,IL23A,LAPTM5,mir-140,mir-142,mir-143,mir-23,MNX1,MZB1,NPY,OSM,PTPN6,S1PR4,SELL,SPP1,STAT5A,STING1,TNFAIP8L2,TNFSF10,TNFSF13,TNFSF4	26
Cell-To-Cell Signaling and Interaction,Hematological System Development and Function,Immune Cell Trafficking,Inflammatory Response	activation	Activation of helper T lymphocytes	3,28E-05	FCER1G,IL2,IL23A,STAT5A,TNFSF4	5
Infectious Diseases	severe COVID-19	Severe COVID-19	3,43E-05	CFHR5,IL1B,MMRN1,PLEK,SAA2,SELL,TXNIP,ZFP36L2	8
Cell Death and Survival	cytolysis	Cytolysis	3,43E-05	CCR7,CD244,CD52,EVI2A,FCER1G,IL1B,IL2,SPP1,STAT5A,TNFSF10,ZFP36L2	11
Hematological System Development and Function,Tissue Morphology	quantity	Quantity of antigen presenting cells	3,45E-05	CCR7,FCER1G,IL1B,IL2,IL23A,NPY,PTPN6,SELL,SELPLG,SPP1,STAT5A,TNFSF13	12
Cellular Movement,Hematological System Development and Function,Immune Cell Trafficking,Inflammatory Response	cellular infiltration	Cellular infiltration by phagocytes	3,53E-05	CASP8,FCER1G,FOXO6,GPR18,IL1B,OSM,PTPN6,SELL,SPP1,STING1,TNFAIP8L2,TNFSF4	12
Hematological System Development and Function,Immune Cell Trafficking,Inflammatory Response,Tissue Development	accumulation	Accumulation of granulocytes	3,54E-05	CASP8,IL1B,OSM,SELL,SELPLG,SPP1,TNFSF10	7
Cellular Function and Maintenance	maintenance	Maintenance of T lymphocytes	3,69E-05	CCR7,IL2,IL23A,TNFSF4	4
Organismal Injury and Abnormalities	pulmonary fibrosis or aplastic anemia	Pulmonary fibrosis or aplastic anemia	3,77E-05	CD52,IL1B,IL23A,mir-140,mir-142,mir-143,P2RY13,SELL,SELPLG,SPP1,TNFSF10,TNFSF4	12
Cell Cycle,Gene Expression	binding	Binding of DNA endogenous promoter	3,90E-05	CD2,IL1B,IL2,PTPN6,SPP1,STAT5A,VAX1	7
Cellular Movement,Immune Cell Trafficking	emigration	Emigration of leukocytes	3,92E-05	CCR7,IL1B,SELL,SELPLG,SPP1	5
Cell Cycle,Gene Expression	binding	Binding of DNA	3,98E-05	CD2,HOXA9,HOXD12,IL1B,IL2,IL23A,NR2F1,OSM,PTPN6,SIM1,SPN,SPP1,STAT5A,TFAP2B,TNFSF10,VAX1	16
Cellular Function and Maintenance	engulfment	Engulfment of phagocytes	4,16E-05	CCR7,FCER1G,GPR18,IL1B,IL2,mir-142,PTPN6,RHOG,SELPLG	9
Cellular Movement,Hematological System Development and Function,Immune Cell Trafficking,Inflammatory Response	chemotaxis	Chemotaxis of granulocytes	4,16E-05	CCR7,FCER1G,IL1B,IL2,IL23A,PTPN6,SELL,SELPLG,SPP1	9
Inflammatory Disease,Inflammatory Response,Neurological Disease,Organismal Injury and Abnormalities	encephalitis	Encephalitis	4,20E-05	AIF1,CCR7,FCER1G,IL1B,IL23A,mir-140,NPY,PTGDR,SELL,SPN,SPP1,STING1,TNFSF10,TNFSF4	14
Cellular Compromise	deletion	Deletion of T lymphocytes	4,26E-05	CD2,CD244,IL2,TNFSF4	4
Lymphoid Tissue Structure and Development,Tissue Morphology	quantity	Quantity of innate lymphoid cells	4,28E-05	CCR7,CD244,IL1B,IL2,RHOH,STAT5A,TXNIP	7
Developmental Disorder,Organismal Injury and Abnormalities,Skeletal and Muscular Disorders	congenital anomaly of digit	Congenital anomaly of digit	4,32E-05	BHLHA9,EN1,HAND2,HOXD12,PITX1,SIM1,TBX2,TFAP2B	8
Cell Death and Survival	apoptosis	Apoptosis of lymphoid organ	4,32E-05	CASP8,IL1B,IL2,PAX1,PTPN6,SPN,SPP1,TNFSF10	8
Cell Signaling,Molecular Transport,Vitamin and Mineral Metabolism	mobilization	Mobilization of Ca2+	4,41E-05	CCR7,CD2,CD244,CD79B,FCER1G,LAT,NPY,OXT,PTGDR,PTPN6,SCT,SELL	12
Cancer,Organismal Injury and Abnormalities	growth	Growth of tumor	4,57E-05	BST2,DLX6-AS1,FCER1G,FRAT1,IL1B,IL2,LINC00672,LRRC4,mir-142,mir-143,mir-23,NPY,NR2E1,OSM,SELL,SELPLG,SPN,SPP1,STAT5A,STING1,TBC1D10C,TNFAIP8L2,TNFSF10,TNFSF13,TXNIP	25
Developmental Disorder,Hereditary Disorder,Ophthalmic Disease,Organismal Injury and Abnormalities	isolated microphthalmia with coloboma type 6	Isolated microphthalmia with coloboma type 6	4,59E-05	GDF3,GDF6	2
Connective Tissue Development and Function,Skeletal and Muscular System Development and Function,Tissue Morphology	quantity	Quantity of intervertebral disc	4,59E-05	PAX1,PAX9	2
Cell-mediated Immune Response,Cellular Movement,Hematological System Development and Function,Immune Cell Trafficking	trafficking	Trafficking by naive T lymphocytes	4,59E-05	CCR7,SELL	2
Cellular Movement	cell rolling	Cell rolling of lymphoma cell lines	4,59E-05	SELL,SELPLG	2
Cell-To-Cell Signaling and Interaction,Cellular Growth and Proliferation,Hematological System Development and Function,Humoral Immune Response	induction	Induction of plasma cells	4,59E-05	IL2,TNFSF10	2
Gastrointestinal Disease	inhibition	Inhibition of gastric acid	4,59E-05	IL1B,SCT	2
Hematological System Development and Function,Lymphoid Tissue Structure and Development,Tissue Morphology	quantity	Quantity of gamma-delta T lymphocytes	4,65E-05	CCR7,GPR18,IL2,IL23A,RHOH	5
Immunological Disease,Inflammatory Disease,Inflammatory Response,Neurological Disease,Organismal Injury and Abnormalities	experimental autoimmune encephalomyelitis	Experimental autoimmune encephalomyelitis	4,66E-05	AIF1,CCR7,FCER1G,IL1B,IL23A,mir-140,NPY,SELL,SPN,SPP1,STING1,TNFSF10,TNFSF4	13
Cancer,Organismal Injury and Abnormalities	growth	Growth of malignant tumor	4,67E-05	BST2,IL1B,IL2,LRRC4,mir-142,mir-143,mir-23,NPY,OSM,SPN,SPP1,STAT5A,STING1,TNFSF10,TXNIP	15
Cell Death and Survival,Hematological System Development and Function	survival	Survival of CD8+ T lymphocyte	4,87E-05	CASP8,IL2,SELPLG	3
Cellular Movement,Hematological System Development and Function,Immune Cell Trafficking,Inflammatory Response	migration	Migration of dendritic cells	4,92E-05	CCR7,IL1B,NPY,PTGDR,PTPN6,S1PR4,SPP1	7
Cell-To-Cell Signaling and Interaction,Cellular Movement	recruitment	Recruitment of cells	4,95E-05	CASP8,CCR7,CCRL2,EN1,IL1B,IL2,IL23A,OSM,RHOG,SELL,SELPLG,SPP1,STAT5A	13
Cancer,Developmental Disorder,Hematological Disease,Immunological Disease,Organismal Injury and Abnormalities	marginal zone cell lymphoma	Marginal zone cell lymphoma	5,00E-05	CCR7,IGHV1-2,IL1B,IL2,mir-142,SPN	6
Hematological System Development and Function,Immunological Disease,Lymphoid Tissue Structure and Development,Organ Morphology,Organismal Injury and Abnormalities,Tissue Morphology	abnormal morphology	Abnormal morphology of lymphoid organ	5,36E-05	CASP8,CCR7,DOK2,FCER1G,IL2,LAT,PTPN6,PTPRCAP,RHOH,SELL,STAT5A,TNFAIP8L2,TXNIP	13
Cellular Development,Cellular Growth and Proliferation,Hematological System Development and Function,Hematopoiesis,Tissue Development	differentiation	Differentiation of hematopoietic progenitor cells	5,44E-05	CASP8,CD79B,H4C9,HHEX,HOXA9,IL1B,IL2,IL23A,LAT,mir-23,MZB1,OSM,PTPN6,STAT5A	14
Cell Death and Survival	cytolysis	Cytolysis of natural killer cells	5,48E-05	CD244,FCER1G,IL2,STAT5A,TNFSF10	5
Cellular Movement,Hematological System Development and Function,Immune Cell Trafficking	cellular infiltration	Cellular infiltration by granulocytes	5,51E-05	CASP8,CCR7,CD2,FCER1G,GPR18,IL1B,OSM,SELL,SPP1,TNFAIP8L2	10
Cell Death and Survival	killing	Killing of T lymphocytes	5,59E-05	CD244,IL2,PTPRCAP,TNFSF10	4
Cell Morphology	projection	Projection	5,59E-05	MNX1,NR2F1,TBR1,VAX2	4
Cardiovascular Disease,Cell Death and Survival,Connective Tissue Disorders,Hematological Disease,Organismal Injury and Abnormalities	hemolytic anemia	Hemolytic anemia	5,88E-05	CCR7,CD52,EVI2A,FCER1G,IL2,TNFSF10,ZFP36L2	7
Cellular Function and Maintenance,Hematological System Development and Function	function	Function of CD4+ T-lymphocytes	5,94E-05	FCER1G,IL2,IL23A,RHOG,TNFAIP8L2	5
Cellular Growth and Proliferation	inhibition	Inhibition of cells	6,02E-05	CD244,GP5,HHEX,IL2,NPY,OSM,OXT,TNFSF10	8
Cellular Movement,Hematological System Development and Function,Immune Cell Trafficking,Inflammatory Response	chemotaxis	Chemotaxis of antigen presenting cells	6,24E-05	CCR7,CCRL2,HOXA9,IL1B,PTGDR,SCT,SPP1,STAP1	8
Cell Death and Survival	cell death	Cell death of CD4+ T-lymphocytes	6,35E-05	IL2,SPN,STING1,TNFSF10	4
Cellular Development,Hematological System Development and Function,Lymphoid Tissue Structure and Development	maturation	Maturation of macrophages	6,35E-05	IL1B,IL23A,STAT5A,TNFSF10	4
Cell Death and Survival,Cellular Compromise	cytotoxicity	Cytotoxicity of peripheral blood natural killer cells	6,47E-05	CD2,CD244,IL2	3
Cellular Development,Cellular Growth and Proliferation,Hematological System Development and Function,Lymphoid Tissue Structure and Development	expansion	Expansion of gamma-delta T lymphocytes	6,47E-05	IL2,IL23A,LAT	3
Skeletal and Muscular System Development and Function	quantity	Quantity of bone	6,63E-05	CASP8,EN1,HOXA9,HOXD4,IL23A,P2RY13,PAX1,PAX9,PTPN6,SPP1	10
Cellular Compromise,Inflammatory Response	degranulation	Degranulation of leukocytes	7,09E-05	BST2,CD244,FCER1G,IL1B,IL2,IL23A,LAT,mir-142,PTGDR,PTPN6,RHOG,SELL,STAT5A,STING1,TBC1D10C	15
Lipid Metabolism,Small Molecule Biochemistry	phospholipid flip-flop	Phospholipid flip-flop of phosphatidylserine	7,19E-05	CASP8,CD2,IL1B,TNFSF10	4
Cancer,Cell-To-Cell Signaling and Interaction,Organismal Injury and Abnormalities	activation	Activation of cancer cells	7,19E-05	IL1B,IL2,TNFSF10,TNFSF13	4
Cell-To-Cell Signaling and Interaction	binding	Binding of blood cells	7,35E-05	CCR7,CD2,FCER1G,GP5,ICAM4,IL1B,IL2,NPY,OSM,PTPN6,SELL,SELPLG,SPN,SPP1	14
Embryonic Development,Organismal Development,Skeletal and Muscular System Development and Function	development	Limb development	7,35E-05	EN1,HAND2,HOXA9,HOXD12,IL1B,OSR2,PITX1,TBX15,TBX2,TFAP2B	10
Cell-To-Cell Signaling and Interaction	adhesion	Adhesion of blood cells	7,43E-05	CCR7,CD2,FCER1G,GP5,IL1B,IL2,NPY,OSM,PTPN6,SELL,SELPLG,SPN,SPP1	13
Cell-To-Cell Signaling and Interaction,Cellular Growth and Proliferation,Hematological System Development and Function	stimulation	Stimulation of T lymphocytes	7,61E-05	CD2,CD52,IL1B,IL2,IL23A,PTPN6,SPN	7
Cellular Movement,Hematological System Development and Function,Immune Cell Trafficking,Inflammatory Response	chemotaxis	Chemotaxis of neutrophils	7,97E-05	CCR7,FCER1G,IL1B,IL23A,PTPN6,SELL,SELPLG,SPP1	8
Cellular Development,Cellular Growth and Proliferation,Embryonic Development,Hematological System Development and Function,Hematopoiesis,Lymphoid Tissue Structure and Development,Organ Development,Organismal Development,Tissue Development	differentiation	Differentiation of naive lymphocytes	8,06E-05	IL1B,IL2,IL23A,mir-23,TNFSF13	5
Cellular Development,Hematological System Development and Function,Lymphoid Tissue Structure and Development	maturation	Maturation of lymphocytes	8,28E-05	IL2,LAT,PAX1,PTPN6,RHOH,SELL,TNFSF13	7
Connective Tissue Development and Function,Tissue Morphology	quantity	Quantity of connective tissue	8,45E-05	CASP8,G0S2,GDF3,IL2,IL23A,NPY,NR2F1,OXT,P2RY13,PAX1,PAX9,PTPN6,SIM1,SPP1,STAT5A,TNFSF10,ZFP36L2	17
Cell-To-Cell Signaling and Interaction,Hematological System Development and Function	response	T cell response	8,53E-05	CASP8,CD244,IL1B,IL2,IL23A,PTPN6,SELPLG,STAT5A	8
Cell-mediated Immune Response,Cellular Development,Cellular Function and Maintenance,Cellular Growth and Proliferation,Embryonic Development,Hematological System Development and Function,Hematopoiesis,Lymphoid Tissue Structure and Development,Organ Development,Organismal Development,Tissue Development	proliferation	Proliferation of thymocytes	8,70E-05	CD2,IL1B,IL2,PTPN6,SPP1,TNFSF4	6
Organismal Development	morphology	Morphology of body cavity	8,76E-05	CASP8,CCR7,DOK2,FCER1G,G0S2,HAND2,HHEX,HOXA9,IL1B,IL2,IL23A,LAT,MFAP4,mir-140,mir-23,MNX1,MZB1,OSM,PAX9,PITX1,PTPN6,RHOH,SELL,SIX2,SPN,SPP1,STAT5A,TBX2,TFAP2B,TNFAIP8L2,TNFSF13,TXNIP,WNT6,ZFP36L2	34
Cell-To-Cell Signaling and Interaction,Cellular Movement	recruitment	Recruitment of blood cells	8,86E-05	CASP8,CCR7,CCRL2,IL1B,IL2,IL23A,OSM,RHOG,SELL,SELPLG,SPP1,STAT5A	12
Cell Death and Survival	apoptosis	Apoptosis	8,87E-05	AIF1,AQP2,CASP8,CCR7,CD2,CD79B,DLX6-AS1,EGR4,EN1,FCER1G,FOXO6,FRAT1,G0S2,GDF3,GPR18,HAND2,HOXA9,IFNL4,IL1B,IL2,LGALS2,mir-142,mir-143,mir-23,MNX1,MZB1,NR2E1,NR2F1,OSM,PAX1,PAX9,PCDHGC5,POU4F2,PTPN6,RHOG,RHOH,S1PR4,SELL,SPN,SPP1,STAT5A,STING1,TFAP2B,TNFAIP8L2,TNFSF10,TNFSF13,TXNIP,WNT6,ZFP36L2	49
Cellular Function and Maintenance	engulfment	Engulfment of antigen presenting cells	9,12E-05	CCR7,FCER1G,GPR18,IL1B,IL2,mir-142,PTPN6,RHOG	8
Hematological System Development and Function,Immunological Disease,Lymphoid Tissue Structure and Development,Organ Morphology,Organismal Development,Organismal Injury and Abnormalities,Tissue Morphology	abnormal morphology	Abnormal morphology of spleen	9,71E-05	CASP8,CCR7,DOK2,FCER1G,IL2,LAT,PTPN6,RHOH,SELL,STAT5A,TNFAIP8L2	11
Cell-To-Cell Signaling and Interaction,Hematological System Development and Function	immune response	Immune response of lymphocytes	9,74E-05	CASP8,CCR7,CD244,IL1B,IL2,IL23A,TNFSF13	7
Humoral Immune Response,Protein Synthesis	quantity	Quantity of IgG2a	1,02E-04	CCR7,FCER1G,IL2,TNFAIP8L2,TNFSF10,TNFSF13	6
Cell-To-Cell Signaling and Interaction,Hematological System Development and Function,Immune Cell Trafficking,Inflammatory Response	aggregation	Aggregation of leukocytes	1,07E-04	IL1B,IL2,SELL,SELPLG,SPN	5
Hematological System Development and Function,Lymphoid Tissue Structure and Development,Organ Development,Tissue Development	growth	Growth of lymphoid organ	1,08E-04	CASP8,CD2,IL1B,IL2,PTPN6,SPP1,STAT5A,TNFSF4	8
Gastrointestinal Disease,Inflammatory Disease,Inflammatory Response,Organismal Injury and Abnormalities	enteritis	Enteritis	1,09E-04	CCR7,CD79B,IL1B,IL2,IL23A,LAPTM5,mir-140,mir-143,MNX1,MZB1,S1PR4,SPP1,STAT5A,STING1,TNFAIP8L2	15
Cell Signaling,Molecular Transport,Vitamin and Mineral Metabolism	quantity	Quantity of Ca2+	1,09E-04	CD2,FCER1G,IL1B,IL2,LAT,LIME1,NPY,OSM,OXT,PTPN6,SELL,SPN,SPP1	13
Cell Death and Survival	apoptosis	Apoptosis of B lymphocytes	1,14E-04	CASP8,CD79B,IL2,PTPN6,SPN,TNFSF10,TNFSF13	7
Hematological System Development and Function,Hematopoiesis,Lymphoid Tissue Structure and Development,Organ Morphology,Tissue Morphology	quantity	Quantity of thymocytes	1,14E-04	CCR7,CD244,CD79B,IL2,LAT,NPY,OSM,PAX1,RHOH	9
Skeletal and Muscular System Development and Function	morphology	Morphology of joint	1,15E-04	GDF6,OSM,PAX1,PITX1,SPP1	5
Cardiovascular System Development and Function,Cell-To-Cell Signaling and Interaction	binding	Binding of vascular endothelial cells	1,19E-04	IL1B,LGALS2,NPY,SELL,SELPLG,SPP1,TNFSF4	7
Cell-To-Cell Signaling and Interaction	communication	Communication of cells	1,23E-04	CASP8,CCR7,CD2,CD244,CD79B,DOK2,FCER1G,GDF3,GDF6,GNG11,GPR18,GPR25,HHEX,IFITM1,IL1B,IL2,LAT,mir-143,NPY,NR2F1,OSM,OXT,P2RY13,PTGDR,PTPN6,QRFP,S1PR4,SCT,SPN,TNFAIP8L2,TNFSF10,TNFSF13,TNFSF4,WNT6	34
Cell-To-Cell Signaling and Interaction,Cellular Movement,Hematological System Development and Function,Immune Cell Trafficking,Inflammatory Response	recruitment	Recruitment of phagocytes	1,27E-04	CASP8,CCR7,CCRL2,IL1B,IL2,OSM,SELL,SELPLG,SPP1,STAT5A	10
Cell-To-Cell Signaling and Interaction	signaling	Signaling of cells	1,28E-04	CASP8,IL1B,IL2,LAT,OSM,PTPN6,TNFAIP8L2	7
Cellular Development,Cellular Growth and Proliferation,Connective Tissue Development and Function,Skeletal and Muscular System Development and Function,Tissue Development	formation	Formation of osteoclasts	1,30E-04	IL1B,IL23A,LAT,OSM,PTPN6,SPP1,TNFSF10,TXNIP	8
Cellular Growth and Proliferation	proliferation	Proliferation of vascular cells	1,31E-04	AIF1,CCR7,HHEX,IL1B,mir-143,mir-23,OSM,OXT,SPP1,TNFAIP8L2,TNFSF10	11
Cell-To-Cell Signaling and Interaction,Cellular Growth and Proliferation,Hematological System Development and Function	induction	Induction of lymphocytes	1,31E-04	CD52,IL1B,IL2,IL23A,TNFSF10	5
Cell Death and Survival	cell death	Cell death of regulatory T lymphocytes	1,32E-04	IL2,mir-142,STAT5A	3
Cell-To-Cell Signaling and Interaction	interaction	Interaction of leukemia cell lines	1,33E-04	LAT,RHOH,SELL,SELPLG,SPN,SPP1,TBC1D10C	7
Hereditary Disorder,Immunological Disease,Organismal Injury and Abnormalities	familial autoimmune disease	Familial autoimmune disease	1,34E-04	CASP8,CCR7,CFHR5,G0S2,IL1B,IL2,NPY,SELL	8
Cellular Movement,Hematological System Development and Function,Immune Cell Trafficking	homing	Homing of mononuclear leukocytes	1,34E-04	AIF1,CCR7,IL1B,IL2,LAT,PTGDR,SELL,SELPLG,SPP1	9
Cell Morphology	morphology	Morphology of leukocytes	1,37E-04	CASP8,CCR7,CD79B,IL2,LAT,PTGDR,RHOH,SPP1,STAT5A,TNFAIP8L2,TXNIP	11
Cellular Movement,Hematological System Development and Function,Immune Cell Trafficking,Inflammatory Response	migration	Migration of phagocytes	1,37E-04	CCR7,IL1B,IL2,NPY,PTGDR,PTPN6,S1PR4,SELL,SELPLG,SPP1,TNFAIP8L2	11
Cellular Development,Cellular Growth and Proliferation,Hematological System Development and Function,Lymphoid Tissue Structure and Development	proliferation	Proliferation of natural killer-22 cells	1,37E-04	IL1B,IL2	2
Cellular Development,Cellular Growth and Proliferation,Hematological System Development and Function	expansion	Expansion of leukocyte cell lines	1,37E-04	IL1B,IL2	2
Cell Cycle,Gene Expression	binding	Binding of EBS/AP1 response element	1,37E-04	CD2,IL2	2
Cellular Development,Cellular Growth and Proliferation,Connective Tissue Development and Function,Hematological System Development and Function,Lymphoid Tissue Structure and Development,Tissue Development	proliferation	Proliferation of peripheral blood natural killer cells	1,37E-04	CD244,IL2	2
Cancer,Connective Tissue Disorders,Organismal Injury and Abnormalities,Skeletal and Muscular Disorders	hyperplasia	Hyperplasia of synovial joint	1,37E-04	IL1B,OSM	2
Cell Morphology,Cellular Compromise,DNA Replication, Recombination, and Repair,Embryonic Development	mutagenesis	Mutagenesis of embryonic cell lines	1,37E-04	CASP8,TNFSF10	2
Hematological Disease	polycythemia	Polycythemia	1,38E-04	CD2,FCER1G,IL1B,mir-143,PTPN6,SELL,SPP1,STAT5A,TNFSF10	9
Cell Morphology,Nervous System Development and Function	innervation	Innervation	1,49E-04	MNX1,NPY,NR2F1,PCDHGC5,TBR1,VAX1,VAX2	7
Hematological System Development and Function,Immunological Disease,Inflammatory Disease,Lymphoid Tissue Structure and Development,Organ Morphology,Organismal Development,Organismal Injury and Abnormalities,Tissue Morphology	enlargement	Enlargement of spleen	1,50E-04	CASP8,CCR7,DOK2,FCER1G,IL2,PTPN6,SELL,STAT5A,TNFAIP8L2	9
Cellular Development	differentiation	Arrest in differentiation of cells	1,50E-04	CASP8,CD79B,HOXA9,LAT,RHOH	5
Cellular Development,Cellular Growth and Proliferation,Connective Tissue Development and Function,Tissue Development	development	Development of connective tissue cells	1,52E-04	HOXA9,IL1B,IL23A,LAT,mir-143,OSM,PITX1,PTPN6,SPP1,TNFSF10,TXNIP	11
Developmental Disorder,Ophthalmic Disease,Organismal Injury and Abnormalities	coloboma	Coloboma	1,55E-04	GDF3,GDF6,VAX1,VAX2	4
Hematological System Development and Function,Hematopoiesis,Humoral Immune Response,Lymphoid Tissue Structure and Development,Tissue Morphology	quantity	Quantity of pro-B lymphocytes	1,60E-04	CD79B,HOXA9,IL2,MZB1,PTPN6	5
Cell Death and Survival	apoptosis	Apoptosis of dendritic cells	1,60E-04	CASP8,CCR7,IL1B,IL2,TNFSF10	5
Hematological System Development and Function,Lymphoid Tissue Structure and Development,Tissue Morphology	quantity	Quantity of regulatory T lymphocytes	1,60E-04	IL2,PTGDR,SELL,SELPLG,STAT5A,TNFSF4,TXNIP	7
Skeletal and Muscular Disorders	abnormality	Abnormality of limb	1,61E-04	EN1,GDF6,HAND2,HOXD12,IL1B,IL23A,mir-140,mir-23,PAX1,PITX1,PTPN6,SPP1	12
Cancer,Cell-To-Cell Signaling and Interaction,Organismal Injury and Abnormalities	activation	Activation of leukemia cells	1,61E-04	IL2,TNFSF10,TNFSF13	3
Cellular Movement	beat	Beat of cells	1,61E-04	HAND2,IL1B,OXT	3
Cell-mediated Immune Response,Lymphoid Tissue Structure and Development	frequency	Frequency of T lymphocytes	1,65E-04	CCR7,IL1B,IL2,PTPN6,TNFSF10,TNFSF4	6
Cancer,Organismal Injury and Abnormalities	invasion	Invasion of tissue	1,67E-04	HHEX,IL1B,mir-143,OSM,RHOG,SPP1,STAT5A,TNFSF10	8
Cell-To-Cell Signaling and Interaction,Cellular Function and Maintenance,Inflammatory Response	phagocytosis	Phagocytosis of cells	1,70E-04	FCER1G,GPR18,IL1B,IL2,LAT,mir-142,NPY,PLEK,PTPN6,PTPN7,RHOG,SELPLG	12
Hematological System Development and Function,Tissue Morphology	quantity	Quantity of myeloid cells	1,72E-04	CASP8,HOXA9,IL1B,IL2,IL23A,LGALS2,mir-142,NPY,PTPN6,SELL,SELPLG,SPP1,STAT5A,TNFSF10,TNFSF13,ZFP36L2	16
Cancer,Hematological Disease,Immunological Disease,Organismal Injury and Abnormalities	natural killer cell neoplasm	Natural killer cell neoplasm	1,77E-04	CD2,CD52,mir-140,mir-142,OSM,PTPN6,SPN,TNFSF10	8
Cellular Movement,Hematological System Development and Function,Immune Cell Trafficking,Inflammatory Response	migration	Migration of neutrophils	1,79E-04	CCR7,IL1B,PTGDR,PTPN6,SELL,SELPLG,SPP1	7
Cellular Function and Maintenance,Hematological System Development and Function	engulfment	Engulfment of myeloid cells	1,82E-04	FCER1G,GPR18,IL1B,IL2,mir-142,PTPN6,RHOG,SELPLG	8
Cell Death and Survival	cell death	Cell death of phagocytes	1,84E-04	CASP8,CCR7,FCER1G,IL1B,IL2,PTPN6,STAT5A,STING1,TNFSF10	9
Nervous System Development and Function	sleep	Sleep	1,88E-04	IL1B,IL2,OXT,PTGDR	4
Cardiovascular Disease,Organismal Injury and Abnormalities	peripheral arterial disease	Intermediate disease stage peripheral arterial disease	1,92E-04	CASP8,CLEC2B,EVI2A,EVI2B,LAPTM5,SPP1,TNFSF13	7
Cellular Movement,Hematological System Development and Function,Immune Cell Trafficking	cell rolling	Cell rolling of lymphocytes	1,95E-04	CCR7,SELL,SELPLG	3
Dermatological Diseases and Conditions,Inflammatory Disease,Inflammatory Response,Organismal Injury and Abnormalities	dermatitis	Dermatitis	1,96E-04	CASP8,CCR7,CD2,FCER1G,IL1B,IL23A,NR2F1,OSM,PTPN6,SELL,SELPLG,TNFSF10,TNFSF13	13
Developmental Disorder	aplasia or hypoplasia	Aplasia or hypoplasia	2,05E-04	CCRL2,EN1,HAND2,HHEX,HOXA9,HOXD12,PAX1,PITX1,POU4F2,RHOH,SELL,SIM1,SIX2,TBR1,VAX1	15
Cardiovascular System Development and Function,Cell-To-Cell Signaling and Interaction	adhesion	Adhesion of vascular endothelial cells	2,06E-04	IL1B,LGALS2,NPY,SELPLG,SPP1,TNFSF4	6
Immunological Disease	abnormal morphology	Abnormal morphology of immune system	2,09E-04	CASP8,CD79B,IL2,LAT,PTGDR,RHOH,SPP1,STAT5A,TNFAIP8L2,TXNIP	10
Hematological System Development and Function,Tissue Development	accumulation	Accumulation of myeloid cells	2,11E-04	CASP8,IL1B,OSM,SELL,SELPLG,SPP1,TNFAIP8L2,TNFSF10	8
Cellular Function and Maintenance	engulfment	Engulfment of cells	2,14E-04	CCR7,FCER1G,GPR18,IL1B,IL2,LAT,mir-142,MNX1,NPY,PLEK,PTPN6,PTPN7,RHOG,SELPLG,TNFSF10	15
Cell Death and Survival	apoptosis	Apoptosis of B-lymphocyte derived cell lines	2,15E-04	CASP8,IL2,MZB1,SPP1,STAT5A,TNFSF10	6
Embryonic Development,Organismal Development,Skeletal and Muscular System Development and Function	development	Development of digit	2,16E-04	EN1,HAND2,HOXD12,OSR2,TBX2	5
Cell-mediated Immune Response,Cellular Development,Cellular Function and Maintenance,Cellular Growth and Proliferation,Embryonic Development,Hematological System Development and Function,Hematopoiesis,Lymphoid Tissue Structure and Development,Organ Development,Organismal Development,Tissue Development	generation	Generation of helper T lymphocytes	2,16E-04	IL1B,IL2,IL23A,STAT5A,TNFSF4	5
Hematological System Development and Function,Lymphoid Tissue Structure and Development,Tissue Morphology	quantity	Quantity of memory T lymphocytes	2,16E-04	CD79B,IL2,SELPLG,TNFSF13,TNFSF4	5
Cellular Movement,Hematological System Development and Function,Immune Cell Trafficking	migration	Migration of antigen presenting cells	2,23E-04	CCR7,IL1B,NPY,PTGDR,PTPN6,S1PR4,SPP1,TNFAIP8L2	8
Hematological System Development and Function,Lymphoid Tissue Structure and Development,Tissue Morphology	quantity	Quantity of natural killer cells	2,25E-04	CCR7,CD244,IL2,RHOH,STAT5A,TXNIP	6
Cellular Movement,Hematological System Development and Function,Immune Cell Trafficking	cell rolling	Cell rolling of granulocytes	2,25E-04	IL1B,SELL,SELPLG,SPN	4
Embryonic Development,Organismal Development,Skeletal and Muscular System Development and Function	morphogenesis	Morphogenesis of forelimb	2,25E-04	EN1,HOXA9,OSR2,TFAP2B	4
Cardiovascular Disease,Cell Death and Survival,Connective Tissue Disorders,Hematological Disease,Organismal Injury and Abnormalities	paroxysmal nocturnal hemoglobinuria	Paroxysmal nocturnal hemoglobinuria	2,25E-04	CCR7,EVI2A,TNFSF10,ZFP36L2	4
Small Molecule Biochemistry	production	Production of aldesleukin	2,25E-04	FCER1G,IL1B,STAT5A,TNFSF4	4
Cell-mediated Immune Response,Cellular Development,Cellular Function and Maintenance,Cellular Growth and Proliferation,Embryonic Development,Hematological System Development and Function,Hematopoiesis,Lymphoid Tissue Structure and Development,Organ Development,Organismal Development,Tissue Development	differentiation	Differentiation of memory T lymphocytes	2,25E-04	IL2,IL23A,mir-143,TNFSF4	4
Hematological System Development and Function,Lymphoid Tissue Structure and Development,Tissue Morphology	quantity	Quantity of naive lymphocytes	2,33E-04	CCR7,IL2,TNFSF13	3
Cellular Movement,Hematological System Development and Function,Immune Cell Trafficking,Inflammatory Response	transmigration	Transmigration of dendritic cells	2,33E-04	CCR7,IL1B,NPY	3
Cancer,Organismal Injury and Abnormalities	visceral metastasis	Visceral metastasis	2,35E-04	CASP8,EN1,HOXA9,IL2,LGALS2,mir-140,mir-142,mir-143,mir-23,mir-628,NR2F1,SPP1,ZFP36L2	13
Cell Death and Survival	cell viability	Cell viability of phagocytes	2,45E-04	CCR7,FCER1G,IL1B,LAT,PTPN6,TNFSF10	6
Cancer,Gastrointestinal Disease,Organismal Injury and Abnormalities	secondary neoplasm of digestive system	Secondary neoplasm of digestive system	2,45E-04	EN1,HOXA9,IL2,LGALS2,mir-140,mir-142,mir-143,mir-23,mir-628,NR2F1,ZFP36L2	11
Cellular Movement,Hematological System Development and Function,Immune Cell Trafficking	cell rolling	Cell rolling of leukocytes	2,57E-04	CCR7,IL1B,SELL,SELPLG,SPN	5
Cell Death and Survival	survival	Cell survival	2,62E-04	CASP8,CCR7,DOK2,EN1,FCER1G,HAND2,HHEX,IL1B,IL2,LAT,mir-140,mir-142,mir-143,mir-23,NPY,NR2E1,OSM,PCDHGC5,POU4F2,PTPN6,PTPN7,PTPRCAP,SELL,SELPLG,SIX2,SPN,SPP1,STAT5A,TBX2,TNFSF10,TNFSF13,TXNIP	32
Cellular Development,Cellular Growth and Proliferation,Hematological System Development and Function,Lymphoid Tissue Structure and Development	proliferation	NK cell proliferation	2,66E-04	CASP8,CCR7,CD244,IL1B,IL2,STAT5A	6
Cancer,Organismal Injury and Abnormalities	growth	Growth of carcinoma	2,70E-04	IL2,mir-142,NPY,OSM,STAT5A,STING1,TNFSF10	7
Cancer,Organismal Injury and Abnormalities,Tumor Morphology	regression	Regression of secondary tumor	2,73E-04	IL2,STING1	2
Cell-To-Cell Signaling and Interaction,Cellular Growth and Proliferation,Nervous System Development and Function	induction	Induction of astrocytes	2,73E-04	IL1B,OSM	2
Cancer,Cell Death and Survival,Organismal Injury and Abnormalities,Tumor Morphology	apoptosis	Apoptosis of follicular B-cell lymphoma cells	2,73E-04	CASP8,TNFSF10	2
Cell Death and Survival,Cellular Compromise	cytotoxicity	Cytotoxicity of monocytes	2,73E-04	IL2,TNFSF10	2
Gene Expression	induction	Induction of mRNA	2,73E-04	IL1B,IL2	2
Drug Metabolism,Lipid Metabolism,Small Molecule Biochemistry	induction	Induction of prostaglandin E2	2,73E-04	IL1B,SCT	2
Hematological System Development and Function,Immune Cell Trafficking,Inflammatory Response,Tissue Development	accumulation	Accumulation of CD8+ T lymphocyte	2,75E-04	IL2,STAT5A,TNFSF10	3
Cellular Compromise	calcification	Calcification of cells	2,75E-04	IL1B,PTPN6,SPP1	3
Cancer,Cell Death and Survival,Organismal Injury and Abnormalities,Tumor Morphology	killing	Killing of tumor cells	2,75E-04	CD244,STING1,TNFSF10	3
Cancer,Cellular Movement,Organismal Injury and Abnormalities	invasion	Invasion of vascular endothelial cells	2,75E-04	HHEX,RHOG,STAT5A	3
Hematological System Development and Function,Hematopoiesis	development	Development of hematopoietic system	2,75E-04	CD79B,DOK2,H4C9,HOXA9,IL1B,IL2,LAT,mir-23,OSM,PTPN6,STAT5A,TNFSF10	12
Lipid Metabolism,Molecular Transport,Small Molecule Biochemistry	accumulation	Accumulation of acylglycerol	2,77E-04	IL1B,IL2,mir-143,QRFP,STAT5A,TFAP2B	6
Cardiovascular Disease	vascular lesion	Vascular lesion	2,82E-04	H4C9,IL1B,mir-143,PTGDR,SELL,SPN,SPP1,STAT5A,TNFSF10,TNFSF4	10
Cellular Development,Cellular Growth and Proliferation	cell proliferation	Cell proliferation of tumor cell lines	2,83E-04	CASP8,DLX6-AS1,DOK2,FCER1G,FRAT1,G0S2,GDF3,HOXA9,IFITM1,IFNL4,IL1B,IL2,IL23A,LCOR,LINC00672,mir-140,mir-143,mir-23,MNX1,MYF6,NPY,NR2E1,NR2F1,OSM,OXT,POU4F2,PTPN6,S1PR4,SPP1,STAT5A,TBC1D10C,TBX2,TFAP2B,TNFSF10,TNFSF13,TXNIP	36
Dermatological Diseases and Conditions,Hematological Disease,Immunological Disease,Organismal Injury and Abnormalities	lymphoproliferative disorder of the skin	Lymphoproliferative disorder of the skin	2,87E-04	CCR7,CD2,CD52,CD79B,IFITM1,MNX1,SELL,SELPLG	8
Connective Tissue Disorders,Inflammatory Response,Organismal Injury and Abnormalities	inflammation	Inflammation of connective tissue	2,91E-04	CCR7,IL1B,OSM,SPP1	4
Cell Death and Survival	apoptosis	Apoptosis of phagocytes	2,95E-04	CASP8,CCR7,FCER1G,IL1B,IL2,PTPN6,STAT5A,TNFSF10	8
Cell-To-Cell Signaling and Interaction,Cellular Movement,Hematological System Development and Function,Immune Cell Trafficking	recruitment	Recruitment of leukocytes	2,96E-04	CASP8,CCR7,CCRL2,IL1B,IL2,IL23A,OSM,SELL,SELPLG,SPP1,STAT5A	11
Cellular Development,Cellular Growth and Proliferation,Hematological System Development and Function	proliferation	Proliferation of B-lymphocyte derived cell lines	3,01E-04	IL2,IL23A,OSM,RHOH,SPP1,STAT5A	6
Connective Tissue Development and Function,Skeletal and Muscular System Development and Function,Tissue Development	morphology	Morphology of bone	3,07E-04	CASP8,EN1,GDF6,HOXD12,HOXD4,IL1B,IL23A,mir-140,MYF6,P2RY13,PAX1,PITX1,PTPN6,SPP1,STAT5A	15
Developmental Disorder	hypoplasia	Hypoplasia of organ	3,12E-04	CCRL2,EN1,HAND2,HHEX,HOXA9,PAX1,POU4F2,RHOH,SELL,SIM1,SIX2,TBR1,VAX1	13
Cancer,Hematological Disease,Organismal Injury and Abnormalities	growth	Growth of hematological system tumor	3,13E-04	BST2,IL1B,IL2,SPN,SPP1,TNFSF10	6
Developmental Disorder	hypoplasia	Hypoplasia	3,15E-04	CCRL2,EN1,HAND2,HHEX,HOXA9,PAX1,PITX1,POU4F2,RHOH,SELL,SIM1,SIX2,TBR1,VAX1	14
Cellular Growth and Proliferation,Connective Tissue Development and Function,Tissue Development	proliferation	Proliferation of synovial cells	3,16E-04	AIF1,IL1B,OSM,TNFSF10	4
Cancer,Hematological Disease,Immunological Disease,Organismal Injury and Abnormalities	natural killer/T-cell lymphoma	Natural killer/T-cell lymphoma	3,17E-04	CD2,CD52,mir-140,mir-142,OSM,PTPN6,SPN	7
Cardiovascular System Development and Function,Cell-To-Cell Signaling and Interaction	adhesion	Adhesion of endothelial cells	3,17E-04	IL1B,LGALS2,NPY,SELL,SELPLG,SPP1,TNFSF4	7
Humoral Immune Response,Protein Synthesis	production	Production of antibody	3,19E-04	CCR7,FCER1G,IL2,LGALS2,PTPN6,RHOG,TBC1D10C,TNFAIP8L2,TNFSF10,TNFSF13	10
Developmental Disorder,Organismal Injury and Abnormalities,Skeletal and Muscular Disorders	polydactyly	Polydactyly	3,20E-04	BHLHA9,EN1,HAND2,TBX2,TFAP2B	5
Cell-mediated Immune Response,Cellular Development,Cellular Function and Maintenance,Cellular Growth and Proliferation,Embryonic Development,Hematological System Development and Function,Hematopoiesis,Lymphoid Tissue Structure and Development,Organ Development,Organismal Development,Tissue Development	differentiation	Differentiation of gamma-delta T lymphocytes	3,22E-04	IL2,LAT,STAT5A	3
Cell-mediated Immune Response,Cellular Development,Cellular Function and Maintenance,Cellular Growth and Proliferation,Embryonic Development,Hematological System Development and Function,Hematopoiesis,Lymphoid Tissue Structure and Development,Organ Development,Organismal Development,Tissue Development	differentiation	Differentiation of CD8+ T lymphocyte	3,22E-04	IL1B,IL23A,mir-143	3
Cellular Development,Embryonic Development,Organismal Development,Tissue Development	differentiation	Differentiation of embryonic tissue	3,26E-04	GDF6,HHEX,IL2,NR2E1,OSM,PAX1,S1PR4,SIX2,TBR1,VAX1	10
Embryonic Development,Organismal Development	development	Development of body trunk	3,36E-04	CASP8,CCR7,EN1,FCER1G,HAND2,HHEX,HOXA9,IL1B,IL2,LAT,MFAP4,MNX1,MYF6,OSM,OXT,PAX1,PITX1,POU4F2,S1PR4,SIX2,SPP1,STAT5A,TBX2,TFAP2B,TNFSF10,WNT6	26
Cell-mediated Immune Response,Cellular Development,Cellular Function and Maintenance,Cellular Growth and Proliferation,Embryonic Development,Hematological System Development and Function,Hematopoiesis,Lymphoid Tissue Structure and Development,Organ Development,Organismal Development,Tissue Development	development	Development of helper T lymphocytes	3,37E-04	IL1B,IL2,IL23A,STAT5A,TNFSF4	5
Cardiovascular System Development and Function,Cellular Development,Cellular Function and Maintenance,Cellular Growth and Proliferation,Organismal Development,Tissue Development	cell proliferation	Cell proliferation of vascular endothelial cells	3,38E-04	CCR7,HHEX,IL1B,mir-23,OSM,OXT,SPP1,TNFSF10	8
Lipid Metabolism,Small Molecule Biochemistry	exposure	Exposure of phospholipid	3,42E-04	CASP8,FCER1G,IL1B,LGALS2	4
Cell Cycle,Gene Expression	binding	Binding of synthetic promoter	3,42E-04	IL1B,IL2,SIM1,SPN	4
Cell-To-Cell Signaling and Interaction,Hematological System Development and Function,Immune Cell Trafficking,Inflammatory Response	activation	Activation of granulocytes	3,53E-04	IL1B,IL2,NPY,SELL,SPP1,TNFAIP8L2	6
Organismal Development,Organismal Injury and Abnormalities	abnormal morphology	Abnormal morphology of abdomen	3,55E-04	CASP8,CCR7,DOK2,FCER1G,HHEX,IL2,LAT,MNX1,PAX1,PITX1,PTPN6,RHOH,SELL,SIX2,SPP1,STAT5A,TFAP2B,TNFAIP8L2,TXNIP,WNT6,ZFP36L2	21
Cellular Movement	transmigration	Transmigration of cells	3,56E-04	CCR7,IL1B,NPY,PTGDR,PTPN6,SELL,SELPLG,SPP1	8
Carbohydrate Metabolism	loss	Loss of carbohydrate	3,74E-04	IL1B,IL2,mir-140	3
Lipid Metabolism,Molecular Transport,Small Molecule Biochemistry	release	Release of steroid hormone	3,74E-04	NPY,OXT,QRFP	3
Cell Death and Survival	apoptosis	Apoptosis of erythroblasts	3,74E-04	OSM,STAT5A,TNFSF10	3
Cellular Movement,Hematological System Development and Function,Immune Cell Trafficking,Inflammatory Response	migration	Migration of Langerhans cells	3,74E-04	CCR7,PTGDR,SPP1	3
Cell-To-Cell Signaling and Interaction,Hematological System Development and Function,Immune Cell Trafficking,Inflammatory Response	activation	Activation of macrophages	3,77E-04	FCER1G,IL1B,IL2,IL23A,NPY,PTGDR,PTPN6,TNFAIP8L2,TNFSF13	9
Cell Death and Survival,Hematological System Development and Function	cell viability	Cell viability of T lymphocytes	3,81E-04	CASP8,IL2,LAT,SELPLG,STAT5A,TNFSF13	6
Cell Death and Survival	cell death	Cell death of myeloid cells	3,85E-04	CASP8,FCER1G,IL1B,IL2,OSM,PTPN6,STAT5A,STING1,TNFSF10	9
Cell-mediated Immune Response,Cellular Movement,Hematological System Development and Function,Immune Cell Trafficking,Lymphoid Tissue Structure and Development	homing	Homing of T lymphocytes	3,96E-04	CCR7,IL2,LAT,SELL,SELPLG,SPP1	6
Free Radical Scavenging	production	Production of reactive oxygen species	4,10E-04	CASP8,CD52,IL1B,IL2,LAT,NCF1C,NPY,PTPN6,SELPLG,SPP1,STAT5A,TXNIP	12
Cellular Development,Hematological System Development and Function,Lymphoid Tissue Structure and Development	maturation	Maturation of T lymphocytes	4,15E-04	IL2,LAT,PAX1,PTPN6,RHOH	5
Humoral Immune Response,Protein Synthesis	quantity	Quantity of IgG	4,26E-04	CCR7,FCER1G,IL2,LGALS2,TBC1D10C,TNFAIP8L2,TNFSF10,TNFSF13	8
Cell-To-Cell Signaling and Interaction,Hematological System Development and Function,Inflammatory Response	aggregation	Aggregation of blood platelets	4,26E-04	FCER1G,GP5,LAT,PLEK,PTPN6,PTPN7,RHOG,SELL	8
Cellular Movement,Hematological System Development and Function,Immune Cell Trafficking,Inflammatory Response	cellular infiltration	Cellular infiltration by macrophages	4,26E-04	CASP8,FOXO6,IL1B,PTPN6,SELL,SPP1,TNFAIP8L2,TNFSF4	8
Cell-mediated Immune Response,Cellular Development,Cellular Function and Maintenance,Cellular Growth and Proliferation,Embryonic Development,Hematological System Development and Function,Hematopoiesis,Lymphoid Tissue Structure and Development,Organ Development,Organismal Development,Tissue Development	differentiation	Differentiation of follicular T helper cells	4,31E-04	IL2,STAT5A,TNFSF4	3
Carbohydrate Metabolism,Drug Metabolism,Small Molecule Biochemistry	binding	Binding of hyaluronic acid	4,31E-04	IL2,OSM,SPP1	3
Cell-To-Cell Signaling and Interaction,Hematological System Development and Function,Immune Cell Trafficking,Inflammatory Response	activation	Activation of bone marrow-derived macrophages	4,31E-04	FCER1G,IL23A,TNFAIP8L2	3
Cell-mediated Immune Response,Cell-To-Cell Signaling and Interaction,Cellular Movement,Hematological System Development and Function,Immune Cell Trafficking	recruitment	Recruitment of T lymphocytes	4,36E-04	CCR7,IL1B,IL2,OSM,SELPLG	5
Gastrointestinal Disease,Inflammatory Disease,Inflammatory Response,Organismal Injury and Abnormalities	colitis	Colitis	4,41E-04	CD79B,IL1B,IL2,IL23A,LAPTM5,mir-140,mir-143,MNX1,MZB1,S1PR4,SPP1,STAT5A,STING1	13
Cellular Movement,Hematological System Development and Function,Immune Cell Trafficking	transmigration	Transmigration of leukocytes	4,46E-04	CCR7,IL1B,NPY,PTGDR,PTPN6,SELL,SELPLG	7
Cellular Movement,Hematological System Development and Function,Immune Cell Trafficking,Lymphoid Tissue Structure and Development	homing	Homing of lymphocytes	4,46E-04	CCR7,IL2,LAT,PTGDR,SELL,SELPLG,SPP1	7
Gastrointestinal Disease,Hepatic System Disease,Organismal Injury and Abnormalities	damage	Liver Damage	4,49E-04	CASP8,IL1B,IL2,OSM,SAA2,SPP1,TNFSF10,TNFSF4	8
Hematological Disease,Immunological Disease	lymphoproliferative disorder	Lymphoproliferative disorder	4,50E-04	AKR7A3,BST2,CASP8,CCR7,CD2,CD244,CD27-AS1,CD52,CD79B,EN1,FZD10,HHEX,HOXD4,IFITM1,IGHV1-2,IL1B,IL2,LAPTM5,LAT,mir-140,mir-142,mir-143,mir-23,MNX1,OSM,PCDHGC5,POU4F2,PTPN6,RHOH,RNF166,S1PR4,SELL,SELPLG,SIM1,SIX2,SPN,SPP1,STAT5A,TBC1D10C,TBX15,TNFSF10,ZFP36L2,ZNF563	43
Cell-To-Cell Signaling and Interaction	signal transduction	Signal transduction	4,51E-04	CASP8,CCR7,CD2,CD244,CD79B,DOK2,FCER1G,GDF3,GDF6,GNG11,GPR18,GPR25,HHEX,IFITM1,IL1B,IL2,LAT,NPY,NR2F1,OXT,P2RY13,PTGDR,PTPN6,QRFP,S1PR4,SCT,SPN,TNFSF10,TNFSF13,TNFSF4,WNT6	31
Cell Morphology,Cellular Compromise,DNA Replication, Recombination, and Repair	mutagenesis	Mutagenesis of fibroblast cell lines	4,52E-04	CASP8,TNFSF10	2
Connective Tissue Disorders,Developmental Disorder,Hereditary Disorder,Organismal Injury and Abnormalities,Skeletal and Muscular Disorders	Klippel-Feil syndrome	Klippel-Feil syndrome	4,52E-04	GDF3,GDF6	2
Cellular Development,Cellular Growth and Proliferation,Connective Tissue Development and Function,Skeletal and Muscular System Development and Function,Tissue Development	osteoclastogenesis	Osteoclastogenesis of bone cell lines	4,52E-04	IL1B,OSM	2
Cell Cycle,Gene Expression	binding	Binding of Meis1 binding site	4,52E-04	HOXA9,HOXD12	2
Cancer,Cell Death and Survival,Organismal Injury and Abnormalities,Tumor Morphology	apoptosis	Apoptosis of Hodgkin and Reed-Sternberg cells	4,52E-04	CASP8,TNFSF10	2
Connective Tissue Disorders,Developmental Disorder,Hereditary Disorder,Organismal Injury and Abnormalities,Skeletal and Muscular Disorders	autosomal skeletal dysplasia	Autosomal skeletal dysplasia	4,58E-04	GDF3,GDF6,mir-140,PITX1,TBX15	5
Antigen Presentation,Cell-mediated Immune Response,Cell-To-Cell Signaling and Interaction,Cellular Development,Cellular Function and Maintenance,Cellular Growth and Proliferation,Embryonic Development,Hematological System Development and Function,Hematopoiesis,Lymphoid Tissue Structure and Development,Organ Development,Organismal Development,Tissue Development	selection	Selection of thymocytes	4,63E-04	CCR7,RHOH,SPN,TNFSF10	4
Cancer,Hematological Disease,Immunological Disease,Organismal Injury and Abnormalities	neoplasia	Neoplasia of leukocytes	4,67E-04	AKR7A3,BST2,CASP8,CCR7,CD2,CD244,CD52,CD79B,EN1,FCER1G,FZD10,HHEX,HOXD4,IFITM1,IGHV1-2,IL1B,IL2,LAPTM5,mir-140,mir-142,mir-143,mir-23,MNX1,OSM,PCDHGC5,POU4F2,PTPN6,RHOH,RNF166,S1PR4,SELL,SELPLG,SIM1,SIX2,SPN,SPP1,STAT5A,TBC1D10C,TBX15,TNFSF10,ZFP36L2,ZNF563	42
Cellular Compromise,Inflammatory Response	degranulation	Degranulation of phagocytes	4,68E-04	BST2,FCER1G,IL1B,IL23A,LAT,mir-142,PTGDR,PTPN6,RHOG,SELL,STAT5A,STING1,TBC1D10C	13
Cellular Function and Maintenance	internalization	Internalization of cells	4,83E-04	FCER1G,GPR18,IL1B,IL2,mir-142,PLEK,PTPN6,PTPN7,RHOG,SELPLG	10
Cancer,Organismal Injury and Abnormalities	extracranial solid tumor	Advanced extracranial solid tumor	5,00E-04	CASP8,CCR7,EN1,HOXA9,IL1B,IL2,LGALS2,mir-140,mir-142,mir-143,mir-23,mir-628,NR2F1,SPP1,TXNIP,ZFP36L2	16
Lymphoid Tissue Structure and Development,Tissue Morphology	quantity	Quantity of bone marrow cells	5,02E-04	CASP8,HOXA9,IL2,NPY,SPP1,TNFSF10,ZFP36L2	7
Cell-To-Cell Signaling and Interaction	detachment	Detachment of cells	5,04E-04	CASP8,PTPN6,SELL,SPN,SPP1	5
Cell Death and Survival	cell viability	Cell viability	5,10E-04	CASP8,CCR7,DOK2,EN1,FCER1G,HAND2,HHEX,IL1B,IL2,LAT,mir-140,mir-142,mir-143,mir-23,NPY,OSM,PCDHGC5,POU4F2,PTPN6,PTPN7,PTPRCAP,SELL,SELPLG,SPN,SPP1,STAT5A,TBX2,TNFSF10,TNFSF13,TXNIP	30
Cancer,Organismal Injury and Abnormalities	growth	Growth of solid tumor	5,20E-04	BST2,IL1B,IL2,LRRC4,mir-142,NPY,OSM,SPP1,STAT5A,STING1,TNFSF10,TXNIP	12
Connective Tissue Disorders,Immunological Disease,Inflammatory Disease,Inflammatory Response,Organismal Injury and Abnormalities,Skeletal and Muscular Disorders	rheumatoid arthritis	Rheumatoid arthritis	5,27E-04	AIF1,CCR7,CCRL2,CD244,CLEC2B,G0S2,IL1B,IL2,LST1,mir-142,mir-23,OSM,P2RY13,SPP1,STAT5A,STING1,TNFSF10,TNFSF4	18
Hematological System Development and Function,Immunological Disease,Lymphoid Tissue Structure and Development,Organ Morphology,Organismal Injury and Abnormalities,Tissue Morphology	abnormal morphology	Abnormal morphology of lymph node	5,32E-04	CCR7,IL2,LAT,PTPRCAP,SELL,TXNIP	6
Cellular Compromise,Inflammatory Response	degranulation	Degranulation of myeloid cells	5,33E-04	BST2,FCER1G,IL1B,IL23A,LAT,mir-142,PTGDR,PTPN6,RHOG,SELL,STAT5A,STING1,TBC1D10C	13
Inflammatory Disease,Inflammatory Response,Organismal Injury and Abnormalities,Renal and Urological Disease	nephritis	Nephritis	5,40E-04	CCR7,CD2,CD79B,CFHR5,IL2,mir-142,mir-23,NPY,PTPN6,SPP1,TNFSF13	11
Cellular Development	maturation	Maturation of cells	5,41E-04	IL1B,IL2,IL23A,LAT,mir-23,OSM,PAX1,PTPN6,RHOH,SELL,STAT5A,TNFSF10,TNFSF13	13
Cell-To-Cell Signaling and Interaction,Inflammatory Response	immune response	Immune response of tumor cell lines	5,46E-04	FCER1G,IL1B,IL2,OSM,PLEK,PTPN6,PTPN7,RHOG	8
Cell Death and Survival	apoptosis	Apoptosis of myeloid cells	5,46E-04	CASP8,FCER1G,IL1B,IL2,OSM,PTPN6,STAT5A,TNFSF10	8
Cell Death and Survival	cell viability	Cell viability of lymphatic system cells	5,46E-04	CASP8,IL2,LAT,PTPN6,SELPLG,SPN,STAT5A,TNFSF13	8
Cell-To-Cell Signaling and Interaction,Cellular Growth and Proliferation	induction	Induction of cells	5,51E-04	CD52,IL1B,IL2,IL23A,OSM,TNFSF10	6
Cellular Assembly and Organization,Inflammatory Response	formation	Formation of extracellular trap	5,60E-04	IL1B,IL23A,SELPLG	3
Cell Death and Survival	apoptosis	Apoptosis of mesothelioma cell lines	5,60E-04	CASP8,mir-143,TNFSF10	3
Cell-To-Cell Signaling and Interaction,Cellular Growth and Proliferation	stimulation	Stimulation of epithelial cells	5,60E-04	IL1B,SCT,SPP1	3
Endocrine System Development and Function,Organ Development	growth	Growth of pituitary gland	5,60E-04	IL1B,IL2,PITX1	3
Cancer,Gastrointestinal Disease,Hepatic System Disease,Organismal Injury and Abnormalities	growth	Growth of liver tumor	5,72E-04	IL2,OSM,TNFSF10,TXNIP	4
Skeletal and Muscular System Development and Function	morphogenesis	Morphogenesis of embryonic skeleton	5,72E-04	HOXD4,OSR2,SIX2,TBX15	4
Cell Death and Survival	activation-induced cell death	Activation-induced cell death of T lymphocytes	5,72E-04	CASP8,IL2,SPN,TNFSF10	4
Cancer,Dermatological Diseases and Conditions,Hematological Disease,Immunological Disease,Organismal Injury and Abnormalities	non-Hodgkin cutaneous lymphoma	Non-Hodgkin cutaneous lymphoma	5,80E-04	CCR7,CD2,CD79B,IFITM1,MNX1,SELL,SELPLG	7
Cancer,Hematological Disease,Organismal Injury and Abnormalities	hematologic cancer	Hematologic cancer of cells	5,86E-04	AKR7A3,BST2,CASP8,CCR7,CD2,CD244,CD52,CD79B,EN1,FZD10,HHEX,HOXD4,IFITM1,IGHV1-2,IL1B,IL2,LAPTM5,mir-140,mir-142,mir-143,mir-23,MNX1,OSM,POU4F2,PTPN6,RHOH,RNF166,S1PR4,SELL,SELPLG,SIM1,SIX2,SPN,STAT5A,TBC1D10C,TBX15,TNFSF10,ZFP36L2,ZNF563	39
Hematological System Development and Function,Lymphoid Tissue Structure and Development,Tissue Morphology	quantity	Quantity of helper T lymphocytes	5,91E-04	IL2,IL23A,PTPN6,SELL,SELPLG,TNFSF4	6
Cell Morphology	polarization	Polarization of leukocytes	5,91E-04	CCR7,FCER1G,IL1B,NPY,PTGDR,SPN	6
Digestive System Development and Function,Embryonic Development,Organismal Development	development	Development of palate	6,08E-04	HAND2,OSR2,PITX1,TBX2,VAX1	5
Cellular Movement,Hematological System Development and Function,Immune Cell Trafficking,Inflammatory Response	chemotaxis	Chemotaxis of dendritic cells	6,08E-04	CCR7,CCRL2,IL1B,PTGDR,SCT	5
Cell Death and Survival	cell death	Cell death of splenocytes	6,12E-04	PTPN6,SPN,SPP1,TNFAIP8L2	4
Cell Death and Survival	cell death	Cell death of lymphoma cell lines	6,16E-04	CASP8,CD79B,FCER1G,IL2,PTPN6,STING1,TNFSF10,TNFSF13	8
Cell-To-Cell Signaling and Interaction,Hematological System Development and Function,Immune Cell Trafficking	adhesion	Adhesion of immune cells	6,17E-04	CCR7,CD2,IL1B,IL2,NPY,OSM,PTPN6,SELL,SELPLG,SPN,SPP1	11
Infectious Diseases	infection	Infection of mammalia	6,28E-04	CASP8,CCR7,FCER1G,GPR18,IL1B,IL23A,PTGDR,SPP1,TNFAIP8L2,TNFSF10	10
Cell Death and Survival	apoptosis	Apoptosis of hematopoietic progenitor cells	6,31E-04	CASP8,IL1B,IL2,OSM,PAX1,SPP1,STAT5A,TNFSF10	8
Cancer,Hematological Disease,Immunological Disease,Organismal Injury and Abnormalities	mature T-cell neoplasm	Mature T-cell neoplasm	6,31E-04	CCR7,CD2,CD52,IFITM1,mir-140,mir-142,MNX1,OSM,PTPN6,SELL,SELPLG,SPN,TNFSF10,ZFP36L2	14
Skeletal and Muscular System Development and Function	quantity	Quantity of trabecular bone	6,34E-04	CASP8,IL23A,PTPN6	3
Cell-To-Cell Signaling and Interaction,Hematological System Development and Function,Immune Cell Trafficking,Inflammatory Response	activation	Activation of PBMCs	6,34E-04	IL1B,IL2,TNFSF10	3
Cell Death and Survival	apoptosis	Apoptosis of CD4+ T-lymphocytes	6,34E-04	IL2,SPN,TNFSF10	3
Cell-mediated Immune Response,Cellular Development,Cellular Function and Maintenance,Cellular Growth and Proliferation,Embryonic Development,Hematological System Development and Function,Hematopoiesis,Lymphoid Tissue Structure and Development,Organ Development,Organismal Development,Tissue Development	differentiation	Differentiation of CD4+ T-lymphocytes	6,36E-04	IL1B,IL2,IL23A,PTPN6,STAT5A	5
Cellular Movement,Hematological System Development and Function,Immune Cell Trafficking,Inflammatory Response	cell movement	Cell movement of macrophages	6,51E-04	CASP8,FOXO6,HOXA9,IL1B,PTPN6,SELL,SPP1,STAP1,TNFAIP8L2,TNFSF4	10
Cellular Development,Cellular Growth and Proliferation,Hematological System Development and Function,Hematopoiesis,Lymphoid Tissue Structure and Development,Tissue Development	differentiation	Arrest in differentiation of leukocytes	6,53E-04	CASP8,CD79B,LAT,RHOH	4
Cellular Development,Cellular Growth and Proliferation,Hematological System Development and Function,Lymphoid Tissue Structure and Development	proliferation	Proliferation of memory T lymphocytes	6,53E-04	CD2,IL1B,IL2,IL23A	4
Cell Death and Survival	killing	Killing of cells	6,61E-04	CASP8,CD244,IL1B,IL2,PTPN6,PTPRCAP,STING1,TNFSF10	8
Connective Tissue Disorders,Organismal Injury and Abnormalities,Respiratory Disease	interstitial lung disease	Interstitial lung disease	6,61E-04	IL1B,mir-140,mir-142,mir-143,P2RY13,PTPN6,TNFSF10,TNFSF4	8
Connective Tissue Disorders,Inflammatory Disease,Inflammatory Response,Organismal Injury and Abnormalities,Skeletal and Muscular Disorders	polyarthritis	Polyarthritis	6,67E-04	IL1B,IL23A,OSM,P2RY13,SPP1,STING1,TNFSF13	7
Cancer,Organismal Injury and Abnormalities	solid tumor	Solid tumor	6,70E-04	AIF1,AKR7A3,AQP2,ARHGAP30,ARL5C,B3GNT8,BHLHA9,BST2,C11orf21,C16orf54,C1orf162,C2CD4D,C5orf38,CASP8,CCDC71L,CCIN,CCR7,CCRL2,CD2,CD244,CD52,CD79B,CFHR5,CIART,CLEC14A,CLEC2B,CMTM3,CRYBA2,CTSW,DKK4,DLX6-AS1,DOK2,ECRG4,EGR4,EN1,EPHX3,EVI2A,EVI2B,FAM78A,FCER1G,FOXO6,FRAT1,FZD10,G0S2,GDF3,GDF6,GNG11,GP5,GPR18,GPR21,GPR25,GRAMD1B,H4C9,HAND2,HHEX,HOXA9,HOXD12,HOXD4,ICAM4,IFITM1,IGHV1-2,IL1B,IL2,IL23A,KLHD…	144
Organismal Development,Skeletal and Muscular System Development and Function	morphology	Morphology of limb	6,71E-04	EN1,GDF6,HAND2,HOXD12,mir-140,PAX1,PITX1,SPP1,STAT5A	9
Cell Cycle,Gene Expression	binding	Binding of Hox binding site	6,76E-04	HOXA9,HOXD12	2
Cell Morphology,Nervous System Development and Function	innervation	Innervation of optic nerve	6,76E-04	VAX1,VAX2	2
Cancer,Dermatological Diseases and Conditions,Hematological Disease,Immunological Disease,Inflammatory Disease,Inflammatory Response,Organismal Injury and Abnormalities	mycosis fungoides/sezary syndrome	Mycosis fungoides/sezary syndrome	6,76E-04	CD2,SELPLG	2
Cellular Development,Cellular Growth and Proliferation,Nervous System Development and Function,Organ Development,Tissue Development,Visual System Development and Function	proliferation	Proliferation of retinal progenitor cells	6,76E-04	NPY,NR2E1	2
Cell-To-Cell Signaling and Interaction,Hematological System Development and Function,Immune Cell Trafficking,Inflammatory Response	activation	Activation of peripheral T lymphocyte	6,76E-04	IL2,TNFSF10	2
Carbohydrate Metabolism,Molecular Transport,Small Molecule Biochemistry	release	Release of glycosaminoglycan	6,76E-04	IL1B,OSM	2
Hematological System Development and Function,Immune Cell Trafficking,Inflammatory Response,Tissue Development	accumulation	Accumulation of gamma-delta T lymphocytes	6,76E-04	IL2,IL23A	2
Connective Tissue Disorders,Organismal Injury and Abnormalities,Skeletal and Muscular Disorders	abnormality	Abnormality of cartilage tissue	6,85E-04	GDF6,IL1B,OSM,PAX1,PITX1,SPP1,TNFSF4	7
Lymphoid Tissue Structure and Development,Organ Morphology,Tissue Morphology	quantity	Quantity of spleen	6,95E-04	IL2,LGALS2,STAT5A,TNFAIP8L2,ZFP36L2	5
Infectious Diseases	replication	Replication of Flaviviridae	6,95E-04	BST2,IFITM1,IFNL4,STING1,TXNIP	5
Hematological Disease,Immunological Disease,Organismal Injury and Abnormalities	leukocytosis	Leukocytosis	7,01E-04	CD2,FCER1G,IL1B,SELL,SPP1,TNFSF10	6
Cardiovascular System Development and Function,Organismal Development	growth	Growth of blood vessel	7,09E-04	AIF1,IL1B,mir-143,NPY,PTPN6,SPP1,TNFAIP8L2,TNFSF10	8
Organismal Development	growth	Growth of vessel	7,13E-04	AIF1,IL1B,mir-143,NPY,PTPN6,SELPLG,SPP1,TNFAIP8L2,TNFSF10	9
Cancer,Cellular Development,Cellular Growth and Proliferation,Organismal Injury and Abnormalities,Tumor Morphology	proliferation	Proliferation of tumor cells	7,15E-04	IL1B,IL2,LRRC4,mir-142,mir-143,mir-23,OSM,SPN,SPP1,TNFAIP8L2,TNFSF10,TNFSF13,TXNIP	13
Cell Death and Survival	cell death	Cell death of antigen presenting cells	7,24E-04	CASP8,CCR7,IL1B,IL2,PTPN6,STING1,TNFSF10	7
Cell Death and Survival	apoptosis	Apoptosis of thymocytes	7,25E-04	CASP8,IL1B,IL2,PAX1,SPP1,TNFSF10	6
Cell-To-Cell Signaling and Interaction	binding	Binding of leukemia cell lines	7,25E-04	LAT,RHOH,SELL,SELPLG,SPN,SPP1	6
Dermatological Diseases and Conditions,Inflammatory Disease,Organismal Injury and Abnormalities	acne	Acne	7,26E-04	AIF1,IL1B,SAA2,SELL,SELPLG	5
Cancer,Organismal Injury and Abnormalities,Tumor Morphology	regression	Regression of tumor	7,26E-04	CASP8,IL2,STING1,TNFSF10,WNT6	5
Cancer,Hematological Disease,Immunological Disease,Organismal Injury and Abnormalities	tumorigenesis	Tumorigenesis of lymphocytes	7,34E-04	AKR7A3,BST2,CASP8,CCR7,CD2,CD244,CD52,CD79B,EN1,FZD10,HHEX,IFITM1,IGHV1-2,IL1B,IL2,LAPTM5,mir-140,mir-142,mir-143,mir-23,MNX1,OSM,PCDHGC5,POU4F2,PTPN6,RHOH,RNF166,S1PR4,SELL,SELPLG,SIM1,SIX2,SPN,SPP1,STAT5A,TBC1D10C,TBX15,TNFSF10,ZFP36L2,ZNF563	40
Cancer,Cellular Development,Cellular Growth and Proliferation,Organismal Injury and Abnormalities,Tumor Morphology	proliferation	Proliferation of cancer cells	7,39E-04	IL1B,IL2,LRRC4,mir-142,mir-143,mir-23,OSM,SPN,SPP1,TNFSF10,TXNIP	11
Cellular Development,Cellular Growth and Proliferation	expansion	Expansion of myeloid cells	7,43E-04	HOXA9,IL1B,SPP1,STING1	4
Infectious Diseases	production	Production of HIV-1	7,43E-04	BST2,PTPN6,SPN,STAT5A	4
Lipid Metabolism,Small Molecule Biochemistry	lipolysis	Lipolysis of cells	7,43E-04	G0S2,IL1B,QRFP,SCT	4
Hematological Disease,Immunological Disease	dysglobulinemia	Dysglobulinemia	7,43E-04	CD79B,IL1B,mir-142,PTPN6	4
Cancer,Organismal Injury and Abnormalities,Tissue Morphology,Tumor Morphology	mass	Mass of tumor	7,43E-04	EN1,IL2,SPN,SPP1	4
Cell-To-Cell Signaling and Interaction,Inflammatory Response	immune response	Immune response of T lymphocytes	7,75E-04	CASP8,CCR7,CD244,IL1B,IL2,IL23A	6
Cell Cycle,Gene Expression	binding	Binding of protein binding site	7,87E-04	CD2,HOXA9,HOXD12,IL1B,IL2,NR2F1,OSM,SPN,TNFSF10	9
Cancer,Organismal Injury and Abnormalities	non-melanoma solid tumor	Non-melanoma solid tumor	7,87E-04	AIF1,AKR7A3,AQP2,ARHGAP30,ARL5C,B3GNT8,BHLHA9,BST2,C11orf21,C16orf54,C1orf162,C2CD4D,C5orf38,CASP8,CCDC71L,CCIN,CCR7,CCRL2,CD2,CD244,CD52,CD79B,CFHR5,CIART,CLEC14A,CLEC2B,CMTM3,CRYBA2,CTSW,DKK4,DLX6-AS1,DOK2,ECRG4,EGR4,EN1,EPHX3,EVI2A,EVI2B,FAM78A,FCER1G,FOXO6,FRAT1,FZD10,G0S2,GDF3,GDF6,GNG11,GP5,GPR18,GPR21,GPR25,GRAMD1B,HAND2,HHEX,HOXA9,HOXD12,HOXD4,ICAM4,IFITM1,IGHV1-2,IL1B,IL2,IL23A,KLHDC7B,K…	141
Cancer,Hematological Disease,Immunological Disease,Organismal Injury and Abnormalities	mature B-cell lymphoma	Mature B-cell lymphoma	7,89E-04	CASP8,CCR7,CD2,CD52,CD79B,IGHV1-2,IL1B,IL2,LAPTM5,mir-142,mir-23,MNX1,S1PR4,SPN,TBC1D10C	15
Cell Cycle,Gene Expression	binding	Binding of AP1 consensus site	7,91E-04	IL1B,IL2,NR2F1,OSM	4
Cell-mediated Immune Response,Cellular Development,Cellular Function and Maintenance,Cellular Growth and Proliferation,Embryonic Development,Hematological System Development and Function,Hematopoiesis,Lymphoid Tissue Structure and Development,Organ Development,Organismal Development,Tissue Development	differentiation	Differentiation of naive T lymphocytes	7,91E-04	IL1B,IL2,IL23A,mir-23	4
Cell-To-Cell Signaling and Interaction	interaction	Interaction of lymphoma cell lines	7,92E-04	IL1B,PTPN6,SELPLG,SPN,TBC1D10C	5
Cellular Growth and Proliferation,Organ Development,Visual System Development and Function	proliferation	Proliferation of eye cells	7,98E-04	NPY,NR2E1,TFAP2B	3
Cell-To-Cell Signaling and Interaction,Cellular Growth and Proliferation,Hematological System Development and Function,Humoral Immune Response	stimulation	Stimulation of B lymphocytes	7,98E-04	IL2,TNFSF10,TNFSF13	3
Humoral Immune Response,Protein Synthesis	quantity	Quantity of immunoglobulin	8,03E-04	CCR7,FCER1G,IL2,LGALS2,RHOG,TBC1D10C,TNFAIP8L2,TNFSF10,TNFSF13	9
Cell Morphology,Hematological System Development and Function	morphology	Morphology of myeloid cells	8,06E-04	HOXA9,IL2,PTGDR,S1PR4,SPP1,STAT5A,TNFSF10	7
Cancer,Gastrointestinal Disease,Organismal Injury and Abnormalities	gastrointestinal tract cancer	Metastatic gastrointestinal tract cancer	8,35E-04	EN1,HOXA9,LGALS2,mir-140,mir-142,mir-143,mir-23,mir-628,NR2F1,ZFP36L2	10
Cellular Development,Cellular Growth and Proliferation,Hematological System Development and Function,Hematopoiesis	proliferation	Proliferation of hematopoietic progenitor cells	8,51E-04	CD2,HOXA9,HOXD4,IL1B,IL2,PTPN6,SPP1,STAT5A,TNFSF4	9
Cell Morphology,Hematopoiesis	morphology	Morphology of hematopoietic progenitor cells	8,54E-04	CD79B,HOXA9,IL2,RHOH,S1PR4,TNFSF10	6
Cell-To-Cell Signaling and Interaction	interaction	Interaction of tumor cell lines	8,89E-04	CASP8,IL1B,LAT,LGALS2,OSM,PTPN6,RHOH,SELL,SELPLG,SPN,SPP1,TBC1D10C	12
Cell Cycle,Inflammatory Response	effector phase	Effector phase	8,89E-04	IL2,IL23A,OSM	3
Cellular Development,Embryonic Development,Organ Development,Organismal Development,Reproductive System Development and Function,Tissue Development	differentiation	Differentiation of mammary gland	8,89E-04	EN1,SPP1,STAT5A	3
Cellular Development,Cellular Growth and Proliferation,Connective Tissue Development and Function,Skeletal and Muscular System Development and Function,Tissue Development	osteoclastogenesis	Osteoclastogenesis of connective tissue	8,89E-04	IL1B,IL23A,TNFSF10	3
Cell-To-Cell Signaling and Interaction,Cellular Growth and Proliferation,Hematological System Development and Function	induction	Induction of T lymphocytes	8,94E-04	CD52,IL1B,IL2,IL23A	4
Cellular Growth and Proliferation,Hematological System Development and Function	inhibition	Inhibition of blood cells	8,98E-04	CD244,GP5,HHEX,IL2,TNFSF10	5
Cardiovascular Disease,Organismal Injury and Abnormalities	infarction	Infarction	9,21E-04	FCER1G,IL1B,IL2,LGALS2,NPY,OSM,OXT,PTGDR,PTPN6,TNFAIP8L2,TNFSF4	11
Cell-To-Cell Signaling and Interaction,Hematological System Development and Function,Immune Cell Trafficking,Inflammatory Response	activation	Activation of neutrophils	9,36E-04	IL1B,IL2,SELL,SPP1,TNFAIP8L2	5
Cardiovascular Disease,Organismal Injury and Abnormalities	peripheral arterial disease	Advanced stage peripheral arterial disease	9,39E-04	CASP8,CLEC2B,EVI2A,EVI2B,LAPTM5,SPP1	6
Cellular Growth and Proliferation,Nervous System Development and Function	inhibition	Inhibition of pyramidal neurons	9,42E-04	NPY,OXT	2
Cell-To-Cell Signaling and Interaction,Inflammatory Response	immune response	Immune response of cytotoxic T cells	9,42E-04	CCR7,IL2	2
Embryonic Development,Nervous System Development and Function,Organ Development,Organismal Development,Tissue Development	development	Development of amygdala	9,42E-04	NR2E1,TBR1	2
Cancer,Cell Cycle,Organismal Injury and Abnormalities	S phase	Entry into S phase of Kaposi's sarcoma cells	9,42E-04	IL1B,OSM	2
Cardiovascular System Development and Function,Cell-To-Cell Signaling and Interaction	attachment	Attachment of endothelial cell lines	9,42E-04	IL1B,SELL	2
Carbohydrate Metabolism,Molecular Transport,Small Molecule Biochemistry	depletion	Depletion of proteoglycan	9,42E-04	IL1B,OSM	2
Cancer,Cardiovascular Disease,Cellular Development,Cellular Growth and Proliferation,Organismal Injury and Abnormalities,Tumor Morphology	proliferation	Proliferation of Kaposi's sarcoma cells	9,42E-04	IL1B,OSM	2
Cell-To-Cell Signaling and Interaction,Hematological System Development and Function,Immune Cell Trafficking,Inflammatory Response	activation	Activation of effector T lymphocytes	9,42E-04	IL2,OSM	2
Dermatological Diseases and Conditions,Endocrine System Disorders,Hereditary Disorder,Immunological Disease,Organismal Injury and Abnormalities	polyglandular autoimmune syndrome type 1	Polyglandular autoimmune syndrome type 1	9,42E-04	CCR7,SELL	2
Cancer,Neurological Disease,Organismal Injury and Abnormalities,Tumor Morphology	invasion	Invasion of glioblastoma	9,42E-04	mir-143,RHOG	2
Cellular Compromise,Organismal Injury and Abnormalities,Skeletal and Muscular Disorders	calcification	Calcification of muscle cells	9,42E-04	PTPN6,SPP1	2
Endocrine System Development and Function,Lipid Metabolism,Molecular Transport,Small Molecule Biochemistry	release	Release of aldosterone	9,42E-04	NPY,QRFP	2
Cellular Development,Cellular Growth and Proliferation,Embryonic Development,Hematological System Development and Function,Hematopoiesis,Lymphoid Tissue Structure and Development,Organ Development,Organismal Development,Tissue Development	development	Development of bone marrow cells	9,48E-04	DOK2,H4C9,HOXA9,IL1B,IL2,OSM,PTPN6,TNFSF10	8
Cell-To-Cell Signaling and Interaction,Cellular Growth and Proliferation,Hematological System Development and Function	induction	Induction of helper T lymphocytes	9,87E-04	IL1B,IL2,IL23A	3
Cell-To-Cell Signaling and Interaction,Hematological System Development and Function,Humoral Immune Response,Immune Cell Trafficking	adhesion	Adhesion of B lymphocytes	9,87E-04	IL2,PTPN6,SELL	3
Organismal Development,Skeletal and Muscular Disorders,Skeletal and Muscular System Development and Function	abnormal morphology	Abnormal morphology of digit	9,87E-04	EN1,HAND2,HOXD12	3
Lipid Metabolism,Small Molecule Biochemistry	synthesis	Synthesis of prostaglandin	9,91E-04	FCER1G,IL1B,IL2,OSM,OXT,PTPN7,TNFSF10	7
Cell Cycle	G0 phase	G0 phase	1,00E-03	DLX6-AS1,IL1B,IL2,mir-23,PTPN6,TXNIP	6
Embryonic Development,Organismal Development,Tissue Morphology	size	Size of embryonic tissue	1,01E-03	HAND2,HHEX,PITX1,TBX2	4
Nutritional Disease	obesity	Obesity	1,04E-03	CCRL2,G0S2,GDF3,HHEX,IL1B,IL2,mir-143,MNX1,NPY,OXT,QRFP,SCT,SIM1,SPP1,TXNIP	15
Infectious Diseases	replication	Replication of HIV	1,06E-03	BST2,IL1B,IL2,NR2F1,SPP1,TNFSF10	6
Cellular Development,Connective Tissue Development and Function,Tissue Development	differentiation	Differentiation of bone cells	1,07E-03	CASP8,FCER1G,HAND2,IFITM1,IL23A,LAT,mir-23,OSM,POU4F2,SPP1,TNFSF10	11
Cellular Development,Tissue Development	differentiation	Differentiation of epithelial cells	1,08E-03	EN1,GDF3,HHEX,NPY,NR2F1,OSM,OXT,STAT5A,TNFSF10,TXNIP	10
Cell-To-Cell Signaling and Interaction,Cellular Function and Maintenance,Inflammatory Response	phagocytosis	Phagocytosis of blood cells	1,08E-03	FCER1G,GPR18,IL1B,IL2,mir-142,PLEK,PTPN7,SELPLG	8
Hematological System Development and Function,Immunological Disease,Lymphoid Tissue Structure and Development,Organ Morphology,Organismal Development,Organismal Injury and Abnormalities,Tissue Morphology	splenic cell ratio	Abnormal splenic cell ratio	1,09E-03	LAT,RHOH,SELL	3
Connective Tissue Disorders,Organismal Injury and Abnormalities,Skeletal and Muscular Disorders	abnormality	Abnormality of knee joint	1,09E-03	CCR7,IL1B,PITX1	3
Cellular Movement,Hematological System Development and Function,Immune Cell Trafficking,Inflammatory Response	migration	Migration of monocyte-derived dendritic cells	1,09E-03	CCR7,NPY,SPP1	3
Cell Morphology	permeabilization	Permeabilization of mitochondrial membrane	1,09E-03	CASP8,IL1B,TNFSF10	3
Cellular Movement,Hematological System Development and Function,Immune Cell Trafficking,Inflammatory Response	migration	Migration of bone marrow-derived dendritic cells	1,09E-03	CCR7,PTPN6,SPP1	3
Cell Death and Survival	apoptosis	Apoptosis of mast cells	1,09E-03	FCER1G,PTPN6,STAT5A	3
Cell Morphology,Inflammatory Response	morphology	Morphology of phagocytes	1,10E-03	CASP8,CCR7,PTGDR,SPP1,STAT5A,TNFAIP8L2	6
Cardiovascular System Development and Function,Organismal Development	angiogenesis	Angiogenesis	1,10E-03	AIF1,CASP8,CCR7,CLEC14A,HAND2,HHEX,IL1B,IL2,mir-143,mir-23,NPY,NR2E1,OSM,OXT,PTPN6,RHOG,S1PR4,SPP1,STAT5A,TFAP2B,TNFAIP8L2,TNFSF10	22
Lipid Metabolism,Small Molecule Biochemistry	synthesis	Synthesis of eicosanoid	1,10E-03	FCER1G,IL1B,IL2,OSM,OXT,PTPN7,STAT5A,TNFSF10	8
