# Supplementary material for: Extensive Placental Methylation Profiling in Normal Pregnancies
Source: Int J Mol Sci. 2021 Feb 21;22(4):2136. doi: 10.3390/ijms22042136 (PMC7924820; doi:10.3390/ijms22042136)
Supplement: Supplementary file 1 [file ijms-22-02136-s001.zip › Supplementary material/supplementary_table_15_array_genebodies_hyper.xlsx]

## Sheet: array_genebodies_hyper
id	Chromosome	Start	End	symbol	entrezID	mean.mean.blood	mean.mean.placenta	mean.mean.diff	mean.mean.quot.log2	comb.p.val	comb.p.adj.fdr	combinedRank	num.sites	mean.num.na.blood	mean.num.na.placenta	mean.mean.covg.blood	mean.mean.covg.placenta	mean.nsamples.covg.thres5.blood	mean.nsamples.covg.thres5.placenta	mean.var.blood	mean.var.placenta	mean.var.diff	mean.var.log.ratio	comb.p.val.var	comb.p.adj.var.fdr	combinedRank.var
ENSG00000179840	chr1	9712668	9714644	C1orf200	NA	0.097952464626455	0.461155295647514	-0.363202831021059	-207738082821288	7.19985e-05	0.00798877	973	6	0.166666666666667	0	124833333333333	134666666666667	983333333333333	10	0.00396207174743595	0.00312517259966547	0.00083689914777048	-193488009758134	0.240306037518525	0.317474895444329	25616
ENSG00000162482	chr1	19609052	19615744	AKR7A3	22977	0.299885581803171	0.594041426703382	-0.294155844900211	-156928121091086	1.34892e-05	0.00218422	2003	17	0.352941176470588	0.117647058823529	126470588235294	129235294117647	964705882352941	988235294117647	0.00216101929243206	0.00137331504214321	0.00078770425028885	-120211660650869	0.0837268935357328	0.242794276684038	24065
ENSG00000169442	chr1	26644448	26647014	CD52	1043	0.250282684611963	0.708399671636977	-0.458116987025014	-159524453201199	6.82576e-07	0.00019576	621	12	0	0.166666666666667	14375	143333333333333	10	983333333333333	0.00159543766516838	0.00235704766852153	-0.000761610003353155	-0.373960070662113	0.457176749975432	0.490927036299167	31515
ENSG00000162511	chr1	31205316	31230667	LAPTM5	7805	0.34867020961153	0.701066594810998	-0.352396385199468	-13020970271131	1.75577e-05	0.00266996	1158	12	0.25	0.25	12.8	12575	9.75	9.75	0.00160076521946153	0.00359254400462246	-0.00199177878516094	-143166365293439	0.20712181514589	0.300631245479496	23304
ENSG00000116819	chr1	36038971	36060929	TFAP2E	339488	0.423404176835586	0.711245306771849	-0.287841129936264	-140501419981056	1.02492	20.8446	2145	24	0.208333333333333	0.25	12	124458333333333	979166666666667	9.75	0.00341171829843956	0.0182025058570906	-0.0147907875586511	-274527448656742	0.0105464943171626	0.118734018856093	5623
ENSG00000204060	chr1	41827594	41849262	FOXO6	100132074	0.31765830091322	0.637945569588023	-0.320287268674804	-148585095160955	5.17368e-05	0.254858	1559	31	0.161290322580645	0.161290322580645	131129032258065	129516129032258	983870967741935	983870967741935	0.00282349342440923	0.0027826613650737	4.08321e+09	-1645549528362	0.0872662465042268	0.245633371729869	33124
ENSG00000198711	chr1	54703710	54704736	SSBP3-AS1	NA	0.334985524297459	0.816762609802271	-0.481777085504812	-126093731738487	0.00253013	0.142911	1261	1	0	1	11.4	10.9	10	9	0.00233702904154156	0.00975544145851024	-0.00741841241696868	-206153149776741	0.275353740422781	0.338836392983548	27501
ENSG00000143110	chr1	112016414	112021134	C1orf162	128346	0.268477522981982	0.751588517431154	-0.483110994449172	-186192279215915	6.25374e-05	0.00722318	372	9	0.111111111111111	0.111111111111111	126777777777778	127111111111111	988888888888889	988888888888889	0.00161229149687396	0.00363267624369568	-0.00202038474682172	-167832327829058	0.522459822780276	0.55217155374692	32021
ENSG00000226167	chr1	114399257	114443859	AP4B1-AS1	100287722	0.504053300944246	0.815255231793588	-0.311201930849342	-120154824080041	0.166597	0.443935	1713	23	0.0434782608695652	0.0434782608695652	139826086956522	137086956521739	995652173913044	995652173913044	0.00103942646569402	0.00128141697455868	-0.00024199050886466	-0.689730278255495	0.407629923144553	0.445690483944753	30952
ENSG00000116824	chr1	117297007	117311850	CD2	914	0.46114663573228	0.822175601975403	-0.361028966243124	-108944573432442	9.24415e-08	4.74001e-05	1790	7	0	0.285714285714286	132428571428571	118428571428571	10	971428571428571	0.00127806314713041	0.00368119993159147	-0.00240313678446106	-0.570327095603175	0.268647732718788	0.33448278469038	27181
ENSG00000092607	chr1	119425669	119532179	TBX15	6913	0.264463898737647	0.56323909303409	-0.298775194296443	-165660416961013	0.0168668	0.66839	1916	57	0.105263157894737	0.228070175438596	127736842105263	129298245614035	989473684210526	97719298245614	0.00217745039404948	0.0128759142706489	-0.0106984638765995	-482886682401837	0.00672767115542609	0.104828087618075	2166
ENSG00000117289	chr1	145438469	145442635	TXNIP	10628	0.163169080417333	0.652027542924623	-0.48885846250729	-241109724841594	7.1909e-05	0.00798877	304	11	0.181818181818182	0.0909090909090909	126818181818182	125363636363636	981818181818182	990909090909091	0.0030043365784416	0.00718553340664526	-0.00418119682820365	-389369339196284	0.0237799663905409	0.154346302759625	7183
ENSG00000159208	chr1	150254953	150259505	C1orf51	148523	0.264056908981359	0.697880082352407	-0.433823173371048	-199908270309273	0.000126137	0.0126669	489	9	0.333333333333333	0.111111111111111	113111111111111	117666666666667	966666666666667	988888888888889	0.00575950623957166	0.0035795543961804	0.00217995184339126	-210689170086409	0.0685631957594493	0.227884076889735	14074
ENSG00000163154	chr1	151129105	151132225	TNFAIP8L2	79626	0.218968817853646	0.670237530991012	-0.451268713137366	-22809323992671	2.52103e-08	1.67288e-05	393	4	0	0.25	13.05	14.25	10	9.75	0.000198255835224557	0.00289451500554847	-0.00269625917032391	-262299942274006	0.400969993289313	0.4396230266974	30866
ENSG00000225556	chr1	151810295	151813033	C2CD4D	100191040	0.0863250787967138	0.543000971226085	-0.456675892429371	-236201094310137	2.67614e-05	0.00363719	361	14	0.142857142857143	0.0714285714285714	113428571428571	114357142857143	985714285714286	992857142857143	0.00267370021012918	0.0039363453272474	-0.00126264511711822	-411257767644811	0.0318547927748619	0.172556782878955	20031
ENSG00000122223	chr1	160799950	160832692	CD244	51744	0.429781507622698	0.741704593645586	-0.311923086022888	-115292091156523	8.33656e-05	0.00887189	1700	16	0.3125	0.125	1263125	127375	96875	9875	0.00209602239851513	0.00189624388307397	0.000199778515441158	-0.360215414443794	0.120383953910075	0.267465452220638	30733
ENSG00000186517	chr1	161016736	161039760	ARHGAP30	257106	0.237785223058911	0.686591509131115	-0.448806286072204	-231620918802754	1.97848e-07	8.16531e-05	400	10	0	0.1	13.26	13.28	10	9.9	0.00638336761981103	0.00761425063802636	-0.00123088301821533	-45616970560563	0.0537606649590871	0.208814016333759	20279
ENSG00000158869	chr1	161185024	161190489	FCER1G	2207	0.289096530968524	0.657110138630475	-0.368013607661951	-191921141394186	4.73781e-06	0.000921477	935	4	0	0	14.45	14375	10	10	0.000876124538736355	0.000829504525321569	4.662e+09	-23326717555091	0.302979994347003	0.358311747577974	33042
ENSG00000188404	chr1	169659808	169680839	SELL	6402	0.314888004556157	0.807709691627525	-0.492821687071368	-176968220744033	2.19632e-07	8.74445e-05	442	14	0.0714285714285714	0.142857142857143	135142857142857	12.75	992857142857143	985714285714286	0.0038167076684843	0.00249945245601177	0.00131725521247254	0.605556396564303	0.186038213148836	0.291908257347426	23825
ENSG00000117586	chr1	173152873	173176452	TNFSF4	7292	0.26525517235751	0.677428672224753	-0.412173499867243	-203695943577709	4.05924e-07	0.000140176	600	15	0	0	140533333333333	13.64	10	10	0.00042323414575705	0.00173144557646454	-0.00130821143070749	-28867657196109	0.170592077111084	0.286480482589601	20150
ENSG00000134389	chr1	196946667	196978804	CFHR5	81494	0.10464084895783	0.436834761051087	-0.332193912093256	-196262022472332	0.0391921	1.33281	1371	1	0	0	13.8	15	10	10	5.89297e+09	0.00461511181441685	-0.00455618210891031	-629122673499595	0.0135666195731435	0.127711137578392	6416
ENSG00000170128	chr1	200842083	200843306	GPR25	2848	0.355729851205667	0.689695558104472	-0.333965706898805	-151300408390473	0.228722	5.82863	1339	6	0.166666666666667	0.166666666666667	127333333333333	12.35	983333333333333	983333333333333	0.00113536327022062	0.00771041112105241	-0.00657504785083179	-340954180668401	0.00859901161904041	0.111889414077153	3654
ENSG00000143851	chr1	202116141	202130716	PTPN7	5778	0.266767957745941	0.794720367339328	-0.527952409593387	-218110878601551	4.46428e-09	3.9758e-06	196	15	0.2	0.133333333333333	13.1	124066666666667	9.8	986666666666667	0.00354863447865585	0.00263780038193245	0.000910834096723403	-141431987352394	0.126249644970606	0.270692088776526	22976
ENSG00000123689	chr1	209848765	209849733	G0S2	50486	0.0811424581854316	0.533312141940804	-0.452169683755372	-263198026879296	0.000500729	0.0378251	448	4	0	0.5	13025	12.45	10	9.5	0.000218804783626204	0.00786021387335569	-0.00764140908972949	-519535736370547	0.045269030829355	0.196208317280614	7808
ENSG00000228548	chr1	226856598	226864046	ITPKB-AS1	NA	0.116245908255515	0.543769843183827	-0.427523934928312	-263035845726921	2.62522e-10	4.44214e-08	526	5	0.2	0.2	11.42	11.7	9.8	9.8	0.00455024221651431	0.00311111266584371	0.0014391295506706	-382414410344925	0.0953860813715616	0.251717542206202	18742
ENSG00000152518	chr2	43449541	43453748	ZFP36L2	678	0.0683663119391671	0.472170047916627	-0.40380373597746	-214474999700535	8.28413e-05	0.00884389	663	14	0.0714285714285714	0.0714285714285714	13.5	134785714285714	992857142857143	992857142857143	0.00179023918184645	0.00318366114499254	-0.00139342196314609	-335749624175873	0.0776421486663673	0.236999838929199	19062
ENSG00000170577	chr2	45232300	45236569	SIX2	10736	0.166891435505528	0.610994566814794	-0.444103131309266	-199657559736337	9.15735e-06	0.00159744	428	10	0.4	0.5	11.35	11.23	9.6	9.5	0.0033216789769246	0.00678297281126949	-0.00346129383434488	-285188049285481	0.0988631120052133	0.254253101897542	13152
ENSG00000237522	chr2	61163954	61165184	NONOP2	NA	0.232799583725085	0.678380955435715	-0.445581371710631	-150344123658862	0.000157672	0.0150931	763	1	0	0	15.4	15.1	10	10	0.000888138328267939	0.000982549314911409	-9.4411e+09	-0.145745424166942	0.5144112762265	0.544583677231432	32284
ENSG00000230749	chr2	66666220	66667444	MEIS1-AS2	100873998	0.0831232241752596	0.695248071722835	-0.612124847547575	-301084131682044	1.06081e-09	1.32963e-06	42	10	0.2	0.3	12.88	13.19	9.8	9.7	0.00386611158175003	0.00480882647958898	-0.000942714897838951	-422879108464717	0.0213038497709316	0.147829584569995	22703
ENSG00000115956	chr2	68592305	68624585	PLEK	5341	0.351970285193008	0.715302031021643	-0.363331745828635	-137090688069112	0.000634077	0.0454628	996	14	0.142857142857143	0	127571428571429	13.45	985714285714286	10	0.00128159598134968	0.00235775785072657	-0.00107616186937689	-120916658787507	0.159496993003079	0.282825407019865	21572
ENSG00000116035	chr2	71127720	71160576	VAX2	25806	0.275878147463453	0.644417545320238	-0.368539397856785	-142454554171169	9.89251e-05	0.00010301	931	28	0.0714285714285714	0.107142857142857	130928571428571	132642857142857	992857142857143	989285714285714	0.00168899328748684	0.00335371071386056	-0.00166471742637372	-184679119735929	0.107689538278333	0.26031882652263	17173
ENSG00000135625	chr2	73518058	73520833	EGR4	1961	0.112882219380265	0.402160317791556	-0.289278098411291	-194111539379436	4.61911	73.8751	2116	9	0.444444444444444	0.777777777777778	113777777777778	11.3	955555555555556	922222222222222	0.00968957235591955	0.00738891573548096	0.00230065662043859	-278403535030484	0.0123466511275705	0.124446524285778	13436
ENSG00000179528	chr2	74724644	74730443	LBX2	85474	0.115341318362304	0.461798993947976	-0.346457675585672	-174687326983864	0.0211135	0.801036	1162	31	0.161290322580645	0.387096774193548	114193548387097	114548387096774	983870967741935	961290322580645	0.00318006705573515	0.00672438505668323	-0.00354431800094808	-33595842994317	0.0648750810453427	0.223468406742965	9821
ENSG00000119147	chr2	106679702	106694615	C2orf40	84417	0.242598282703018	0.55835905438696	-0.315760771683942	-167735084706587	0.283199	6.94997	1628	16	0.25	0.1875	1174375	1176875	9.75	98125	0.00382427667985595	0.00651515255849515	-0.0026908758786392	-28415373535535	0.089255094765683	0.247674267645987	12180
ENSG00000125538	chr2	113587328	113594480	IL1B	3553	0.380203638414175	0.671353079423052	-0.291149441008877	-108633120833441	0.00603251	0.286328	2072	9	0.111111111111111	0.222222222222222	129444444444444	129888888888889	988888888888889	977777777777778	0.00105406817901074	0.00332494577011512	-0.00227087759110439	-204045093213821	0.11139230420534	0.263231527332396	14315
ENSG00000163064	chr2	119599747	119605254	EN1	2019	0.084407297851076	0.416911741121467	-0.332504443270391	-209062542629178	0.126057	3.53148	1368	28	0.428571428571429	0.214285714285714	127107142857143	125142857142857	957142857142857	978571428571429	0.00788943779437498	0.0102668318904237	-0.00237739409604868	-447202657762691	0.00751442697576493	0.107984355428006	13074
ENSG00000230756	chr2	130970443	130971063	RHOQP3	NA	0.292162293611428	0.616511224121306	-0.324348930509877	-104842094599585	0.000969244	0.0645139	1975	3	0	0	126666666666667	140333333333333	10	10	0.000345903241609464	0.00208805492454801	-0.00174215168293854	-275679768152187	0.0286946751450686	0.166424198159282	16688
ENSG00000232742	chr2	132218533	132219150	RHOQP2	NA	0.131893512080179	0.542988235481205	-0.411094723401026	-196244016293465	0.00463829	0.235333	667	1	0	0	10.9	10.5	10	10	0.00019158564674479	0.0041019643964298	-0.00391037874968501	-442025358370598	0.0206136022124768	0.145973116985696	7798
ENSG00000136535	chr2	162272605	162282381	TBR1	10716	0.0979030799744974	0.523710718031973	-0.425807638057475	-224931982308956	1.81865e-06	0.000424461	536	37	0.162162162162162	0.162162162162162	124756756756757	127783783783784	983783783783784	983783783783784	0.00290876327391276	0.00611426949921086	-0.0032055062252981	-434572298084107	0.0164272337224881	0.136101296893384	9781
ENSG00000222033	chr2	171568961	171571077	LINC01124	NA	0.0968159806423289	0.452574460643201	-0.355758480000872	-201080861178604	0.00228862	0.132396	1059	12	0.416666666666667	0.416666666666667	127583333333333	130083333333333	958333333333333	958333333333333	0.00773569076846383	0.00502563160437222	0.00271005916409161	-241406814099405	0.0419796092032254	0.190771308534383	11632
ENSG00000170178	chr2	176964458	176966408	HOXD12	3238	0.107542056186605	0.531832723877294	-0.424290667690688	-231034348947667	5.40313e-07	0.000164732	542	7	0	0	127428571428571	129857142857143	10	10	0.000105208350461006	0.00500685790029643	-0.00490164954983542	-566295507550215	0.0082198087764813	0.110230044686433	5815
ENSG00000170166	chr2	177015950	177017954	HOXD4	3233	0.149008443103561	0.532285361559091	-0.383276918455529	-202056535375696	0.45224	10.348	1479	16	0.5625	0.375	11875	11625	94375	9625	0.00563743251836575	0.0101199163050567	-0.004482483786691	-374741821322027	0.00402513196754568	0.0908025626889751	6551
ENSG00000163012	chr2	187692562	187713935	ZSWIM2	151112	0.0692268968895308	0.443073123018686	-0.373846226129156	-238491639846607	0.00201554	0.119667	877	3	0	0.666666666666667	12.2	12.1	10	933333333333333	0.00013166093488905	0.00485621333302249	-0.00472455239813344	-534339886972557	0.125544290008927	0.270299780770265	15694
ENSG00000064012	chr2	202098166	202152434	CASP8	841	0.331450660168811	0.712461494061181	-0.381010833892371	-178864412850098	1.64487e-05	0.00254181	812	39	0.0769230769230769	0.256410256410256	130615384615385	129538461538462	992307692307692	974358974358974	0.00166654584017303	0.00251017297861631	-0.000843627138443284	-211890112096509	0.145502643888857	0.277993590836487	23577
ENSG00000115596	chr2	219724544	219738955	WNT6	7475	0.219287672781225	0.564316590925048	-0.345028918143823	-161311386453023	0.00033115	0.0269231	1181	20	0.2	0.2	11345	11.84	9.8	9.8	0.00380068367375304	0.003365256335608	0.00043542733814504	-224180507916728	0.0497968120130909	0.202815901726861	27761
ENSG00000163499	chr2	219854911	219858143	CRYBA2	1412	0.173674392629804	0.516358309069375	-0.342683916439571	-19165743058802	0.0549778	1.75525	1223	10	0.1	0.3	12.27	12.35	9.9	9.7	0.00272921048085646	0.00833001184292652	-0.00560080136207006	-476760979742678	0.0142245917284133	0.129933136557472	4734
ENSG00000121797	chr3	46448654	46454488	CCRL2	9034	0.310140736168826	0.664266232933135	-0.354125496764309	-187593881469672	2.61963e-06	0.00358921	1077	14	0.142857142857143	0.142857142857143	120785714285714	128785714285714	985714285714286	985714285714286	0.00317958101204514	0.00196145351606934	0.0012181274959758	-203092258020954	0.311637020877852	0.364637833577025	28923
ENSG00000244203	chr3	71338920	71355004	FOXP1-AS1	NA	0.333521742658165	0.766856767999352	-0.433335025341187	-172408331269108	2.71498e-06	0.00365361	491	7	0	0.142857142857143	13.6	128571428571429	10	985714285714286	0.00192835146934201	0.00214967406344929	-0.00022132259410728	-0.37402226292878	0.249146538882488	0.322617836956616	30473
ENSG00000181631	chr3	151044100	151047336	P2RY13	53829	0.330359192386722	0.687516568534966	-0.357157376148245	-135457610187728	0.0179438	0.705288	1043	3	0	0.333333333333333	13.4	12.9	10	966666666666667	0.00164009851663644	0.00424995800899229	-0.00260985949235585	-139226250689103	0.349653946639429	0.39478827151675	29973
ENSG00000240373	chr3	169696324	169703503	SEC62-AS1	NA	0.248032160104504	0.729954210884611	-0.481922050780107	-160019150784773	1.16832e-06	0.00193815	615	2	0	0	12.8	12.2	10	10	0.000802193443045254	0.00172241818169456	-0.000920224738649305	-149172322026672	0.117626867020634	0.265998313846498	22893
ENSG00000121858	chr3	172223298	172241297	TNFSF10	8743	0.292269823444747	0.602884435232744	-0.310614611787997	-166541211526221	0.000326785	0.0269198	1726	10	0	0	12.52	12.97	10	10	0.00111698869747482	0.00291245677817911	-0.00179546808070429	-257740052637207	0.0957864756311389	0.251814332968927	16337
ENSG00000178732	chr3	194115550	194119995	GP5	2814	0.267818989068628	0.598323623317713	-0.330504634249085	-17643718403204	0.00330126	0.177335	1407	17	0	0.176470588235294	132882352941176	131764705882353	10	982352941176471	0.00142478552242018	0.00448556357725039	-0.00306077805483021	-366405027258274	0.0763448538397666	0.23601596624121	10940
ENSG00000230266	chr3	194868600	194873519	XXYLT1-AS2	101410543	0.263122043370814	0.770563112295062	-0.507441068924249	-154511075249783	0.0374159	0.128161	988	3	0.333333333333333	0	139333333333333	127666666666667	966666666666667	10	0.00778197627155924	0.00291313245873488	0.00486884381282436	147865503504331	0.127009174240063	0.271033391425078	15847
ENSG00000168421	chr4	40192673	40248587	RHOH	399	0.333961667839564	0.747721502490705	-0.413759834651142	-152543103679287	3.41417e-06	0.000700256	729	44	0.136363636363636	0.204545454545455	130454545454545	127636363636364	986363636363636	979545454545454	0.0021402463946507	0.00256058499389228	-0.000420338599241587	-0.556565291150865	0.17472826166151	0.287665982354635	27924
ENSG00000035720	chr4	68424446	68473055	STAP1	26228	0.323608308517436	0.679264862770367	-0.355656554252931	-163442980201052	0.00450315	1.49261	1060	7	0.142857142857143	0.142857142857143	126142857142857	128714285714286	985714285714286	985714285714286	0.00406004212469528	0.00336554428261502	0.000694497842080257	-0.924220823912036	0.546075518514493	0.574534338893699	32165
ENSG00000248848	chr4	74919755	74921116	PPBPP2	10895	0.434905613174016	0.769059096496535	-0.334153483322519	-131158515794374	0.0519855	1.6857	1335	2	0	0	16.95	15.55	10	10	0.000443952839230082	0.00151577237352738	-0.0010718195342973	-144831507568381	0.453396593389258	0.487601611588893	31468
ENSG00000250334	chr4	80413570	80497614	LINC00989	100506035	0.158764649343167	0.703305992837742	-0.544541343494574	-20795083559945	0.000140347	0.0879559	540	1	0	0	16.5	13.3	10	10	0.00142071368989048	0.00161741116634608	-0.000196697476455598	-0.187070632777117	0.181790244851792	0.290337850087717	30773
ENSG00000118785	chr4	88896819	88904562	SPP1	6696	0.321125775212332	0.664600836727991	-0.343475061515659	-221258518048311	0.00763726	0.344155	1208	3	0	0	12.7	12.5	10	10	0.000130522857094305	0.00309692271806338	-0.00296639986096907	-377351863793449	0.880130662907874	0.888505858489046	33521
ENSG00000138722	chr4	90800683	90875780	MMRN1	22915	0.257928903955405	0.572916113301649	-0.314987209346243	-150371901004003	4.5925e-05	0.00571394	1639	12	0.0833333333333333	0.25	134916666666667	123666666666667	991666666666667	9.75	0.00230113189574073	0.00337576422438096	-0.00107463232864023	-222017230205194	0.220838151778323	0.307293083866399	24308
ENSG00000109471	chr4	123372625	123377880	IL2	3558	0.0768839010083023	0.64170585119078	-0.564821950182478	-290706016251024	2.08534e-07	8.50265e-05	93	1	1	0	11.8	12.9	9	10	0.0205658322949233	0.00202442254506223	0.018541409749861	334466710729362	0.132056491817836	0.272647974802906	16390
ENSG00000151615	chr4	147560045	147563626	POU4F2	5458	0.0877884700178742	0.490370753881891	-0.402582283864017	-232355766327162	0.360616	8.52828	1431	10	0.1	0.3	12.01	12.76	9.9	9.7	0.00212580124097508	0.013791635258591	-0.0116658340176159	-628024141129722	0.00590283008518286	0.101465955839492	1966
ENSG00000164107	chr4	174446120	174451380	HAND2	9464	0.116740298829138	0.532759846726323	-0.416019547897185	-218256696250643	0.0522423	1.69023	1046	23	0.130434782608696	0.217391304347826	128826086956522	122304347826087	98695652173913	978260869565217	0.00183252370922736	0.0147000377655513	-0.012867514056324	-568625795125606	0.00388431994474312	0.0894242315085493	1469
ENSG00000250372	chr4	176933189	176935568	MARK2P4	NA	0.171549043534833	0.700467529289568	-0.528918485754735	-198936082737319	0.00688369	0.318684	731	2	1.5	0.5	10.7	11.45	8.5	9.5	0.014356880927959	0.00513695514784878	0.00921992578011022	0.385601712678802	0.0460556228342225	0.197068452137534	27285
ENSG00000186493	chr5	2752245	2755508	C5orf38	153571	0.0765414195587705	0.497741599821407	-0.421200180262636	-224765594444982	0.000180924	0.0165482	553	21	0.19047619047619	0.0952380952380952	12452380952381	124047619047619	980952380952381	990476190476191	0.00422855515348512	0.00434630003561158	-0.000117744882126454	-315535035013542	0.0731557447108955	0.23245569459192	31933
ENSG00000234602	chr5	54515442	54523143	MCIDAS	345643	0.141257960715365	0.438475340358643	-0.297217379643278	-138520797858751	0.241195	0.610264	1947	23	0.0869565217391304	0.0434782608695652	125304347826087	129826086956522	991304347826087	995652173913044	0.00214831351364918	0.0017760443223822	0.000372269191266978	-192079174993666	0.0501220135667467	0.203373044937233	28563
ENSG00000186105	chr5	61874562	61877275	LRRC70	100130733	0.35776274314149	0.714968293750717	-0.357205550609227	-142312820195096	0.308091	7.45277	1399	2	0	0.5	12.5	11.9	10	9.5	0.000904167645484792	0.00351105402761664	-0.00260688638213184	-15700218679668	0.310126125706949	0.363422845187665	28879
ENSG00000175745	chr5	92919043	92930321	NR2F1	7025	0.159634170891398	0.504471269607177	-0.344837098715779	-157630727950579	0.0080667	0.360625	1187	28	0.178571428571429	0.142857142857143	132892857142857	130964285714286	982142857142857	985714285714286	0.00181003316563635	0.00369050370179143	-0.00188047053615508	-323519258478686	0.0360481047447656	0.180731846040349	15816
ENSG00000069011	chr5	134363425	134370503	PITX1	5307	0.121825295648005	0.431942877098217	-0.310117581450212	-142704802018874	0.608757	13.2146	1731	34	0.0882352941176471	0.294117647058824	118794117647059	117705882352941	991176470588235	970588235294118	0.00199655824026053	0.00602131198612873	-0.0040247537458682	-305235621493891	0.0819378953223903	0.241293628776461	11490
ENSG00000170476	chr5	138723169	138725770	MZB1	51237	0.232528676880349	0.723201673459199	-0.49067299657885	-172217999368166	6.92813e-09	5.86154e-06	488	6	0.5	0.5	131833333333333	12.7	9.5	9.5	0.00276058635464138	0.00505150892702796	-0.00229092257238658	-212322511716809	0.0940550357880484	0.250833702741339	13484
ENSG00000184584	chr5	138855119	138862520	TMEM173	340061	0.165310047844724	0.650250954727243	-0.484940906882519	-256829693735153	3.22656e-09	2.95117e-07	265	16	0.25	0.3125	129125	1240625	9.75	96875	0.00560542888484473	0.00300989237222143	0.00259553651262329	-30531777316586	0.0170498144921673	0.137708788077309	12090
ENSG00000240764	chr5	140868808	140892546	PCDHGC5	5098;56097	0.389427809081741	0.687285986826669	-0.297858177744928	-11998529024911	0.000249553	0.141464	1930	21	0.142857142857143	0.19047619047619	132142857142857	134285714285714	985714285714286	980952380952381	0.00163929815156648	0.00512020897474311	-0.00348091082317663	-160959905654013	0.052965866554957	0.207793114917621	12522
ENSG00000208035	chr5	148808481	148808586	MIR143	406935	0.30434965023264	0.830519178756489	-0.526169528523849	-141891058101771	2.66774e-05	0.00363719	903	1	0	1	11.4	11.4	10	9	0.00144280952154773	0.0103406430804357	-0.00889783355888795	-284137315489295	0.164277485806331	0.28398631213851	19576
ENSG00000124610	chr6	26017260	26018040	HIST1H1A	3024	0.247461175916541	0.584064197484867	-0.336603021568326	-161665667059432	0.00335501	0.179937	1296	4	0.25	0.25	12.85	12875	9.75	9.75	0.00551070590063295	0.00436841993998358	0.00114228596064937	-149961222690181	0.172827272123494	0.287332804291537	21027
ENSG00000197903	chr6	27106073	27114619	HIST1H2BK	85236	0.215793449957492	0.534515169387057	-0.318721719429566	-180564276047055	0.0115424	0.488884	1575	17	0.235294117647059	0.235294117647059	114294117647059	114352941176471	976470588235294	976470588235294	0.00536335078999163	0.00332190637098633	0.0020414444190053	-128795123231211	0.107637716288234	0.260302672189968	15339
ENSG00000198339	chr6	27107076	27108418	HIST1H4I	8294;8359;8360;8361;8362;8363;8364;8365;8366;8367;8368;8370;121504;554313	0.0687203012993071	0.565124732874639	-0.496404431575332	-291464198701933	1.54615e-09	1.63515e-06	236	7	0.428571428571429	0.285714285714286	103285714285714	111571428571429	957142857142857	971428571428571	0.00919177240728519	0.00386784238607395	0.00532393002121124	-188600337120827	0.0386486639650495	0.185761693780032	10533
ENSG00000235570	chr6	28616063	28616843	LINC00533	NA	0.0653541262631018	0.481554687936307	-0.416200561673206	-272657743072392	5.36548	0.842853	2154	4	0.25	0.5	11275	11275	9.75	9.5	0.00502002139437932	0.0194626576734846	-0.0144426362791053	-57468360112133	0.0387931441115396	0.185964632858947	7052
ENSG00000204482	chr6	31553901	31556686	LST1	7940	0.238918100682153	0.61031541783867	-0.371397317156517	-172284225347638	0.000127042	0.00127199	905	12	0.416666666666667	0.25	106416666666667	10725	958333333333333	9.75	0.00533623028069742	0.00391181749541619	0.00142441278528123	-105002394619094	0.136893764756714	0.274974569152279	18829
ENSG00000204472	chr6	31582961	31584798	AIF1	199	0.0763910924192745	0.682507074720948	-0.606115982301674	-302392576392264	1.11348e-10	2.35515e-07	45	6	0.333333333333333	0.166666666666667	108333333333333	108666666666667	966666666666667	983333333333333	0.00770141013060258	0.00330565679269386	0.00439575333790872	-157878633250889	0.109681858420599	0.26204401360183	14146
ENSG00000200816	chr6	31590856	31590987	SNORA38	677820	0.352630250322064	0.732329648926649	-0.379699398604585	-103356071322261	4.51994	7.25635	2108	1	1	1	6.9	6.8	9	9	0.00518112327519534	0.00559905907670325	-0.000417935801507918	-0.111919492029693	0.881339931639082	0.889673556048615	33525
ENSG00000226533	chr6	38449468	38450307	BTBD9-AS1	101929425	0.166975911371964	0.555517383510552	-0.388541472138587	-167601836719358	0.0794572	2.41598	1113	1	0	0	11.9	14.3	10	10	0.000573254811758649	0.00345984463385582	-0.00288658982209717	-259345878974273	0.0313421681265817	0.171548059799414	10914
ENSG00000008196	chr6	50786436	50815326	TFAP2B	7021	0.0895362161554715	0.489840625316327	-0.400304409160856	-202567011555743	0.00235064	0.135289	679	45	0.355555555555556	0.377777777777778	115133333333333	116355555555556	964444444444444	962222222222222	0.0063276074267966	0.00572539432796055	0.000602213098836055	-301758572047501	0.0242902627844822	0.155355491943695	25936
ENSG00000203871	chr6	88106840	88109467	C6orf164	NA	0.187917036912	0.684518062868139	-0.496601025956139	-183604127141941	3.74989e-06	0.000750909	391	2	0	0	11.8	10.25	10	10	0.000789427180659843	0.00208730102907516	-0.00129787384841531	-142596185436641	0.631531701160144	0.654928931776471	32633
ENSG00000112246	chr6	100832891	100912805	SIM1	6492	0.234559502869083	0.563374849932371	-0.328815347063288	-16813334634202	0.0537575	1.72769	1441	68	0.470588235294118	0.411764705882353	114602941176471	115926470588235	952941176470588	958823529411765	0.00660732152489211	0.00722221626447199	-0.000614894739579878	-293433977576212	0.01902042918781	0.142317312953196	25818
ENSG00000112333	chr6	108487262	108510013	NR2E1	7101	0.140712502894164	0.465455785920929	-0.324743283026765	-171805965849836	0.142237	27.4905	1751	46	0.391304347826087	0.326086956521739	114260869565217	115239130434783	960869565217391	967391304347826	0.00622260564816973	0.0116084368489331	-0.00538583120076339	-389785482770663	0.00305988152166973	0.0825831707498431	5061
ENSG00000236703	chr6	135516221	135517133	MYB-AS1	NA	0.250912403781886	0.807660872871295	-0.556748469089409	-201394977622284	1.91636e-07	8.1067e-06	274	4	0.25	0.25	12275	12425	9.75	9.75	0.00204702283978806	0.00422200069961549	-0.00217497785982743	-106544489076109	0.43249122106781	0.468453716021535	31244
ENSG00000122585	chr7	24323782	24331484	NPY	4852	0.172608810727814	0.513927511401751	-0.341318700673937	-197901089785721	0.69275	14.8946	1574	14	0.285714285714286	0.142857142857143	10.9	115285714285714	971428571428571	985714285714286	0.00579695221260221	0.00578852680113009	8.42541e+08	-246148670042597	0.0458794405370496	0.196637794662466	33674
ENSG00000078399	chr7	27202054	27210117	HOXA9	3205;442920	0.121150036048743	0.444403148406814	-0.323253112358071	-187030315460335	0.0268328	0.978531	1515	54	0.407407407407407	0.444444444444444	112407407407407	11.4	959259259259259	955555555555556	0.00724793784059446	0.00800486333051546	-0.000756925489921	-312814205900581	0.0377651010607301	0.183971835353399	24346
ENSG00000165178	chr7	74572445	74587848	NCF1C	654817	0.127710793734453	0.454614789300251	-0.326903995565797	-137950107190048	0.0139417	0.569135	1468	3	0	0	105333333333333	105666666666667	10	10	0.000168301066320642	0.00081379755533725	-0.000645496489016608	-204681840811406	0.242335946170257	0.318614339172255	25740
ENSG00000127920	chr7	93551011	93557922	GNG11	2791	0.0650545465251316	0.380452830697541	-0.31539828417241	-237847776824585	0.000350599	0.0280496	1635	4	0	0.25	11925	10.95	10	9.75	9.73341e+09	0.00713417358030137	-0.00703683944947851	-632932417142039	0.0305398688466961	0.170210251700647	6071
ENSG00000231764	chr7	96584453	96643377	DLX6-AS1	285987	0.158091943509385	0.45303549593394	-0.294943552424555	-134475268440607	0.27677	47.9347	1989	76	0.289473684210526	0.328947368421053	113513157894737	114105263157895	971052631578947	967105263157895	0.00513809766912325	0.00469496130588868	0.000443136363234571	-184791422313577	0.047117704409553	0.198818115502312	27684
ENSG00000205267	chr7	100845043	100846807	DGAT2L7P	NA	0.318103579395672	0.679468399783176	-0.361364820387504	-166324380994432	0.0137601	0.563083	996	9	0.444444444444444	0.555555555555556	105111111111111	104333333333333	955555555555556	944444444444444	0.00626277483401375	0.00592365937325859	0.000339115460755163	-222545759979291	0.0175367644594693	0.138747371528455	28975
ENSG00000253276	chr7	106297211	106301442	CCDC71L	168455	0.088131098698461	0.503277062598221	-0.41514596389976	-261354403553719	3.01168e-12	1.27402e-08	582	4	0	0	11375	11.8	10	10	0.000141116382946439	0.000833426490527139	-0.0006923101075807	-325802530767494	0.324318606998038	0.373942635618125	29351
ENSG00000128594	chr7	127667124	127672160	LRRC4	64101	0.379928885711944	0.722001581843714	-0.342072696131771	-172982240368109	0.0268897	0.979548	1232	14	0.428571428571429	0.5	102214285714286	104214285714286	957142857142857	9.5	0.00852035206399173	0.00668678692799772	0.00183356513599401	-158560610448553	0.148883980004613	0.279139951263117	18050
ENSG00000211749	chr7	142353468	142353964	TRBV23-1	NA	0.0599612211134961	0.366599747390533	-0.306638526277037	-230783833369293	0.00393322	0.205097	1775	2	0	0	15.5	15.1	10	10	0.000108675308972112	0.00330841292176357	-0.00319973761279146	-495858858444348	0.244626632302589	0.319825325031891	25875
ENSG00000130675	chr7	156786745	156803345	MNX1	3110	0.104146634262621	0.448133548449243	-0.343986914186622	-180407614266569	2.59923	4.54121	1937	41	0.536585365853659	0.463414634146341	105414634146341	109756097560976	946341463414634	953658536585366	0.0103308170687836	0.0110102272648008	-0.000679410196017199	-249948018802314	0.0262622909688084	0.160102794374717	25127
ENSG00000235029	chr7	156799001	156799826	MNX1-AS2	NA	0.100415191843817	0.654426485373146	-0.554011293529329	-264882862974392	1.41332e-07	6.47367e-05	106	4	0	0	13.65	13225	10	10	0.000108721379798486	0.00552622720260831	-0.00541750582280982	-591720419128434	0.0116305495965606	0.122516449313948	5006
ENSG00000147443	chr8	21766384	21771371	DOK2	9046	0.349518384554761	0.653218639383684	-0.303700254828923	-148445673521636	1.30316e-06	0.000326678	1827	13	0.461538461538462	0.230769230769231	110153846153846	116230769230769	953846153846154	976923076923077	0.00350171782806775	0.00293386332886804	0.000567854499199717	-226323073963153	0.0124594533523297	0.124527201469393	26300
ENSG00000104371	chr8	42231586	42234750	DKK4	27121	0.306535232632072	0.662673720027839	-0.356138487395767	-163798472319779	6.63596e-07	0.000193598	1054	5	0	0.2	13.16	12.28	10	9.8	0.000284532640835637	0.00338707522948871	-0.00310254258865308	-256923061741462	0.681693307348321	0.702172117098825	32855
ENSG00000156466	chr8	97154562	97173020	GDF6	392255	0.0774559975557163	0.372637113239044	-0.295181115683328	-190702845075372	0.142632	3.88331	1986	35	0.485714285714286	0.4	102514285714286	102657142857143	951428571428571	9.6	0.00854396718223164	0.00951038564350644	-0.000966418461274796	-312870829115329	0.0578823080301673	0.214780375881839	22485
ENSG00000252558	chr8	99204433	99204541	RNU6-914P	NA	0.157505309735134	0.592988514426876	-0.435483204691741	-184792369414553	2.0631e-05	0.00295846	479	1	0	0	13.5	14.5	10	10	0.000487401866378155	0.000939644323562487	-0.000452242457184333	-0.94700299221328	0.205323156148564	0.300014717286981	27584
ENSG00000164920	chr8	99956631	99964332	OSR2	116039	0.085375462429783	0.575935321488507	-0.490559859058724	-230772232275712	2.17054e-06	0.000479667	251	25	0.2	0.24	10988	11064	9.8	9.76	0.00364412413197473	0.00470313892790406	-0.00105901479592934	-273358872413179	0.0614097836289238	0.219542655442809	21709
ENSG00000250733	chr8	140943416	140946190	C8orf17	NA	0.478342971806097	0.829824393371289	-0.351481421565192	-104634852516385	3.2917e-05	0.177103	1991	5	0	0	12.06	11.88	10	10	0.000803419063829339	0.00089818340092557	-9.47643e+09	0.51713455122321	0.0936651221447746	0.250776366937364	32277
ENSG00000224854	chr9	21967137	21967738	C9orf53	NA	0.069509087930162	0.69670774671417	-0.627198658784008	-315192204774201	9.46338e-10	1.23177e-06	34	1	0	0	12.1	12.5	10	10	0.000116640075465267	0.000999233297792472	-0.000882593222327206	-309875799497569	0.901788096107881	0.908526472819592	33591
ENSG00000185972	chr9	36169389	36171329	CCIN	881	0.374949689185407	0.872262215457336	-0.497312526271929	-119653759434124	0.0977029	2.88522	1441	1	1	1	9.6	7.5	9	9	0.00574663634204496	0.0133715041843403	-0.00762486784229532	-121837210517773	0.511175267439102	0.541581410076829	31942
ENSG00000224958	chr9	70970105	70972768	PGM5-AS1	572558	0.121051180507136	0.443628385607174	-0.322577205100039	-191043376553291	0.520648	11.6302	1526	7	0.285714285714286	0.714285714285714	106428571428571	104714285714286	971428571428571	928571428571429	0.00632619216486353	0.00624670712574046	7.9485e+09	-145183476326111	0.271559418945691	0.336400082578428	32538
ENSG00000188394	chr9	125796806	125797975	GPR21	2844	0.309211861751847	0.830181451180219	-0.520969589428372	-147053483326914	1.60511e-07	7.04429e-05	809	3	0	0	13.4	131666666666667	10	10	0.00132261303746627	0.0011526058691244	0.000170007168341877	0.213278908517505	0.253024068083958	0.324767103036055	31172
ENSG00000188710	chr9	133768815	133769225	QRFP	347148	0.296512929316914	0.785227361011803	-0.488714431694889	-139090803553898	0.00195628	0.116929	954	3	0	0	11.9	11.5	10	10	0.00213312496915802	0.00788386081019852	-0.0057507358410405	-0.862220999001856	0.516308030423218	0.546318242991043	31981
ENSG00000126882	chr9	134133463	134151934	FAM78A	286336;101927137	0.411988977516215	0.704116107026886	-0.29212712951067	-125263744221098	0.000645044	0.0461513	2053	19	0.210526315789474	0.105263157894737	115157894736842	11.9	978947368421053	989473684210526	0.00514801019878546	0.00104452160559266	0.0041034885931928	0.536261583857504	0.147269508495477	0.278603653074012	24924
ENSG00000152804	chr10	94447945	94455403	HHEX	3087	0.0789316882067848	0.448999154472415	-0.370067466265631	-194543399735827	0.00878633	0.0389198	919	24	0.208333333333333	0.25	12175	122416666666667	979166666666667	9.75	0.00500522722904745	0.00659071967071475	-0.0015854924416673	-245409884945723	0.116918874521501	0.265644078654356	17719
ENSG00000155640	chr10	98741041	98745582	C10orf12	26148	0.536185831880436	0.8294772586077	-0.293291426727264	-109594896763776	0.0399912	1.35338	2021	8	0	0.25	12.5	12.95	10	9.75	0.000634579427075233	0.00372844724923495	-0.00309386782215972	-0.272276254650592	0.133436121140059	0.273375794965372	29175
ENSG00000165879	chr10	99079022	99081672	FRAT1	10023	0.100410164160684	0.39148904888899	-0.291078884728305	-183178776340717	0.000288951	0.158231	2074	12	0.25	0	119833333333333	122333333333333	9.75	10	0.00300398035240128	0.00283732670709289	0.000166653645308388	-251605485081623	0.105083533622376	0.258569233333489	31217
ENSG00000148704	chr10	118888032	118897812	VAX1	11023	0.140074398275212	0.434566601136611	-0.294492202861399	-172413918095024	0.402786	65.8352	2069	30	0.266666666666667	0.2	11.25	11.2	973333333333333	9.8	0.00514297561047501	0.00905671991967311	-0.0039137443091981	-337162388449445	0.0236443305072659	0.153997581413951	7792
ENSG00000185885	chr11	313506	315272	IFITM1	8519	0.284454488052868	0.619337629866116	-0.334883141813248	-136616382107367	0.015557	0.624532	1321	11	0.0909090909090909	0.0909090909090909	131181818181818	129545454545455	990909090909091	990909090909091	0.00115261003698789	0.00268400491890211	-0.00153139488191422	-194000505752163	0.122991823528828	0.269312884763893	18102
ENSG00000070031	chr11	626431	627143	SCT	6343	0.371219613033408	0.85689287895858	-0.485673265925172	-118523138704294	5.77877e-07	0.00109254	1474	1	0	0	13.2	11.1	10	10	0.000367178511965306	0.000737768838486937	-0.000370590326521631	-100668722271573	0.09738625226763	0.25319580573557	28578
ENSG00000184682	chr11	1910375	1912084	C11orf89	NA	0.248218867436331	0.942726747402499	-0.694507879966169	-190171579926273	3.26909e-10	5.02876e-07	346	2	1	0	10.15	11.75	9	10	0.00968911665494653	0.000132999808826577	0.00955611684611995	61897403215838	0.0914340947294745	0.249284125914379	12411
ENSG00000110665	chr11	2316875	2324279	C11orf21	29125	0.105857598538079	0.48352946993882	-0.377671871400741	-229269283720861	8.71522e-08	4.60844e-05	836	37	0.297297297297297	0.243243243243243	118054054054054	115081081081081	97027027027027	975675675675676	0.00528017297438491	0.00337489642329072	0.00190527655109419	-259281529555642	0.133920857928231	0.27371359306723	16551
ENSG00000177105	chr11	3848208	3862213	RHOG	391	0.377557595241037	0.683286762770612	-0.305729167529575	-103890208200888	0.448167	10.2757	2025	17	0.352941176470588	0.588235294117647	119235294117647	115588235294118	964705882352941	941176470588235	0.00531993148638224	0.0070458994836688	-0.00172596799728656	-0.624090412126653	0.275084300660931	0.338683847017399	27485
ENSG00000134339	chr11	18260770	18270190	SAA2	6289	0.173965897350667	0.660473574748045	-0.486507677397378	-186574212087453	0.00640369	0.30141	719	1	0	1	11.2	8.2	10	9	0.000707109305056643	0.00436747594503855	-0.00366036663998191	-262679460777199	0.154467603890494	0.28128338652145	18575
ENSG00000172543	chr11	65647280	65651212	CTSW	1521	0.286439616720503	0.592102545486672	-0.305662928766169	-153568824041254	0.00179619	0.108548	1793	5	0.2	0	12.92	12.24	9.8	10	0.00164590433429695	0.0033160452249707	-0.00167014089067375	-179469826835052	0.550876219403315	0.578913548956525	32203
ENSG00000175463	chr11	67171386	67177560	TBC1D10C	374403	0.191832503115959	0.731708504672084	-0.539876001556125	-225357829153277	1.41555e-07	6.47367e-05	157	13	0.538461538461538	0.538461538461538	113153846153846	111769230769231	946153846153846	946153846153846	0.00799165766580995	0.00502646620014638	0.00296519146566357	-125041768060838	0.142266461354293	0.276909685758507	17386
ENSG00000213402	chr11	67202981	67205538	PTPRCAP	5790	0.361738328682184	0.816618311243096	-0.454879982560912	-14972155940971	3.3291e-08	0.000121509	770	11	0.636363636363636	0.272727272727273	106727272727273	112909090909091	936363636363636	972727272727273	0.00789964747271551	0.00424256788524387	0.00365707958747164	0.672049254142912	0.214141166429087	0.303988851376814	23835
ENSG00000254417	chr11	69918540	69921539	ANO1-AS2	100009613	0.401082131435887	0.770306158679637	-0.36922402724375	-173881684981894	6.69052e-05	0.00755752	925	10	0.1	0.1	13.56	13.05	9.9	9.9	0.00255212553153529	0.00155420835522118	0.000997917176314106	-129323293940189	0.210074961781194	0.301943190609656	23542
ENSG00000246100	chr11	115624966	115631345	LINC00900	283143	0.196664289013144	0.615807056379725	-0.419142767366581	-229319138636029	1.27293e-08	1.01746e-07	563	11	0.545454545454545	0.0909090909090909	114363636363636	11.5	945454545454546	990909090909091	0.00852180284547303	0.00176176307781434	0.00676003976765869	-0.947165682932036	0.0245705202690095	0.155948152089989	19132
ENSG00000255414	chr11	123325106	123331118	LINC01059	NA	0.190536122673345	0.506036208613811	-0.315500085940466	-147702773106289	0.000707479	0.323547	1632	2	0	0	12.2	12.45	10	10	0.00124073701250188	0.00136867161292697	-0.000127934600425095	-137670182214747	0.660894579568477	0.682680982899591	32762
ENSG00000215039	chr12	6548167	6560733	CD27-AS1	678655	0.352473163381507	0.664203318806978	-0.311730155425471	-121147175827427	0.0181946	0.713489	1705	11	0.0909090909090909	0.272727272727273	139363636363636	134363636363636	990909090909091	972727272727273	0.002824566232377	0.0046799209539942	-0.0018553547216172	-0.790337861620201	0.0630767031474827	0.221479594802796	21203
ENSG00000111679	chr12	7055631	7070479	PTPN6	5777	0.301960560057534	0.678381666264106	-0.376421106206572	-175043062098639	2.13712e-06	0.00301371	850	24	0.166666666666667	0.125	122791666666667	123416666666667	983333333333333	9875	0.00305119916561491	0.00381815431111695	-0.000766955145502044	-19386973389444	0.177005710543302	0.288699564133521	24252
ENSG00000184344	chr12	7842378	7848372	GDF3	9573	0.286968420515076	0.70443252103252	-0.417464100517444	-201010480936944	0.000650202	0.0304345	723	4	1	0	11.35	11.1	9	10	0.00986384889673629	0.00228185135172182	0.00758199754501448	-124685481406134	0.0066245581774814	0.104322148833097	15762
ENSG00000110852	chr12	10005583	10022735	CLEC2B	9976	0.235317197095697	0.560533469744872	-0.325216272649175	-167690906062403	0.056282	1.79181	1490	19	0.210526315789474	0.157894736842105	133947368421053	134368421052632	978947368421053	98421052631579	0.00478125577402896	0.00241949047283338	0.00236176530119558	-0.624386136573657	0.277002276867059	0.339882928600668	27580
ENSG00000247774	chr12	47599681	47610239	PCED1B-AS1	100233209	0.352234426709143	0.78000827192997	-0.427773845220827	-173528804623626	8.94033e-06	0.00157583	523	14	0.142857142857143	0.357142857142857	12.95	122142857142857	985714285714286	964285714285714	0.00383564492434535	0.00442678134401718	-0.000591136419671827	-0.829944516665122	0.0982761029609673	0.253863649390117	26048
ENSG00000167580	chr12	50344524	50352664	AQP2	359	0.299391391755167	0.656871911856631	-0.357480520101464	-164296108991593	5.93519e-06	0.00111588	1040	14	0.214285714285714	0.142857142857143	124642857142857	120142857142857	978571428571429	985714285714286	0.00388569674363304	0.00212242991739558	0.00176326682623746	-0.850449463550793	0.197733308432621	0.296586520998497	22560
ENSG00000135477	chr12	52644250	52652651	KRT121P	NA	0.212639672371924	0.678135638179538	-0.465495965807614	-224361269132411	0.00904164	0.39894	767	7	0.285714285714286	0.571428571428571	10.3	107142857142857	971428571428571	942857142857143	0.00403781043169704	0.0100633657350797	-0.0060255553033827	-374547877316102	0.0406328619704063	0.188405349315371	7286
ENSG00000257477	chr12	54822087	54823187	LINC01154	NA	0.284038833854119	0.661130952238843	-0.377092118384724	-119058758996645	8.17829e-05	0.00875853	1459	1	0	0	7.6	11.4	10	10	0.000487195364532652	0.000732204389127889	-0.000245009024595238	-0.587746015115027	0.925960568802264	0.931105558443209	33655
ENSG00000110944	chr12	56732663	56734193	IL23A	51561	0.359063182857091	0.682327445937357	-0.323264263080265	-120857252466293	0.000518557	0.0389113	1513	3	0.333333333333333	0	115333333333333	125666666666667	966666666666667	10	0.00160810276365405	0.00103545018963244	0.000572652574021612	-0.370532479113993	0.719425431750229	0.737804038343321	32999
ENSG00000182379	chr12	57610578	57620232	NXPH4	11247	0.137604126020167	0.618099973551903	-0.480495847531736	-219143137759337	1.2928e-08	1.01746e-07	279	25	0.28	0.2	11.68	11.58	9.72	9.8	0.00590824252494614	0.00375194219485752	0.00215630033008862	-196144893665284	0.0997152024970829	0.255108302519755	14206
ENSG00000111046	chr12	81101277	81103253	MYF6	4618	0.120700865659522	0.574935719766826	-0.454234854107304	-230441164546459	0.000262548	0.0226662	392	7	0.142857142857143	0.142857142857143	120428571428571	121714285714286	985714285714286	985714285714286	0.00308589627914684	0.00907636588564453	-0.00599046960649769	-486478255160809	0.0162886291769583	0.135690298301584	4250
ENSG00000110876	chr12	109015686	109027735	SELPLG	6404	0.329509219761759	0.679337108296694	-0.349827888534936	-144738937536286	0.000941736	0.0629847	1117	15	0.0666666666666667	0.2	13	12.76	993333333333333	9.8	0.00250036700196285	0.0026915829959028	-0.000191215993939955	-13645216999937	0.183223877560208	0.291052798295648	30853
ENSG00000111432	chr12	130647004	130650285	FZD10	11211	0.122609886052477	0.458634936814448	-0.336025050761972	-147551324193182	0.0178111	0.702522	1305	10	0	0.1	12.89	12.77	10	9.9	0.000194954069007446	0.0021634870566338	-0.00196853298762636	-306908541769148	0.152964510981048	0.280755372722671	18425
ENSG00000227213	chr13	24826887	24828577	SPATA13-AS1	100874231	0.14447459187643	0.716453525261752	-0.571978933385321	-223350094281556	0.153626	4.14926	1253	1	0	0	15.6	14.3	10	10	0.00335199016117633	0.00234746754758894	0.0010045226135874	0.513912700844258	0.179044722692747	0.289321578176186	25286
ENSG00000225404	chr13	25278476	25278926	RPL26P34	NA	0.246429868002335	0.642686458655085	-0.39625659065275	-140083131078553	8.74995e-05	0.00922053	934	2	0	0	14.75	16.2	10	10	0.000941966906756498	0.0016147819458007	-0.0006728150390442	-0.688342276459752	0.65171649590619	0.673920299888694	32726
ENSG00000238230	chr13	95351948	95355116	LINC00391	NA	0.174361271765297	0.723550423354105	-0.549189151588808	-209155375414183	4.62488e-05	0.00573316	273	4	0	0	12775	13.45	10	10	0.000402014608615976	0.00620122798327942	-0.00579921337466345	-449672805297792	0.0190685644238036	0.142454383494561	4530
ENSG00000125245	chr13	99906968	99913998	GPR18	2841	0.513115942058306	0.828267147434217	-0.315151205375911	-113016036495555	0.814473	17.0883	1651	9	0.333333333333333	0.555555555555556	140111111111111	139777777777778	966666666666667	944444444444444	0.00373326164182517	0.00667600654134681	-0.00294274489952164	-0.672465318957227	0.0863619834276362	0.244793022553334	22889
ENSG00000228808	chr13	100024427	100024940	HMGB3P4	NA	0.314476861326581	0.831991009107306	-0.517514147780725	-137568922578977	0.000334411	0.0270745	987	1	1	0	10.8	12.1	9	10	0.00539809475971034	0.000967836175310133	0.00443025858440021	247961553282222	0.958641482479714	0.961311634765867	33748
ENSG00000260738	chr13	100647153	100650163	LINC00554	100861542	0.105602549483442	0.494899903177308	-0.389297353693866	-198353668316627	0.000116013	0.0116849	751	7	0.142857142857143	0	125285714285714	129428571428571	985714285714286	10	0.00309897107021918	0.00470013835662443	-0.00160116728640526	-335661703535734	0.0320207329042652	0.172731765342158	17605
ENSG00000229520	chr13	112760409	112761196	LINC00404	NA	0.112758663385596	0.557274385431128	-0.444515722045533	-224449297944525	0.000229772	0.0203028	426	6	0.166666666666667	0.166666666666667	127166666666667	12.75	983333333333333	983333333333333	0.00261435504826979	0.00879327372162684	-0.00617891867335705	-537342430415964	0.019384710826355	0.143221730199365	4580
ENSG00000224243	chr13	112761433	112762329	LINC00403	100505996	0.327991769853476	0.734623443265483	-0.406631673412007	-133361847110129	4.54661	72.8879	2111	3	0.333333333333333	0.333333333333333	118666666666667	121666666666667	966666666666667	966666666666667	0.00132461343172736	0.011703317335657	-0.0103787039039296	-387419970551651	0.00156665660273351	0.0672523488384654	2111
ENSG00000169413	chr14	21249210	21250626	RNASE6	6039	0.117505096143599	0.518926796432632	-0.401421700289033	-233855448600857	8.27137e-06	0.00148893	675	3	0	0.333333333333333	12	140333333333333	10	966666666666667	0.000291963491964399	0.00495871617623173	-0.00466675268426733	-531040250884797	0.126961766444523	0.271033391425078	15847
ENSG00000211821	chr14	22891362	22892033	TRDV2	NA	0.111350340233183	0.667399452813321	-0.556049112580138	-248082866804159	0.000728295	0.0510289	483	1	0	1	10	11.3	10	9	0.000395854451455292	0.00536776955044532	-0.00497191509899003	-376128075499989	0.338954248770196	0.386017286541963	29716
ENSG00000198807	chr14	37126773	37148920	PAX9	5083	0.112443125250914	0.507836651286689	-0.395393526035775	-228106090738578	1.12342	22.5363	1687	46	0.282608695652174	0.239130434782609	123347826086957	127391304347826	971739130434783	976086956521739	0.0043317989970162	0.0152817955373878	-0.0109499965403716	-5514693559979	0.00519278894479631	0.0974754679654716	1791
ENSG00000176435	chr14	38723308	38725574	CLEC14A	161198	0.0519205795954461	0.493876023901286	-0.44195544430584	-304773804098346	0.000204126	0.0184707	444	7	0.142857142857143	0.285714285714286	136142857142857	13.6	985714285714286	971428571428571	0.00359011957967378	0.0127542691048858	-0.00916414952521198	-693765038057422	0.00566397642641068	0.0998855081931164	1915
ENSG00000168229	chr14	52734431	52743442	PTGDR	5729	0.2268459631213	0.519151879229133	-0.292305916107833	-164304565057131	0.053119	1.71042	2051	12	0.0833333333333333	0.166666666666667	12725	12.75	991666666666667	983333333333333	0.00220832585426328	0.00419790678070573	-0.00198958092644245	-272195940511931	0.205327100001116	0.300014717286981	23156
ENSG00000259717	chr14	103587184	103589344	LINC00677	NA	0.0613394227166652	0.361185325248787	-0.299845902532122	-23570474415331	1.86153e-06	4.29759e-05	1902	3	0	0.666666666666667	136333333333333	130333333333333	10	933333333333333	6.05853e+09	0.00592632836241791	-0.00586574307741144	-63719423234208	0.114181631655379	0.264509730655558	14577
ENSG00000270938	chr14	103745560	103746292	RAP2CP1	NA	0.119227985969031	0.65361485727654	-0.534386871307508	-243839233211042	8.24456e-07	0.000226839	148	3	0	0	161666666666667	14.9	10	10	0.000681388789039715	0.00429649614071062	-0.0036151073516709	-442695286376309	0.0199681649302701	0.144137442756543	8532
ENSG00000211934	chr14	106452671	106453170	IGHV1-2	NA	0.1492549524697	0.605310480568048	-0.456055528098349	-194997632839696	0.0035521	0.18901	636	1	0	0	13.5	11.8	10	10	0.00047808779387892	0.00333185400275129	-0.00285376620887237	-280097770754542	0.189476546184646	0.293319851607007	21851
ENSG00000259378	chr15	51236860	51238193	DCAF13P3	100132724	0.26092389850018	0.699462897346583	-0.438538998846403	-138883957699902	0.0167181	0.663276	959	1	0	0	12.7	10.7	10	10	0.00154652579314298	0.00171615268952724	-0.000169626896384258	-0.15014702293384	0.89254360006611	0.900043519470718	33560
ENSG00000207964	chr15	55665138	55665232	MIR628	693213	0.13922254596141	0.688646848167047	-0.549424302205637	-22270978585747	7.38869e-06	0.00136638	183	1	0	0	10.8	11.3	10	10	0.000297683586014246	0.00230007456165628	-0.00200239097564203	-294982904979131	0.36209768761184	0.405617488469759	30211
ENSG00000259954	chr16	27458990	27464714	IL21R-AS1	283888	0.271707070750466	0.606006108869126	-0.334299038118661	-193555572738706	0.0847453	2.54755	1331	4	0	0	11.9	11475	10	10	0.000526243719776425	0.0126720939593635	-0.0121458502395871	-481963217396563	0.0245252425659609	0.155806881719026	5327
ENSG00000213658	chr16	28996147	29002104	LAT	27040	0.403448455386211	0.785479412599734	-0.382030957213524	-155553348758103	1.47971e-06	0.000360261	801	22	0	0.0454545454545455	13.5	130772727272727	10	995454545454546	0.00079382162096786	0.00113990436382986	-0.000346082742862	-0.935675628497877	0.265145697474944	0.332274049025997	28892
ENSG00000197471	chr16	29674300	29682187	SPN	6693;101929889	0.128041019641179	0.790457208788525	-0.662416189147346	-307817330253853	4.43942e-13	3.00478e-09	19	15	0.333333333333333	0.2	112466666666667	117666666666667	966666666666667	9.8	0.00626416683350842	0.00278632985864888	0.00347783697485954	-205623189382553	0.135134904179387	0.274399659291749	16655
ENSG00000103485	chr16	29674600	29710020	QPRT	23475;101929880	0.401520022411733	0.72260992836861	-0.321089905956878	-13567857716177	0.0120048	0.504677	1549	33	0.151515151515152	0.212121212121212	120818181818182	126060606060606	984848484848485	978787878787879	0.00284342097424508	0.00292032574952293	-7.69048e+09	-172511993815372	0.0883117394672949	0.246839440402091	32573
ENSG00000185905	chr16	29753784	29757327	C16orf54	283897;101929877	0.324862947038279	0.814785448693752	-0.489922501655473	-209049031234392	4.44773e-07	0.00015052	253	6	0.333333333333333	0	132333333333333	126166666666667	966666666666667	10	0.000476811916558663	0.00090987850834324	-0.000433066591784577	-205636616315878	0.111355924927554	0.263231527332396	27789
ENSG00000205364	chr16	56666145	56667898	MT1M	4499	0.0805293071395533	0.560897554270911	-0.480368247131358	-293095677114271	0.0509805	1.65915	1039	6	0.833333333333333	0	122166666666667	11.8	916666666666667	10	0.0148130985977605	0.0209103078377159	-0.00609720923995543	-455167657149946	0.0011039507626595	0.0594360465035612	4140
ENSG00000140931	chr16	66637777	66647795	CMTM3	123920	0.170002134491252	0.505671341687131	-0.335669207195878	-219630733696774	0.00494137	0.246582	1313	22	0.272727272727273	0.136363636363636	112545454545455	113318181818182	972727272727273	986363636363636	0.0058383406008334	0.00855266367017398	-0.00271432306934058	-377910332189845	0.0715087182184385	0.230778747020177	11612
ENSG00000208017	chr16	69966984	69967083	MIR140	406932	0.344595216321791	0.822591849787598	-0.477996633465807	-123143636241225	0.000206956	0.0186149	1336	1	0	0	15.6	16.6	10	10	0.00257329616323518	0.000321337428262774	0.00225195873497241	300145657205082	0.233598536934836	0.313763475408866	25193
ENSG00000252311	chr16	85815381	85815505	RNU1-103P	NA	0.337243691219013	0.839285192312353	-0.502041501093339	-12903006127941	4.85744e-06	0.000934009	1186	1	0	0	16.9	20	10	10	0.00223842990462047	0.000154351652522835	0.00208407825209764	385819430767256	0.0251072159680746	0.157268033723079	14613
ENSG00000158717	chr16	88762903	88772829	RNF166	115992	0.360584913032513	0.648279659252856	-0.287694746220342	-121365060754929	0.0095406	0.417149	2148	40	0.2	0.225	129725	12325	9.8	9775	0.00280764202525366	0.00296781444469437	-0.000160172419440714	-136092080060935	0.119915024594572	0.267230624412585	31307
ENSG00000205899	chr17	1173853	1174754	BHLHA9	727857	0.128991676682803	0.51219922626772	-0.383207549584917	-224718863517469	0.454943	10.3951	1481	3	0.333333333333333	0	12.2	114333333333333	966666666666667	10	0.00809846268718609	0.00791618252082772	0.000182280166358373	-236377203719818	0.079808983904289	0.239239360011736	30995
ENSG00000182853	chr17	4688580	4689728	VMO1	284013	0.102395372674492	0.433489940224268	-0.331094567549777	-197565046714176	0.405121	9.45523	1450	8	0.375	0.125	13125	13625	9625	9875	0.00710335259814568	0.00648465427314806	0.000618698324997613	-226592177550524	0.0724438562064143	0.231797670790984	25763
ENSG00000174326	chr17	6944949	6947242	SLC16A11	162515	0.160515153854732	0.493324718597263	-0.332809564742531	-191679976091446	2.65862e-07	0.000101093	1364	8	0	0	139125	131375	10	10	0.000177577658031169	0.0024786498362134	-0.00230107217818223	-427786598373357	0.0428671399450168	0.192172440060837	13431
ENSG00000161955	chr17	7461609	7464925	TNFSF13	8741	0.182187325908138	0.471947825722367	-0.289760499814229	-135043362636379	2.21999	39.8984	2102	12	0.5	0.25	11325	11.8	9.5	9.75	0.00908697766063283	0.00275331268823777	0.00633366497239505	-0.199120210027868	0.0958681364430244	0.251826616628158	30456
ENSG00000171916	chr17	18380051	18398259	LGALS9C	284194;654346	0.282887854800823	0.656523079967797	-0.373635225166974	-194645863891285	5.79698e-05	0.00676487	881	3	0	0	137333333333333	13.4	10	10	0.00026821946916201	0.00174348906673266	-0.00147526959757065	-315929305368342	0.152416036098547	0.280660565204827	18492
ENSG00000235397	chr17	19199909	19209574	EPN2-AS1	100874018	0.242991265592838	0.690448004730335	-0.447456739137497	-156110896890876	0.000202225	0.0183477	668	2	0	0	15	15.2	10	10	0.000379927376329744	0.00291028768724259	-0.00253036031091285	-287547235777795	0.0604102678657773	0.218353862602583	12378
ENSG00000166482	chr17	19286755	19290553	MFAP4	4239	0.411493669680256	0.698251190793559	-0.286757521113303	-114352654686012	0.193127	5.0353	2167	7	0.142857142857143	0	136285714285714	134857142857143	985714285714286	10	0.00263679627342725	0.00150678824859974	0.00113000802482751	-159204778299791	0.0449299772448108	0.195800387048758	21127
ENSG00000185862	chr17	29630784	29641130	EVI2B	2124	0.106249597009845	0.765187975656481	-0.658938378646636	-27373204775427	0.000272676	0.00234807	393	1	0	0	12.9	12.4	10	10	0.000668576948021119	0.00311242112833208	-0.00244384418031096	-221887176040316	0.490001090766335	0.521302009233396	31810
ENSG00000126860	chr17	29644578	29648902	EVI2A	2123	0.119799637276141	0.799332007483881	-0.67953237020774	-298208565336941	5.87266e-13	3.31238e-09	26	6	0.166666666666667	0	129666666666667	11.65	983333333333333	10	0.000744892478774462	0.0015045775043591	-0.000759685025584639	-241994214767914	0.313114220564247	0.365759257614002	28971
ENSG00000263874	chr17	37081421	37084310	LINC00672	100505576	0.235096691877082	0.539238184555588	-0.304141492678506	-116408091714571	1.68871	31.7849	1818	1	0	0	15.2	16	10	10	0.00143612102576545	0.00106991157483835	0.000366209450927101	0.424685767165529	0.186744570917013	0.292214268430084	28622
ENSG00000141748	chr17	37313147	37323737	ARL5C	390790	0.298687155424146	0.58890069513499	-0.290213539710844	-11341422547458	0.0103718	3.02328	2094	13	0.384615384615385	0.153846153846154	115615384615385	116384615384615	961538461538461	984615384615385	0.00380373952652414	0.00603169157064474	-0.0022279520441206	-121657098570312	0.039471724563773	0.186684249320914	16098
ENSG00000126353	chr17	38710021	38721724	CCR7	1236	0.401487766629026	0.732322262150542	-0.330834495521516	-112971252290945	0.00373429	0.197462	1655	11	0.181818181818182	0	127909090909091	129181818181818	981818181818182	10	0.00180960661390052	0.00125783288556644	0.000551773728334087	0.529169098803985	0.202702645310577	0.298672014876511	26468
ENSG00000212657	chr17	39463952	39465505	KRTAP16-1	100505753	0.144565104746849	0.736244589560134	-0.591679484813285	-227143391929076	0.000136845	0.0861678	537	1	0	0	15.2	13.1	10	10	0.000447642915998937	0.00430902221312608	-0.00386137929712715	-326694027484533	0.0529477636063868	0.207772181802172	8606
ENSG00000126561	chr17	40439565	40463961	STAT5A	6776	0.330679262753901	0.642919593081902	-0.312240330328001	-147181964827724	0.00265748	0.147192	1692	25	0.24	0.2	11672	11936	9.76	9.8	0.00461310334005732	0.00242215284851683	0.00219095049154048	-129066876754644	0.149644093803912	0.279623180526309	18111
ENSG00000221739	chr17	46233789	46233873	MIR1203	100302211	0.247615161607469	0.690551737168084	-0.442936575560615	-144327409664469	1.86675e-06	4.29759e-05	850	1	0	0	16.7	12.8	10	10	0.000407594739809848	0.000681616345177515	-0.000274021605367668	-0.741824498835682	0.73644272315869	0.754136245374497	33048
ENSG00000159182	chr17	46799084	46799884	PRAC1	84366	0.115605073371084	0.713188949764375	-0.59758387639329	-252829813784096	9.07906e-08	4.72698e-05	85	4	0	0.25	13175	12025	10	9.75	0.00015873149696949	0.0100741567195026	-0.00991542522253309	-615247857853292	0.0174604158084341	0.138545226679725	4264
ENSG00000229637	chr17	46800530	46802819	PRAC2	100422978	0.0714362642761367	0.389591201713697	-0.31815493743756	-217100830638178	9.04886e-06	0.00158669	1589	15	0.133333333333333	0.133333333333333	124266666666667	12.32	986666666666667	986666666666667	0.00304583003565578	0.00460140709917052	-0.00155557706351473	-471914471035918	0.0425357446303074	0.19169256588195	17926
ENSG00000263602	chr17	46801770	46801837	MIR3185	100422978	0.262160396655178	0.863004194225822	-0.600843797570644	-168153143635181	2.37471e-08	1.6073e-05	523	1	0	0	11.8	11.5	10	10	0.00039943356707871	0.000495261374821553	-9.58278e+09	-0.310234533113295	0.0481354886197611	0.20061591205295	32263
ENSG00000265206	chr17	56408245	56409869	MIR142	406934	0.0658041127793889	0.800687153552967	-0.734883040773579	-343982951413123	3.22754e-15	1.09226e-10	5	8	0.25	0.125	129625	128375	9.75	9875	0.00530100578116129	0.00135331100580398	0.00394769477535731	-246902782635921	0.175876653251759	0.288188264793396	20649
ENSG00000121068	chr17	59477257	59486827	TBX2	6909	0.11735655817286	0.43438656321132	-0.31703000503846	-159302713176718	3.00229	51.4448	1975	26	0.230769230769231	0.153846153846154	124076923076923	130192307692308	976923076923077	984615384615385	0.00353905564457913	0.00636404078833087	-0.00282498514375174	-356428930713025	0.0454450309515535	0.196306033971159	11167
ENSG00000007312	chr17	62006100	62009714	CD79B	974	0.306786839022784	0.697158742091198	-0.390371903068415	-172463606314642	0.000237967	0.0207559	745	8	0	0.375	130875	129625	10	9625	0.000544866811832604	0.00412376488105552	-0.00357889806922292	-37251501011697	0.0422146909402868	0.191223339686947	8620
ENSG00000213179	chr17	65780869	65781409	RPL17P41	NA	0.208222342359322	0.738379421748778	-0.530157079389456	-177797107187935	3.56616e-06	0.000727024	435	1	0	0	13.6	12	10	10	0.000496577532526981	0.0012601597609717	-0.000763582228444723	-134351575393062	0.184446195604063	0.291438423365053	24275
ENSG00000266392	chr17	79374516	79374578	MIR4740	100616294	0.268467060692855	0.743972377714126	-0.475505317021271	-143700498618747	0.835058	17.4337	1621	1	0	0	11.1	10.3	10	10	0.00192225726529798	0.00328063084388274	-0.00135837357858476	-0.771171830230895	0.232086217485489	0.313164841722614	25079
ENSG00000186496	chr18	32946661	32957301	ZNF396	252884	0.208843951201309	0.566596996436157	-0.357753045234848	-242044757741426	1.56908e-05	0.00245579	1037	5	0.2	0.2	11.6	12.36	9.8	9.8	0.00498700347031944	0.0020894940533234	0.00289750941699604	-196392434892621	0.481235171385107	0.513234610803441	31732
ENSG00000125910	chr19	3172344	3180329	S1PR4	8698	0.146454781066826	0.61420825415222	-0.467753473085394	-246308910987615	1.36775e-09	1.54291e-06	324	18	0.111111111111111	0	122777777777778	127444444444444	988888888888889	10	0.000642782518119002	0.00284889010320291	-0.00220610758508391	-39008138578642	0.055372496951403	0.211216866752635	13939
ENSG00000105371	chr19	10397643	10399198	ICAM4	3386	0.103473937616879	0.443869586498847	-0.340395648881968	-197515320689584	0.00028322	0.0240219	1252	6	0.333333333333333	0.333333333333333	124166666666667	118333333333333	966666666666667	966666666666667	0.00493917213272782	0.00227852926953097	0.00266064286319686	-226186198972714	0.0577723568403051	0.21475122172203	11834
ENSG00000188868	chr19	12428291	12444534	ZNF563	147837	0.292211031725833	0.679357312728134	-0.387146281002301	-223468367580537	0.138097	3.80266	1229	6	0.166666666666667	0.166666666666667	11.5	12.8	983333333333333	983333333333333	0.0046088810207916	0.00611234178196376	-0.00150346076117216	-200520342509355	0.204345106384294	0.299393092367233	23098
ENSG00000207980	chr19	13947401	13947473	MIR23A	407010	0.105311249333185	0.47105543497292	-0.365744185639734	-20565229046249	0.000147006	0.0142959	956	3	0.666666666666667	0.333333333333333	104333333333333	120333333333333	933333333333333	966666666666667	0.012040199960995	0.00307006591188637	0.00897013404910865	0.294365781554005	0.302839507789202	0.358245757221833	28780
ENSG00000105131	chr19	15337730	15344246	EPHX3	79852	0.222391963728192	0.561783944974126	-0.339391981245934	-177395729918779	0.107634	3.11064	1266	17	0	0	122764705882353	125470588235294	10	10	0.000184642501338533	0.0103196649450981	-0.0101350224437596	-541372827382942	0.0014426435541482	0.0652928698700336	1434
ENSG00000130303	chr19	17513748	17516457	BST2	684	0.319524233116654	0.642907074338408	-0.323382841221754	-127932613592981	6.5016e-08	3.66712e-05	1509	9	0.111111111111111	0	132222222222222	120777777777778	988888888888889	10	0.000586655270220256	0.00195217788325641	-0.00136552261303615	-219208408004082	0.129484110408838	0.272057130959656	19260
ENSG00000178863	chr19	33793976	33795656	CEBPA-AS1	NA	0.149380636534596	0.440992278671892	-0.291611642137296	-143849190261242	1.01267	20.6119	2061	6	0.166666666666667	0.166666666666667	125333333333333	124833333333333	983333333333333	983333333333333	0.0029143095219086	0.00578037545873005	-0.00286606593682145	-344421418740391	0.0707576185437149	0.230136923343033	11012
ENSG00000272395	chr19	39737773	39739219	IFNL4	101180976	0.377417343183383	0.69897645435846	-0.321559111175077	-105194795856177	0.229039	40.9462	1960	4	0.25	0	14075	12.5	9.75	10	0.00144437725354394	0.00238943375933381	-0.00094505650578987	-0.905180719072273	0.300889922172729	0.356675076050632	28549
ENSG00000272311	chr19	39755022	39756457	IFNL4P1	NA	0.115809896604664	0.732844710406816	-0.617034813802152	-268623792382314	2.34132e-09	2.26386e-06	59	5	0.2	0.2	12.44	12.96	9.8	9.8	0.00245024631979151	0.00385250593297057	-0.00140225961317906	-295332882006143	0.20393598905205	0.299253510912086	23060
ENSG00000177191	chr19	41931264	41934635	B3GNT8	374907	0.29151707052951	0.606473439448757	-0.314956368919247	-14556297940609	2.9188e-06	0.000617363	1641	4	0.25	0.25	10.65	12.3	9.75	9.75	0.00344162722193798	0.00201205257931848	0.0014295746426195	-178660888278727	0.0546316030873004	0.210141605690453	18799
ENSG00000266226	chr19	42637597	42637665	MIR4323	100422980	0.0510351004552692	0.440557133631245	-0.389522033175976	-288399900021133	0.00131001	0.541598	818	1	0	0	16.3	13.7	10	10	8.30508e+09	0.00794699392929727	-0.00786394314587909	-658027165493352	0.0491432422669897	0.201829327648928	8240
ENSG00000207003	chr19	45550716	45550819	RNU6-611P	NA	0.134831037502851	0.813799716444315	-0.678968678941464	-250792282241591	7.55849e-08	4.06023e-05	86	1	0	0	12.4	14.3	10	10	0.000255241360969532	0.00130487922979618	-0.00104963786882665	-235398225069002	0.0139293280906554	0.128897499072006	21774
ENSG00000101405	chr20	3052266	3053163	OXT	5020	0.301043943871554	0.697684321319856	-0.396640377448302	-181399847953375	0.00695897	0.320415	735	5	0	0	12.4	12.24	10	10	0.000690431234427223	0.00962812045726228	-0.00893768922283505	-273173125623479	0.162212682176909	0.283602151659248	19355
ENSG00000125813	chr20	21686297	21696620	PAX1	5075	0.108025126436258	0.461255784749264	-0.353230658313005	-171411721045057	0.00547594	1.75158	1085	24	0.0416666666666667	0.166666666666667	124958333333333	118833333333333	995833333333333	983333333333333	0.00108746863872305	0.00756952453788597	-0.00648205589916293	-46921119630135	0.0237207781152875	0.154198727041406	5206
ENSG00000199691	chr20	37390171	37390485	RN7SKP173	NA	0.415422363836223	0.875322328712234	-0.45989996487601	-105730693248146	1.09356e-06	0.0111136	1928	1	0	0	14.1	14.8	10	10	0.002795112323167	0.000289336807318498	0.0025057755158485	327208449055193	0.231991833723744	0.313140176481972	25067
ENSG00000203896	chr20	62366815	62370456	LIME1	54923	0.35538560350845	0.683284166004703	-0.327898562496253	-112580792112464	0.00253227	0.142911	1672	23	0.0434782608695652	0.0434782608695652	127695652173913	123304347826087	995652173913044	995652173913044	0.00130916976129795	0.00193713823854618	-0.000627968477248223	-0.446859981933286	0.0938703891839381	0.250776366937364	26339
ENSG00000272045	chr20	62572818	62572897	MIR1914	100302137	0.32127619803521	0.748884494369956	-0.427608296334746	-118562494449051	0.106962	21.6323	1673	2	1.5	1.5	10.35	9.6	8.5	8.5	0.00625070616906671	0.0185667386036301	-0.0123160324345634	-0.39945084069853	0.00373711361016479	0.0875840711878095	27062
ENSG00000234883	chr21	26934221	26947480	MIR155HG	114614;406947	0.207300092950119	0.644200502073825	-0.436900409123706	-235628870946096	1.51024	28.9572	1765	10	0.2	0	12.05	12.06	9.8	10	0.00507241331465692	0.0220935622045695	-0.0170211488899126	-295864162293447	0.142032895413424	0.27681537219188	17364
ENSG00000212136	chr21	38417830	38417936	RNU6-696P	NA	0.181518631753873	0.7241426565289	-0.542624024775027	-193857568019922	0.0010533	0.0693499	514	1	1	0	9.7	11.7	9	10	0.0127066553685889	0.00220336764190432	0.0105032877266846	252780219529983	0.267806982917776	0.334011219670346	27134
ENSG00000269220	chr22	18260088	18262247	LINC00528	200298	0.302035704264305	0.917940837182492	-0.615905132918188	-157232170926628	3.61527e-08	0.000732622	652	1	0	0	13.3	13.1	10	10	0.00188289310538599	0.000553035288596443	0.00132985781678955	176750765300182	0.813480273523723	0.826125297581018	33324
ENSG00000099985	chr22	30658818	30662829	OSM	5008	0.108460144028131	0.520506379384287	-0.412046235356156	-189382750251566	3.83948e-06	0.00490324	601	4	0.25	0	13.65	14.6	9.75	10	0.00552151750169466	0.000907589036333269	0.00461392846536139	112467098227679	0.334335571685882	0.38221073597249	29603
ENSG00000100079	chr22	37966255	37978623	LGALS2	3957	0.409458262768984	0.732298703466402	-0.322840440697418	-126200912659974	0.0133688	0.549729	1523	10	0	0.2	12.77	12.31	10	9.8	0.000710198991351719	0.00240575386628223	-0.00169555487493051	-162530840192431	0.178062303785335	0.288836806139253	20822
ENSG00000130487	chr22	50986462	50989451	KLHDC7B	113730	0.329521130294969	0.702748953405891	-0.373227823110922	-157746406953893	0.000825776	0.0566854	886	8	0	0	13.4	136375	10	10	0.000492903299702693	0.00282054639054096	-0.00232764309083827	-192325942826359	0.210562640719979	0.302233549152132	23567
