# Supplementary material for: Extensive Placental Methylation Profiling in Normal Pregnancies
Source: Int J Mol Sci. 2021 Feb 21;22(4):2136. doi: 10.3390/ijms22042136 (PMC7924820; doi:10.3390/ijms22042136)
Supplement: Supplementary file 1 [file ijms-22-02136-s001.zip › Supplementary material/supplementary_table_12_IPA_placenta_diseases_and_functions_array_promoters_hyper.xlsx]

## Sheet: Sheet0
© 2000-2021 QIAGEN. All rights reserved.
Categories	Functions	Diseases or Functions Annotation	p-value	Molecules	# Molecules
Cellular Movement	cell movement	Cell movement of blood cells	1,48E-27	AIF1,ANGPTL2,BTLA,CCR7,CCRL2,CD244,CD28,CD37,CD38,CD48,CD5,CD6,CD69,CD93,CEBPE,COL1A2,DOK2,FCER1G,FERMT3,GPR132,HOXA7,ICAM2,IFNA2,IGKV2-30,IGKV2D-30,IGLL1/IGLL5,IL10,IL23A,INPP5D,IRX2,ITGAL,ITGAM,JAK3,LAT,LCK,LGALS9B,LSP1,LTB4R,LTC4S,mir-10,mir-142,MSMP,MYO1G,NCKAP1L,NEDD9,NLRP12,NPY,OSM,P2RX1,PIK3CG,PLAU,PLCB2,PTPRO,RGS1,RIPOR2,SCT,SELPLG,SH2D3C,SLC16A3,SLC17A9,SPI1,SPN,STAB1,STAP1,STAT5A,STIM1,…	73
Cellular Movement,Immune Cell Trafficking	migration	Leukocyte migration	2,93E-26	AIF1,ANGPTL2,BTLA,CCR7,CCRL2,CD244,CD28,CD37,CD38,CD48,CD5,CD6,CD69,CD93,CEBPE,COL1A2,DOK2,FCER1G,FERMT3,GPR132,HOXA7,ICAM2,IFNA2,IGKV2-30,IGKV2D-30,IGLL1/IGLL5,IL10,IL23A,INPP5D,IRX2,ITGAL,ITGAM,JAK3,LAT,LCK,LGALS9B,LSP1,LTB4R,LTC4S,mir-10,mir-142,MSMP,MYO1G,NCKAP1L,NEDD9,NLRP12,NPY,OSM,P2RX1,PIK3CG,PLAU,PLCB2,PTPRO,RGS1,RIPOR2,SCT,SELPLG,SH2D3C,SLC16A3,SLC17A9,SPI1,SPN,STAB1,STAP1,STAT5A,STIM1,…	71
Lymphoid Tissue Structure and Development,Tissue Morphology	quantity	Quantity of lymphatic system cells	3,30E-25	BTLA,CCR7,CD244,CD27,CD28,CD38,CD48,CD5,CD6,CD69,CEBPE,CLEC4A,DOK2,FCER1G,FCMR,GPR132,HCST,IFNA2,IGLL1/IGLL5,IL10,IL23A,INPP5D,ITGAL,ITGAM,JAK3,KLHL6,LAT,LCK,LGALS9B,LIN28B,LSP1,LYL1,mir-10,mir-142,MYO1G,MZB1,NEDD9,NFAT5,NFKBID,NLRP12,NPY,OSM,PIK3CG,PLAU,PTPN22,RGS1,RGS18,SELPLG,SH2D3C,SPI1,SPN,STAB1,STAT5A,TANK,TNFSF10,TNFSF4,TNFSF8,TRAF3IP3,TXNIP,VAV1,WDFY4,ZC3H12C	62
Hematological System Development and Function,Tissue Morphology	quantity	Quantity of blood cells	1,38E-24	BTLA,CCR7,CD244,CD27,CD28,CD38,CD48,CD5,CD6,CD69,CEBPE,CLEC4A,DOK2,FCER1G,FCMR,FERMT3,GHRL,GPR132,HCST,IFNA2,IGLL1/IGLL5,IL10,IL23A,INPP5D,ITGAL,ITGAM,JAK3,KLHL6,LAT,LCK,LGALS9B,LIN28B,LSP1,LTB4R,LTC4S,LYL1,mir-10,mir-142,MYO1G,MZB1,NEDD9,NFAT5,NFKBID,NLRC3,NLRP12,NPY,OSM,PARK7,PDGFRB,PIK3CG,PLAU,PTPN22,RAB27B,RGS1,RGS18,SELPLG,SH2D3C,SPI1,SPN,STAB1,STAT5A,STK3,TANK,TNFSF10,TNFSF4,TNFSF8,TRAF3IP3…	71
Hematological System Development and Function,Tissue Morphology	quantity	Quantity of leukocytes	1,51E-24	BTLA,CCR7,CD244,CD27,CD28,CD38,CD48,CD5,CD6,CD69,CEBPE,CLEC4A,DOK2,FCER1G,FCMR,FERMT3,GHRL,GPR132,HCST,IFNA2,IGLL1/IGLL5,IL10,IL23A,INPP5D,ITGAL,ITGAM,JAK3,KLHL6,LAT,LCK,LGALS9B,LIN28B,LSP1,LTB4R,LTC4S,LYL1,mir-10,mir-142,MYO1G,MZB1,NEDD9,NFAT5,NFKBID,NLRC3,NLRP12,NPY,OSM,PIK3CG,PLAU,PTPN22,RGS1,SELPLG,SH2D3C,SPI1,SPN,STAB1,STAT5A,STK3,TANK,TNFSF10,TNFSF4,TNFSF8,TRAF3IP3,TXNIP,VAV1,WDFY4,ZC3H12C	67
Hematological System Development and Function,Lymphoid Tissue Structure and Development,Tissue Morphology	quantity	Quantity of lymphocytes	1,53E-24	BTLA,CCR7,CD244,CD27,CD28,CD38,CD48,CD5,CD6,CD69,CEBPE,CLEC4A,DOK2,FCER1G,FCMR,GPR132,HCST,IFNA2,IGLL1/IGLL5,IL10,IL23A,INPP5D,ITGAL,ITGAM,JAK3,KLHL6,LAT,LCK,LGALS9B,LSP1,LYL1,mir-10,mir-142,MYO1G,MZB1,NEDD9,NFAT5,NFKBID,NLRP12,NPY,OSM,PIK3CG,PLAU,PTPN22,RGS1,SELPLG,SH2D3C,SPI1,SPN,STAB1,STAT5A,TANK,TNFSF4,TNFSF8,TRAF3IP3,TXNIP,VAV1,WDFY4,ZC3H12C	59
Hematological System Development and Function,Tissue Morphology	quantity	Quantity of mononuclear leukocytes	2,40E-24	BTLA,CCR7,CD244,CD27,CD28,CD38,CD48,CD5,CD6,CD69,CEBPE,CLEC4A,DOK2,FCER1G,FCMR,GPR132,HCST,IFNA2,IGLL1/IGLL5,IL10,IL23A,INPP5D,ITGAL,ITGAM,JAK3,KLHL6,LAT,LCK,LGALS9B,LSP1,LYL1,mir-10,mir-142,MYO1G,MZB1,NEDD9,NFAT5,NFKBID,NLRC3,NLRP12,NPY,OSM,PIK3CG,PLAU,PTPN22,RGS1,SELPLG,SH2D3C,SPI1,SPN,STAB1,STAT5A,TANK,TNFSF4,TNFSF8,TRAF3IP3,TXNIP,VAV1,WDFY4,ZC3H12C	60
Cellular Movement,Hematological System Development and Function,Immune Cell Trafficking	cell movement	Cell movement of leukocytes	5,69E-23	AIF1,ANGPTL2,CCR7,CCRL2,CD28,CD37,CD38,CD48,CD5,CD6,CD69,CD93,CEBPE,FCER1G,FERMT3,GPR132,ICAM2,IFNA2,IL10,IL23A,INPP5D,IRX2,ITGAL,ITGAM,JAK3,LAT,LCK,LGALS9B,LSP1,LTB4R,LTC4S,mir-10,mir-142,MSMP,MYO1G,NCKAP1L,NEDD9,NLRP12,NPY,OSM,PIK3CG,PLAU,PLCB2,PTPRO,RGS1,RIPOR2,SCT,SELPLG,SH2D3C,SLC17A9,SPI1,SPN,STAB1,STAP1,STAT5A,STIM1,TNFSF10,TNFSF4,TNFSF8,TRAF3IP3,VAV1	61
Cell-To-Cell Signaling and Interaction	activation	Activation of cells	2,86E-22	AHNAK,BTLA,CCDC88B,CCR7,CD244,CD27,CD28,CD37,CD38,CD48,CD5,CD6,CD69,CD93,CDHR5,CEBPE,COL1A2,F2RL3,FCER1G,GHRL,GUCY2D,ICAM2,ICAM3,IFNA2,IL10,IL23A,INPP5D,ITGAL,ITGAM,JAK3,LAPTM5,LAT,LCK,LGALS9B,LIN28B,LSP1,LTB4R,LTC4S,mir-10,mir-142,MYF5,NFKBID,NLRC3,NPY,NUAK1,OSM,P2RX1,PDGFRB,PIK3CG,PLAU,PTPN22,SELPLG,SLA2,SPI1,SPN,STAT5A,STIM1,TANK,TBC1D10C,TNFSF10,TNFSF4,TSPAN32,TXNIP,VAV1,WDFY4,ZBP1	66
Cellular Movement	migration	Migration of cells	1,08E-21	AHNAK,AIF1,ANGPTL2,BST2,BTLA,CASS4,CCR7,CCRL2,CD244,CD28,CD37,CD38,CD48,CD5,CD6,CD69,CD93,CDX2,CEBPE,COL1A2,DLX6-AS1,DOK2,F2RL3,FBLIM1,FCER1G,FERMT3,FEZF1,FOXG1,GHRL,GPR132,HAND2-AS1,HOXA7,ICAM2,IFITM3,IFNA2,IGKV2-30,IGKV2D-30,IGLL1/IGLL5,IL10,IL23A,INPP5D,IRX2,ITGAL,ITGAM,JAK3,LAT,LCK,LGALS9B,LIN28B,LSP1,LTB4R,LTC4S,LYVE1,mir-10,mir-142,mir-193,MSMP,MYF5,MYO1G,NCKAP1L,NEDD9,NFAT5,NLRP12,NPY,OSM,…	100
Cellular Growth and Proliferation,Lymphoid Tissue Structure and Development	proliferation	Proliferation of lymphatic system cells	1,68E-21	AHNAK,AIF1,BTLA,CCDC88B,CCR7,CD244,CD27,CD28,CD37,CD38,CD48,CD5,CD6,CD69,CLEC4A,DOK2,FCER1G,IFNA2,IGLL1/IGLL5,IL10,IL23A,INPP5D,ISG20,ITGAL,ITGAM,JAK3,LAPTM5,LAT,LCK,LGALS9B,LTB4R,mir-10,mir-142,MZB1,NCKAP1L,NFAT5,NFKBID,NPY,OSM,PIK3CG,PLAU,PLCB2,PTPN22,PTPRO,SH2D3C,SPI1,SPN,STAT5A,STIM1,TANK,TBC1D10C,TNFSF10,TNFSF4,TNFSF8,TSPAN32,TXNIP,VAV1	57
Cellular Development,Cellular Growth and Proliferation,Hematological System Development and Function,Lymphoid Tissue Structure and Development	proliferation	Proliferation of lymphocytes	5,96E-21	AHNAK,AIF1,BTLA,CCDC88B,CCR7,CD244,CD27,CD28,CD37,CD38,CD48,CD5,CD6,CD69,CLEC4A,DOK2,FCER1G,IFNA2,IGLL1/IGLL5,IL10,IL23A,INPP5D,ISG20,ITGAL,ITGAM,JAK3,LAPTM5,LAT,LCK,LGALS9B,mir-142,MZB1,NCKAP1L,NFAT5,NFKBID,NPY,OSM,PIK3CG,PLAU,PLCB2,PTPN22,SH2D3C,SPI1,SPN,STAT5A,STIM1,TANK,TBC1D10C,TNFSF10,TNFSF4,TNFSF8,TSPAN32,TXNIP,VAV1	54
Cellular Movement	cell movement	Cell movement	2,01E-20	AHNAK,AIF1,ANGPTL2,BST2,BTLA,CASS4,CCR7,CCRL2,CD244,CD28,CD37,CD38,CD48,CD5,CD6,CD69,CD93,CDX2,CEBPE,CHAD,COL1A2,DLX6-AS1,DOK2,F2RL3,FBLIM1,FCER1G,FERMT3,FEZF1,FOXG1,GHRL,GPR132,HAND2-AS1,HOXA7,ICAM2,IFITM3,IFNA2,IGKV2-30,IGKV2D-30,IGLL1/IGLL5,IL10,IL23A,INPP5D,IRX2,ITGAL,ITGAM,JAK3,LAT,LCK,LGALS9B,LIN28B,LSP1,LTB4R,LTC4S,LYVE1,mir-10,mir-142,mir-193,MSMP,MYF5,MYO1G,NCKAP1L,NEDD9,NFAT5,NLRP12,NPY…	104
Cellular Development,Cellular Growth and Proliferation,Hematological System Development and Function,Lymphoid Tissue Structure and Development	proliferation	Proliferation of immune cells	3,46E-20	AHNAK,AIF1,BST2,BTLA,CCDC88B,CCR7,CD244,CD27,CD28,CD37,CD38,CD48,CD5,CD6,CD69,CLEC4A,DOK2,FCER1G,IFNA2,IGLL1/IGLL5,IL10,IL23A,INPP5D,ISG20,ITGAL,ITGAM,JAK3,LAPTM5,LAT,LCK,LGALS9B,mir-142,MZB1,NCKAP1L,NFAT5,NFKBID,NPY,OSM,PIK3CG,PLAU,PLCB2,PTPN22,SH2D3C,SPI1,SPN,STAT5A,STIM1,TANK,TBC1D10C,TNFSF10,TNFSF4,TNFSF8,TSPAN32,TXNIP,VAV1	55
Cellular Development,Cellular Growth and Proliferation	proliferation	Proliferation of blood cells	3,99E-20	AHNAK,AIF1,BST2,BTLA,CCDC88B,CCR7,CD244,CD27,CD28,CD37,CD38,CD48,CD5,CD6,CD69,CLEC4A,DOK2,FCER1G,IFNA2,IGLL1/IGLL5,IL10,IL23A,INPP5D,ISG20,ITGAL,ITGAM,JAK3,LAPTM5,LAT,LCK,LGALS9B,mir-10,mir-142,MZB1,NCKAP1L,NFAT5,NFKBID,NPY,OSM,PIK3CG,PLAU,PLCB2,PTPN22,PTPRO,SFRP2,SH2D3C,SPI1,SPN,STAT5A,STIM1,TANK,TBC1D10C,TNFSF10,TNFSF4,TNFSF8,TSPAN32,TXNIP,VAV1	58
Cell-To-Cell Signaling and Interaction,Hematological System Development and Function,Immune Cell Trafficking,Inflammatory Response	activation	Activation of mononuclear leukocytes	6,97E-20	AHNAK,BTLA,CCDC88B,CCR7,CD244,CD27,CD28,CD38,CD48,CD5,CD6,CD69,CD93,FCER1G,ICAM3,IFNA2,IL10,IL23A,INPP5D,ITGAL,ITGAM,JAK3,LAPTM5,LAT,LCK,LTB4R,LTC4S,mir-142,NFKBID,NLRC3,NPY,OSM,PIK3CG,PTPN22,SLA2,SPN,STAT5A,TBC1D10C,TNFSF10,TNFSF4,TXNIP,VAV1	42
Cell-To-Cell Signaling and Interaction,Hematological System Development and Function,Immune Cell Trafficking,Inflammatory Response	activation	Activation of lymphocytes	7,62E-20	AHNAK,BTLA,CCDC88B,CCR7,CD244,CD27,CD28,CD38,CD48,CD5,CD6,CD69,FCER1G,ICAM3,IFNA2,IL10,IL23A,INPP5D,ITGAL,ITGAM,JAK3,LAPTM5,LAT,LCK,LTB4R,LTC4S,mir-142,NFKBID,NLRC3,NPY,OSM,PIK3CG,PTPN22,SLA2,SPN,STAT5A,TBC1D10C,TNFSF10,TNFSF4,TXNIP,VAV1	41
Cellular Development,Cellular Growth and Proliferation,Hematological System Development and Function,Lymphoid Tissue Structure and Development	cell proliferation	Cell proliferation of T lymphocytes	8,62E-20	AHNAK,AIF1,BTLA,CCDC88B,CCR7,CD244,CD27,CD28,CD37,CD38,CD48,CD5,CD6,CD69,DOK2,FCER1G,IFNA2,IL10,IL23A,INPP5D,ISG20,ITGAL,ITGAM,JAK3,LAPTM5,LAT,LCK,LGALS9B,NCKAP1L,NFAT5,NFKBID,NPY,OSM,PIK3CG,PLAU,PLCB2,PTPN22,SPI1,SPN,STAT5A,TBC1D10C,TNFSF10,TNFSF4,TNFSF8,TSPAN32,TXNIP,VAV1	47
Cellular Function and Maintenance	function	Function of leukocytes	1,35E-19	AHNAK,BTLA,CCR7,CCRL2,CD244,CD27,CD28,CD69,DUSP2,FCER1G,FCMR,GPR84,HCST,ICAM2,IFNA2,IL10,IL23A,INPP5D,ITGAL,ITGAM,JAK3,LAT,LSP1,LTB4R,mir-10,mir-142,MYO1G,NEDD9,NFKBID,PIK3CG,PLAU,PLCB2,PTPN22,RGS1,SPN,STAT5A,TANK,TNFSF10,TXNIP,VAV1	40
Cellular Function and Maintenance	function	Function of blood cells	1,40E-19	AHNAK,BTLA,CCR7,CCRL2,CD244,CD27,CD28,CD69,DUSP2,FCER1G,FCMR,GPR84,HCST,ICAM2,IFNA2,IL10,IL23A,INPP5D,ITGAL,ITGAM,JAK3,LAT,LSP1,LTB4R,LYL1,mir-10,mir-142,MYO1G,NEDD9,NFKBID,PIK3CG,PLAU,PLCB2,PTPN22,RAB27B,RGS1,SPN,STAT5A,TANK,TNFSF10,TXNIP,VAV1	42
Cell-To-Cell Signaling and Interaction,Hematological System Development and Function	activation	Activation of blood cells	2,24E-19	AHNAK,BTLA,CCDC88B,CCR7,CD244,CD27,CD28,CD37,CD38,CD48,CD5,CD6,CD69,CD93,CEBPE,COL1A2,F2RL3,FCER1G,ICAM3,IFNA2,IL10,IL23A,INPP5D,ITGAL,ITGAM,JAK3,LAPTM5,LAT,LCK,LGALS9B,LTB4R,LTC4S,mir-10,mir-142,NFKBID,NLRC3,NPY,OSM,P2RX1,PIK3CG,PTPN22,SELPLG,SLA2,SPN,STAT5A,STIM1,TBC1D10C,TNFSF10,TNFSF4,TSPAN32,TXNIP,VAV1,WDFY4	53
Cellular Movement,Hematological System Development and Function,Immune Cell Trafficking	cell movement	Cell movement of lymphocytes	7,76E-19	AIF1,CCR7,CD28,CD48,CD6,CD69,FERMT3,GPR132,ICAM2,IFNA2,IL10,IL23A,INPP5D,IRX2,ITGAL,ITGAM,JAK3,LAT,LCK,LGALS9B,mir-142,MSMP,MYO1G,NEDD9,OSM,PIK3CG,PLAU,PLCB2,RGS1,RIPOR2,SELPLG,SH2D3C,SPN,STAB1,STAT5A,TNFSF10,TNFSF4,TRAF3IP3,VAV1	39
Cell-To-Cell Signaling and Interaction,Hematological System Development and Function,Immune Cell Trafficking	adhesion	Adhesion of immune cells	1,77E-18	CCR7,CD28,CD37,CD38,CD48,CD6,CD69,FERMT3,GPR132,ICAM2,ICAM3,IFNA2,IL10,INPP5D,ITGAL,ITGAM,JAK3,LCK,LSP1,LTB4R,MYO1G,NEDD9,NPY,OSM,PIK3CG,PLAU,PLCB2,PTPN22,RGS1,RIPOR2,SELPLG,SPI1,SPN,STAB1,VAV1	35
Cell-To-Cell Signaling and Interaction	adhesion	Adhesion of blood cells	1,99E-18	CCR7,CD28,CD37,CD38,CD48,CD6,CD69,FCER1G,FERMT3,GPR132,ICAM2,ICAM3,IFNA2,IL10,INPP5D,ITGAL,ITGAM,JAK3,LCK,LSP1,LTB4R,MYO1G,NEDD9,NPY,OSM,PIK3CG,PLAU,PLCB2,PTPN22,RGS1,RIPOR2,SELPLG,SPI1,SPN,STAB1,VAV1	36
Cell-To-Cell Signaling and Interaction	binding	Binding of blood cells	2,99E-18	BTLA,CCR7,CD28,CD37,CD38,CD48,CD6,CD69,F2RL3,FCER1G,FERMT3,GPR132,ICAM2,ICAM3,IFNA2,IL10,INPP5D,ITGAL,ITGAM,JAK3,LCK,LSP1,LTB4R,MYO1G,NEDD9,NPY,OSM,PIK3CG,PLAU,PLCB2,PTPN22,RGS1,RIPOR2,SELPLG,SPI1,SPN,STAB1,VAV1	38
Cell-To-Cell Signaling and Interaction,Hematological System Development and Function	binding	Binding of leukocytes	3,85E-18	BTLA,CCR7,CD28,CD37,CD38,CD48,CD6,CD69,FERMT3,GPR132,ICAM2,ICAM3,IFNA2,IL10,INPP5D,ITGAL,ITGAM,JAK3,LCK,LSP1,LTB4R,MYO1G,NEDD9,NPY,OSM,PIK3CG,PLAU,PLCB2,PTPN22,RGS1,RIPOR2,SELPLG,SPI1,SPN,STAB1,VAV1	36
Cellular Movement,Hematological System Development and Function,Immune Cell Trafficking	cell movement	Cell movement of mononuclear leukocytes	9,27E-18	AIF1,CCR7,CD28,CD48,CD6,CD69,FERMT3,GPR132,ICAM2,IFNA2,IL10,IL23A,INPP5D,IRX2,ITGAL,ITGAM,JAK3,LAT,LCK,LGALS9B,mir-10,mir-142,MSMP,MYO1G,NEDD9,OSM,PIK3CG,PLAU,PLCB2,PTPRO,RGS1,RIPOR2,SELPLG,SH2D3C,SPN,STAB1,STAT5A,TNFSF10,TNFSF4,TRAF3IP3,VAV1	41
Cell-To-Cell Signaling and Interaction,Hematological System Development and Function,Immune Cell Trafficking,Inflammatory Response	activation	Activation of leukocytes	1,04E-17	AHNAK,BTLA,CCDC88B,CCR7,CD244,CD27,CD28,CD37,CD38,CD48,CD5,CD6,CD69,CD93,CEBPE,FCER1G,ICAM3,IFNA2,IL10,IL23A,INPP5D,ITGAL,ITGAM,JAK3,LAPTM5,LAT,LCK,LGALS9B,LTB4R,LTC4S,mir-10,mir-142,NFKBID,NLRC3,NPY,OSM,PIK3CG,PTPN22,SLA2,SPN,STAT5A,TBC1D10C,TNFSF10,TNFSF4,TSPAN32,TXNIP,VAV1,WDFY4	48
Tissue Morphology	quantity	Quantity of cells	1,54E-17	ANGPTL2,BTLA,CCR7,CD244,CD27,CD28,CD38,CD48,CD5,CD6,CD69,CDX2,CEBPE,CLEC4A,DOK2,FBLIM1,FCER1G,FCMR,FERMT3,GHRL,GPR132,GUCY2D,HCST,HPN,IFNA2,IGLL1/IGLL5,IL10,IL23A,INPP5D,ITGAL,ITGAM,JAK3,KLHL6,LAT,LCK,LGALS9B,LIN28B,LSP1,LTB4R,LTC4S,LYL1,MACROH2A1,mir-10,mir-142,mir-193,MYO1G,MZB1,NEDD9,NFAT5,NFKBID,NLRC3,NLRP12,NPY,OSM,OTX2,PARK7,PDGFRB,PIK3CG,PLAU,PTPN22,PTPRO,RAB27B,RACGAP1,RGS1,RGS18,SELPLG,S…	85
Cellular Function and Maintenance,Hematological System Development and Function	function	Function of lymphocytes	2,62E-17	AHNAK,BTLA,CCR7,CCRL2,CD244,CD27,CD28,CD69,FCER1G,GPR84,HCST,IFNA2,IL10,IL23A,INPP5D,ITGAL,JAK3,LAT,mir-10,mir-142,MYO1G,NEDD9,NFKBID,PIK3CG,PTPN22,SPN,STAT5A,TNFSF10,TXNIP,VAV1	30
Cell-To-Cell Signaling and Interaction,Hematological System Development and Function,Immune Cell Trafficking,Inflammatory Response	activation	Activation of T lymphocytes	3,95E-17	AHNAK,BTLA,CCDC88B,CD244,CD27,CD28,CD38,CD48,CD6,FCER1G,ICAM3,IFNA2,IL10,IL23A,ITGAL,ITGAM,JAK3,LAPTM5,LAT,LCK,mir-142,NFKBID,NLRC3,OSM,PIK3CG,PTPN22,SLA2,SPN,STAT5A,TBC1D10C,TNFSF10,TNFSF4,VAV1	33
Hematological System Development and Function,Lymphoid Tissue Structure and Development,Tissue Morphology	quantity	Quantity of T lymphocytes	3,30E-16	BTLA,CCR7,CD244,CD27,CD28,CD38,CD48,CD5,CD69,CLEC4A,FCER1G,FCMR,GPR132,HCST,IL10,IL23A,INPP5D,ITGAL,ITGAM,JAK3,LAT,LCK,LGALS9B,mir-10,mir-142,NFAT5,NFKBID,NPY,OSM,PIK3CG,PTPN22,SELPLG,SH2D3C,SPI1,STAT5A,TNFSF4,TNFSF8,TRAF3IP3,TXNIP,VAV1,ZC3H12C	41
Cellular Movement,Hematological System Development and Function,Immune Cell Trafficking,Inflammatory Response	cell movement	Cell movement of phagocytes	3,51E-16	AIF1,ANGPTL2,CCR7,CCRL2,CD28,CD37,CD38,CD5,CD69,CEBPE,FCER1G,FERMT3,ICAM2,IFNA2,IL10,IL23A,INPP5D,ITGAL,ITGAM,JAK3,LSP1,LTB4R,mir-10,MSMP,NCKAP1L,NLRP12,NPY,OSM,PIK3CG,PLAU,PLCB2,PTPRO,RIPOR2,SCT,SELPLG,SLC17A9,SPI1,SPN,STAB1,STAP1,STIM1,TNFSF4,VAV1	43
Cell-To-Cell Signaling and Interaction,Hematological System Development and Function	interaction	Interaction of mononuclear leukocytes	4,82E-16	BTLA,CCR7,CD28,CD48,CD6,CD69,FERMT3,ICAM2,ICAM3,IL10,ITGAL,ITGAM,JAK3,LCK,MYO1G,NEDD9,NPY,OSM,PIK3CG,PLAU,RGS1,RIPOR2,SELPLG,SPN,VAV1	25
Cell-To-Cell Signaling and Interaction,Inflammatory Response	immune response	Immune response of leukocytes	7,54E-16	CCR7,CD244,CD27,CD28,CD38,CD48,CD69,CD93,FCER1G,FCMR,IL10,IL23A,INPP5D,ITGAL,ITGAM,LTB4R,mir-10,mir-142,MYO1G,NCKAP1L,OSM,PIK3CG,PLAU,SELPLG,SIRPB1,SLA2,SPI1,STIM1,TNFSF4,TNFSF8,VAV1	31
Inflammatory Response	immune response	Immune response of cells	8,23E-16	CCR7,CD244,CD27,CD28,CD38,CD48,CD6,CD69,CD93,CEBPE,FCER1G,FCMR,FERMT3,IFNA2,IL10,IL23A,INPP5D,ITGAL,ITGAM,LAT,LCK,LTB4R,MGAT1,mir-10,mir-142,MYO1G,NCKAP1L,NPY,OSM,PEAR1,PIK3CG,PLAU,PTPN7,SELPLG,SIRPB1,SLA2,SPI1,STIM1,TNFSF10,TNFSF4,TNFSF8,VAV1,ZNF217	43
Cell-To-Cell Signaling and Interaction,Hematological System Development and Function	binding	Binding of mononuclear leukocytes	8,70E-16	BTLA,CCR7,CD28,CD48,CD6,CD69,FERMT3,ICAM2,IL10,ITGAL,ITGAM,JAK3,LCK,MYO1G,NEDD9,NPY,OSM,PIK3CG,PLAU,RGS1,RIPOR2,SELPLG,SPN,VAV1	24
Cellular Movement	cell movement	Cell movement of myeloid cells	1,03E-15	AIF1,ANGPTL2,CCR7,CD28,CD37,CD48,CD69,CEBPE,FCER1G,FERMT3,ICAM2,IFNA2,IL10,IL23A,INPP5D,ITGAL,ITGAM,JAK3,LSP1,LTB4R,LTC4S,mir-10,MSMP,NCKAP1L,NLRP12,OSM,PIK3CG,PLAU,PLCB2,PTPRO,RIPOR2,SELPLG,SLC17A9,SPI1,SPN,STAB1,STAP1,STIM1,TNFSF4,TNFSF8,VAV1,ZBP1	42
Cellular Movement,Hematological System Development and Function,Immune Cell Trafficking	homing	Homing of leukocytes	1,29E-15	AIF1,ANGPTL2,CCR7,CCRL2,CD28,CD37,CD38,CD69,FCER1G,IL10,IL23A,INPP5D,ITGAL,ITGAM,JAK3,LAT,LSP1,LTB4R,MSMP,NCKAP1L,NEDD9,NLRP12,PIK3CG,PLAU,PTPRO,RGS1,RIPOR2,SCT,SELPLG,SPI1,STAP1,STIM1,VAV1	33
Cellular Movement,Hematological System Development and Function,Immune Cell Trafficking	migration	Migration of mononuclear leukocytes	1,49E-15	AIF1,CCR7,CD28,CD48,CD6,CD69,FERMT3,GPR132,ICAM2,IFNA2,IL10,IL23A,INPP5D,ITGAL,ITGAM,JAK3,LAT,LCK,LGALS9B,mir-10,mir-142,MYO1G,OSM,PIK3CG,PLAU,PLCB2,RGS1,RIPOR2,SELPLG,SH2D3C,SPN,STAB1,TNFSF4,VAV1	34
Cellular Movement,Hematological System Development and Function,Immune Cell Trafficking,Inflammatory Response	chemotaxis	Chemotaxis of leukocytes	1,65E-15	AIF1,ANGPTL2,CCR7,CCRL2,CD28,CD37,CD38,CD69,FCER1G,IL10,IL23A,INPP5D,ITGAL,ITGAM,LAT,LSP1,LTB4R,MSMP,NCKAP1L,NEDD9,NLRP12,PIK3CG,PLAU,PTPRO,RGS1,RIPOR2,SCT,SELPLG,SPI1,STAP1,STIM1,VAV1	32
Cellular Movement,Hematological System Development and Function,Immune Cell Trafficking,Inflammatory Response	chemotaxis	Chemotaxis of phagocytes	1,89E-15	AIF1,ANGPTL2,CCR7,CCRL2,CD28,CD37,CD38,CD69,FCER1G,IL10,IL23A,INPP5D,ITGAL,ITGAM,LSP1,LTB4R,MSMP,NCKAP1L,NLRP12,PIK3CG,PLAU,PTPRO,RIPOR2,SCT,SELPLG,SPI1,STAP1,STIM1,VAV1	29
Cellular Development,Cellular Growth and Proliferation,Hematological System Development and Function,Hematopoiesis,Lymphoid Tissue Structure and Development,Tissue Development	leukopoiesis	Leukopoiesis	2,35E-15	CCR7,CD244,CD27,CD28,CD38,CD5,CD6,CD69,CEBPE,DOK2,EVI2B,FCER1G,HOXA7,IFNA2,IGLL1/IGLL5,IL10,IL23A,INPP5D,ITGAL,ITGAM,JAK3,KLHL6,LAT,LCK,LGALS9B,LIN28B,LMO2,LSP1,LYL1,mir-10,MZB1,NCKAP1L,NFAM1,NFKBID,NLRP12,OSM,PIK3CG,PTPN22,RACGAP1,RFFL,SPI1,SPN,STAT5A,STIM1,TNFSF10,TNFSF4,TNFSF8,TRAF3IP3,VAV1	49
Cellular Function and Maintenance,Hematological System Development and Function	function	Function of T lymphocytes	5,81E-15	AHNAK,CCR7,CCRL2,CD27,CD28,CD69,FCER1G,GPR84,HCST,IL10,IL23A,INPP5D,ITGAL,JAK3,LAT,mir-10,mir-142,MYO1G,NEDD9,PIK3CG,PTPN22,SPN,STAT5A,TNFSF10,VAV1	25
Cellular Movement,Hematological System Development and Function,Immune Cell Trafficking	migration	Lymphocyte migration	6,95E-15	AIF1,CCR7,CD28,CD48,CD6,CD69,FERMT3,GPR132,ICAM2,IFNA2,IL10,IL23A,INPP5D,ITGAL,JAK3,LAT,LCK,LGALS9B,mir-142,MYO1G,OSM,PIK3CG,PLAU,PLCB2,RGS1,RIPOR2,SELPLG,SH2D3C,SPN,STAB1,TNFSF4,VAV1	32
Cell-To-Cell Signaling and Interaction,Hematological System Development and Function	interaction	Interaction of lymphocytes	1,03E-14	BTLA,CCR7,CD28,CD48,CD6,CD69,FERMT3,ICAM2,ICAM3,IL10,ITGAL,JAK3,LCK,MYO1G,NEDD9,NPY,OSM,PLAU,RGS1,RIPOR2,SELPLG,SPN	22
Cellular Development,Cellular Growth and Proliferation,Hematological System Development and Function,Hematopoiesis,Lymphoid Tissue Structure and Development,Tissue Development	hematopoiesis	Hematopoiesis of mononuclear leukocytes	1,36E-14	CCR7,CD244,CD27,CD28,CD38,CD5,CD6,CD69,DOK2,FCER1G,HOXA7,IFNA2,IGLL1/IGLL5,IL10,IL23A,INPP5D,ITGAL,ITGAM,JAK3,KLHL6,LAT,LCK,LGALS9B,LIN28B,LMO2,LSP1,LYL1,mir-10,MZB1,NCKAP1L,NFAM1,NFKBID,OSM,PIK3CG,PTPN22,SPI1,SPN,STAT5A,STIM1,TNFSF10,TNFSF4,TNFSF8,TRAF3IP3,VAV1	44
Cell-To-Cell Signaling and Interaction,Hematological System Development and Function	binding	Binding of lymphocytes	1,45E-14	BTLA,CCR7,CD28,CD48,CD6,CD69,FERMT3,ICAM2,IL10,ITGAL,JAK3,LCK,MYO1G,NEDD9,NPY,OSM,PLAU,RGS1,RIPOR2,SELPLG,SPN	21
Hematological System Development and Function,Humoral Immune Response,Lymphoid Tissue Structure and Development,Tissue Morphology	quantity	Quantity of B lymphocytes	1,45E-14	CCR7,CD27,CD28,CD38,CD6,CD69,CEBPE,CLEC4A,FCER1G,FCMR,IGLL1/IGLL5,IL10,INPP5D,ITGAL,JAK3,KLHL6,LYL1,mir-142,MYO1G,MZB1,NEDD9,PTPN22,RGS1,SH2D3C,SPI1,SPN,STAT5A,TANK,VAV1,WDFY4,ZC3H12C	31
Cellular Movement,Hematological System Development and Function,Immune Cell Trafficking	cell movement	Cell movement of granulocytes	2,70E-14	CCR7,CD28,CD37,CD48,CD69,CEBPE,FCER1G,FERMT3,ICAM2,IL10,IL23A,INPP5D,ITGAL,ITGAM,JAK3,LSP1,LTB4R,LTC4S,NCKAP1L,NLRP12,OSM,PIK3CG,PLAU,PLCB2,RIPOR2,SELPLG,SLC17A9,SPI1,SPN,STIM1,TNFSF8,VAV1	32
Cellular Development,Cellular Growth and Proliferation,Embryonic Development,Hematological System Development and Function,Hematopoiesis,Lymphoid Tissue Structure and Development,Organ Development,Organismal Development,Tissue Development	lymphopoiesis	Lymphopoiesis	3,32E-14	CCR7,CD244,CD27,CD28,CD38,CD5,CD6,CD69,DOK2,FCER1G,IFNA2,IGLL1/IGLL5,IL10,IL23A,INPP5D,ITGAL,ITGAM,JAK3,KLHL6,LAT,LCK,LGALS9B,LIN28B,LMO2,LSP1,LYL1,MZB1,NCKAP1L,NFAM1,NFKBID,OSM,PIK3CG,PTPN22,SPI1,SPN,STAT5A,STIM1,TNFSF10,TNFSF4,TNFSF8,TRAF3IP3,VAV1	42
Cellular Movement	chemotaxis	Chemotaxis	4,65E-14	AIF1,ANGPTL2,CCR7,CCRL2,CD28,CD37,CD38,CD69,FCER1G,GPR132,IL10,IL23A,INPP5D,ITGAL,ITGAM,LAT,LCK,LSP1,LTB4R,MSMP,NCKAP1L,NEDD9,NLRP12,NPY,OSM,PDGFRB,PIK3CG,PLAU,PTPRO,RGS1,RIPOR2,SCT,SELPLG,SPI1,SPN,STAP1,STIM1,VAV1	38
Cellular Movement	homing	Homing of cells	5,16E-14	AIF1,ANGPTL2,CCR7,CCRL2,CD28,CD37,CD38,CD69,FCER1G,GPR132,IL10,IL23A,INPP5D,ITGAL,ITGAM,JAK3,LAT,LCK,LSP1,LTB4R,MSMP,NCKAP1L,NEDD9,NLRP12,NPY,OSM,PDGFRB,PIK3CG,PLAU,PTPRO,RGS1,RIPOR2,SCT,SELPLG,SPI1,SPN,STAP1,STIM1,VAV1	39
Cell-To-Cell Signaling and Interaction,Hematological System Development and Function,Immune Cell Trafficking	adhesion	Adhesion of mononuclear leukocytes	1,34E-13	CCR7,CD28,CD48,FERMT3,ICAM2,IL10,ITGAL,ITGAM,JAK3,MYO1G,NEDD9,OSM,PIK3CG,PLAU,RGS1,RIPOR2,SELPLG,SPN,VAV1	19
Cellular Movement,Hematological System Development and Function,Immune Cell Trafficking,Inflammatory Response	cell movement	Cell movement of neutrophils	2,85E-13	CCR7,CD28,CD37,CD69,CEBPE,FCER1G,FERMT3,IL10,IL23A,INPP5D,ITGAL,ITGAM,JAK3,LSP1,LTB4R,NCKAP1L,NLRP12,OSM,PIK3CG,PLAU,PLCB2,RIPOR2,SELPLG,SLC17A9,SPI1,SPN,STIM1,VAV1	28
Cellular Movement	chemotaxis	Chemotaxis of myeloid cells	3,14E-13	AIF1,ANGPTL2,CCR7,CD28,CD37,CD69,FCER1G,IL10,IL23A,INPP5D,ITGAL,ITGAM,LSP1,LTB4R,MSMP,NCKAP1L,NLRP12,PIK3CG,PLAU,PTPRO,RIPOR2,SELPLG,SPI1,STAP1,STIM1,VAV1	26
Inflammatory Response	inflammatory response	Inflammatory response	4,56E-13	AIF1,ANGPTL2,CCR7,CCRL2,CD28,CD37,CD38,CD69,CEBPE,CLEC4A,FCER1G,GHRL,IFNA2,IL10,IL23A,INPP5D,ITGAL,ITGAM,LAT,LGALS9B,LSP1,LTB4R,mir-10,mir-142,MSMP,NCKAP1L,NEDD9,NLRC3,NLRP12,NPY,OSM,PARK7,PIK3CG,PLAU,PTPRO,RGS1,RIPOR2,SCT,SELPLG,SPI1,STAP1,STAT5A,STIM1,TNFSF4,VAV1,ZBP1	46
Cell-To-Cell Signaling and Interaction,Hematological System Development and Function	interaction	Interaction of phagocytes	4,71E-13	CCR7,CD37,CD48,CD69,FERMT3,ICAM2,ICAM3,IFNA2,IL10,INPP5D,ITGAL,ITGAM,LSP1,NPY,PIK3CG,PLAU,PLCB2,PTPN22,SELPLG,SPI1,STAB1,VAV1	22
Cellular Function and Maintenance	homeostasis	Homeostasis of leukocytes	8,47E-13	CCR7,CD244,CD27,CD28,CD38,CD5,CD6,CD69,DOK2,FCER1G,IFNA2,IL10,IL23A,INPP5D,ITGAL,JAK3,LAT,LCK,LGALS9B,LIN28B,LMO2,LYL1,mir-142,NCKAP1L,NFKBID,OSM,PIK3CG,PTPN22,SPI1,SPN,STAT5A,STIM1,TNFSF10,TNFSF4,TNFSF8,TRAF3IP3,VAV1	37
Inflammatory Response	inflammation	Inflammation of absolute anatomical region	1,20E-12	AIF1,BTLA,CCR7,CD28,CD38,CD48,CD5,CD6,CD69,CEBPE,CLEC4A,COL1A2,F2RL3,FCER1G,GHRL,GPR132,HCST,HNF1B,IFITM3,IFNA2,IL10,IL23A,INPP5D,ISG20,ITGAL,ITGAM,JAK3,LAPTM5,LGALS9B,LTB4R,LTC4S,mir-10,mir-142,mir-193,MZB1,NFAT5,NFKBID,NLRP12,NPY,NUAK1,OSM,PARK7,PDGFRB,PIK3CG,PLAU,PTPN22,RASSF1,SOAT2,SPI1,SPN,STAB1,STAT5A,STIM1,TANK,TNFSF10,TNFSF4,VAV1,ZBP1	58
Cell-To-Cell Signaling and Interaction,Hematological System Development and Function,Inflammatory Response	binding	Binding of professional phagocytic cells	1,37E-12	CD37,CD48,CD69,FERMT3,ICAM2,ICAM3,IFNA2,IL10,INPP5D,ITGAL,ITGAM,LSP1,NPY,PIK3CG,PLAU,PLCB2,PTPN22,SELPLG,SPI1,STAB1,VAV1	21
Cell-To-Cell Signaling and Interaction,Cellular Function and Maintenance,Inflammatory Response	phagocytosis	Phagocytosis of cells	1,72E-12	CD38,CD48,CD93,CEBPE,FCER1G,FCMR,FERMT3,IL10,INPP5D,ITGAL,ITGAM,LAT,LTB4R,MGAT1,mir-10,mir-142,MYO1G,NCKAP1L,NPY,PEAR1,PLAU,PTPN7,SELPLG,SIRPB1,SPI1,STIM1,VAV1,ZNF217	28
Cell-To-Cell Signaling and Interaction,Hematological System Development and Function	interaction	Interaction of antigen presenting cells	2,21E-12	CCR7,CD48,CD6,CD69,ICAM2,ICAM3,IL10,ITGAL,ITGAM,LCK,NPY,PIK3CG,PLAU,SPI1,STAB1	15
Cellular Function and Maintenance	homeostasis	Lymphocyte homeostasis	2,21E-12	CCR7,CD244,CD27,CD28,CD38,CD5,CD6,CD69,DOK2,FCER1G,IFNA2,IL10,IL23A,INPP5D,ITGAL,JAK3,LAT,LCK,LGALS9B,LIN28B,LMO2,LYL1,NCKAP1L,NFKBID,OSM,PIK3CG,PTPN22,SPI1,SPN,STAT5A,STIM1,TNFSF10,TNFSF4,TNFSF8,TRAF3IP3,VAV1	36
Cell-To-Cell Signaling and Interaction,Hematological System Development and Function,Immune Cell Trafficking,Inflammatory Response	adhesion	Adhesion of phagocytes	2,42E-12	CD37,FERMT3,ICAM2,ICAM3,IFNA2,IL10,INPP5D,ITGAL,ITGAM,NPY,PIK3CG,PLAU,PLCB2,PTPN22,SELPLG,SPI1,STAB1,VAV1	18
Cell-mediated Immune Response,Cellular Movement,Hematological System Development and Function,Immune Cell Trafficking	migration	T cell migration	2,44E-12	AIF1,CCR7,CD28,CD6,CD69,IFNA2,IL10,IL23A,INPP5D,ITGAL,JAK3,LAT,LCK,LGALS9B,mir-142,PIK3CG,PLAU,PLCB2,RGS1,RIPOR2,SELPLG,SPN,STAB1,TNFSF4,VAV1	25
Cell-mediated Immune Response,Cellular Function and Maintenance,Hematological System Development and Function	homeostasis	T cell homeostasis	2,67E-12	CCR7,CD244,CD27,CD28,CD38,CD5,CD6,CD69,DOK2,FCER1G,IFNA2,IL10,IL23A,ITGAL,JAK3,LAT,LCK,LGALS9B,LIN28B,LMO2,LYL1,NCKAP1L,NFKBID,OSM,PIK3CG,PTPN22,SPI1,SPN,STAT5A,STIM1,TNFSF10,TNFSF4,TNFSF8,TRAF3IP3,VAV1	35
Inflammatory Response,Organismal Injury and Abnormalities	inflammation	Inflammation of organ	4,56E-12	AHNAK,AIF1,BTLA,CCR7,CD28,CD38,CD48,CD5,CD6,CD69,CEBPE,CLEC4A,COL1A2,DUSP2,F2RL3,FCER1G,GHRL,GPR132,HCST,HNF1B,IFITM3,IFNA2,IL10,IL23A,INPP5D,ISG20,ITGAL,ITGAM,JAK3,LAPTM5,LGALS9B,LTB4R,LTC4S,mir-10,mir-142,mir-193,MZB1,NFAT5,NFKBID,NLRP12,NPY,NUAK1,OSM,PARK7,PDGFRB,PIK3CG,PLAU,PTPN22,RASSF1,SELPLG,SOAT2,SPI1,SPN,STAB1,STAT5A,STIM1,TANK,TNFSF10,TNFSF4,TNFSF8,VAV1,ZBP1	62
Cellular Movement	cellular infiltration	Cellular infiltration by blood cells	5,79E-12	CCR7,CD28,CD38,CD48,CD6,CD93,FCER1G,IFNA2,IL10,IL23A,INPP5D,IRX2,ITGAL,ITGAM,JAK3,LTB4R,LTC4S,OSM,PIK3CG,PLAU,PLCB2,SELPLG,SPI1,STAT5A,STIM1,TNFSF10,TNFSF4,TNFSF8,TRAF3IP3,VAV1,ZBP1	31
Cell Death and Survival,Cellular Compromise	cytotoxicity	Cytotoxicity of cells	6,86E-12	CD244,CD27,CD28,CD38,CD48,CD5,CD6,CD69,FCER1G,FERMT3,HCST,IL10,IL23A,ITGAL,ITGAM,LAT,LCK,OTX2,SPN,TNFSF10,VAV1	21
Cell-mediated Immune Response,Cellular Development,Cellular Function and Maintenance,Cellular Growth and Proliferation,Embryonic Development,Hematological System Development and Function,Hematopoiesis,Lymphoid Tissue Structure and Development,Organ Development,Organismal Development,Tissue Development	development	T cell development	6,96E-12	CCR7,CD244,CD27,CD28,CD5,CD6,CD69,DOK2,FCER1G,IFNA2,IL10,IL23A,ITGAL,JAK3,LAT,LCK,LGALS9B,LIN28B,LMO2,LYL1,NCKAP1L,NFKBID,OSM,PIK3CG,PTPN22,SPI1,SPN,STAT5A,STIM1,TNFSF10,TNFSF4,TNFSF8,TRAF3IP3,VAV1	34
Cell-To-Cell Signaling and Interaction	aggregation	Aggregation of cells	1,02E-11	ANGPTL2,CD38,CD6,CDHR5,F2RL3,FCER1G,FERMT3,GPR132,ICAM2,ICAM3,INPP5D,ITGAL,LAT,LCK,P2RX1,PDGFRB,PEAR1,PIK3CG,PLCB2,PTPN7,RAB27B,RGS18,SELPLG,SPN,TSPAN32,VAV1	26
Cell-To-Cell Signaling and Interaction,Hematological System Development and Function,Immune Cell Trafficking	binding	Binding of antigen presenting cells	1,02E-11	CD48,CD6,CD69,ICAM2,ICAM3,IL10,ITGAL,ITGAM,LCK,NPY,PIK3CG,PLAU,SPI1,STAB1	14
Humoral Immune Response,Protein Synthesis	quantity	Quantity of IgG	1,09E-11	BTLA,CCR7,CD28,CD37,CD69,CLEC4A,DHRS4,FCER1G,FCMR,IGLL1/IGLL5,IL10,JAK3,LCK,NFAT5,PTPN22,TANK,TBC1D10C,TNFSF10,VAV1,ZC3H12C	20
Cellular Movement,Hematological System Development and Function,Immune Cell Trafficking,Inflammatory Response	chemotaxis	Chemotaxis of neutrophils	1,16E-11	CCR7,CD28,CD37,CD69,FCER1G,IL23A,INPP5D,ITGAM,LSP1,LTB4R,NCKAP1L,NLRP12,PIK3CG,RIPOR2,SELPLG,SPI1,STIM1,VAV1	18
Humoral Immune Response,Protein Synthesis	quantity	Quantity of immunoglobulin	1,16E-11	BTLA,CCR7,CD28,CD37,CD6,CD69,CLEC4A,DHRS4,FCER1G,FCMR,IGLL1/IGLL5,IL10,JAK3,LCK,NFAT5,PTPN22,RGS1,SPI1,TANK,TBC1D10C,TNFSF10,VAV1,ZC3H12C	23
Cellular Function and Maintenance	endocytosis	Endocytosis by eukaryotic cells	1,27E-11	CCR7,CD38,CD93,FCER1G,FCMR,FERMT3,INPP5D,ITGAL,ITGAM,LAT,LTB4R,MGAT1,mir-10,mir-142,MYO1G,NCKAP1L,PARK7,PEAR1,PLAU,PTPN7,SELPLG,SIRPB1,SPI1,STIM1,TNFSF10,TRAF3IP3,VAV1,ZNF217	28
Hematological System Development and Function,Lymphoid Tissue Structure and Development,Tissue Morphology	quantity	Quantity of CD4+ T-lymphocytes	1,32E-11	CCR7,CD28,CD48,CD69,CLEC4A,FCER1G,GPR132,IL10,ITGAL,ITGAM,JAK3,LCK,PIK3CG,PTPN22,SELPLG,SPI1,TNFSF8,VAV1,ZC3H12C	19
Cellular Movement,Hematological System Development and Function,Immune Cell Trafficking,Inflammatory Response	chemotaxis	Chemotaxis of granulocytes	2,21E-11	CCR7,CD28,CD37,CD69,FCER1G,IL10,IL23A,INPP5D,ITGAM,LSP1,LTB4R,NCKAP1L,NLRP12,PIK3CG,RIPOR2,SELPLG,SPI1,STIM1,VAV1	19
Cell-To-Cell Signaling and Interaction,Hematological System Development and Function	interaction	Interaction of T lymphocytes	2,30E-11	BTLA,CCR7,CD28,CD48,CD6,CD69,ICAM2,ICAM3,IL10,ITGAL,JAK3,LCK,NPY,PLAU,RIPOR2,SELPLG,SPN	17
Cellular Function and Maintenance	internalization	Internalization of cells	2,31E-11	CD38,CD48,CD93,FCER1G,FCMR,FERMT3,IL10,INPP5D,ITGAL,ITGAM,LTB4R,MGAT1,mir-10,mir-142,MYO1G,NCKAP1L,PEAR1,PLAU,PTPN7,SELPLG,SIRPB1,SPI1,STIM1,ZNF217	24
Cell-To-Cell Signaling and Interaction	response	Response of myeloid cells	3,78E-11	CD38,CD93,FCER1G,FCMR,IL10,INPP5D,ITGAL,ITGAM,LTB4R,mir-10,mir-142,NCKAP1L,OSM,PARK7,PIK3CG,PLAU,PLCB2,SELPLG,SIRPB1,SPI1,STIM1	21
Cancer,Organismal Injury and Abnormalities	growth	Growth of tumor	4,02E-11	BST2,CD28,CD38,CD5,CDHR5,DLX6-AS1,F2RL3,FCER1G,FERMT3,FEZF1,GHRL,HCST,HPN,ICAM2,IFITM3,IFNA2,IL10,ITGAM,LGALS12,LIN28B,LMO2,LRRC4,LYL1,MACROH2A1,mir-10,mir-142,NEDD9,NPY,NUAK1,OSM,PARK7,PDGFRB,PIK3CG,PLAU,PTPRO,RASSF1,SELPLG,SFRP2,SIX1,SLC16A3,SPI1,SPN,STAB1,STAT5A,TBC1D10C,TNFSF10,TRAF3IP3,TXNIP	48
Cell-To-Cell Signaling and Interaction,Hematological System Development and Function	binding	Binding of T lymphocytes	4,39E-11	BTLA,CCR7,CD28,CD48,CD6,CD69,ICAM2,IL10,ITGAL,JAK3,LCK,NPY,PLAU,RIPOR2,SELPLG,SPN	16
Cellular Function and Maintenance	engulfment	Engulfment of cells	6,52E-11	CCR7,CD38,CD48,CD93,CEBPE,FCER1G,FCMR,FERMT3,IL10,INPP5D,ITGAL,ITGAM,LAT,LTB4R,MGAT1,mir-10,mir-142,MYO1G,NCKAP1L,NPY,PARK7,PEAR1,PLAU,PTPN7,SELPLG,SIRPB1,SPI1,STIM1,TNFSF10,TRAF3IP3,VAV1,ZNF217	32
Cell-To-Cell Signaling and Interaction,Hematological System Development and Function,Immune Cell Trafficking	adhesion	Adhesion of lymphocytes	7,24E-11	CCR7,CD28,CD48,FERMT3,ICAM2,ITGAL,JAK3,MYO1G,NEDD9,OSM,PLAU,RGS1,RIPOR2,SELPLG,SPN	15
Cellular Development,Cellular Growth and Proliferation,Embryonic Development,Hematological System Development and Function,Hematopoiesis,Humoral Immune Response,Lymphoid Tissue Structure and Development,Organ Development,Organismal Development,Tissue Development	differentiation	Differentiation of B lymphocytes	1,05E-10	CD27,CD38,CD69,IFNA2,IGLL1/IGLL5,IL10,INPP5D,JAK3,KLHL6,LAT,LYL1,MZB1,NCKAP1L,NFAM1,NFKBID,SPI1,STAT5A,TNFSF4,TNFSF8,VAV1	20
Cellular Movement,Hematological System Development and Function,Immune Cell Trafficking	cellular infiltration	Cellular infiltration by leukocytes	1,15E-10	CCR7,CD28,CD38,CD48,CD6,CD93,FCER1G,IFNA2,IL10,IL23A,IRX2,ITGAL,ITGAM,JAK3,LTB4R,LTC4S,OSM,PIK3CG,PLAU,PLCB2,SELPLG,SPI1,STAT5A,STIM1,TNFSF10,TNFSF4,TNFSF8,TRAF3IP3,VAV1	29
Immunological Disease	systemic autoimmune syndrome	Systemic autoimmune syndrome	1,19E-10	AIF1,APOBR,ATP5MC2,BST2,CCR7,CCRL2,CD244,CD27,CD28,CD38,CD5,CD52,CD6,CD69,CLEC4A,CMAHP,COL1A2,DUSP2,FCER1G,FCMR,G0S2,GHRL,HCST,HNF1B,HOXA7,ICAM3,IFNA2,IL10,IL23A,ISG20,ITGAM,JAK3,LAT,LCK,LGALS12,mir-142,MZB1,NPY,OSM,PIK3CG,PSD3,PTPN22,PTPRO,RCSD1,RGS1,RINL,SIRPB1,SPN,STAP1,STAT5A,TBC1D10C,TNFSF10,TNFSF4,TNFSF8,WDFY4,ZBP1	56
Hematological System Development and Function,Lymphoid Tissue Structure and Development,Tissue Morphology	morphology	Morphology of lymphoid tissue	1,41E-10	CCR7,CD28,CD37,CEBPE,CLEC4A,DOK2,FCER1G,HCST,IL10,INPP5D,ITGAL,JAK3,KLHL6,LAT,LCK,LGALS9B,mir-10,NLRP12,PIK3CG,PTPN22,RAB27B,RGS1,SIX1,SPI1,SPN,STAT5A,STK3,TXNIP,VAV1,WDFY4,ZC3H12C	31
Cell-To-Cell Signaling and Interaction,Cellular Function and Maintenance,Inflammatory Response	phagocytosis	Phagocytosis of blood cells	1,42E-10	CD38,CD93,FCER1G,FCMR,FERMT3,INPP5D,ITGAM,LTB4R,MGAT1,mir-10,mir-142,MYO1G,NCKAP1L,PLAU,PTPN7,SELPLG,SIRPB1,SPI1,STIM1,ZNF217	20
Cell Death and Survival,Cellular Compromise	cytotoxicity	Cytotoxicity of natural killer cells	1,86E-10	CD244,CD27,CD38,CD48,CD6,CD69,FERMT3,IL10,ITGAL,LAT,LCK,SPN,TNFSF10,VAV1	14
Cellular Function and Maintenance	engulfment	Engulfment of blood cells	1,96E-10	CCR7,CD38,CD93,FCER1G,FCMR,FERMT3,INPP5D,ITGAM,LTB4R,MGAT1,mir-10,mir-142,MYO1G,NCKAP1L,PLAU,PTPN7,SELPLG,SIRPB1,SPI1,STIM1,ZNF217	21
Humoral Immune Response,Protein Synthesis	quantity	Quantity of IgG2a	2,10E-10	BTLA,CCR7,CD28,CD69,CLEC4A,DHRS4,FCER1G,IL10,LCK,PTPN22,TANK,TNFSF10,VAV1	13
Cell Death and Survival,Cellular Compromise	cytotoxicity	Cytotoxicity of leukocytes	2,13E-10	CD244,CD27,CD38,CD48,CD5,CD6,CD69,FERMT3,IL10,IL23A,ITGAL,ITGAM,LAT,LCK,SPN,TNFSF10,VAV1	17
Cell-To-Cell Signaling and Interaction	immune response	Immune response of myeloid cells	2,28E-10	CD38,CD93,FCER1G,FCMR,IL10,INPP5D,ITGAL,ITGAM,LTB4R,mir-10,mir-142,NCKAP1L,OSM,PIK3CG,PLAU,SELPLG,SIRPB1,SPI1,STIM1	19
Endocrine System Disorders,Gastrointestinal Disease,Immunological Disease,Metabolic Disease,Organismal Injury and Abnormalities	insulin-dependent diabetes mellitus	Insulin-dependent diabetes mellitus	2,31E-10	AIF1,APOBR,CCR7,CD27,CD28,CD38,CD5,CLEC4A,CMAHP,COL1A2,FCER1G,FCMR,GHRL,HCST,LAT,LCK,MZB1,PTPN22,PTPRO,RGS1,RINL,SIRPB1,SPN,STAP1,TNFSF10,TNFSF4,TNFSF8,ZBP1	28
Cell-To-Cell Signaling and Interaction,Hematological System Development and Function,Immune Cell Trafficking	adhesion	Adhesion of antigen presenting cells	2,58E-10	CD48,ICAM2,ICAM3,ITGAL,ITGAM,NPY,PIK3CG,PLAU,SPI1,STAB1	10
Lymphoid Tissue Structure and Development,Tissue Morphology	quantity	Quantity of lymphoid tissue	3,01E-10	CCR7,CD244,CD28,CD37,CD5,CLEC4A,FCMR,IL10,INPP5D,JAK3,KLHL6,LAT,LCK,NEDD9,NPY,OSM,PIK3CG,PTPN22,RGS1,SH2D3C,SPI1,STAT5A,VAV1,WDFY4,ZC3H12C	25
Cell-To-Cell Signaling and Interaction	binding	Binding of myeloid cells	3,09E-10	CD37,CD48,CD69,FERMT3,ICAM3,IFNA2,IL10,INPP5D,ITGAL,ITGAM,LSP1,PIK3CG,PLAU,PLCB2,PTPN22,SELPLG,SPI1,STAB1,VAV1	19
Cellular Function and Maintenance	endocytosis	Endocytosis	3,74E-10	CCR7,CD38,CD93,FCER1G,FCMR,FERMT3,IFITM3,IGKV2-30,IGKV2D-30,INPP5D,ITGAL,ITGAM,LAT,LTB4R,MGAT1,mir-10,mir-142,MYO1G,NCKAP1L,PARK7,PEAR1,PLAU,PTPN7,RAB27B,RINL,SELPLG,SIRPB1,SPI1,STAB1,STIM1,TNFSF10,TRAF3IP3,VAV1,ZNF217	34
Humoral Immune Response,Protein Synthesis	quantity	Quantity of IgG1	4,12E-10	BTLA,CCR7,CD28,CD37,CLEC4A,FCER1G,FCMR,IGLL1/IGLL5,IL10,LCK,PTPN22,TANK,TNFSF10,VAV1	14
Embryonic Development,Hematological System Development and Function,Lymphoid Tissue Structure and Development,Organ Development,Organismal Development,Tissue Development	formation	Formation of lymphoid tissue	4,39E-10	ANGPTL2,CCR7,CD28,CD37,CD5,IL10,IL23A,ITGAL,JAK3,KLHL6,LAT,LCK,LGALS9B,LMO2,LYL1,LYVE1,OSM,PTPN22,RGS1,SIX1,SPI1,TRAF3IP3,VAV1,ZC3H12C	24
Cell-To-Cell Signaling and Interaction,Hematological System Development and Function	aggregation	Aggregation of blood cells	5,18E-10	ANGPTL2,F2RL3,FCER1G,FERMT3,ICAM3,INPP5D,ITGAL,LAT,LCK,P2RX1,PEAR1,PIK3CG,PLCB2,PTPN7,RAB27B,RGS18,SELPLG,SPN,TSPAN32,VAV1	20
Tissue Development	accumulation	Accumulation of cells	5,20E-10	CCR7,CD27,CD28,CLEC4A,F2RL3,IL10,IL23A,INPP5D,ITGAL,ITGAM,LAT,LTC4S,NLRP12,OSM,PIK3CG,PLAU,PYY,RGS18,SELPLG,SPI1,STAT5A,STK3,TNFSF10,TNFSF4	24
Hematological System Development and Function,Tissue Development	accumulation	Accumulation of blood cells	5,56E-10	CCR7,CD27,CD28,CLEC4A,F2RL3,IL10,IL23A,INPP5D,ITGAL,ITGAM,LAT,LTC4S,NLRP12,OSM,PIK3CG,PLAU,PYY,RGS18,SELPLG,STAT5A,TNFSF10,TNFSF4	22
Hematological System Development and Function,Lymphoid Tissue Structure and Development,Tissue Morphology	quantity	Quantity of regulatory T lymphocytes	5,78E-10	CD27,CD28,CD38,CD5,CD69,IL10,LGALS9B,mir-10,NFKBID,PTPN22,SELPLG,STAT5A,TNFSF4,TRAF3IP3,TXNIP	15
Cell Death and Survival	cell death	Cell death of blood cells	6,27E-10	AKTIP,BTLA,CCR7,CD27,CD28,CD38,CD48,CD5,CD6,CD69,FCER1G,FCMR,GPR132,IFNA2,IL10,INPP5D,ITGAL,ITGAM,JAK3,LAT,LCK,LYL1,mir-142,MZB1,NFAT5,NFKBID,OSM,PIK3CG,PTPN22,SELPLG,SPI1,SPN,STAT5A,TNFSF10,TNFSF8,VAV1	36
Cell Death and Survival,Cellular Compromise	cytotoxicity	Cytotoxicity of lymphocytes	7,10E-10	CD244,CD27,CD38,CD48,CD5,CD6,CD69,FERMT3,IL10,IL23A,ITGAL,LAT,LCK,SPN,TNFSF10,VAV1	16
Cellular Function and Maintenance	homeostasis	Cellular homeostasis	9,78E-10	ACAP1,BST2,CCR7,CD244,CD27,CD28,CD38,CD5,CD52,CD6,CD69,DOK2,FAM20A,FCER1G,FOXG1,GCM2,GDF3,GHRL,GPR132,GPR21,GRIK5,IFNA2,IL10,IL23A,INPP5D,ITGAL,JAK3,LAT,LCK,LGALS9B,LIN28B,LMO2,LTB4R,LYL1,MACROH2A1,MGAT1,mir-10,mir-142,MVB12A,NCKAP1L,NFKBID,NPY,NUAK1,OSM,PARK7,PIK3CG,PLAU,PLCB2,PTPN22,PYY,SLA2,SPI1,SPN,STAT5A,STIM1,TBC1D10C,TFAP2B,TNFSF10,TNFSF4,TNFSF8,TRAF3IP3,TXNIP,VAV1	63
Cell-To-Cell Signaling and Interaction	adhesion	Adhesion of myeloid cells	1,18E-09	CD37,FERMT3,ICAM3,IFNA2,IL10,INPP5D,ITGAL,ITGAM,PIK3CG,PLAU,PLCB2,PTPN22,SELPLG,SPI1,STAB1,VAV1	16
Hematological System Development and Function,Lymphoid Tissue Structure and Development,Organ Morphology,Tissue Morphology	morphology	Morphology of lymphoid organ	1,19E-09	CCR7,CD28,CEBPE,CLEC4A,DOK2,FCER1G,HCST,IL10,INPP5D,ITGAL,JAK3,KLHL6,LAT,LCK,mir-10,NLRP12,PIK3CG,PTPN22,RAB27B,SIX1,SPI1,SPN,STAT5A,STK3,TXNIP,VAV1,WDFY4,ZC3H12C	28
Cell-To-Cell Signaling and Interaction,Inflammatory Response	response	Response of phagocytes	1,20E-09	CD38,CD93,FCER1G,IL10,INPP5D,ITGAL,ITGAM,LTB4R,mir-10,mir-142,NCKAP1L,OSM,PIK3CG,PLAU,PLCB2,SELPLG,SIRPB1,SPI1,STIM1,TNFSF4	20
Cell Death and Survival	cell death	Cell death of lymphocytes	1,21E-09	AKTIP,CD27,CD28,CD38,CD5,CD6,FCMR,GPR132,IFNA2,IL10,INPP5D,ITGAL,JAK3,LAT,LCK,mir-142,NFAT5,NFKBID,PIK3CG,PTPN22,SPI1,SPN,STAT5A,TNFSF10,VAV1	25
Cellular Movement,Hematological System Development and Function,Immune Cell Trafficking,Inflammatory Response	migration	Migration of phagocytes	1,33E-09	CCR7,CD37,CD38,CD5,CEBPE,ICAM2,IFNA2,IL10,INPP5D,ITGAL,ITGAM,LSP1,mir-10,NLRP12,NPY,PIK3CG,PLAU,PLCB2,SELPLG,SLC17A9,STAB1,VAV1	22
Cell Death and Survival	cell death	Cell death of immune cells	1,45E-09	AKTIP,BTLA,CCR7,CD27,CD28,CD38,CD48,CD5,CD6,CD69,FCER1G,FCMR,GPR132,IFNA2,IL10,INPP5D,ITGAL,ITGAM,JAK3,LAT,LCK,mir-142,MZB1,NFAT5,NFKBID,PIK3CG,PTPN22,SELPLG,SPI1,SPN,STAT5A,TNFSF10,TNFSF8,VAV1	34
Hematological System Development and Function,Hematopoiesis,Tissue Morphology	quantity	Quantity of hematopoietic progenitor cells	1,49E-09	CCR7,CD244,CD28,CD5,CD69,CLEC4A,DOK2,IGLL1/IGLL5,IL10,INPP5D,JAK3,LAT,LCK,LIN28B,LYL1,MZB1,NFAT5,NPY,OSM,PARK7,PIK3CG,RGS18,SPI1,STAT5A,TNFSF10,VAV1,WDFY4	27
Inflammatory Response	inflammation	Inflammation of body cavity	1,66E-09	BTLA,CCR7,CD28,CD38,CD48,CD69,CEBPE,COL1A2,F2RL3,GHRL,GPR132,HNF1B,IFNA2,IL10,IL23A,INPP5D,ISG20,ITGAL,ITGAM,JAK3,LAPTM5,LGALS9B,LTB4R,LTC4S,mir-10,mir-142,MZB1,NFAT5,NFKBID,NLRP12,NPY,OSM,PARK7,PDGFRB,PIK3CG,PLAU,PTPN22,RASSF1,SPI1,STAB1,STAT5A,TANK,TNFSF10,TNFSF4,VAV1,ZBP1	46
Cell-To-Cell Signaling and Interaction,Inflammatory Response	immune response	Immune response of phagocytes	1,69E-09	CD38,CD93,FCER1G,IL10,INPP5D,ITGAL,ITGAM,LTB4R,mir-10,mir-142,NCKAP1L,OSM,PIK3CG,PLAU,SELPLG,SIRPB1,SPI1,STIM1,TNFSF4	19
Cell-To-Cell Signaling and Interaction,Hematological System Development and Function,Immune Cell Trafficking,Inflammatory Response	binding	Binding of neutrophils	2,32E-09	CD37,FERMT3,IFNA2,INPP5D,ITGAL,ITGAM,LSP1,PIK3CG,PLAU,PLCB2,PTPN22,SELPLG,VAV1	13
Cell-mediated Immune Response,Cellular Movement,Hematological System Development and Function,Immune Cell Trafficking	cell movement	Cell movement of T lymphocytes	2,40E-09	CCR7,CD28,CD6,CD69,IFNA2,IL10,IL23A,INPP5D,ITGAL,JAK3,LAT,mir-142,PIK3CG,PLCB2,RGS1,RIPOR2,SELPLG,STAB1,TNFSF4,VAV1	20
Cell-To-Cell Signaling and Interaction,Cellular Function and Maintenance,Inflammatory Response	phagocytosis	Phagocytosis of leukocytes	2,49E-09	CD38,CD93,FCER1G,FCMR,INPP5D,ITGAM,LTB4R,mir-10,mir-142,MYO1G,NCKAP1L,PLAU,SELPLG,SIRPB1,SPI1,STIM1	16
Cell-To-Cell Signaling and Interaction,Cellular Movement,Hematological System Development and Function,Immune Cell Trafficking	recruitment	Recruitment of granulocytes	2,72E-09	BTLA,CCR7,CCRL2,CD28,CD37,CD69,FERMT3,GPR132,IL10,ITGAM,LSP1,LTB4R,P2RX1,PIK3CG,SELPLG,SLC17A9,STAT5A,VAV1	18
Cellular Development,Hematological System Development and Function,Lymphoid Tissue Structure and Development	maturation	Maturation of leukocytes	3,21E-09	BTLA,CCDC88B,CD28,CD69,CEBPE,GPR132,IFNA2,IGLL1/IGLL5,IL10,IL23A,INPP5D,ITGAM,LAT,LCK,STAT5A,TNFSF10,TNFSF8,VAV1	18
Cellular Development,Hematological System Development and Function,Lymphoid Tissue Structure and Development	maturation	Maturation of mononuclear leukocytes	3,36E-09	BTLA,CCDC88B,CD28,GPR132,IFNA2,IGLL1/IGLL5,IL10,ITGAM,LAT,LCK,STAT5A,TNFSF10,TNFSF8,VAV1	14
Cell-To-Cell Signaling and Interaction,Hematological System Development and Function,Immune Cell Trafficking,Inflammatory Response	adhesion	Adhesion of neutrophils	3,69E-09	CD37,FERMT3,IFNA2,INPP5D,ITGAL,ITGAM,PIK3CG,PLAU,PLCB2,PTPN22,SELPLG,VAV1	12
Cell Morphology	morphology	Morphology of blood cells	4,06E-09	CCR7,CD28,CEBPE,FCMR,FERMT3,ICAM2,IGLL1/IGLL5,IL10,INPP5D,ITGAM,JAK3,LAT,LCK,mir-10,mir-142,NCKAP1L,PDGFRB,PIK3CG,PTPN22,SPI1,STAT5A,TNFSF10,TRAF3IP3,TXNIP,VAV1	25
Hematological System Development and Function,Immune Cell Trafficking,Inflammatory Response,Tissue Development	accumulation	Accumulation of leukocytes	4,44E-09	CCR7,CD27,CD28,CLEC4A,IL10,IL23A,INPP5D,ITGAL,ITGAM,LAT,LTC4S,NLRP12,OSM,PIK3CG,PLAU,PYY,SELPLG,STAT5A,TNFSF10,TNFSF4	20
Cellular Function and Maintenance	engulfment	Engulfment of leukocytes	4,53E-09	CCR7,CD38,CD93,FCER1G,FCMR,INPP5D,ITGAM,LTB4R,mir-10,mir-142,MYO1G,NCKAP1L,PLAU,SELPLG,SIRPB1,SPI1,STIM1	17
Cancer,Organismal Injury and Abnormalities	tumorigenesis	Tumorigenesis of tissue	5,11E-09	ACAP1,ADGRG5,AGBL3,AHNAK,AIF1,AKAP10,AKTIP,AMPD2,ANGPTL2,APOBR,ARHGAP30,ARL5C,BST2,BTLA,C11orf21,C15orf39,C15orf62,C16orf54,C17orf97,CASS4,CCDC88B,CCR7,CCRL2,CD244,CD27,CD28,CD37,CD38,CD48,CD5,CD52,CD6,CD69,CD93,CDH20,CDHR2,CDHR5,CDX2,CEBPE,CHAD,CIART,CLEC4A,CMTM2,CMTM3,COL16A1,COL1A2,CRYBG1,CRYGD,CWH43,DENND1C,DENND2D,DHRS4,DLX6-AS1,DNAH8,DOK2,DUSP2,EVI2B,EXOSC3,F2RL3,FAM20A,FBLIM1,FCER1G,FCMR,F…	233
Cell-To-Cell Signaling and Interaction,Hematological System Development and Function,Immune Cell Trafficking	binding	Binding of granulocytes	5,80E-09	CD37,FERMT3,ICAM3,IFNA2,INPP5D,ITGAL,ITGAM,LSP1,PIK3CG,PLAU,PLCB2,PTPN22,SELPLG,VAV1	14
Cell-To-Cell Signaling and Interaction,Hematological System Development and Function,Immune Cell Trafficking	adhesion	Adhesion of granulocytes	6,20E-09	CD37,FERMT3,ICAM3,IFNA2,INPP5D,ITGAL,ITGAM,PIK3CG,PLAU,PLCB2,PTPN22,SELPLG,VAV1	13
Cellular Movement,Hematological System Development and Function,Immune Cell Trafficking,Inflammatory Response	migration	Migration of neutrophils	6,75E-09	CCR7,CD37,CEBPE,INPP5D,ITGAL,ITGAM,LSP1,NLRP12,PIK3CG,PLAU,PLCB2,SELPLG,SLC17A9,VAV1	14
Cell-To-Cell Signaling and Interaction,Cellular Movement,Hematological System Development and Function,Immune Cell Trafficking	recruitment	Recruitment of leukocytes	6,83E-09	BTLA,CCR7,CCRL2,CD28,CD37,CD69,CD93,FERMT3,GPR132,IL10,IL23A,INPP5D,ITGAM,LSP1,LTB4R,OSM,P2RX1,PIK3CG,SELPLG,SLC17A9,STAT5A,VAV1	22
Cellular Movement	migration	Migration of myeloid cells	7,54E-09	CCR7,CD37,CEBPE,ICAM2,INPP5D,ITGAL,ITGAM,LSP1,mir-10,NLRP12,PIK3CG,PLAU,PLCB2,SELPLG,SLC17A9,STAB1,VAV1	17
Cell-To-Cell Signaling and Interaction,Cellular Movement,Hematological System Development and Function,Immune Cell Trafficking,Inflammatory Response	recruitment	Recruitment of phagocytes	8,82E-09	CCR7,CCRL2,CD28,CD37,CD69,FERMT3,GPR132,IL10,INPP5D,ITGAM,LSP1,LTB4R,OSM,P2RX1,PIK3CG,SELPLG,SLC17A9,STAT5A,VAV1	19
Cellular Compromise,Inflammatory Response	degranulation	Degranulation of leukocytes	9,73E-09	BST2,CD244,CD48,CD93,FCER1G,GPR84,IL10,IL23A,INPP5D,ITGAL,ITGAM,LAT,LTB4R,mir-142,NCKAP1L,NFAM1,P2RX1,PIK3CG,PLAU,PRAM1,PTPN22,SIRPB1,SLC2A3,STAT5A,STIM1,TBC1D10C,VAV1	27
Immunological Disease,Inflammatory Disease,Inflammatory Response,Neurological Disease,Organismal Injury and Abnormalities	experimental autoimmune encephalomyelitis	Experimental autoimmune encephalomyelitis	1,04E-08	AIF1,BTLA,CCR7,CD28,CD5,CD6,FCER1G,HCST,IFITM3,IL10,IL23A,LGALS9B,mir-10,mir-193,NPY,NUAK1,PTPN22,SOAT2,SPI1,SPN,STIM1,TNFSF10,TNFSF4	23
Cell-To-Cell Signaling and Interaction,Cellular Function and Maintenance,Hematological System Development and Function	phagocytosis	Phagocytosis of myeloid cells	1,08E-08	CD38,CD93,FCER1G,FCMR,INPP5D,ITGAM,LTB4R,mir-10,mir-142,NCKAP1L,PLAU,SELPLG,SIRPB1,SPI1,STIM1	15
Cell-To-Cell Signaling and Interaction,Cellular Movement	recruitment	Recruitment of cells	1,16E-08	BTLA,CCR7,CCRL2,CD28,CD37,CD69,CD93,FERMT3,GPR132,IL10,IL23A,INPP5D,ITGAM,LSP1,LTB4R,OSM,P2RX1,PDGFRB,PIK3CG,SELPLG,SLC17A9,STAT5A,VAV1	23
Cell Death and Survival	cell death	Cell death of T lymphocytes	1,19E-08	AKTIP,CD27,CD28,CD38,CD5,CD6,FCMR,GPR132,IFNA2,IL10,JAK3,LAT,LCK,mir-142,NFAT5,NFKBID,PIK3CG,PTPN22,SPN,STAT5A,TNFSF10	21
Cell Morphology	polarization	Polarization of leukocytes	1,20E-08	CCR7,CD28,CD6,FCER1G,IL10,LCK,LSP1,mir-10,NPY,RIPOR2,SPN,VAV1,ZBP1	13
Hematological System Development and Function,Inflammatory Response,Tissue Morphology	quantity	Quantity of phagocytes	1,30E-08	CCR7,CLEC4A,FCER1G,GHRL,GPR132,IL10,IL23A,INPP5D,ITGAL,ITGAM,JAK3,LGALS9B,LSP1,LTC4S,mir-142,NLRC3,NLRP12,NPY,PIK3CG,PLAU,SELPLG,SPI1,STAB1,STAT5A,TNFSF10,ZC3H12C	26
Cellular Movement,Hematological System Development and Function,Immune Cell Trafficking	migration	Migration of granulocytes	1,30E-08	CCR7,CD37,CEBPE,ICAM2,INPP5D,ITGAL,ITGAM,LSP1,NLRP12,PIK3CG,PLAU,PLCB2,SELPLG,SLC17A9,VAV1	15
Cellular Development,Cellular Growth and Proliferation,Hematological System Development and Function,Lymphoid Tissue Structure and Development	expansion	Expansion of lymphocytes	1,40E-08	BTLA,CCR7,CD244,CD27,CD28,CD69,IL10,IL23A,JAK3,LAT,LGALS9B,mir-142,PIK3CG,PTPN22,SPI1,STAT5A	16
Cell-To-Cell Signaling and Interaction	response	Response of mononuclear leukocytes	1,51E-08	CCR7,CD244,CD27,CD28,CD38,CD48,CD5,CD6,CD69,CD93,IL10,IL23A,OSM,SELPLG,SLA2,STAT5A,TNFSF8,VAV1	18
Cell Signaling,Molecular Transport,Vitamin and Mineral Metabolism	mobilization	Mobilization of Ca2+	1,51E-08	CCR7,CD244,CD28,CD38,CD48,CD5,CD6,F2RL3,FCER1G,GHRL,GPR132,IL10,LAT,LCK,LTB4R,NPY,PIK3CG,PYY,SCT,STIM1,VAV1	21
Metabolic Disease,Organismal Injury and Abnormalities	glucose metabolism disorder	Glucose metabolism disorder	1,83E-08	AIF1,APOBR,CCR7,CCRL2,CD27,CD28,CD38,CD5,CD52,CD93,CLEC4A,CMAHP,COL16A1,COL1A2,CWH43,FCER1G,FCMR,GHRL,HCST,HNF1B,HPN,IFITM3,IL10,IL23A,ITGAM,LAT,LCK,LGALS12,LGALS9B,LTB4R,LTC4S,ME1,mir-10,mir-142,MZB1,NPY,OSM,P2RY14,PDGFRB,PIK3CG,PTPN22,PTPRO,PYY,QPRT,RGS1,RINL,SIRPB1,SLC17A9,SLC2A3,SPN,STAP1,TFAP2B,TNFSF10,TNFSF4,TNFSF8,TXNIP,ZBP1	57
Cellular Development,Cellular Growth and Proliferation,Hematological System Development and Function,Lymphoid Tissue Structure and Development	proliferation	NK cell proliferation	2,02E-08	CCR7,CD244,CD27,CD28,CD48,IFNA2,IL10,INPP5D,JAK3,PIK3CG,SPI1,STAT5A	12
Hematological System Development and Function,Hematopoiesis	development	Development of hematopoietic system	2,13E-08	CD5,DOK2,H4C9,IFNA2,IGLL1/IGLL5,IL10,INPP5D,ITGAL,JAK3,LAT,LCK,LMO2,LYL1,NLRP12,OSM,PTPN22,RGS18,SCIN,SPI1,STAT5A,TNFSF10,TRAF3IP3,VAV1	23
Cellular Development,Cellular Growth and Proliferation,Hematological System Development and Function,Humoral Immune Response,Lymphoid Tissue Structure and Development	proliferation	Proliferation of B lymphocytes	2,14E-08	BTLA,CD244,CD38,CD6,CLEC4A,IFNA2,IGLL1/IGLL5,IL10,INPP5D,LGALS9B,mir-142,MZB1,NCKAP1L,PIK3CG,SH2D3C,SPI1,STAT5A,STIM1,TANK,VAV1	20
Cellular Growth and Proliferation	expansion	Expansion of cells	2,32E-08	AKTIP,BTLA,CCR7,CD244,CD27,CD28,CD69,DOK2,FOXG1,IL10,IL23A,INPP5D,JAK3,LAT,LGALS9B,mir-142,OSM,PIK3CG,PTPN22,SPI1,STAT5A	21
Cancer,Organismal Injury and Abnormalities	non-hematological solid tumor	Non-hematological solid tumor	2,70E-08	ACAP1,ADGRG5,AGBL3,AHNAK,AIF1,AKAP10,AKR7L,AKTIP,AMPD2,ANGPTL2,APOBR,ARHGAP30,ARL5C,BST2,BTLA,C11orf21,C15orf39,C15orf62,C16orf54,C17orf97,CASS4,CCDC88B,CCR7,CCRL2,CD244,CD27,CD28,CD37,CD38,CD48,CD5,CD52,CD6,CD69,CD93,CDH20,CDHR2,CDHR5,CDX2,CEBPE,CHAD,CIART,CLEC4A,CMTM2,CMTM3,COL16A1,COL1A2,CRYBG1,CRYGD,CWH43,DENND1C,DENND2D,DHRS4,DLX6-AS1,DNAH8,DOK2,DUSP2,EVI2B,EXOSC3,F2RL3,FAM20A,FBLIM1,FCER1G,…	234
Hematological Disease,Immunological Disease	T-cell lymphoproliferative disorder	T-cell lymphoproliferative disorder	2,92E-08	CCR7,CD27,CD28,CD5,CD52,CD69,COL1A2,CRYBG1,DUSP2,HOXA7,IFNA2,IL10,ISG20,ITGAM,JAK3,LAT,LCK,LMO2,LYL1,mir-10,mir-142,MYO1G,OSM,PDGFRB,PIK3CG,SELPLG,SLC17A9,SPI1,SPN,STAT5A,TNFSF10,VAV1,VWA1,ZNF217	34
Cancer,Organismal Injury and Abnormalities	non-melanoma solid tumor	Non-melanoma solid tumor	3,02E-08	ACAP1,ADGRG5,AGBL3,AHNAK,AIF1,AKAP10,AKR7L,AKTIP,AMPD2,ANGPTL2,APOBR,ARHGAP30,ARL5C,BST2,BTLA,C11orf21,C15orf39,C15orf62,C16orf54,C17orf97,CASS4,CCDC88B,CCR7,CCRL2,CD244,CD27,CD28,CD37,CD38,CD48,CD5,CD52,CD6,CD69,CD93,CDH20,CDHR2,CDHR5,CDX2,CEBPE,CHAD,CIART,CLEC4A,CMTM2,CMTM3,COL16A1,COL1A2,CRYBG1,CRYGD,CWH43,DENND1C,DENND2D,DHRS4,DLX6-AS1,DNAH8,DOK2,DUSP2,EVI2B,EXOSC3,F2RL3,FAM20A,FBLIM1,FCER1G,…	233
Hematological System Development and Function,Tissue Morphology	quantity	Quantity of myeloid cells	3,55E-08	CEBPE,CLEC4A,GHRL,GPR132,IL10,IL23A,INPP5D,ITGAL,ITGAM,JAK3,LGALS9B,LIN28B,LSP1,LTC4S,LYL1,mir-142,NLRC3,NLRP12,NPY,PIK3CG,PLAU,RGS18,SELPLG,SPI1,STAB1,STAT5A,STK3,TNFSF10,ZC3H12C	29
Cellular Compromise,Inflammatory Response	degranulation	Degranulation of cells	3,55E-08	BST2,CD244,CD48,CD93,FCER1G,FERMT3,GPR84,IL10,IL23A,INPP5D,ITGAL,ITGAM,LAT,LTB4R,mir-142,NCKAP1L,NFAM1,P2RX1,PIK3CG,PLAU,PRAM1,PTPN22,RAB27B,SIRPB1,SLC2A3,STAT5A,STIM1,TBC1D10C,VAV1	29
Cell-To-Cell Signaling and Interaction,Cellular Movement	recruitment	Recruitment of myeloid cells	3,66E-08	BTLA,CCR7,CCRL2,CD28,CD37,CD69,FERMT3,GPR132,IL10,INPP5D,ITGAM,LSP1,LTB4R,P2RX1,PIK3CG,SELPLG,SLC17A9,STAT5A,VAV1	19
Cell Death and Survival	cytolysis	Cytolysis of lymphocytes	4,28E-08	CD244,CD48,FCER1G,HCST,ITGAL,LCK,PIK3CG,STAT5A,TNFSF10,VAV1	10
Cellular Movement	cellular infiltration	Cellular infiltration by myeloid cells	5,09E-08	CCR7,CD48,FCER1G,IFNA2,IL10,INPP5D,ITGAL,ITGAM,JAK3,LTB4R,LTC4S,OSM,PIK3CG,PLAU,PLCB2,SPI1,STIM1,TNFSF4,TNFSF8,VAV1,ZBP1	21
Cell Death and Survival	cell viability	Cell viability of leukocytes	5,47E-08	BTLA,CCR7,CD28,CD38,CD48,FCER1G,FCMR,IL10,INPP5D,ITGAL,JAK3,LAT,PIK3CG,SELPLG,SPN,STAT5A,TNFSF10,TNFSF8	18
Cellular Compromise,Inflammatory Response	degranulation	Degranulation of myeloid cells	6,06E-08	BST2,CD48,CD93,FCER1G,GPR84,IL23A,INPP5D,ITGAL,ITGAM,LAT,LTB4R,mir-142,NCKAP1L,NFAM1,P2RX1,PIK3CG,PLAU,PRAM1,PTPN22,SIRPB1,SLC2A3,STAT5A,STIM1,TBC1D10C,VAV1	25
Hematological System Development and Function,Immunological Disease,Lymphoid Tissue Structure and Development,Organ Morphology,Organismal Injury and Abnormalities,Tissue Morphology	abnormal morphology	Abnormal morphology of lymphoid organ	6,17E-08	CCR7,CD28,CEBPE,CLEC4A,DOK2,FCER1G,INPP5D,JAK3,KLHL6,LAT,LCK,mir-10,NLRP12,PTPN22,SIX1,SPI1,STAT5A,STK3,TXNIP,VAV1,WDFY4,ZC3H12C	22
Cell Death and Survival	cell viability	Cell viability of blood cells	7,06E-08	BTLA,CCR7,CD28,CD38,CD48,FCER1G,FCMR,IL10,INPP5D,ITGAL,JAK3,LAT,PIK3CG,RGS18,SELPLG,SPN,STAT5A,TNFSF10,TNFSF8	19
Cellular Development,Cellular Growth and Proliferation,Hematological System Development and Function,Lymphoid Tissue Structure and Development	expansion	Expansion of T lymphocytes	7,07E-08	BTLA,CCR7,CD244,CD27,CD28,CD69,IL10,IL23A,JAK3,LAT,LGALS9B,PIK3CG,PTPN22,SPI1	14
Cellular Function and Maintenance	engulfment	Engulfment of phagocytes	7,18E-08	CCR7,CD38,CD93,FCER1G,INPP5D,ITGAM,LTB4R,mir-10,mir-142,NCKAP1L,PLAU,SELPLG,SIRPB1,SPI1,STIM1	15
Endocrine System Disorders,Gastrointestinal Disease,Metabolic Disease,Organismal Injury and Abnormalities	diabetes mellitus	Diabetes mellitus	7,89E-08	AIF1,APOBR,CCR7,CCRL2,CD27,CD28,CD38,CD5,CD52,CLEC4A,CMAHP,COL16A1,COL1A2,CWH43,FCER1G,FCMR,GHRL,HCST,HNF1B,HPN,IFITM3,IL10,IL23A,ITGAM,LAT,LCK,LGALS9B,LTC4S,ME1,mir-10,mir-142,MZB1,NPY,PDGFRB,PTPN22,PTPRO,PYY,QPRT,RGS1,RINL,SIRPB1,SLC2A3,SPN,STAP1,TNFSF10,TNFSF4,TNFSF8,TXNIP,ZBP1	49
Cancer,Organismal Injury and Abnormalities	carcinoma	Carcinoma	7,99E-08	ACAP1,ADGRG5,AGBL3,AHNAK,AIF1,AKAP10,AKTIP,AMPD2,ANGPTL2,APOBR,ARHGAP30,ARL5C,BST2,BTLA,C11orf21,C15orf39,C15orf62,C16orf54,C17orf97,CASS4,CCDC88B,CCR7,CCRL2,CD244,CD27,CD28,CD37,CD38,CD48,CD5,CD6,CD69,CD93,CDH20,CDHR2,CDHR5,CDX2,CEBPE,CHAD,CIART,CLEC4A,CMTM2,CMTM3,COL16A1,COL1A2,CRYBG1,CRYGD,CWH43,DENND1C,DENND2D,DHRS4,DLX6-AS1,DNAH8,DOK2,DUSP2,EVI2B,EXOSC3,F2RL3,FAM20A,FBLIM1,FCMR,FCRL6,FERMT3,…	230
Cell-To-Cell Signaling and Interaction,Cellular Function and Maintenance,Inflammatory Response	phagocytosis	Phagocytosis of phagocytes	8,46E-08	CD38,CD93,FCER1G,INPP5D,ITGAM,LTB4R,mir-10,mir-142,NCKAP1L,PLAU,SELPLG,SIRPB1,SPI1,STIM1	14
Cellular Development,Cellular Growth and Proliferation	proliferation	Proliferation of leukemia cell lines	8,75E-08	CEBPE,DOK2,FCER1G,HAND2-AS1,IFNA2,IL10,IL23A,INPP5D,JAK3,LCK,mir-10,PLAU,PTPN22,SPI1,STAT5A,TNFSF10,TXNIP	17
Organismal Development,Organismal Injury and Abnormalities	abnormal morphology	Abnormal morphology of abdomen	8,82E-08	AMPD2,CCR7,CD28,CD38,DOK2,FAM20A,FCER1G,FEZF1,HCST,HNF1B,IL10,INPP5D,JAK3,KLHL6,LAT,LGALS9B,LIN28B,mir-10,mir-193,NFAT5,NLRP12,PARK7,PDGFRB,PLAU,PTPN22,PTPRO,RASSF1,RGS1,SFRP2,SIX1,SOAT2,SPI1,STAT5A,STK3,TFAP2B,TXNIP,VAV1,WDFY4	38
Cell Death and Survival	survival	Cell survival	8,92E-08	BTLA,CCR7,CD27,CD28,CD38,CD48,CEBPE,DOK2,DUSP2,FCER1G,FCMR,FOXG1,GHRL,HNF1B,HNRNPU,IFNA2,IL10,INPP5D,ITGAL,ITGAM,JAK3,LAT,LCK,MACROH2A1,MGAT1,mir-10,mir-142,mir-193,NEDD9,NFAT5,NPY,NUAK1,OSM,OTX2,PARK7,PDGFRB,PIK3CG,PLAU,PPP1R16B,PTPN22,PTPN7,PTPRO,RASSF1,RGS18,SELPLG,SFRP2,SIX1,SLC2A3,SPN,STAT5A,STK3,TANK,TNFSF10,TNFSF8,TXNIP,ZNF124	56
Cellular Development,Cellular Growth and Proliferation,Hematological System Development and Function,Lymphoid Tissue Structure and Development	proliferation	Proliferation of helper T lymphocytes	8,97E-08	BTLA,CD28,CD6,CD69,IFNA2,IL10,IL23A,NFKBID,OSM,PTPN22	10
Embryonic Development,Hematological System Development and Function,Lymphoid Tissue Structure and Development,Organ Development,Organismal Development,Tissue Development	formation	Formation of lymphoid organ	9,13E-08	CCR7,CD37,CD5,IL10,ITGAL,JAK3,KLHL6,LAT,LCK,LGALS9B,LMO2,LYL1,PTPN22,RGS1,SIX1,SPI1,TRAF3IP3,ZC3H12C	18
Cancer,Hematological Disease,Immunological Disease,Organismal Injury and Abnormalities	T-cell malignant neoplasm	T-cell malignant neoplasm	9,36E-08	CCR7,CD27,CD28,CD5,CD52,CD69,COL1A2,CRYBG1,DUSP2,HOXA7,IFNA2,IL10,ISG20,ITGAM,JAK3,LCK,LMO2,LYL1,mir-10,mir-142,MYO1G,OSM,PDGFRB,PIK3CG,SELPLG,SLC17A9,SPI1,SPN,STAT5A,TNFSF10,VAV1,VWA1,ZNF217	33
Cell Death and Survival	apoptosis	Apoptosis of blood cells	9,74E-08	AKTIP,CCR7,CD27,CD28,CD38,CD5,CD6,CD69,FCER1G,FCMR,GPR132,IFNA2,IL10,INPP5D,ITGAM,JAK3,LCK,LYL1,NFKBID,OSM,PIK3CG,PTPN22,SPI1,SPN,STAT5A,TNFSF10	26
Cellular Movement,Hematological System Development and Function,Immune Cell Trafficking	cellular infiltration	Cellular infiltration by mononuclear leukocytes	9,88E-08	CCR7,CD28,CD6,IL10,IL23A,IRX2,ITGAL,ITGAM,JAK3,OSM,PIK3CG,SELPLG,STAT5A,TNFSF10,TNFSF4,TRAF3IP3	16
Cell-To-Cell Signaling and Interaction	response	Response of antigen presenting cells	1,04E-07	CD38,CD93,FCER1G,IL10,INPP5D,ITGAM,LTB4R,mir-10,mir-142,NCKAP1L,PARK7,PIK3CG,PLCB2,SIRPB1,SPI1,TNFSF4	16
Cell-To-Cell Signaling and Interaction	selection	Selection of cells	1,27E-07	CCR7,CD28,LCK,PDGFRB,SPN,TNFSF10,TNFSF8,TRAF3IP3,VAV1	9
Cellular Movement,Hematological System Development and Function,Immune Cell Trafficking,Inflammatory Response	cell movement	Cell movement of dendritic cells	1,34E-07	CCR7,CCRL2,CD38,CD5,ICAM2,IFNA2,IL10,LSP1,LTB4R,NLRP12,NPY,PIK3CG,PLAU,SCT	14
Hematological System Development and Function,Lymphoid Tissue Structure and Development,Tissue Morphology	quantity	Quantity of natural killer cells	1,41E-07	CCR7,CD244,HCST,IFNA2,INPP5D,JAK3,NFAT5,PIK3CG,STAT5A,TXNIP,VAV1	11
Cancer,Organismal Injury and Abnormalities	nonhematologic malignant neoplasm	Nonhematologic malignant neoplasm	1,55E-07	ACAP1,ADGRG5,AGBL3,AHNAK,AIF1,AKAP10,AKTIP,AMPD2,ANGPTL2,APOBR,ARHGAP30,ARL5C,BST2,BTLA,C11orf21,C15orf39,C15orf62,C16orf54,C17orf97,CASS4,CCDC88B,CCR7,CCRL2,CD244,CD27,CD28,CD37,CD38,CD48,CD5,CD52,CD6,CD69,CD93,CDH20,CDHR2,CDHR5,CDX2,CEBPE,CHAD,CIART,CLEC4A,CMTM2,CMTM3,COL16A1,COL1A2,CRYBG1,CRYGD,CWH43,DENND1C,DENND2D,DHRS4,DLX6-AS1,DNAH8,DOK2,DUSP2,EVI2B,EXOSC3,F2RL3,FAM20A,FBLIM1,FCER1G,FCMR,F…	232
Free Radical Scavenging	synthesis	Synthesis of reactive oxygen species	1,58E-07	CD28,CD52,CEBPE,FCMR,GHRL,GPR132,IL10,ITGAM,LAT,LCK,MACROH2A1,NPY,PARK7,PIK3CG,PLAU,PLCB2,PRAM1,PTPN22,PYY,SELPLG,SH3BP1,SOAT2,SPI1,STAT5A,TXNIP,VAV1	26
Cell Death and Survival	apoptosis	Apoptosis of T lymphocytes	1,68E-07	AKTIP,CD27,CD28,CD38,CD5,CD6,FCMR,GPR132,IFNA2,IL10,JAK3,LCK,NFKBID,PIK3CG,PTPN22,SPN,STAT5A,TNFSF10	18
Cell Morphology	morphology	Morphology of leukocytes	1,84E-07	CCR7,CD28,CEBPE,FCMR,IGLL1/IGLL5,IL10,INPP5D,ITGAM,JAK3,LAT,LCK,mir-10,PIK3CG,PTPN22,SPI1,STAT5A,TRAF3IP3,TXNIP,VAV1	19
Cellular Compromise,Inflammatory Response	degranulation	Degranulation of phagocytes	1,85E-07	BST2,CD93,FCER1G,GPR84,IL23A,INPP5D,ITGAL,ITGAM,LAT,LTB4R,mir-142,NCKAP1L,NFAM1,P2RX1,PIK3CG,PLAU,PRAM1,PTPN22,SIRPB1,SLC2A3,STAT5A,STIM1,TBC1D10C,VAV1	24
Cell Death and Survival	apoptosis	Apoptosis of leukocytes	1,96E-07	AKTIP,CCR7,CD27,CD28,CD38,CD5,CD6,CD69,FCER1G,FCMR,GPR132,IFNA2,IL10,INPP5D,ITGAM,JAK3,LCK,NFKBID,PIK3CG,PTPN22,SPI1,SPN,STAT5A,TNFSF10	24
Cell-To-Cell Signaling and Interaction,Hematological System Development and Function,Inflammatory Response	aggregation	Aggregation of blood platelets	2,03E-07	ANGPTL2,F2RL3,FCER1G,FERMT3,INPP5D,LAT,P2RX1,PEAR1,PIK3CG,PLCB2,PTPN7,RAB27B,RGS18,TSPAN32,VAV1	15
Cell-To-Cell Signaling and Interaction,Hematological System Development and Function,Immune Cell Trafficking,Inflammatory Response	priming	Priming of Th2 cells	2,04E-07	FCER1G,IL10,STAT5A,TNFSF4	4
Cell Death and Survival	cell viability	Cell viability	2,29E-07	BTLA,CCR7,CD27,CD28,CD38,CD48,DOK2,DUSP2,FCER1G,FCMR,FOXG1,GHRL,HNF1B,HNRNPU,IFNA2,IL10,INPP5D,ITGAL,ITGAM,JAK3,LAT,LCK,MACROH2A1,MGAT1,mir-10,mir-142,mir-193,NFAT5,NPY,NUAK1,OSM,OTX2,PARK7,PDGFRB,PIK3CG,PLAU,PPP1R16B,PTPN22,PTPN7,PTPRO,RASSF1,RGS18,SELPLG,SFRP2,SLC2A3,SPN,STAT5A,STK3,TANK,TNFSF10,TNFSF8,TXNIP,ZNF124	53
Organismal Development	morphology	Morphology of body cavity	2,38E-07	AMPD2,CCR7,CD28,CD38,CD69,CDHR2,CEBPE,DOK2,FAM20A,FCER1G,G0S2,GHRL,GPR132,HCST,HNF1B,ICAM3,IL10,IL23A,INPP5D,ITGAL,JAK3,KLHL6,LAT,LCK,LGALS9B,LIN28B,LMO2,MFAP4,mir-10,mir-193,mir-3934,MZB1,NFAT5,NLRP12,OSM,OTX2,PARK7,PDGFRB,PIK3CG,PLAU,PTPN22,PTPRO,PYY,RAB27B,RASSF1,RGS1,SIX1,SOAT2,SPI1,SPN,STAT5A,STK3,TFAP2B,TXNIP,VAV1,WDFY4	56
Hematological System Development and Function,Tissue Morphology	quantity	Quantity of antigen presenting cells	2,38E-07	CCR7,CLEC4A,FCER1G,GHRL,GPR132,IL10,IL23A,INPP5D,JAK3,LSP1,LTC4S,NPY,PIK3CG,PLAU,SELPLG,SPI1,STAB1,STAT5A,ZC3H12C	19
Cell Death and Survival	apoptosis	Apoptosis of lymphocytes	2,60E-07	AKTIP,CD27,CD28,CD38,CD5,CD6,FCMR,GPR132,IFNA2,IL10,INPP5D,JAK3,LCK,NFKBID,PIK3CG,PTPN22,SPI1,SPN,STAT5A,TNFSF10	20
Cell Signaling,Small Molecule Biochemistry	synthesis	Synthesis of nitric oxide	2,68E-07	AIF1,AKAP10,ANGPTL2,CD28,CD38,DOK2,GHRL,IFNA2,IL10,IL23A,ITGAM,mir-10,NPY,PARK7,PIK3CG,PLAU,SCT,TNFSF10	18
Cell Death and Survival	cytolysis	Cytolysis of natural killer cells	2,82E-07	CD244,CD48,FCER1G,HCST,ITGAL,STAT5A,TNFSF10,VAV1	8
Inflammatory Response	antibody response	Antibody response	2,94E-07	BTLA,CCR7,CD28,CD37,CD38,CD69,DHRS4,IL10,ITGAL,KLHL6,MZB1,SPI1,VAV1	13
Cellular Function and Maintenance,Hematological System Development and Function	function	Function of CD4+ T-lymphocytes	3,21E-07	CD27,CD28,CD69,FCER1G,IL23A,INPP5D,ITGAL,PTPN22	8
Cell-To-Cell Signaling and Interaction,Inflammatory Response	immune response	Immune response of tumor cell lines	3,28E-07	CD38,CD93,FCER1G,FERMT3,INPP5D,ITGAL,ITGAM,LCK,MGAT1,NCKAP1L,OSM,PEAR1,PTPN7,SPI1,ZNF217	15
Cellular Movement,Hematological System Development and Function,Immune Cell Trafficking	transmigration	Transmigration of leukocytes	3,30E-07	CCR7,CD28,CD37,FERMT3,ICAM2,ITGAL,ITGAM,LSP1,mir-10,NPY,SELPLG,STAB1,VAV1	13
Cellular Movement,Hematological System Development and Function,Immune Cell Trafficking	cellular infiltration	Cellular infiltration by granulocytes	3,55E-07	CCR7,CD48,FCER1G,IL10,ITGAL,ITGAM,JAK3,LTB4R,LTC4S,OSM,PIK3CG,PLCB2,SPI1,STIM1,TNFSF8,VAV1	16
Cell Death and Survival	cytolysis	Cytolysis	4,50E-07	CCR7,CD244,CD28,CD48,CD52,CD69,FCER1G,HCST,IFITM3,IFNA2,ITGAL,LCK,PIK3CG,STAT5A,TNFSF10,TNFSF8,VAV1	17
Cellular Development,Cellular Growth and Proliferation,Hematological System Development and Function,Lymphoid Tissue Structure and Development	proliferation	Proliferation of CD8+ T lymphocyte	4,65E-07	BTLA,CCDC88B,CD28,IL23A,JAK3,LCK,STAT5A,TNFSF10,TNFSF4	9
Hematological System Development and Function,Lymphoid Tissue Structure and Development,Tissue Morphology	abnormal quantity	Abnormal quantity of lymphocytes	4,70E-07	IGLL1/IGLL5,IL10,ITGAM,JAK3,LCK,NEDD9,SPI1,VAV1	8
Cell-To-Cell Signaling and Interaction,Cellular Movement,Hematological System Development and Function,Immune Cell Trafficking,Inflammatory Response	recruitment	Recruitment of neutrophils	4,80E-07	CCR7,CCRL2,CD28,CD37,CD69,FERMT3,IL10,ITGAM,LSP1,P2RX1,PIK3CG,SELPLG,SLC17A9,VAV1	14
Cell-mediated Immune Response,Lymphoid Tissue Structure and Development	frequency	Frequency of regulatory T lymphocytes	4,90E-07	CD28,CD6,IFNA2,IL10,PTPN22,TNFSF4	6
Cellular Movement,Hematological System Development and Function,Immune Cell Trafficking	cellular infiltration	Cellular infiltration by lymphocytes	5,05E-07	CCR7,CD28,CD6,IL10,IL23A,IRX2,ITGAL,ITGAM,PIK3CG,SELPLG,STAT5A,TNFSF10,TNFSF4,TRAF3IP3	14
Cell-To-Cell Signaling and Interaction,Hematological System Development and Function,Immune Cell Trafficking,Inflammatory Response	adhesion	Adhesion of dendritic cells	5,89E-07	ICAM2,ICAM3,ITGAL,ITGAM,NPY	5
Cell-To-Cell Signaling and Interaction,Hematological System Development and Function,Immune Cell Trafficking,Inflammatory Response	binding	Binding of dendritic cells	6,12E-07	ICAM2,ICAM3,IL10,ITGAL,ITGAM,NPY	6
Cell Morphology	polarization	Polarization of mononuclear leukocytes	6,22E-07	CCR7,CD28,CD6,IL10,LCK,NPY,RIPOR2,SPN,VAV1	9
Cancer,Hematological Disease,Immunological Disease,Organismal Injury and Abnormalities	lymphoma	Lymphoma	6,25E-07	AHNAK,BST2,CCR7,CD27,CD28,CD38,CD48,CD5,CD52,CD6,CD69,CDHR5,COL1A2,CRYBG1,DUSP2,FOXG1,GNG4,HNF1B,HNRNPU,HOXA7,ICAM3,IFNA2,IGLL1/IGLL5,IL10,ISG20,JAK3,KLHL6,LAPTM5,LCK,LRRD1,mir-10,mir-142,mir-193,MYO1G,OSM,OTX2,PDGFRB,PIK3CG,RASSF1,SELPLG,SPI1,SPN,STAT5A,STIM1,TBC1D10C,TEX45,TNFSF10,TNFSF8,TSPOAP1,VAV1,VWA1	51
Immunological Disease	abnormal morphology	Abnormal morphology of immune system	6,36E-07	CD28,CEBPE,CLEC4A,FCMR,IGLL1/IGLL5,IL10,INPP5D,ITGAM,JAK3,LAT,LCK,LSP1,PTPN22,SPI1,STAT5A,TXNIP,VAV1	17
Cell-mediated Immune Response,Cellular Development,Cellular Function and Maintenance,Cellular Growth and Proliferation,Embryonic Development,Hematological System Development and Function,Hematopoiesis,Lymphoid Tissue Structure and Development,Organ Development,Organismal Development,Tissue Development	differentiation	Differentiation of T lymphocytes	6,76E-07	CD28,CD6,CD69,IFNA2,IL10,IL23A,ITGAL,JAK3,LAT,LCK,LGALS9B,LIN28B,LYL1,NCKAP1L,PIK3CG,PTPN22,SPI1,STAT5A,TNFSF4,TNFSF8,VAV1	21
Cell Signaling,Cellular Function and Maintenance,Molecular Transport,Vitamin and Mineral Metabolism	flux	Flux of Ca2+	6,94E-07	CD244,CD28,CD38,CD5,GPR132,IL10,IL23A,INPP5D,LAT,LCK,LTB4R,MACROH2A1,MGAT1,NPY,PLCB2,SLA2,STIM1,VAV1	18
Cell-mediated Immune Response,Cell-To-Cell Signaling and Interaction,Cellular Movement,Hematological System Development and Function,Immune Cell Trafficking	adhesion	Adhesion of T lymphocytes	6,94E-07	CCR7,CD28,CD48,ICAM2,ITGAL,JAK3,PLAU,RIPOR2,SELPLG,SPN	10
Cell-To-Cell Signaling and Interaction,Cellular Function and Maintenance,Inflammatory Response	phagocytosis	Phagocytosis of tumor cell lines	7,21E-07	CD93,FCER1G,FERMT3,INPP5D,ITGAL,ITGAM,MGAT1,NCKAP1L,PEAR1,PTPN7,SPI1,ZNF217	12
Cell-To-Cell Signaling and Interaction,Cellular Function and Maintenance,Inflammatory Response	phagocytosis	Phagocytosis of bacteria	7,55E-07	CD38,CD48,FCMR,IL10,ITGAM,mir-142,MYO1G,SELPLG	8
Hematological System Development and Function,Lymphoid Tissue Structure and Development,Organ Morphology,Tissue Morphology	enlargement	Enlargement of lymphoid organ	7,75E-07	CCR7,CD28,DOK2,FCER1G,INPP5D,JAK3,mir-10,NLRP12,PTPN22,SPI1,STAT5A,STK3,VAV1,WDFY4,ZC3H12C	15
Cancer,Hematological Disease,Immunological Disease,Organismal Injury and Abnormalities	mature T-cell neoplasm	Mature T-cell neoplasm	8,46E-07	CCR7,CD27,CD28,CD5,CD52,CD69,COL1A2,CRYBG1,DUSP2,HOXA7,IFNA2,IL10,ISG20,JAK3,LCK,mir-10,mir-142,OSM,PDGFRB,PIK3CG,SELPLG,SPN,TNFSF10,VAV1,VWA1	25
Cellular Development,Cellular Growth and Proliferation,Hematological System Development and Function,Hematopoiesis,Tissue Development	differentiation	Differentiation of hematopoietic cells	9,00E-07	CD28,CD6,CDX2,CEBPE,H4C9,ICAM2,IL10,IL23A,JAK3,LAT,LCK,LMO2,LYL1,mir-10,mir-193,MZB1,OSM,RFFL,RGS18,SCIN,SPI1,STAT5A	22
Cellular Development,Cellular Growth and Proliferation,Connective Tissue Development and Function,Skeletal and Muscular System Development and Function,Tissue Development	formation	Formation of osteoclasts	9,28E-07	CD38,IFNA2,IL10,IL23A,INPP5D,LAT,NLRP12,OSM,PIK3CG,SCIN,TANK,TNFSF10,TXNIP	13
Cell-To-Cell Signaling and Interaction	selection	Selection of lymphocytes	9,47E-07	CCR7,CD28,LCK,SPN,TNFSF10,TNFSF8,TRAF3IP3,VAV1	8
Cell Morphology,Cellular Movement	cell spreading	Cell spreading of blood cells	9,87E-07	ANGPTL2,CD28,FERMT3,INPP5D,ITGAL,ITGAM,PIK3CG,PLCB2,TSPAN32	9
Cell Signaling,Post-Translational Modification	tyrosine phosphorylation	Tyrosine phosphorylation of protein	1,03E-06	CD244,CD28,CD48,CD5,FCER1G,ITGAM,LCK,mir-10,NFAM1,OSM,PTPN22,SPI1,SPN	13
Cell-To-Cell Signaling and Interaction	response	Response of tumor cell lines	1,03E-06	CD38,CD93,FCER1G,FERMT3,INPP5D,ITGAL,ITGAM,LCK,MGAT1,NCKAP1L,OSM,PEAR1,PTPN7,SPI1,VAV1,ZNF217	16
Cell Cycle	cell cycle progression	Cell cycle progression of lymphocytes	1,06E-06	CD28,IFNA2,INPP5D,ITGAL,PIK3CG,STAT5A,TNFSF10,VAV1	8
Molecular Transport	quantity	Quantity of metal	1,11E-06	CD28,CD38,CD5,F2RL3,FCER1G,GHRL,IL10,INPP5D,ITGAM,LAT,LCK,NEDD9,NPY,OSM,PIK3CG,PLAU,PYY,RGS1,SCT,SLC17A9,SPN,STIM1,TXNIP,VAV1	24
Cell-To-Cell Signaling and Interaction	signaling	Signaling of blood cells	1,13E-06	CD28,CD5,ITGAM,LAT,PIK3CG,PLCB2,STIM1	7
Cell Morphology,Lymphoid Tissue Structure and Development	morphology	Morphology of lymphatic system cells	1,24E-06	CD28,CEBPE,FCMR,ICAM2,IGLL1/IGLL5,IL10,INPP5D,JAK3,LAT,LCK,PTPN22,SPI1,TRAF3IP3,TXNIP,VAV1	15
Molecular Transport	quantity	Quantity of metal ion	1,25E-06	CD28,CD38,CD5,F2RL3,FCER1G,GHRL,INPP5D,ITGAM,LAT,LCK,NPY,OSM,PIK3CG,PLAU,PYY,RGS1,SCT,SLC17A9,SPN,STIM1,TXNIP,VAV1	22
Cell-To-Cell Signaling and Interaction,Cellular Growth and Proliferation	stimulation	Stimulation of cells	1,46E-06	BTLA,CD28,CD5,CD52,CD69,HNF1B,IL10,IL23A,LCK,NPY,OSM,P2RX1,PLAU,SCT,SLC2A3,SPN,TNFSF10,VAV1	18
Cell Morphology,Lymphoid Tissue Structure and Development	morphology	Morphology of lymphocytes	1,61E-06	CD28,FCMR,IGLL1/IGLL5,IL10,INPP5D,JAK3,LAT,LCK,PTPN22,SPI1,TRAF3IP3,TXNIP,VAV1	13
Cell Morphology	polarization	Polarization of T lymphocytes	1,61E-06	CCR7,CD28,CD6,LCK,NPY,RIPOR2,SPN,VAV1	8
Hematological Disease	hemorrhagic disease	Hemorrhagic disease	1,63E-06	CD52,CD93,FCER1G,IFNA2,IL10,INPP5D,ITGAL,LYL1,mir-10,mir-142,P2RX1,PDGFRB,PTPN22,RGS18,STIM1,STK3,TNFSF10	17
Cell-To-Cell Signaling and Interaction,Hematological System Development and Function,Immune Cell Trafficking,Inflammatory Response	activation	Activation of natural killer cells	1,65E-06	CD244,CD27,CD28,CD48,CD69,IFNA2,IL10,ITGAL,NPY,SPN,TXNIP	11
Lymphoid Tissue Structure and Development,Tissue Morphology	quantity	Quantity of lymph follicle	1,68E-06	CD28,CD37,FCMR,KLHL6,NEDD9,PTPN22,RGS1,SH2D3C,SPI1,VAV1,WDFY4,ZC3H12C	12
Cell Morphology	shape change	Shape change of blood cells	1,69E-06	ANGPTL2,CCR7,CD28,FERMT3,INPP5D,ITGAL,ITGAM,PIK3CG,PLCB2,TSPAN32	10
Antigen Presentation,Cell-mediated Immune Response,Cell-To-Cell Signaling and Interaction,Cellular Development,Cellular Function and Maintenance,Cellular Growth and Proliferation,Embryonic Development,Hematological System Development and Function,Hematopoiesis,Lymphoid Tissue Structure and Development,Organ Development,Organismal Development,Tissue Development	selection	Selection of thymocytes	1,70E-06	CCR7,CD28,LCK,SPN,TNFSF10,TRAF3IP3,VAV1	7
Hematological System Development and Function,Humoral Immune Response,Lymphoid Tissue Structure and Development,Tissue Morphology	quantity	Quantity of follicular B lymphocytes	1,76E-06	CD28,FCMR,KLHL6,NEDD9,PTPN22,RGS1,SH2D3C,SPI1,VAV1,WDFY4,ZC3H12C	11
Connective Tissue Disorders,Inflammatory Disease,Organismal Injury and Abnormalities,Skeletal and Muscular Disorders	rheumatic disease	Rheumatic Disease	1,76E-06	AIF1,BST2,CCR7,CCRL2,CD244,CD27,CD28,CD6,CD69,CLEC4A,COL1A2,DUSP2,FCER1G,G0S2,HNF1B,HOXA7,ICAM3,IFNA2,IL10,IL23A,INPP5D,ISG20,ITGAM,JAK3,LCK,LGALS9B,LTB4R,mir-10,mir-142,NPY,OSM,PDGFRB,PIK3CG,PLAU,PSD3,PTPN22,RCSD1,RGS1,SPI1,STAT5A,TBC1D10C,TNFSF10,TNFSF4,WDFY4,ZBP1	45
Hematological System Development and Function,Lymphoid Tissue Structure and Development,Tissue Development	growth	Growth of lymphoid tissue	1,77E-06	CD28,IL10,JAK3,LCK,LTB4R,mir-142,NFAT5,NFKBID,PIK3CG,SH2D3C,SPI1,STAT5A,TNFSF4	13
Cellular Movement,Hematological System Development and Function,Immune Cell Trafficking,Inflammatory Response	transmigration	Transmigration of phagocytes	1,82E-06	CCR7,CD37,ICAM2,ITGAL,ITGAM,LSP1,mir-10,NPY,STAB1,VAV1	10
Hematological System Development and Function	hemostasis	Hemostasis	1,89E-06	AKAP10,COL1A2,F2RL3,FCER1G,FERMT3,IFNA2,IL10,INPP5D,ITGAM,LCK,P2RX1,PIK3CG,PLAU,RAB27B,SELPLG,STIM1,TSPAN32,VAV1	18
Cell-To-Cell Signaling and Interaction,Hematological System Development and Function,Immune Cell Trafficking,Inflammatory Response	activation	Activation of helper T lymphocytes	1,94E-06	CD28,FCER1G,IFNA2,IL10,IL23A,STAT5A,TNFSF4	7
Cellular Movement,Hematological System Development and Function	extravasation	Extravasation of neutrophils	1,98E-06	ICAM2,ITGAM,LSP1,LTB4R,PIK3CG,RIPOR2	6
Hematological System Development and Function,Tissue Morphology	quantity	Quantity of granulocytes	2,02E-06	CEBPE,CLEC4A,GPR132,IL10,IL23A,INPP5D,ITGAL,ITGAM,JAK3,LGALS9B,LIN28B,mir-142,NLRP12,PIK3CG,SELPLG,SPI1,STK3,TNFSF10	18
Cell-To-Cell Signaling and Interaction,Inflammatory Response	response	Response of macrophages	2,04E-06	CD38,CD93,FCER1G,IL10,INPP5D,ITGAM,LTB4R,mir-10,mir-142,NCKAP1L,PLCB2,SIRPB1,SPI1	13
Cell-To-Cell Signaling and Interaction,Hematological System Development and Function,Immune Cell Trafficking,Inflammatory Response	activation	Activation of dendritic cells	2,08E-06	CCR7,CD244,CD37,CD48,IFNA2,IL10,IL23A,OSM,TNFSF10,TSPAN32	10
Lymphoid Tissue Structure and Development	frequency	Frequency of lymphocytes	2,10E-06	CCR7,CD28,CD6,IFNA2,IL10,NFKBID,PTPN22,SPI1,TNFSF10,TNFSF4,ZC3H12C	11
Lymphoid Tissue Structure and Development,Organ Morphology,Tissue Morphology	quantity	Quantity of lymphoid organ	2,18E-06	CCR7,CD244,CD5,CLEC4A,IL10,INPP5D,JAK3,LAT,LCK,NPY,OSM,PIK3CG,SPI1,STAT5A,VAV1,ZC3H12C	16
Cell-To-Cell Signaling and Interaction	response	Response of leukemia cell lines	2,20E-06	CD38,FCER1G,INPP5D,ITGAM,LCK,SPI1,VAV1	7
Cellular Movement,Hematological System Development and Function,Immune Cell Trafficking	migration	Migration of antigen presenting cells	2,24E-06	CCR7,CD38,CD5,ICAM2,IFNA2,IL10,ITGAL,ITGAM,NLRP12,NPY,PIK3CG,PLAU,STAB1	13
Cell-To-Cell Signaling and Interaction,Hematological System Development and Function	response	Response of lymphocytes	2,39E-06	CCR7,CD244,CD27,CD28,CD38,CD48,CD5,CD6,IL10,IL23A,SELPLG,STAT5A,TNFSF8,VAV1	14
Hematological System Development and Function,Immune Cell Trafficking,Inflammatory Response,Tissue Development	accumulation	Accumulation of T lymphocytes	2,39E-06	CCR7,CD27,CD28,CLEC4A,IL23A,ITGAL,LAT,STAT5A,TNFSF10,TNFSF4	10
Cancer,Hematological Disease,Immunological Disease,Organismal Injury and Abnormalities	non-Hodgkin disease	Non-Hodgkin lymphoma	2,41E-06	AHNAK,CCR7,CD27,CD28,CD38,CD48,CD5,CD52,CD6,CD69,CDHR5,COL1A2,CRYBG1,DUSP2,GNG4,HNF1B,HNRNPU,HOXA7,ICAM3,IFNA2,IGLL1/IGLL5,IL10,ISG20,JAK3,KLHL6,LAPTM5,LCK,LRRD1,mir-10,mir-142,MYO1G,OSM,OTX2,PDGFRB,PIK3CG,SELPLG,SPI1,SPN,STIM1,TBC1D10C,TEX45,TSPOAP1,VAV1,VWA1	44
Cellular Development,Cellular Growth and Proliferation,Hematological System Development and Function,Hematopoiesis,Tissue Development	differentiation	Differentiation of hematopoietic progenitor cells	2,44E-06	CD28,CD6,CDX2,CEBPE,H4C9,ICAM2,IL10,IL23A,LAT,LCK,LMO2,LYL1,mir-10,mir-193,MZB1,OSM,RFFL,RGS18,SCIN,SPI1,STAT5A	21
Cancer,Hematological Disease,Immunological Disease,Organismal Injury and Abnormalities	T-cell non-Hodgkin disease	T-cell non-Hodgkin lymphoma	2,62E-06	CCR7,CD27,CD28,CD5,CD52,CD69,COL1A2,CRYBG1,DUSP2,HOXA7,IFNA2,ISG20,JAK3,LCK,mir-10,mir-142,OSM,PDGFRB,PIK3CG,SELPLG,SPI1,SPN,VAV1,VWA1	24
Hematological System Development and Function,Lymphoid Tissue Structure and Development,Tissue Morphology	quantity	Quantity of memory T lymphocytes	2,65E-06	CD27,CD28,IL10,ITGAL,JAK3,PTPN22,SELPLG,TNFSF4	8
Cancer,Organismal Injury and Abnormalities	cancer	Cancer	2,88E-06	ACAP1,ADGRG5,AGBL3,AHNAK,AIF1,AKAP10,AKTIP,AMPD2,ANGPTL2,APOBR,ARHGAP30,ARL5C,BST2,BTLA,C11orf21,C15orf39,C15orf62,C16orf54,C17orf97,CASS4,CCDC88B,CCR7,CCRL2,CD244,CD27,CD28,CD37,CD38,CD48,CD5,CD52,CD6,CD69,CD93,CDH20,CDHR2,CDHR5,CDX2,CEBPE,CHAD,CIART,CLEC4A,CMTM2,CMTM3,COL16A1,COL1A2,CRYBG1,CRYGD,CWH43,DENND1C,DENND2D,DHRS4,DLX6-AS1,DNAH8,DOK2,DUSP2,EVI2B,EXOSC3,F2RL3,FAM20A,FBLIM1,FCER1G,FCMR,F…	233
Cell-To-Cell Signaling and Interaction,Hematological System Development and Function,Immune Cell Trafficking,Inflammatory Response	binding	Binding of macrophages	2,91E-06	CD69,IL10,ITGAL,ITGAM,PIK3CG,PLAU,SPI1,STAB1	8
Cancer,Hematological Disease,Organismal Injury and Abnormalities	hematologic cancer	Hematologic cancer of cells	3,02E-06	AHNAK,BST2,CCR7,CD244,CD27,CD28,CD38,CD48,CD5,CD52,CD6,CD69,CDHR5,COL1A2,CRYBG1,CWH43,DUSP2,FCMR,FOXG1,GNG4,HNF1B,HNRNPU,HOXA7,ICAM3,IFNA2,IGLL1/IGLL5,IL10,ISG20,ITGAM,JAK3,KLHL6,LAPTM5,LCK,LGALS9B,LMO2,LRRD1,LYL1,mir-10,mir-142,mir-193,MYO1G,OSM,OTX2,PDGFRB,PIK3CG,RASSF1,SELPLG,SH2D3C,SLC17A9,SLC2A3,SPI1,SPN,STAT5A,STIM1,TBC1D10C,TBX15,TEX45,TNFSF10,TNFSF8,TSPOAP1,UBXN11,VAV1,VWA1,ZNF217,ZNF563	65
Hematological System Development and Function,Lymphoid Tissue Structure and Development,Organ Morphology,Organismal Development,Tissue Morphology	morphology	Morphology of spleen	3,04E-06	CCR7,CD28,DOK2,FCER1G,HCST,INPP5D,JAK3,KLHL6,LAT,mir-10,NLRP12,PTPN22,RAB27B,SPI1,SPN,STAT5A,STK3,VAV1,WDFY4	19
Cell-To-Cell Signaling and Interaction,Cellular Function and Maintenance,Hematological System Development and Function,Inflammatory Response	phagocytosis	Phagocytosis by macrophages	3,15E-06	CD38,CD93,FCER1G,INPP5D,ITGAM,LTB4R,mir-10,mir-142,NCKAP1L,SIRPB1,SPI1	11
Cell-To-Cell Signaling and Interaction,Hematological System Development and Function,Immune Cell Trafficking,Inflammatory Response	priming	Priming of T lymphocytes	3,17E-06	CD28,CD38,FCER1G,IL10,mir-142,STAT5A,TNFSF4	7
Cardiovascular Disease,Hematological Disease,Organismal Injury and Abnormalities	thrombus	Thrombus	3,19E-06	F2RL3,IL10,INPP5D,ITGAM,LAT,P2RX1,PDGFRB,PIK3CG,PLAU,PLCB2,QPRT,SELPLG,STIM1,TSPAN32	14
Cell Signaling,Molecular Transport,Vitamin and Mineral Metabolism	quantity	Quantity of Ca2+	3,29E-06	CD28,CD38,CD5,F2RL3,FCER1G,GHRL,INPP5D,ITGAM,LAT,LCK,NPY,OSM,PIK3CG,PLAU,PYY,RGS1,SLC17A9,SPN,STIM1,VAV1	20
Cellular Function and Maintenance	engulfment	Engulfment of antigen presenting cells	3,29E-06	CCR7,CD38,CD93,FCER1G,INPP5D,ITGAM,LTB4R,mir-10,mir-142,NCKAP1L,SIRPB1,SPI1	12
Cell Morphology,Immunological Disease,Lymphoid Tissue Structure and Development	abnormal morphology	Abnormal morphology of lymphocytes	3,29E-06	CD28,FCMR,IGLL1/IGLL5,IL10,INPP5D,JAK3,LAT,LCK,PTPN22,SPI1,TXNIP,VAV1	12
Cellular Development	maturation	Maturation of cells	3,29E-06	BTLA,CCDC88B,CD28,CD69,CDX2,CEBPE,GPR132,IFNA2,IGLL1/IGLL5,IL10,IL23A,INPP5D,ITGAM,LAT,LCK,OSM,PLAU,SCIN,STAT5A,TNFSF10,TNFSF8,VAV1	22
Cancer,Hematological Disease,Immunological Disease,Organismal Injury and Abnormalities	peripheral T-cell lymphoma	Peripheral T-cell lymphoma	3,30E-06	CCR7,CD27,CD28,CD5,CD52,CD69,COL1A2,DUSP2,HOXA7,JAK3,LCK,PDGFRB,PIK3CG,VAV1,VWA1	15
Hematological System Development and Function,Immunological Disease,Inflammatory Disease,Lymphoid Tissue Structure and Development,Organ Morphology,Organismal Development,Organismal Injury and Abnormalities,Tissue Morphology	enlargement	Enlargement of spleen	3,32E-06	CCR7,CD28,DOK2,FCER1G,INPP5D,JAK3,mir-10,NLRP12,PTPN22,SPI1,STAT5A,STK3,VAV1,WDFY4	14
Cell Cycle	cell cycle progression	Cell cycle progression of blood cells	3,38E-06	CD28,IFNA2,INPP5D,ITGAL,OSM,PIK3CG,STAT5A,TNFSF10,VAV1	9
Organismal Survival	survival	Survival of organism	3,47E-06	ANGPTL2,BTLA,CD27,CD48,CD6,DOK2,F2RL3,FCMR,GDF3,GHRL,GPR132,IFNA2,IL10,IL23A,INPP5D,ITGAL,ITGAM,LTB4R,MGAT1,mir-10,mir-142,NUAK1,OTX2,PIK3CG,RASSF1,SLC2A3,SPI1,STAT5A,TANK,TNFSF10,TNFSF4,TRAF3IP3	32
Cellular Movement,Hematological System Development and Function,Immune Cell Trafficking	cell movement	Cell movement of antigen presenting cells	3,76E-06	ANGPTL2,CCR7,CCRL2,CD38,CD5,ICAM2,IFNA2,IL10,ITGAL,ITGAM,LSP1,LTB4R,NLRP12,NPY,PIK3CG,PLAU,SCT,STAB1,STAP1,TNFSF4	20
Cell Morphology,Hematological System Development and Function,Lymphoid Tissue Structure and Development	morphology	Morphology of T lymphocytes	3,77E-06	CD28,IL10,INPP5D,JAK3,LAT,LCK,PTPN22,SPI1,TRAF3IP3,VAV1	10
Cancer,Hematological Disease,Immunological Disease,Organismal Injury and Abnormalities	neoplasia	Neoplasia of leukocytes	3,88E-06	AHNAK,BST2,CCR7,CD244,CD27,CD28,CD38,CD48,CD5,CD52,CD6,CD69,CDHR5,CLEC4A,COL1A2,CRYBG1,CWH43,DUSP2,FCER1G,FCMR,FOXG1,GHRL,GNG4,HNF1B,HNRNPU,HOXA7,ICAM3,IFNA2,IGLL1/IGLL5,IL10,INPP5D,ISG20,ITGAM,JAK3,KLHL6,LAPTM5,LCK,LGALS9B,LMO2,LRRD1,LYL1,mir-10,mir-142,mir-193,MYO1G,OSM,OTX2,PDGFRB,PIK3CG,RASSF1,SELPLG,SH2D3C,SLC17A9,SLC2A3,SPI1,SPN,STAT5A,STIM1,TBC1D10C,TBX15,TEX45,TNFSF10,TNFSF8,TSPOAP1,UBXN1…	69
Cancer,Organismal Injury and Abnormalities	growth	Growth of malignant tumor	3,90E-06	BST2,CDHR5,GHRL,HPN,ICAM2,IFNA2,IL10,ITGAM,LGALS12,LIN28B,LRRC4,mir-142,NPY,OSM,PIK3CG,SFRP2,SIX1,SPI1,SPN,STAT5A,TNFSF10,TXNIP	22
Cell-To-Cell Signaling and Interaction,Cellular Growth and Proliferation,Hematological System Development and Function	stimulation	Stimulation of lymphocytes	3,94E-06	BTLA,CD28,CD5,CD52,CD69,IL10,IL23A,LCK,SPN,TNFSF10,VAV1	11
Infectious Diseases	production	Production of HIV-1	4,00E-06	BST2,CD28,CLEC4A,HNRNPU,IL10,SPN,STAT5A	7
Cell-mediated Immune Response,Cellular Development,Cellular Function and Maintenance,Cellular Growth and Proliferation,Embryonic Development,Hematological System Development and Function,Hematopoiesis,Lymphoid Tissue Structure and Development,Organ Development,Organismal Development,Tissue Development	differentiation	Differentiation of regulatory T lymphocytes	4,19E-06	CD28,CD69,IFNA2,IL10,IL23A,LGALS9B,LIN28B,PIK3CG	8
Hematological System Development and Function,Hematopoiesis,Humoral Immune Response,Lymphoid Tissue Structure and Development,Tissue Morphology	quantity	Quantity of pre-B lymphocytes	4,27E-06	CD28,CD69,IGLL1/IGLL5,INPP5D,JAK3,LYL1,MZB1,SPI1,VAV1,WDFY4	10
Cellular Development,Cellular Growth and Proliferation,Hematological System Development and Function,Hematopoiesis,Tissue Development	development	Development of hematopoietic progenitor cells	4,38E-06	CD5,H4C9,IFNA2,IGLL1/IGLL5,IL10,ITGAL,JAK3,LAT,LCK,LMO2,OSM,RGS18,SCIN,SPI1,STAT5A,TRAF3IP3,VAV1	17
Cellular Function and Maintenance	ion homeostasis	Ion homeostasis of cells	4,50E-06	CCR7,CD244,CD28,CD38,CD5,CD52,FAM20A,GCM2,GHRL,GPR132,IL10,IL23A,INPP5D,JAK3,LAT,LCK,LTB4R,MACROH2A1,MGAT1,NPY,PIK3CG,PLCB2,SLA2,STIM1,TFAP2B,VAV1	26
Hematological System Development and Function,Lymphoid Tissue Structure and Development,Organ Morphology,Organismal Development,Tissue Morphology	morphology	Morphology of thymus gland	4,62E-06	CCR7,CD28,IL10,ITGAL,JAK3,LAT,LCK,PIK3CG,PTPN22,SIX1,SPI1,VAV1	12
Post-Translational Modification	phosphorylation	Phosphorylation of protein	4,65E-06	AIF1,AKTIP,CD244,CD28,CD48,CD5,CD6,FAM20A,FCER1G,HCST,IFNA2,ITGAM,JAK3,LCK,mir-10,NCKAP1L,NFAM1,NUAK1,OSM,PARK7,PDGFRB,PIK3CG,PTPN22,PTPRO,SPI1,SPN,STAP1,STK3	28
Cancer,Hematological Disease,Immunological Disease,Organismal Injury and Abnormalities	T-cell leukemia	T-cell leukemia	4,76E-06	CCR7,CD28,CD5,CD52,IL10,ITGAM,JAK3,LCK,LMO2,LYL1,PDGFRB,SLC17A9,TNFSF10,VAV1,ZNF217	15
Cancer,Organismal Injury and Abnormalities	growth	Growth of solid tumor	4,77E-06	BST2,CD38,CDHR5,GHRL,HPN,ICAM2,IFITM3,IL10,ITGAM,LIN28B,LRRC4,mir-142,NPY,OSM,PIK3CG,PTPRO,SIX1,STAT5A,TNFSF10,TXNIP	20
Cell Morphology,Cellular Movement	cell spreading	Cell spreading	4,83E-06	ANGPTL2,CASS4,CD28,CHAD,FERMT3,GPR132,INPP5D,ITGAL,ITGAM,LAT,NEDD9,PIK3CG,PLAU,PLCB2,RACGAP1,TSPAN32	16
Cell-To-Cell Signaling and Interaction,Inflammatory Response	immune response	Immune response of macrophages	4,85E-06	CD38,CD93,FCER1G,IL10,INPP5D,ITGAM,LTB4R,mir-10,mir-142,NCKAP1L,SIRPB1,SPI1	12
Hematological System Development and Function,Inflammatory Response,Tissue Morphology	quantity	Quantity of monocytes	5,13E-06	CLEC4A,GPR132,IL10,INPP5D,ITGAL,JAK3,mir-142,NLRC3,NLRP12,PIK3CG	10
Cancer,Cellular Development,Cellular Growth and Proliferation,Organismal Injury and Abnormalities,Tumor Morphology	proliferation	Proliferation of tumor cells	5,32E-06	CDHR5,GHRL,HPN,IFNA2,IL10,LGALS12,LIN28B,LRRC4,LYL1,mir-142,OSM,PARK7,PDGFRB,PIK3CG,PLAU,RASSF1,SFRP2,SIX1,SPI1,SPN,TNFSF10,TXNIP	22
Hematological System Development and Function,Lymphoid Tissue Structure and Development,Tissue Morphology	quantity	Quantity of CD8+ T lymphocyte	5,33E-06	CLEC4A,HCST,ITGAM,JAK3,LCK,PIK3CG,PTPN22,SPI1,STAT5A,TXNIP,VAV1,ZC3H12C	12
Hematological System Development and Function,Immunological Disease,Lymphoid Tissue Structure and Development,Organ Morphology,Organismal Injury and Abnormalities,Tissue Morphology	abnormal morphology	Abnormal morphology of lymph node	5,45E-06	CCR7,CEBPE,CLEC4A,INPP5D,JAK3,LAT,PTPN22,TXNIP,VAV1,ZC3H12C	10
Cell Cycle,Gene Expression	binding	Binding of DNA	5,89E-06	CD28,CEBPE,HOXD12,IFNA2,IL10,IL23A,INPP5D,ITGAM,JAK3,LCK,NFKBID,OSM,PDGFRB,PIK3CG,PLAU,RASSF1,SPI1,SPN,STAT5A,TFAP2B,TNFSF10,VAV1,ZBP1	23
Immunological Disease	hypersensitive reaction	Hypersensitive reaction	5,93E-06	AHNAK,CCR7,CCRL2,CD28,DUSP2,FCER1G,GPR84,IL10,LAPTM5,LAT,LTC4S,NLRP12,OSM,PIK3CG,RAB27B,SPI1,STIM1,TNFSF10,TNFSF4,TNFSF8,VAV1	21
Cancer,Organismal Injury and Abnormalities	extracranial solid tumor	Extracranial solid tumor	6,05E-06	ACAP1,ADGRG5,AGBL3,AHNAK,AIF1,AKAP10,AKTIP,AMPD2,ANGPTL2,APOBR,ARHGAP30,ARL5C,BST2,BTLA,C11orf21,C15orf39,C15orf62,C16orf54,C17orf97,CASS4,CCDC88B,CCR7,CCRL2,CD244,CD27,CD28,CD37,CD38,CD48,CD5,CD52,CD6,CD69,CD93,CDH20,CDHR2,CDHR5,CDX2,CEBPE,CHAD,CIART,CLEC4A,CMTM2,CMTM3,COL16A1,COL1A2,CRYBG1,CRYGD,CWH43,DENND1C,DENND2D,DHRS4,DLX6-AS1,DNAH8,DOK2,DUSP2,EVI2B,EXOSC3,F2RL3,FAM20A,FBLIM1,FCMR,FCRL6,FE…	231
Cell-To-Cell Signaling and Interaction,Cellular Growth and Proliferation,Hematological System Development and Function	stimulation	Stimulation of T lymphocytes	6,15E-06	BTLA,CD28,CD5,CD52,CD69,IL10,IL23A,LCK,SPN,VAV1	10
Cell-To-Cell Signaling and Interaction,Hematological System Development and Function,Immune Cell Trafficking,Inflammatory Response	activation	Activation of phagocytes	6,26E-06	CCR7,CD244,CD37,CD48,CD93,CEBPE,FCER1G,IFNA2,IL10,IL23A,ITGAM,LGALS9B,LTB4R,mir-10,NPY,OSM,TNFSF10,TSPAN32,VAV1	19
Cell-To-Cell Signaling and Interaction	response	Response of blood platelets	6,40E-06	F2RL3,ITGAM,PIK3CG,STIM1	4
Cell-To-Cell Signaling and Interaction,Inflammatory Response	immune response	Immune response of antigen presenting cells	6,43E-06	CD38,CD93,FCER1G,IL10,INPP5D,ITGAM,LTB4R,mir-10,mir-142,NCKAP1L,SIRPB1,SPI1,TNFSF4	13
Cell-mediated Immune Response,Lymphoid Tissue Structure and Development	frequency	Frequency of T lymphocytes	6,47E-06	CCR7,CD28,CD6,IFNA2,IL10,NFKBID,PTPN22,TNFSF10,TNFSF4	9
Infectious Diseases	infection	Viral Infection	6,52E-06	AHNAK,AKTIP,BST2,CCR7,CCRL2,CD28,CD38,CD48,CD69,CD93,CEBPE,CLEC4A,EXOSC3,FBLIM1,FERMT3,HNRNPU,IFITM3,IFNA2,IL10,IL23A,ISG20,ITGAL,ITGAM,LAPTM5,LCK,LGALS9B,LSP1,LTB4R,ME1,MGAT1,mir-10,MVB12A,P2RX1,P2RY14,PDGFRB,PIK3CG,PLAU,PLCB2,RACGAP1,RASSF1,RFFL,RGS1,SELPLG,SLC2A3,SPI1,SPN,STAB1,STAT5A,TANK,TMC8,TNFSF10,TSPOAP1,TXNIP,UMODL1,VAV1,ZBP1	56
Cellular Development,Cellular Growth and Proliferation,Hematological System Development and Function,Lymphoid Tissue Structure and Development	proliferation	Proliferation of gamma-delta T lymphocytes	6,61E-06	BTLA,CD244,IL10,IL23A,LAT	5
Cell Cycle	cell cycle progression	Cell cycle progression of T lymphocytes	6,91E-06	CD28,IFNA2,ITGAL,PIK3CG,STAT5A,VAV1	6
Cellular Development,Hematological System Development and Function,Lymphoid Tissue Structure and Development	maturation	Maturation of lymphocytes	6,91E-06	BTLA,CCDC88B,CD28,IFNA2,IGLL1/IGLL5,IL10,LAT,LCK,TNFSF8,VAV1	10
Hematological System Development and Function,Inflammatory Response,Tissue Morphology	quantity	Quantity of macrophages	7,23E-06	GHRL,GPR132,IL10,IL23A,LSP1,LTC4S,NPY,PIK3CG,PLAU,SELPLG,SPI1,STAB1,STAT5A,ZC3H12C	14
Developmental Disorder,Immunological Disease,Organismal Injury and Abnormalities	hypoplasia	Hypoplasia of lymphoid organ	7,33E-06	CCRL2,IGLL1/IGLL5,JAK3,KLHL6,LCK,NEDD9,NFAT5,PIK3CG,STIM1,VAV1	10
Cell-To-Cell Signaling and Interaction	signaling	Signaling of leukocytes	7,93E-06	CD28,CD5,ITGAM,LAT,PIK3CG,PLCB2	6
Nucleic Acid Metabolism,Small Molecule Biochemistry	synthesis	Synthesis of nucleotide	8,14E-06	AMPD2,ATP5MC2,G0S2,GHRL,GPR84,GUCY2D,ME1,mir-142,MZB1,NADK,NPY,PARK7,PIK3CG,PYY,QPRT,SCT,STIM1,TXNIP	18
Cellular Movement,Hematological System Development and Function	cell movement	Cell movement of hematopoietic progenitor cells	8,23E-06	CD28,CD38,CD69,INPP5D,ITGAL,RGS1,SELPLG,SPI1	8
Cellular Compromise	dysfunction	Dysfunction of leukocytes	8,23E-06	CCR7,CD6,FERMT3,IL10,INPP5D,MYO1G,RGS1,TBC1D10C	8
Cell Signaling	cell surface receptor linked signal transduction	Cell surface receptor linked signal transduction	8,38E-06	COL16A1,COL1A2,DOK2,FCER1G,FERMT3,IL10,IL23A,INPP5D,ITGAM,JAK3,LAT,mir-10,OSM,OTX2,PRAM1,STAP1,STAT5A,TSPAN32,VAV1	19
Cell-mediated Immune Response,Cellular Development,Cellular Function and Maintenance,Cellular Growth and Proliferation,Embryonic Development,Hematological System Development and Function,Hematopoiesis,Lymphoid Tissue Structure and Development,Organ Development,Organismal Development,Tissue Development	differentiation	Differentiation of helper T lymphocytes	8,55E-06	CD28,CD6,CD69,IFNA2,IL10,IL23A,ITGAL,JAK3,PIK3CG,STAT5A,TNFSF4,TNFSF8,VAV1	13
Connective Tissue Disorders,Hematological Disease,Organismal Injury and Abnormalities	thrombocytopenia	Thrombocytopenia	8,70E-06	CD52,FCER1G,IL10,INPP5D,ITGAL,LYL1,mir-10,mir-142,PDGFRB,PTPN22,RGS18,STIM1,STK3,TNFSF10	14
Gastrointestinal Disease,Hepatic System Disease,Organismal Injury and Abnormalities	fibrosis	Fibrosis of liver	9,19E-06	CCR7,CD38,CD48,COL1A2,ICAM3,IFNA2,IL10,IL23A,mir-10,OSM,PDGFRB,PLAU,RASSF1,SPI1,STAB1,TNFSF10	16
Immunological Disease	allergy	Allergy	9,21E-06	AHNAK,CCRL2,CD28,DUSP2,FCER1G,IL10,JAK3,LAT,LTB4R,LTC4S,OSM,PIK3CG,RAB27B,RGS1,SPI1,STIM1,TNFSF10,TNFSF4,TNFSF8,VAV1	20
Inflammatory Response	cell-mediated response	Cell-mediated response	9,26E-06	CCR7,CD244,CD28,CD6,FCER1G,IL10,IL23A,INPP5D,PLAU,STAT5A,TNFSF4,TNFSF8,VAV1	13
Hematological System Development and Function,Immunological Disease,Lymphoid Tissue Structure and Development,Organ Morphology,Organismal Development,Organismal Injury and Abnormalities,Tissue Morphology	abnormal morphology	Abnormal morphology of spleen	9,48E-06	CCR7,CD28,DOK2,FCER1G,INPP5D,JAK3,KLHL6,LAT,mir-10,NLRP12,PTPN22,SPI1,STAT5A,STK3,VAV1,WDFY4	16
Cell Cycle,Gene Expression	binding	Binding of protein binding site	1,02E-05	CD28,CEBPE,HOXD12,IL10,INPP5D,ITGAM,JAK3,LCK,NFKBID,OSM,PDGFRB,PIK3CG,SPN,TNFSF10,VAV1	15
Cell Death and Survival	apoptosis	Apoptosis	1,03E-05	AIF1,AKTIP,CCDC88B,CCR7,CD27,CD28,CD38,CD48,CD5,CD6,CD69,CDX2,CEBPE,DLX6-AS1,DUSP2,F2RL3,FBLIM1,FCER1G,FCMR,FOXG1,G0S2,GCM2,GDF3,GHRL,GPR132,GRIK5,GUCY2D,HCST,HNF1B,HPN,ICAM2,ICAM3,IFNA2,IL10,INPP5D,ITGAM,JAK3,LCK,LGALS12,LMO2,LSP1,LYL1,mir-10,mir-142,MZB1,NCKAP1L,NEDD9,NFAT5,NFKBID,NUAK1,OSM,OTX2,PARK7,PDGFRB,PIK3CG,PLAU,PTPN22,PTPRO,RACGAP1,RASSF1,SCIN,SFRP2,SIX1,SLC2A3,SPI1,SPN,STAT5A,STIM1,ST…	75
Cancer,Hematological Disease,Immunological Disease,Organismal Injury and Abnormalities	B-cell lymphoma	B-cell lymphoma	1,03E-05	AHNAK,CCR7,CD27,CD38,CD48,CD5,CD52,CD6,CD69,CDHR5,DUSP2,GNG4,HNF1B,HNRNPU,ICAM3,IFNA2,IGLL1/IGLL5,IL10,JAK3,KLHL6,LAPTM5,LCK,LRRD1,mir-142,MYO1G,OTX2,PDGFRB,RASSF1,SPI1,SPN,STAT5A,STIM1,TBC1D10C,TEX45,TNFSF8,TSPOAP1	36
Cellular Function and Maintenance,Hematological System Development and Function	function	Function of regulatory T lymphocytes	1,03E-05	CD28,IL10,LAT,mir-10,mir-142,TNFSF10	6
Cellular Development,Cellular Growth and Proliferation,Tissue Development	development	Development of stem cells	1,04E-05	CD5,CD93,H4C9,IFNA2,IGLL1/IGLL5,IL10,ITGAL,JAK3,LAT,LCK,LMO2,OSM,RGS18,SCIN,SPI1,STAT5A,TRAF3IP3,VAV1	18
Hematological System Development and Function,Inflammatory Response,Tissue Morphology	quantity	Quantity of neutrophils	1,12E-05	CLEC4A,GPR132,IL10,IL23A,INPP5D,ITGAL,ITGAM,JAK3,LGALS9B,NLRP12,PIK3CG,SELPLG,SPI1,TNFSF10	14
Hematological System Development and Function,Hematopoiesis,Lymphoid Tissue Structure and Development,Organ Morphology,Tissue Morphology	quantity	Quantity of thymocytes	1,13E-05	CCR7,CD244,CD5,CLEC4A,INPP5D,JAK3,LAT,LCK,NPY,OSM,PIK3CG,SPI1,VAV1	13
Cellular Movement,Hematological System Development and Function,Hypersensitivity Response,Immune Cell Trafficking	cellular infiltration	Cellular infiltration by eosinophils	1,13E-05	CD48,IL10,LTC4S,OSM,PIK3CG,SPI1,TNFSF8	7
Cellular Function and Maintenance,Hematological System Development and Function	function	Function of natural killer cells	1,13E-05	CD27,CD28,FCER1G,IFNA2,IL10,NFKBID,TXNIP	7
Hematological System Development and Function,Tissue Development	accumulation	Accumulation of myeloid cells	1,14E-05	CD28,IL10,INPP5D,ITGAM,LTC4S,NLRP12,OSM,PIK3CG,PLAU,PYY,SELPLG,TNFSF10	12
Free Radical Scavenging	production	Production of reactive oxygen species	1,17E-05	CD28,CD52,CEBPE,FCMR,GHRL,IL10,ITGAM,LAT,NPY,PARK7,PIK3CG,PRAM1,PTPN22,PYY,SELPLG,SPI1,STAT5A,TXNIP,VAV1	19
Cellular Movement,Hematological System Development and Function,Humoral Immune Response,Immune Cell Trafficking	cell movement	Cell movement of B lymphocytes	1,17E-05	IL10,INPP5D,ITGAL,MYO1G,PIK3CG,RGS1,SELPLG,SH2D3C,TNFSF4	9
Cell-mediated Immune Response,Cellular Development,Cellular Function and Maintenance,Cellular Growth and Proliferation,Embryonic Development,Hematological System Development and Function,Hematopoiesis,Lymphoid Tissue Structure and Development,Organ Development,Organismal Development,Tissue Development	formation	Formation of thymocytes	1,17E-05	CD5,IL10,ITGAL,JAK3,LAT,LCK,LMO2,SPI1,TRAF3IP3	9
Cellular Movement,Hematological System Development and Function,Immune Cell Trafficking,Inflammatory Response	cell movement	Cell movement of monocyte-derived dendritic cells	1,17E-05	CCR7,CD38,IFNA2,IL10,LSP1,NPY	6
Cellular Assembly and Organization	recruitment	Recruitment of membrane rafts	1,26E-05	CD28,CD48,LCK	3
Cell-To-Cell Signaling and Interaction	signaling	Signaling of cells	1,28E-05	CD28,CD5,GHRL,IL10,ITGAM,LAT,OSM,PIK3CG,PLCB2,STIM1	10
Cell-To-Cell Signaling and Interaction,Hematological System Development and Function,Inflammatory Response	response	Response of neutrophils	1,31E-05	FCER1G,IL10,ITGAL,ITGAM,PIK3CG,PLAU,SELPLG,STIM1	8
Cellular Development	differentiation	Differentiation of stem cells	1,32E-05	CD28,CD6,CDX2,CEBPE,CMTM2,H4C9,HNRNPU,HOXA7,ICAM2,IL10,IL23A,LAT,LCK,LMO2,LYL1,mir-10,mir-193,MZB1,OSM,RFFL,RGS18,SCIN,SFRP2,SPI1,STAT5A	25
Cell-To-Cell Signaling and Interaction,Cellular Assembly and Organization	cell-cell contact	Cell-cell contact of blood cells	1,33E-05	FERMT3,IFNA2,IL10,INPP5D,ITGAL,ITGAM	6
Cell-To-Cell Signaling and Interaction	interaction	Interaction of leukemia cell lines	1,35E-05	CD28,FERMT3,ITGAL,ITGAM,LAT,LCK,PLAU,SELPLG,SPN,TBC1D10C	10
Hematological System Development and Function,Organismal Functions	coagulation	Coagulation of blood	1,41E-05	AKAP10,COL1A2,F2RL3,FCER1G,IFNA2,IL10,INPP5D,LCK,P2RX1,PIK3CG,RAB27B,SELPLG,STIM1,TSPAN32,VAV1	15
Cellular Movement,Hematological System Development and Function,Immune Cell Trafficking,Inflammatory Response	chemotaxis	Chemotaxis of dendritic cells	1,41E-05	CCR7,CCRL2,CD38,IL10,LSP1,PIK3CG,PLAU,SCT	8
Hematological System Development and Function,Immunological Disease,Lymphoid Tissue Structure and Development,Organ Morphology,Organismal Development,Organismal Injury and Abnormalities,Tissue Morphology	abnormal morphology	Abnormal morphology of thymus gland	1,41E-05	CCR7,CD28,JAK3,LAT,LCK,PTPN22,SIX1,SPI1,VAV1	9
Cellular Movement,Hematological System Development and Function,Immune Cell Trafficking	homing	Homing of mononuclear leukocytes	1,42E-05	AIF1,CCR7,IL10,ITGAL,JAK3,LAT,MSMP,NEDD9,PIK3CG,PLAU,PTPRO,RGS1,SELPLG	13
Cancer,Organismal Injury and Abnormalities	abdominal carcinoma	Abdominal carcinoma	1,44E-05	ACAP1,AGBL3,AHNAK,AIF1,AKTIP,AMPD2,ANGPTL2,APOBR,ARHGAP30,ARL5C,BST2,BTLA,C15orf39,C16orf54,C17orf97,CASS4,CCDC88B,CCR7,CCRL2,CD244,CD28,CD37,CD38,CD48,CD5,CD6,CD69,CD93,CDH20,CDHR2,CDHR5,CDX2,CEBPE,CHAD,CIART,CLEC4A,CMTM2,COL16A1,COL1A2,CRYBG1,CRYGD,CWH43,DENND1C,DENND2D,DHRS4,DLX6-AS1,DNAH8,DOK2,EVI2B,EXOSC3,F2RL3,FAM20A,FBLIM1,FCMR,FCRL6,FERMT3,FEZF1,FOXG1,GCM2,GDF3,GHRL,GNG4,GPR132,GPR171,GPR…	211
Immunological Disease	anaphylaxis	Anaphylaxis	1,50E-05	FCER1G,IL10,LAT,LTC4S,PIK3CG,RAB27B,VAV1	7
Cancer,Organismal Injury and Abnormalities	lymphoreticular neoplasm	Lymphoreticular neoplasm	1,55E-05	AHNAK,BST2,CCR7,CD27,CD28,CD38,CD48,CD5,CD52,CD6,CD69,CDHR5,COL16A1,COL1A2,CRYBG1,CWH43,DHRS4,DNAH8,DOK2,DUSP2,FCER1G,FOXG1,GNG4,HAND2-AS1,HECW1,HNF1B,HNRNPU,HOXA7,ICAM3,IFITM3,IFNA2,IGLL1/IGLL5,IL10,INPP5D,ISG20,ITGAM,JAK3,KLHL6,LAPTM5,LCK,LRRD1,MAP1LC3B2,mir-10,mir-142,mir-193,MYF5,MYO1G,NLRP12,OSM,OTX2,PDGFRB,PIK3CG,RASSF1,SELPLG,SH3BP1,SIRPB1,SLC2A3,SOAT2,SPI1,SPN,STAT5A,STIM1,TBC1D10C,TEX45,…	73
Cell Morphology,Cellular Function and Maintenance	transmembrane potential	Transmembrane potential of mitochondria	1,58E-05	CD27,CD28,CD69,FOXG1,GHRL,GPR132,IFNA2,LCK,mir-10,NUAK1,PARK7,STAT5A,TNFSF10	13
Hematological System Development and Function,Immune Cell Trafficking,Inflammatory Response,Tissue Development	accumulation	Accumulation of granulocytes	1,60E-05	IL10,INPP5D,ITGAM,NLRP12,OSM,PIK3CG,PYY,SELPLG,TNFSF10	9
Cancer,Organismal Injury and Abnormalities	formation	Formation of solid tumor	1,63E-05	ACAP1,ADGRG5,AGBL3,AHNAK,AIF1,AKR7L,AKTIP,AMPD2,ANGPTL2,APOBR,ARHGAP30,ARL5C,BTLA,C15orf39,C16orf54,C17orf97,CASS4,CCDC88B,CCR7,CCRL2,CD244,CD27,CD37,CD38,CD48,CD5,CD6,CD69,CD93,CDH20,CDHR2,CDHR5,CDX2,CEBPE,CHAD,CIART,CLEC4A,CMTM2,COL16A1,COL1A2,CRYBG1,CWH43,DENND1C,DENND2D,DHRS4,DLX6-AS1,DNAH8,DOK2,EVI2B,F2RL3,FAM20A,FBLIM1,FCER1G,FCMR,FCRL6,FERMT3,FEZF1,FOXG1,GCM2,GDF3,GHRL,GNG4,GPR132,GPR171,G…	202
Cellular Movement,Hematological System Development and Function,Immune Cell Trafficking,Inflammatory Response	migration	Migration of monocyte-derived dendritic cells	1,70E-05	CCR7,CD38,IFNA2,IL10,NPY	5
Cellular Development,Cellular Growth and Proliferation,Hematological System Development and Function,Lymphoid Tissue Structure and Development	proliferation	Proliferation of Th17 cells	1,70E-05	CD6,CD69,IL23A,NFKBID,OSM	5
Cancer,Organismal Injury and Abnormalities	adenocarcinoma	Adenocarcinoma	1,70E-05	ACAP1,AGBL3,AHNAK,AIF1,AKTIP,AMPD2,ANGPTL2,APOBR,ARHGAP30,ARL5C,BST2,BTLA,C15orf39,C16orf54,C17orf97,CASS4,CCDC88B,CCR7,CD244,CD28,CD37,CD38,CD48,CD5,CD6,CD69,CD93,CDH20,CDHR2,CDHR5,CDX2,CEBPE,CHAD,CIART,CLEC4A,CMTM2,COL16A1,COL1A2,CRYBG1,CRYGD,CWH43,DENND1C,DENND2D,DHRS4,DLX6-AS1,DNAH8,DOK2,EVI2B,EXOSC3,F2RL3,FAM20A,FBLIM1,FCMR,FCRL6,FERMT3,FEZF1,FOXG1,G0S2,GCM2,GDF3,GHRL,GNG4,GPR171,GPR21,GPR84…	205
Hematological System Development and Function,Inflammatory Response,Tissue Development	accumulation	Accumulation of blood platelets	1,72E-05	F2RL3,IL10,ITGAL,RGS18	4
Cell-To-Cell Signaling and Interaction,Hematological System Development and Function	response	T cell response	1,75E-05	CD244,CD27,CD28,CD5,CD6,IL10,IL23A,SELPLG,STAT5A,TNFSF8,VAV1	11
Cell-To-Cell Signaling and Interaction	binding	Binding of vascular cells	1,75E-05	FERMT3,IFNA2,ITGAL,ITGAM,mir-10,NPY,PIK3CG,SELPLG,STAB1,TNFSF4	10
Organismal Development	abnormal morphology	Abnormal morphology of body cavity	1,75E-05	AMPD2,CCR7,CD28,CD38,CD69,DOK2,FAM20A,FCER1G,HCST,HNF1B,ICAM3,IL10,IL23A,INPP5D,JAK3,KLHL6,LAT,LCK,LGALS9B,LIN28B,LMO2,MFAP4,mir-10,mir-193,mir-3934,NFAT5,NLRP12,OSM,OTX2,PARK7,PDGFRB,PIK3CG,PLAU,PTPN22,PTPRO,RASSF1,RGS1,SIX1,SOAT2,SPI1,STAT5A,STK3,TFAP2B,TXNIP,VAV1,WDFY4	46
Cellular Development,Cellular Growth and Proliferation,Embryonic Development,Lymphoid Tissue Structure and Development,Organ Development,Organismal Development,Tissue Development	colony formation	Colony formation of lymphatic system cells	1,79E-05	DOK2,IFNA2,IL10,INPP5D,SPI1,STAT5A,TNFSF10	7
Dermatological Diseases and Conditions,Hematological Disease,Immunological Disease,Organismal Injury and Abnormalities	lymphoproliferative disorder of the skin	Lymphoproliferative disorder of the skin	1,80E-05	CCR7,CD28,CD48,CD5,CD52,ICAM3,IFNA2,IL10,ISG20,JAK3,SELPLG,VAV1	12
Cell Death and Survival,Hematological System Development and Function	cell viability	Cell viability of lymphocytes	1,80E-05	BTLA,CD28,FCMR,IL10,INPP5D,ITGAL,JAK3,LAT,PIK3CG,SELPLG,SPN,STAT5A	12
Hematological Disease,Immunological Disease	function	Abnormal function of neutrophils	1,95E-05	CEBPE,ITGAL,ITGAM,LTB4R,PIK3CG,PLAU,PRAM1	7
Cancer,Dermatological Diseases and Conditions,Hematological Disease,Immunological Disease,Organismal Injury and Abnormalities	non-Hodgkin cutaneous lymphoma	Non-Hodgkin cutaneous lymphoma	2,00E-05	CCR7,CD28,CD48,CD5,ICAM3,IFNA2,IL10,ISG20,JAK3,SELPLG,VAV1	11
Cellular Development,Hematological System Development and Function,Lymphoid Tissue Structure and Development	maturation	Maturation of monocytes	2,00E-05	GPR132,IFNA2,ITGAM,STAT5A,TNFSF10	5
Cellular Function and Maintenance	engulfment	Engulfment of tumor cell lines	2,05E-05	CD93,FCER1G,FERMT3,INPP5D,ITGAL,ITGAM,MGAT1,NCKAP1L,PEAR1,PTPN7,SPI1,TNFSF10,ZNF217	13
Digestive System Development and Function	morphology	Morphology of digestive system	2,07E-05	CCR7,CD38,CDHR2,FAM20A,G0S2,GPR132,HNF1B,IL10,INPP5D,JAK3,LGALS9B,LIN28B,MZB1,OSM,OTX2,PARK7,PIK3CG,PLAU,PYY,RASSF1,RGS1,SIX1,SOAT2,SPI1,STAT5A,STK3,TXNIP	27
Cellular Development,Cellular Growth and Proliferation,Hematological System Development and Function,Lymphoid Tissue Structure and Development	proliferation	Proliferation of activated T lymphocytes	2,13E-05	CD28,IL23A,ITGAL,ITGAM,JAK3,STAT5A,TNFSF4	7
Cell-To-Cell Signaling and Interaction,Cellular Movement,Hematological System Development and Function,Hypersensitivity Response,Immune Cell Trafficking	recruitment	Recruitment of eosinophils	2,13E-05	BTLA,GPR132,IL10,LTB4R,STAT5A,VAV1	6
Cancer,Organismal Injury and Abnormalities	cancer	Cancer of cells	2,14E-05	AHNAK,ANGPTL2,APOBR,BST2,BTLA,C11orf21,C16orf54,C17orf97,CCDC88B,CCR7,CD244,CD27,CD28,CD38,CD48,CD5,CD52,CD6,CD69,CDH20,CDHR2,CDHR5,CDX2,CLEC4A,COL1A2,CRYBG1,CWH43,DNAH8,DOK2,DUSP2,FCMR,FOXG1,GNG4,GPR132,GRIK5,HECW1,HNF1B,HNRNPU,HOXA7,ICAM3,IFNA2,IGLL1/IGLL5,IL10,ISG20,ITGAL,ITGAM,JAK3,KLHL6,LAPTM5,LAT,LCK,LGALS9B,LMO2,LRRC4,LRRD1,LYL1,ME1,MFAP4,mir-10,mir-142,mir-193,MSMP,MYF5,MYO1G,N4BP2L1,NADK…	121
Hematological Disease,Immunological Disease	lymphoproliferative disorder	Lymphoproliferative disorder	2,14E-05	AHNAK,BST2,CCR7,CD244,CD27,CD28,CD38,CD48,CD5,CD52,CD6,CD69,CDHR5,CLEC4A,COL1A2,CRYBG1,CWH43,DUSP2,FCMR,FOXG1,GNG4,HNF1B,HNRNPU,HOXA7,ICAM3,IFNA2,IGLL1/IGLL5,IL10,INPP5D,ISG20,ITGAM,JAK3,KLHL6,LAPTM5,LAT,LCK,LGALS9B,LMO2,LRRD1,LYL1,mir-10,mir-142,mir-193,MYO1G,OSM,OTX2,PDGFRB,PIK3CG,RASSF1,SELPLG,SH2D3C,SLC17A9,SLC2A3,SPI1,SPN,STAT5A,STIM1,TBC1D10C,TBX15,TEX45,TNFSF10,TNFSF8,TSPOAP1,UBXN11,VAV1,V…	68
Cell-mediated Immune Response,Cellular Development,Cellular Function and Maintenance,Cellular Growth and Proliferation,Embryonic Development,Hematological System Development and Function,Hematopoiesis,Lymphoid Tissue Structure and Development,Organ Development,Organismal Development,Tissue Development	proliferation	Proliferation of thymocytes	2,16E-05	CD28,IL10,JAK3,LCK,NFKBID,PIK3CG,SPI1,TNFSF4	8
Cell-To-Cell Signaling and Interaction,Hematological System Development and Function,Inflammatory Response,Organismal Functions	activation	Activation of blood platelets	2,25E-05	COL1A2,F2RL3,FCER1G,INPP5D,LCK,P2RX1,PIK3CG,SELPLG,STIM1,VAV1	10
Cancer,Cellular Development,Cellular Growth and Proliferation,Organismal Injury and Abnormalities,Tumor Morphology	proliferation	Proliferation of adenocarcinoma cells	2,27E-05	IL10,LIN28B,mir-142,TNFSF10	4
Cancer,Organismal Injury and Abnormalities	abdominal cancer	Abdominal cancer	2,33E-05	ACAP1,AGBL3,AHNAK,AIF1,AKTIP,AMPD2,ANGPTL2,APOBR,ARHGAP30,ARL5C,BST2,BTLA,C15orf39,C16orf54,C17orf97,CASS4,CCDC88B,CCR7,CCRL2,CD244,CD28,CD37,CD38,CD48,CD5,CD52,CD6,CD69,CD93,CDH20,CDHR2,CDHR5,CDX2,CEBPE,CHAD,CIART,CLEC4A,CMTM2,COL16A1,COL1A2,CRYBG1,CRYGD,CWH43,DENND1C,DENND2D,DHRS4,DLX6-AS1,DNAH8,DOK2,DUSP2,EVI2B,EXOSC3,F2RL3,FAM20A,FBLIM1,FCMR,FCRL6,FERMT3,FEZF1,FOXG1,GCM2,GDF3,GHRL,GNG4,GPR132…	215
Cellular Development,Hematological System Development and Function,Lymphoid Tissue Structure and Development	maturation	Maturation of macrophages	2,35E-05	CEBPE,IFNA2,IL23A,STAT5A,TNFSF10	5
Hematological System Development and Function,Lymphoid Tissue Structure and Development,Organ Development,Tissue Development	growth	Growth of lymphoid organ	2,39E-05	CD28,IL10,JAK3,LCK,LTB4R,NFAT5,NFKBID,PIK3CG,SPI1,STAT5A,TNFSF4	11
Immunological Disease	delayed hypersensitive reaction	Delayed hypersensitive reaction	2,40E-05	CCR7,CD28,FCER1G,IL10,LAPTM5,NLRP12,PIK3CG,TNFSF10,TNFSF4	9
Cellular Movement,Hematological System Development and Function,Immune Cell Trafficking,Inflammatory Response	migration	Migration of dendritic cells	2,40E-05	CCR7,CD38,CD5,ICAM2,IFNA2,IL10,NLRP12,NPY,PIK3CG	9
Cell-To-Cell Signaling and Interaction	response	Response of myeloid leukocytes	2,54E-05	FCER1G,IL10,ITGAL,ITGAM,PARK7,PIK3CG,PLAU,SELPLG,STIM1	9
Embryonic Development,Hematological System Development and Function,Humoral Immune Response,Immunological Disease,Lymphoid Tissue Structure and Development,Organ Development,Organismal Development,Organismal Injury and Abnormalities,Tissue Development,Tissue Morphology	abnormal morphology	Abnormal morphology of germinal center	2,65E-05	CCR7,CD37,KLHL6,LGALS9B,PTPN22,RGS1	6
Cell-To-Cell Signaling and Interaction,Hematological System Development and Function,Immune Cell Trafficking,Inflammatory Response	activation	Activation of CD4+ T-lymphocytes	2,65E-05	CCDC88B,CD27,CD28,CD6,mir-142,PTPN22	6
Infectious Diseases	replication	Replication of RNA virus	2,66E-05	AKTIP,BST2,CD28,CD38,CD48,FERMT3,IFITM3,IFNA2,IL10,ISG20,LCK,MGAT1,mir-10,P2RX1,PLAU,RACGAP1,RFFL,SELPLG,STAB1,TNFSF10,TSPOAP1,TXNIP	22
Cell-mediated Immune Response,Cellular Development,Cellular Function and Maintenance,Cellular Growth and Proliferation,Embryonic Development,Hematological System Development and Function,Hematopoiesis,Lymphoid Tissue Structure and Development,Organ Development,Organismal Development,Tissue Development	generation	Generation of helper T lymphocytes	2,73E-05	CD28,CD5,IL10,IL23A,JAK3,STAT5A,TNFSF4	7
Cellular Development	maturation	Maturation of myeloid cells	2,82E-05	CEBPE,GPR132,IFNA2,IL23A,INPP5D,ITGAM,STAT5A,TNFSF10	8
Immunological Disease,Organismal Injury and Abnormalities	abnormality	Abnormality of thymus gland	2,87E-05	CCR7,CD28,JAK3,LAT,LCK,OSM,PTPN22,SIX1,SPI1,VAV1	10
Cancer,Organismal Injury and Abnormalities	breast or pancreatic cancer	Breast or pancreatic cancer	2,90E-05	ACAP1,AHNAK,AIF1,AKAP10,AKTIP,AMPD2,ANGPTL2,APOBR,ARHGAP30,BTLA,C16orf54,C17orf97,CASS4,CCR7,CD48,CD5,CD6,CD69,CD93,CDHR2,CDHR5,CDX2,CIART,COL16A1,COL1A2,CRYBG1,DENND2D,DLX6-AS1,DNAH8,DUSP2,EVI2B,F2RL3,FCRL6,FEZF1,FOXG1,G0S2,GHRL,GPR132,GPR84,GRIK5,GUCY2D,HECW1,HNRNPU,HPN,IGLL1/IGLL5,IL10,IL23A,INPP5D,IRX2,ITGAL,JAK3,KLHL6,LAPTM5,LCK,LGALS9B,LMO2,LRRC4,LSP1,LTB4R,LYVE1,MACROH2A1,mir-10,mir-142,mi…	117
Cell-To-Cell Signaling and Interaction,Hematological System Development and Function	interaction	Interaction of neutrophils	2,95E-05	CD37,FERMT3,IFNA2,ITGAM	4
Hematological System Development and Function,Tissue Morphology	abnormal number	Abnormal number of leukocytes	2,95E-05	IGLL1/IGLL5,JAK3,LCK,NEDD9,SPI1,VAV1	6
Cellular Development,Cellular Growth and Proliferation,Connective Tissue Development and Function,Hematological System Development and Function,Lymphoid Tissue Structure and Development,Tissue Development	proliferation	Proliferation of peripheral blood lymphocytes	2,95E-05	CD244,CD28,CD48,CD6,JAK3,TNFSF10	6
Cancer,Organismal Injury and Abnormalities	abdominal adenocarcinoma	Abdominal adenocarcinoma	2,95E-05	ACAP1,AGBL3,AHNAK,AIF1,AKTIP,AMPD2,ANGPTL2,APOBR,ARHGAP30,ARL5C,BST2,BTLA,C15orf39,C16orf54,C17orf97,CASS4,CCDC88B,CCR7,CD244,CD28,CD37,CD38,CD48,CD5,CD6,CD69,CD93,CDH20,CDHR2,CDHR5,CDX2,CEBPE,CHAD,CIART,CLEC4A,CMTM2,COL16A1,COL1A2,CRYBG1,CRYGD,CWH43,DENND1C,DENND2D,DHRS4,DLX6-AS1,DNAH8,DOK2,EVI2B,EXOSC3,F2RL3,FAM20A,FBLIM1,FCMR,FCRL6,FERMT3,FEZF1,FOXG1,GCM2,GDF3,GHRL,GNG4,GPR171,GPR21,GPR84,GRIK…	201
Hematological System Development and Function	anergy	Anergy of lymphocytes	3,19E-05	BTLA,CD28,CD5,IL10,INPP5D	5
Cell-mediated Immune Response,Cellular Development,Cellular Function and Maintenance,Cellular Growth and Proliferation,Embryonic Development,Hematological System Development and Function,Hematopoiesis,Lymphoid Tissue Structure and Development,Organ Development,Organismal Development,Tissue Development	development	Development of Th2 cells	3,19E-05	CD28,IL10,JAK3,STAT5A,TNFSF4	5
Hematological System Development and Function,Humoral Immune Response,Lymphoid Tissue Structure and Development,Tissue Morphology	quantity	Quantity of B-1 lymphocytes	3,22E-05	CD6,FCMR,IGLL1/IGLL5,INPP5D,mir-142,SPI1,VAV1,WDFY4	8
Cardiovascular System Development and Function,Cell-To-Cell Signaling and Interaction	interaction	Interaction of endothelial cells	3,22E-05	CD37,FERMT3,ICAM2,IFNA2,IL10,ITGAL,ITGAM,NPY,PIK3CG,SELPLG,STAB1,TNFSF4	12
Digestive System Development and Function,Organ Morphology,Organismal Development	morphology	Morphology of intestine	3,23E-05	CCR7,CDHR2,GPR132,IL10,INPP5D,JAK3,LGALS9B,LIN28B,PARK7,PLAU,RGS1,SOAT2,TXNIP	13
Cellular Function and Maintenance	presence	Presence of blood cells	3,27E-05	CCR7,CD28,CD69,ITGAM,JAK3,PDGFRB	6
Digestive System Development and Function,Gastrointestinal Disease,Organ Morphology,Organismal Development,Organismal Injury and Abnormalities	abnormal morphology	Abnormal morphology of ileum	3,27E-05	CCR7,INPP5D,JAK3,LGALS9B,RGS1,TXNIP	6
Cell-To-Cell Signaling and Interaction,Hematological System Development and Function,Immune Cell Trafficking,Inflammatory Response	activation	Activation of antigen presenting cells	3,29E-05	CCR7,CD244,CD37,CD48,CEBPE,FCER1G,IFNA2,IL10,IL23A,LGALS9B,mir-10,NPY,OSM,TNFSF10,TSPAN32,WDFY4	16
Gastrointestinal Disease,Organismal Injury and Abnormalities	periodontal disease	Periodontal disease	3,31E-05	CD52,CD6,CD69,FAM20A,G0S2,GPR84,ICAM2,IL10,OSM,TSPAN32	10
Cancer,Organismal Injury and Abnormalities	neoplasia	Neoplasia of cells	3,35E-05	AHNAK,ANGPTL2,APOBR,BST2,BTLA,C11orf21,C16orf54,C17orf97,CCDC88B,CCR7,CD244,CD27,CD28,CD38,CD48,CD5,CD52,CD6,CD69,CDH20,CDHR2,CDHR5,CDX2,CLEC4A,COL16A1,COL1A2,CRYBG1,CWH43,DHRS4,DNAH8,DOK2,DUSP2,FCER1G,FCMR,FOXG1,G0S2,GHRL,GNG4,GPR132,GRIK5,HAND2-AS1,HECW1,HNF1B,HNRNPU,HOXA7,ICAM3,IFITM3,IFNA2,IGLL1/IGLL5,IL10,INPP5D,ISG20,ITGAL,ITGAM,JAK3,KLHL6,LAPTM5,LAT,LCK,LGALS9B,LIN28B,LMO2,LRRC4,LRRD1,LYL1…	132
Cancer,Organismal Injury and Abnormalities	neoplasia	Lymphatic system tumor	3,46E-05	AHNAK,BST2,CCR7,CD244,CD27,CD28,CD38,CD48,CD5,CD52,CD6,CD69,CDHR5,CLEC4A,COL1A2,CRYBG1,CWH43,DUSP2,FCMR,FOXG1,GNG4,HNF1B,HNRNPU,HOXA7,ICAM3,IFNA2,IGLL1/IGLL5,IL10,INPP5D,ISG20,ITGAM,JAK3,KLHL6,LAPTM5,LCK,LGALS9B,LMO2,LRRD1,LYL1,mir-10,mir-142,mir-193,MYO1G,OSM,OTX2,PDGFRB,PIK3CG,PLAU,RASSF1,SELPLG,SH2D3C,SLC17A9,SLC2A3,SPI1,SPN,STAT5A,STIM1,TBC1D10C,TBX15,TEX45,TNFSF10,TNFSF8,TSPOAP1,UBXN11,VAV1,…	68
Cellular Development,Cellular Growth and Proliferation,Connective Tissue Development and Function,Hematological System Development and Function,Lymphoid Tissue Structure and Development,Tissue Development	proliferation	Proliferation of PBMCs	3,47E-05	CD244,CD28,CD48,CD6,IL10,JAK3,TNFSF10	7
Cancer,Hematological Disease,Organismal Injury and Abnormalities	lymphocytic neoplasm	Lymphocytic neoplasm	3,65E-05	AHNAK,BST2,CCR7,CD244,CD27,CD28,CD38,CD48,CD5,CD52,CD6,CD69,CDHR5,CLEC4A,COL1A2,CRYBG1,CWH43,DUSP2,FCMR,FOXG1,GNG4,HNF1B,HNRNPU,HOXA7,ICAM3,IFNA2,IGLL1/IGLL5,IL10,INPP5D,ISG20,ITGAM,JAK3,KLHL6,LAPTM5,LCK,LGALS9B,LMO2,LRRD1,LYL1,mir-10,mir-142,mir-193,MYO1G,OSM,OTX2,PDGFRB,PIK3CG,RASSF1,SELPLG,SH2D3C,SLC17A9,SLC2A3,SPI1,SPN,STAT5A,STIM1,TBC1D10C,TBX15,TEX45,TNFSF10,TNFSF8,TSPOAP1,UBXN11,VAV1,VWA1,…	67
Cellular Development,Cellular Growth and Proliferation	proliferation	Proliferation of stem cells	3,67E-05	CD28,DOK2,HNRNPU,IL10,JAK3,LCK,LMO2,mir-10,mir-193,NFKBID,OSM,PIK3CG,PTPN22,PTPRO,SFRP2,SPI1,STAT5A,STIM1,TNFSF4	19
Humoral Immune Response,Protein Synthesis	quantity	Quantity of IgG3	3,75E-05	CCR7,CLEC4A,FCER1G,FCMR,IGLL1/IGLL5,LCK,VAV1	7
Hematological System Development and Function,Lymphoid Tissue Structure and Development,Tissue Morphology	quantity	Quantity of gamma-delta T lymphocytes	4,00E-05	BTLA,CCR7,IL23A,ITGAL,LCK,PIK3CG	6
Antimicrobial Response,Inflammatory Response	antiviral response	Antiviral response	4,32E-05	BST2,CCR7,IFITM3,IFNA2,IL23A,ISG20,OSM,PTPN22,SPN,TNFSF4,VAV1,ZBP1	12
Hematological System Development and Function,Lymphoid Tissue Structure and Development,Tissue Morphology	quantity	Quantity of helper T lymphocytes	4,37E-05	CD28,CD69,IL23A,ITGAM,LCK,LGALS9B,SELPLG,SPI1,TNFSF4	9
Cancer,Organismal Injury and Abnormalities	lymphoid cancer	Lymphoid cancer	4,49E-05	AHNAK,BST2,CCR7,CD244,CD27,CD28,CD38,CD48,CD5,CD52,CD6,CD69,CDHR5,CLEC4A,COL1A2,CRYBG1,CWH43,DUSP2,FCMR,FOXG1,GNG4,HNF1B,HNRNPU,HOXA7,ICAM3,IFNA2,IGLL1/IGLL5,IL10,ISG20,ITGAM,JAK3,KLHL6,LAPTM5,LCK,LGALS9B,LMO2,LRRD1,LYL1,mir-10,mir-142,mir-193,MYO1G,OSM,OTX2,PDGFRB,PIK3CG,PLAU,RASSF1,SELPLG,SH2D3C,SLC17A9,SLC2A3,SPI1,SPN,STAT5A,STIM1,TBC1D10C,TBX15,TEX45,TNFSF10,TNFSF8,TSPOAP1,UBXN11,VAV1,VWA1,ZN…	67
Infectious Diseases	replication	Replication of virus	4,53E-05	AKTIP,BST2,CD28,CD38,CD48,FERMT3,IFITM3,IFNA2,IL10,ISG20,LCK,MGAT1,mir-10,P2RX1,PLAU,RACGAP1,RFFL,SELPLG,STAB1,TNFSF10,TSPOAP1,TXNIP,ZBP1	23
Cell-To-Cell Signaling and Interaction	communication	Communication of cells	4,54E-05	ADGRG5,AKAP10,BTLA,CCR7,CD244,CD28,CD48,CD5,CLEC4A,DOK2,F2RL3,FCER1G,GDF3,GHRL,GNG4,GPR132,GPR84,IFNA2,IL10,INPP5D,ITGAL,ITGAM,JAK3,LAT,LCK,LTB4R,NEDD9,NFAM1,NLRP12,NPY,OSM,P2RX1,P2RY14,PDGFRB,PIK3CG,PLAU,PLCB2,PYY,RGS1,RGS18,SCT,SH2D3C,SIRPB1,SPN,STIM1,STK3,TANK,TNFSF10,TNFSF4,VAV1	50
Cellular Development	differentiation	Differentiation of leukemia cell lines	4,57E-05	CD38,IFNA2,INPP5D,LMO2,mir-10,OSM,RACGAP1,SCIN,SPI1,STIM1	10
Cancer,Hematological Disease,Immunological Disease,Organismal Injury and Abnormalities	natural killer/T-cell lymphoma	Natural killer/T-cell lymphoma	4,57E-05	CD5,CD52,COL1A2,CRYBG1,JAK3,mir-10,mir-142,OSM,PDGFRB,SPN	10
Cardiovascular System Development and Function,Cell-To-Cell Signaling and Interaction	adhesion	Adhesion of endothelial cells	4,57E-05	CD37,FERMT3,ICAM2,IFNA2,ITGAL,ITGAM,NPY,PIK3CG,SELPLG,TNFSF4	10
Cancer,Hematological Disease,Immunological Disease,Organismal Injury and Abnormalities	natural killer cell neoplasm	Natural killer cell neoplasm	4,63E-05	CD5,CD52,COL1A2,CRYBG1,JAK3,mir-10,mir-142,OSM,PDGFRB,SPN,TNFSF10	11
Cancer,Gastrointestinal Disease,Organismal Injury and Abnormalities	growth	Growth of digestive organ tumor	4,84E-05	CDHR5,GHRL,HPN,IFITM3,NPY,OSM,SIX1,TNFSF10,TXNIP	9
Cancer,Hematological Disease,Organismal Injury and Abnormalities	neoplasia	Neoplasia of blood cells	4,85E-05	AHNAK,BST2,CCR7,CD244,CD27,CD28,CD38,CD48,CD5,CD52,CD6,CD69,CDHR5,CLEC4A,COL16A1,COL1A2,CRYBG1,CWH43,DHRS4,DNAH8,DOK2,DUSP2,FCER1G,FCMR,FOXG1,GHRL,GNG4,HAND2-AS1,HECW1,HNF1B,HNRNPU,HOXA7,ICAM3,IFITM3,IFNA2,IGLL1/IGLL5,IL10,INPP5D,ISG20,ITGAM,JAK3,KLHL6,LAPTM5,LCK,LGALS9B,LMO2,LRRD1,LYL1,MAP1LC3B2,mir-10,mir-142,mir-193,MYF5,MYO1G,NLRP12,OSM,OTX2,PDGFRB,PIK3CG,RASSF1,SELPLG,SH2D3C,SH3BP1,SIRPB1,SL…	85
Hematological System Development and Function,Immune Cell Trafficking,Inflammatory Response,Tissue Development	accumulation	Accumulation of phagocytes	4,99E-05	CCR7,CD28,IL10,INPP5D,ITGAM,LTC4S,NLRP12,PLAU,SELPLG,TNFSF10	10
Cell-mediated Immune Response,Cellular Development,Cellular Function and Maintenance,Cellular Growth and Proliferation,Embryonic Development,Hematological System Development and Function,Hematopoiesis,Lymphoid Tissue Structure and Development,Organ Development,Organismal Development,Tissue Development	development	Development of helper T lymphocytes	5,07E-05	CD28,CD5,IL10,IL23A,JAK3,STAT5A,TNFSF4	7
Antimicrobial Response,Inflammatory Response	antimicrobial response	Antimicrobial response	5,15E-05	BST2,CCR7,CEBPE,FCER1G,IFITM3,IFNA2,IL10,IL23A,ISG20,OSM,PTPN22,SPN,STAB1,TNFSF4,VAV1,ZBP1	16
Cancer,Hematological Disease,Immunological Disease,Organismal Injury and Abnormalities	tumorigenesis	Tumorigenesis of lymphocytes	5,16E-05	AHNAK,BST2,CCR7,CD244,CD27,CD28,CD38,CD48,CD5,CD52,CD6,CD69,CDHR5,CLEC4A,COL1A2,CRYBG1,CWH43,DUSP2,FCMR,FOXG1,GNG4,HNF1B,HNRNPU,HOXA7,ICAM3,IFNA2,IGLL1/IGLL5,IL10,INPP5D,ISG20,JAK3,KLHL6,LAPTM5,LCK,LGALS9B,LRRD1,mir-10,mir-142,mir-193,MYO1G,OSM,OTX2,PDGFRB,PIK3CG,RASSF1,SELPLG,SH2D3C,SLC2A3,SPI1,SPN,STAT5A,STIM1,TBC1D10C,TBX15,TEX45,TNFSF10,TNFSF8,TSPOAP1,UBXN11,VAV1,VWA1,ZNF217,ZNF563	63
Gastrointestinal Disease,Organismal Injury and Abnormalities	chronic periodontal disease	Chronic periodontal disease	5,28E-05	CD52,CD6,CD69,G0S2,GPR84,ICAM2,OSM,TSPAN32	8
Cellular Compromise,Inflammatory Response	degranulation	Degranulation of granulocytes	5,33E-05	BST2,CD48,CD93,FCER1G,GPR84,ITGAL,ITGAM,LTB4R,NCKAP1L,NFAM1,P2RX1,PLAU,PRAM1,PTPN22,SIRPB1,SLC2A3,TBC1D10C	17
Cell-To-Cell Signaling and Interaction,Cellular Growth and Proliferation,Hematological System Development and Function	co-stimulation	Co-stimulation of T lymphocytes	5,34E-05	BTLA,CD28,CD5,LCK,SPN,VAV1	6
Cancer,Gastrointestinal Disease,Organismal Injury and Abnormalities	hyperplasia	Hyperplasia of intestine	5,56E-05	IFNA2,LTB4R,LTC4S,OSM,TXNIP	5
Cellular Function and Maintenance,Hematological System Development and Function	presence	Presence of leukocytes	5,56E-05	CCR7,CD28,CD69,ITGAM,JAK3	5
Cell-To-Cell Signaling and Interaction,Hematological System Development and Function	immune response	Immune response of lymphocytes	5,63E-05	CCR7,CD244,CD28,CD38,CD48,IL10,IL23A,TNFSF8,VAV1	9
Cell Death and Survival	cell death	Cell death of hematopoietic cells	5,64E-05	CD28,IL10,INPP5D,JAK3,LCK,LYL1,NFAT5,NFKBID,OSM,PIK3CG,SPI1,STAT5A,TNFSF10	13
Cellular Movement	cell movement	Cell movement of leukemia cell lines	5,69E-05	AIF1,FERMT3,GPR132,ITGAL,LCK,NEDD9,P2RX1,PLAU,RGS1,SELPLG	10
Cell-mediated Immune Response,Cellular Development,Cellular Function and Maintenance,Cellular Growth and Proliferation,Embryonic Development,Hematological System Development and Function,Hematopoiesis,Lymphoid Tissue Structure and Development,Organ Development,Organismal Development,Tissue Development	differentiation	Differentiation of gamma-delta T lymphocytes	5,85E-05	LAT,LCK,NCKAP1L,STAT5A	4
Cell-To-Cell Signaling and Interaction	binding	Binding of leukemia cell lines	5,91E-05	CD28,FERMT3,ITGAL,ITGAM,LAT,LCK,PLAU,SELPLG,SPN	9
Free Radical Scavenging	generation	Generation of reactive oxygen species	5,93E-05	CD28,GHRL,GPR132,IL10,ITGAM,MACROH2A1,PIK3CG,PLAU,SH3BP1,SOAT2,STAT5A,TXNIP	12
Immunological Disease	immediate hypersensitivity	Immediate hypersensitivity	6,15E-05	AHNAK,CCRL2,CD28,DUSP2,FCER1G,IL10,LAT,LTC4S,OSM,PIK3CG,RAB27B,SPI1,STIM1,TNFSF10,TNFSF8,VAV1	16
Connective Tissue Disorders,Inflammatory Disease,Inflammatory Response,Organismal Injury and Abnormalities,Skeletal and Muscular Disorders	experimentally-induced arthritis	Experimentally-induced arthritis	6,20E-05	CD28,CD6,CD69,IFNA2,IL10,IL23A,ITGAM,PIK3CG,PLAU,PTPN22	10
Cell-mediated Immune Response,Cellular Development,Cellular Function and Maintenance,Cellular Growth and Proliferation,Embryonic Development,Hematological System Development and Function,Hematopoiesis,Lymphoid Tissue Structure and Development,Organ Development,Organismal Development,Tissue Development	differentiation	Differentiation of Th2 cells	6,29E-05	CD28,IL10,JAK3,PIK3CG,STAT5A,TNFSF4,VAV1	7
Cell-mediated Immune Response,Cellular Function and Maintenance	homeostasis	NK cell homeostasis	6,29E-05	IFNA2,IL10,INPP5D,JAK3,PIK3CG,STAT5A,TNFSF10	7
Cell-mediated Immune Response,Cellular Development,Cellular Function and Maintenance,Cellular Growth and Proliferation,Embryonic Development,Hematological System Development and Function,Hematopoiesis,Lymphoid Tissue Structure and Development,Organ Development,Organismal Development,Tissue Development	differentiation	Differentiation of induced regulatory T-lymphocyte	6,32E-05	CD28,IFNA2,IL10,IL23A,PIK3CG	5
Cellular Function and Maintenance,Hematological System Development and Function	function	Function of granulocytes	6,32E-05	FCMR,ICAM2,IL10,IL23A,PIK3CG	5
Cellular Movement,Hematological System Development and Function,Immune Cell Trafficking,Inflammatory Response	chemotaxis	Chemotaxis of antigen presenting cells	6,47E-05	ANGPTL2,CCR7,CCRL2,CD38,IL10,LSP1,PIK3CG,PLAU,SCT,STAP1	10
Cell-To-Cell Signaling and Interaction,Inflammatory Response	immune response	Immune response of T lymphocytes	6,52E-05	CCR7,CD244,CD27,CD28,CD69,IL10,IL23A,TNFSF8,VAV1	9
Cancer,Hematological Disease,Immunological Disease,Organismal Injury and Abnormalities	lymphocytic cancer	Lymphocytic cancer	6,55E-05	AHNAK,BST2,CCR7,CD244,CD27,CD28,CD38,CD48,CD5,CD52,CD6,CD69,CDHR5,CLEC4A,COL1A2,CRYBG1,CWH43,DUSP2,FCMR,FOXG1,GNG4,HNF1B,HNRNPU,HOXA7,ICAM3,IFNA2,IGLL1/IGLL5,IL10,ISG20,ITGAM,JAK3,KLHL6,LAPTM5,LCK,LGALS9B,LMO2,LRRD1,LYL1,mir-10,mir-142,mir-193,MYO1G,OSM,OTX2,PDGFRB,PIK3CG,RASSF1,SELPLG,SH2D3C,SLC17A9,SLC2A3,SPI1,SPN,STAT5A,STIM1,TBC1D10C,TBX15,TEX45,TNFSF10,TNFSF8,TSPOAP1,UBXN11,VAV1,VWA1,ZNF217,…	66
Cardiovascular System Development and Function,Cell-To-Cell Signaling and Interaction	adhesion	Adhesion of vascular endothelial cells	6,66E-05	FERMT3,IFNA2,ITGAL,ITGAM,NPY,PIK3CG,SELPLG,TNFSF4	8
Cell-To-Cell Signaling and Interaction,Cellular Movement,Hematological System Development and Function,Immune Cell Trafficking	recruitment	Recruitment of lymphocytes	6,66E-05	CCR7,GPR132,IL10,OSM,PIK3CG,SELPLG,STAT5A,VAV1	8
Nucleic Acid Metabolism,Small Molecule Biochemistry	metabolism	Metabolism of nucleotide	6,73E-05	AMPD2,ATP5MC2,CD38,G0S2,GHRL,GPR84,GUCY2D,ME1,mir-142,MZB1,NADK,NPY,PARK7,PIK3CG,PYY,QPRT,SCT,STIM1,TXNIP	19
Cancer,Immunological Disease,Organismal Injury and Abnormalities	hyperplasia	Hyperplasia of lymphoid organ	6,75E-05	IL10,INPP5D,ITGAL,LGALS9B,SPI1,TANK,TNFSF10	7
Cell-To-Cell Signaling and Interaction,Hematological System Development and Function,Inflammatory Response	immune response	Immune response of neutrophils	6,75E-05	FCER1G,ITGAL,ITGAM,PIK3CG,PLAU,SELPLG,STIM1	7
Cellular Compromise	dysfunction	Dysfunction of lymphocytes	6,75E-05	CCR7,CD6,IL10,INPP5D,MYO1G,RGS1,TBC1D10C	7
Cellular Development,Hematological System Development and Function,Lymphoid Tissue Structure and Development	maturation	Maturation of T lymphocytes	6,75E-05	BTLA,CCDC88B,CD28,IFNA2,IL10,LAT,LCK	7
Cell-To-Cell Signaling and Interaction,Hematological System Development and Function,Immune Cell Trafficking,Inflammatory Response	adhesion	Adhesion of bone marrow-derived neutrophils	6,91E-05	FERMT3,PIK3CG,PTPN22	3
Cellular Development,Cellular Growth and Proliferation,Hematological System Development and Function,Lymphoid Tissue Structure and Development	proliferative capacity	Proliferative capacity of regulatory T lymphocytes	7,02E-05	CD28,IFNA2,IL10,LGALS9B,PTPN22,TNFSF4	6
Cellular Movement,Hematological System Development and Function,Hypersensitivity Response,Immune Cell Trafficking	cell movement	Cell movement of eosinophils	7,05E-05	CD48,ICAM2,IL10,LTC4S,OSM,PIK3CG,SPI1,TNFSF8	8
Cell-To-Cell Signaling and Interaction,Hematological System Development and Function,Immune Cell Trafficking,Inflammatory Response	activation	Activation of myeloid dendritic cells	7,16E-05	CD244,CD37,IL10,TSPAN32	4
Cell Death and Survival	apoptosis	Apoptosis of erythroblasts	7,16E-05	LYL1,OSM,STAT5A,TNFSF10	4
Cell-To-Cell Signaling and Interaction,Cellular Function and Maintenance,Inflammatory Response	phagocytosis	Phagocytosis of fibroblast cell lines	7,16E-05	ITGAM,LAT,PEAR1,VAV1	4
Gastrointestinal Disease,Inflammatory Disease,Inflammatory Response,Organismal Injury and Abnormalities	enteritis	Severe enteritis	7,16E-05	CCR7,IL10,IL23A,JAK3	4
Cellular Movement,Hematological System Development and Function,Inflammatory Response	cell movement	Cell movement of blood platelets	7,16E-05	ANGPTL2,PIK3CG,PLCB2,SELPLG,TSPAN32	5
Cardiovascular System Development and Function,Cell-To-Cell Signaling and Interaction	binding	Binding of vascular endothelial cells	7,18E-05	FERMT3,IFNA2,ITGAL,ITGAM,NPY,PIK3CG,SELPLG,STAB1,TNFSF4	9
Cell Morphology,Cellular Function and Maintenance	transmembrane potential	Transmembrane potential	7,25E-05	CD27,CD28,CD69,FOXG1,GHRL,GPR132,GRIK5,IFNA2,LCK,mir-10,NUAK1,PARK7,STAT5A,TNFSF10	14
Embryonic Development,Hematological System Development and Function,Lymphoid Tissue Structure and Development,Organ Development,Organismal Development,Tissue Development	formation	Formation of thymus gland	7,34E-05	CD5,IL10,ITGAL,JAK3,LAT,LCK,LMO2,SIX1,SPI1,TRAF3IP3	10
Cell Death and Survival	necrosis	Necrosis	7,42E-05	AKTIP,BTLA,CCDC88B,CCR7,CD27,CD28,CD38,CD48,CD5,CD6,CD69,CDX2,DLX6-AS1,F2RL3,FCER1G,FCMR,FOXG1,G0S2,GHRL,GPR132,GRIK5,HCST,HNF1B,HPN,IFNA2,IL10,INPP5D,ITGAL,ITGAM,JAK3,LAT,LCK,LGALS12,LMO2,LSP1,LYL1,mir-10,mir-142,mir-193,MZB1,NEDD9,NFAT5,NFKBID,NPY,NUAK1,OSM,OTX2,PARK7,PDGFRB,PIK3CG,PLAU,PTPN22,PTPRO,PYY,RACGAP1,RASSF1,SCIN,SELPLG,SFRP2,SIX1,SLC2A3,SPI1,SPN,STAT5A,STIM1,STK3,TANK,TFAP2B,TNFSF10,…	73
Cell Morphology,Hematological System Development and Function,Immunological Disease,Lymphoid Tissue Structure and Development	abnormal morphology	Abnormal morphology of T lymphocytes	7,46E-05	CD28,IL10,JAK3,LAT,LCK,PTPN22,SPI1,VAV1	8
Cancer,Organismal Injury and Abnormalities	multiple cancers	Multiple cancers	7,47E-05	AHNAK,AIF1,AKAP10,AKTIP,AMPD2,ANGPTL2,APOBR,BTLA,C16orf54,CCR7,CD27,CD28,CD38,CD48,CD5,CD6,CD69,CDX2,CIART,CLEC4A,COL16A1,COL1A2,DENND2D,DLX6-AS1,DNAH8,DUSP2,FEZF1,FOXG1,G0S2,GHRL,GPR132,GPR84,GUCY2D,HECW1,HPN,ICAM3,IFNA2,IGLL1/IGLL5,IL10,IL23A,INPP5D,ITGAL,JAK3,KLHL6,LAPTM5,LCK,LGALS9B,LMO2,LSP1,LTB4R,LYVE1,MACROH2A1,mir-10,mir-142,mir-193,MVB12A,NADK,NCKAP1L,NEDD9,NFAT5,PARK7,PDGFRB,PEAR1,PIK3C…	96
Cancer,Hematological Disease,Immunological Disease,Organismal Injury and Abnormalities	mature B-cell lymphoma	Mature B-cell lymphoma	7,48E-05	CCR7,CD27,CD38,CD48,CD5,CD52,CD6,CD69,HNF1B,HNRNPU,ICAM3,IFNA2,IGLL1/IGLL5,IL10,JAK3,KLHL6,LAPTM5,mir-142,MYO1G,PDGFRB,SPN,STIM1,TBC1D10C	23
Cell Morphology,Hematopoiesis	morphology	Morphology of hematopoietic progenitor cells	7,54E-05	CEBPE,ICAM2,IGLL1/IGLL5,IL10,LCK,PTPN22,SPI1,TNFSF10,VAV1	9
Cell Morphology,Cellular Assembly and Organization,Cellular Function and Maintenance	reorganization	Reorganization of cytoskeleton	7,61E-05	BST2,ICAM3,IL10,LCK,LTB4R,NEDD9,NPY,PLAU,SCIN,TNFSF10,VAV1	11
Cellular Movement,Hematological System Development and Function,Immune Cell Trafficking,Inflammatory Response	chemotaxis	Chemotaxis of mononuclear leukocytes	7,89E-05	AIF1,CCR7,IL10,ITGAL,LAT,MSMP,NEDD9,PIK3CG,PLAU,PTPRO,RGS1	11
Cellular Movement	cell movement	Cell movement of stem cells	7,90E-05	CD28,CD38,CD69,INPP5D,ITGAL,PDGFRB,RGS1,SELPLG,SPI1	9
Cell-To-Cell Signaling and Interaction,Hematological System Development and Function	response	Response of natural killer cells	8,08E-05	CD28,CD38,CD48,IL10,VAV1	5
Cellular Movement,Hematological System Development and Function,Immune Cell Trafficking	transmigration	Transmigration of mononuclear leukocytes	8,28E-05	CCR7,CD28,ITGAL,mir-10,SELPLG,STAB1,VAV1	7
Cell Death and Survival	cell viability	Cell viability of phagocytes	8,33E-05	CCR7,CD38,CD48,FCER1G,IL10,INPP5D,LAT,TNFSF10	8
Gastrointestinal Disease,Immunological Disease,Ophthalmic Disease,Organismal Injury and Abnormalities	Sjögren syndrome	Sjögren syndrome	8,33E-05	CCR7,CD6,CD69,COL16A1,IFITM3,IL10,OSM,TNFSF10	8
Cardiovascular Disease,Hematological Disease,Organismal Injury and Abnormalities	formation	Formation of thrombus	8,36E-05	INPP5D,P2RX1,PIK3CG,PLCB2,SELPLG,STIM1	6
Cancer,Neurological Disease,Organismal Injury and Abnormalities	oligodendroglioma	Oligodendroglioma	8,38E-05	AHNAK,APOBR,BTLA,C15orf39,CASS4,CD244,CD38,CDHR5,CHAD,COL1A2,CRYBG1,DNAH8,FCRL6,FERMT3,GUCY2D,HCST,ICAM3,IFITM3,IL10,ITGAM,LIN28B,LRRC4,MGAT1,mir-10,MYO1G,MZB1,PAPLN,PDGFRB,PIK3CG,PLAU,PRAM1,PTPRO,SCIN,SIRPB1,SIRPB2,SIX1,SLC17A9,SNX20,STAB1,STAT5A,STIM1,TBR1,THSD7B,UMODL1,VAMP5,VAV1,WDFY4	47
Cellular Movement,Hematological System Development and Function,Immune Cell Trafficking,Inflammatory Response	cellular infiltration	Infiltration by neutrophils	8,49E-05	FCER1G,IL10,ITGAL,ITGAM,JAK3,LTB4R,OSM,PIK3CG,PLCB2,STIM1,VAV1	11
Cell-To-Cell Signaling and Interaction,Hematological System Development and Function	signaling	Signaling of T lymphocytes	8,68E-05	CD28,CD5,LAT,PIK3CG	4
Cell-To-Cell Signaling and Interaction,Hematological System Development and Function,Hematopoiesis,Immune Cell Trafficking,Inflammatory Response	activation	Activation of thymocytes	8,68E-05	LAT,LCK,NFKBID,PTPN22	4
Endocrine System Disorders,Immunological Disease,Inflammatory Disease,Organismal Injury and Abnormalities	autoimmune thyroiditis	Autoimmune thyroiditis	8,68E-05	CD28,IL10,PTPN22,TNFSF4	4
Hematological System Development and Function,Inflammatory Response,Tissue Morphology	quantity	Quantity of dendritic cells	8,68E-05	CCR7,CLEC4A,FCER1G,IL10,INPP5D,JAK3,PIK3CG,SPI1,STAT5A	9
Cancer,Organismal Injury and Abnormalities	lymphohematopoietic neoplasia	Lymphohematopoietic neoplasia	8,71E-05	AHNAK,BST2,CCR7,CD244,CD27,CD28,CD38,CD48,CD5,CD52,CD6,CD69,CDHR5,CLEC4A,COL16A1,COL1A2,CRYBG1,CWH43,DHRS4,DNAH8,DOK2,DUSP2,FCER1G,FCMR,FOXG1,GHRL,GNG4,HAND2-AS1,HECW1,HNF1B,HNRNPU,HOXA7,ICAM3,IFITM3,IFNA2,IGLL1/IGLL5,IL10,INPP5D,ISG20,ITGAM,JAK3,KLHL6,LAPTM5,LCK,LGALS9B,LMO2,LRRD1,LYL1,MAP1LC3B2,mir-10,mir-142,mir-193,MYF5,MYO1G,NLRP12,OSM,OTX2,PDGFRB,PIK3CG,PLAU,RASSF1,SELPLG,SH2D3C,SH3BP1,SIRP…	86
Cell Death and Survival	apoptosis	Apoptosis of hematopoietic cells	8,87E-05	CD28,IL10,INPP5D,JAK3,LCK,LYL1,NFKBID,OSM,PIK3CG,SPI1,STAT5A,TNFSF10	12
Inflammatory Response,Respiratory Disease	inflammation	Inflammation of respiratory system component	9,09E-05	BTLA,CCR7,CD48,CD69,CEBPE,DNAH8,ICAM3,IFNA2,IL10,IL23A,ITGAM,LGALS9B,LTB4R,LTC4S,mir-10,OSM,PDGFRB,PIK3CG,SPI1,TANK,TNFSF4,VAV1	22
Humoral Immune Response,Immunological Disease,Protein Synthesis	abnormal quantity	Abnormal quantity of Immunoglobulin	9,10E-05	CD28,FCER1G,FCMR,LCK,NFAT5	5
Cancer,Immunological Disease,Organismal Injury and Abnormalities	hyperplasia	Hyperplasia of spleen	9,10E-05	IL10,INPP5D,ITGAL,LGALS9B,SPI1,TANK	6
Cell-To-Cell Signaling and Interaction,Hematological System Development and Function	binding	Binding of leukocyte cell lines	9,10E-05	CD38,GPR132,ITGAL,ITGAM,mir-10,PLAU	6
Cellular Movement	cell rolling	Cell rolling	9,44E-05	CCR7,ICAM2,ITGAL,ITGAM,SELPLG,SPN,VAV1	7
Cellular Development,Cellular Growth and Proliferation,Hematological System Development and Function,Hematopoiesis,Lymphoid Tissue Structure and Development,Tissue Development	development	Development of phagocytes	9,49E-05	CEBPE,HOXA7,IFNA2,IL10,INPP5D,ITGAM,JAK3,mir-10,NLRP12,RFFL,SPI1,STAT5A,TNFSF10	13
Cellular Development,Hematological System Development and Function,Lymphoid Tissue Structure and Development	maturation	Maturation of phagocytes	9,52E-05	CEBPE,GPR132,IFNA2,IL10,IL23A,INPP5D,ITGAM,STAT5A,TNFSF10	9
Cancer,Hematological Disease,Immunological Disease,Organismal Injury and Abnormalities	B-cell non-Hodgkin disease	B-cell non-Hodgkin lymphoma	9,75E-05	AHNAK,CCR7,CD27,CD38,CD48,CD5,CD52,CD6,CD69,CDHR5,DUSP2,GNG4,HNF1B,HNRNPU,ICAM3,IFNA2,IGLL1/IGLL5,IL10,JAK3,KLHL6,LAPTM5,LCK,LRRD1,mir-142,MYO1G,OTX2,PDGFRB,SPN,STIM1,TBC1D10C,TEX45,TSPOAP1	32
Cancer,Organismal Injury and Abnormalities	lymphohematopoietic cancer	Lymphohematopoietic cancer	9,79E-05	AHNAK,BST2,CCR7,CD244,CD27,CD28,CD38,CD48,CD5,CD52,CD6,CD69,CDHR5,CLEC4A,COL16A1,COL1A2,CRYBG1,CWH43,DHRS4,DNAH8,DOK2,DUSP2,FCER1G,FCMR,FOXG1,GNG4,HAND2-AS1,HECW1,HNF1B,HNRNPU,HOXA7,ICAM3,IFITM3,IFNA2,IGLL1/IGLL5,IL10,INPP5D,ISG20,ITGAM,JAK3,KLHL6,LAPTM5,LCK,LGALS9B,LMO2,LRRD1,LYL1,MAP1LC3B2,mir-10,mir-142,mir-193,MYF5,MYO1G,NLRP12,OSM,OTX2,PDGFRB,PIK3CG,PLAU,RASSF1,SELPLG,SH2D3C,SH3BP1,SIRPB1,SL…	85
Cell-To-Cell Signaling and Interaction,Hematological System Development and Function,Humoral Immune Response,Immune Cell Trafficking,Inflammatory Response	activation	Activation of B lymphocytes	9,96E-05	CCR7,CD38,IFNA2,IL10,INPP5D,OSM,TBC1D10C,TNFSF4,VAV1	9
Cellular Compromise,Hypersensitivity Response,Inflammatory Response	degranulation	Degranulation of mast cells	9,96E-05	FCER1G,IL23A,INPP5D,LAT,mir-142,PIK3CG,STAT5A,STIM1,VAV1	9
Cellular Development,Cellular Growth and Proliferation,Hematological System Development and Function,Lymphoid Tissue Structure and Development	proliferation	Proliferation of naive T lymphocytes	1,02E-04	CD28,CD69,IL10,ITGAL,PIK3CG	5
Cellular Movement,Hematological System Development and Function,Immune Cell Trafficking	migration	Migration of PBMCs	1,02E-04	CCR7,IL10,PLCB2,RGS1,RIPOR2	5
Digestive System Development and Function,Gastrointestinal Disease,Hepatic System Development and Function,Hepatic System Disease,Inflammatory Disease,Inflammatory Response,Organ Development,Organismal Injury and Abnormalities	inflammation	Inflammation of liver	1,02E-04	BTLA,CCR7,CD48,F2RL3,GHRL,IFNA2,IL10,IL23A,ITGAM,mir-10,PLAU,RASSF1,SPI1,STAB1,TANK,TNFSF10	16
Cell-mediated Immune Response,Cell-To-Cell Signaling and Interaction,Hematological System Development and Function,Inflammatory Response	cytotoxic reaction	Cytotoxic reaction of natural killer cells	1,03E-04	CD38,CD48,VAV1	3
Cell-To-Cell Signaling and Interaction,Humoral Immune Response,Inflammatory Response	immune response	Immune response of B lymphocytes	1,04E-04	CD28,CD69,SLA2,VAV1	4
Cell-To-Cell Signaling and Interaction,Cellular Movement,Hematological System Development and Function,Immune Cell Trafficking	recruitment	Recruitment of mononuclear leukocytes	1,04E-04	CCR7,GPR132,IL10,IL23A,OSM,PIK3CG,SELPLG,STAT5A,VAV1	9
Cancer,Hematological Disease,Organismal Injury and Abnormalities	mature lymphocytic neoplasm	Mature lymphocytic neoplasm	1,05E-04	AHNAK,CCR7,CD244,CD27,CD28,CD38,CD48,CD5,CD52,CD6,CD69,CDHR5,CLEC4A,COL1A2,CRYBG1,CWH43,DUSP2,FCMR,GNG4,HNF1B,HNRNPU,HOXA7,ICAM3,IFNA2,IGLL1/IGLL5,IL10,ISG20,JAK3,KLHL6,LAPTM5,LCK,LRRD1,mir-10,mir-142,MYO1G,OSM,OTX2,PDGFRB,PIK3CG,SELPLG,SPI1,SPN,STIM1,TBC1D10C,TEX45,TNFSF10,TSPOAP1,UBXN11,VAV1,VWA1	50
Cancer,Hematological Disease,Immunological Disease,Organismal Injury and Abnormalities	T acute lymphoblastic leukemia	T acute lymphoblastic leukemia	1,06E-04	CD5,CD52,ITGAM,JAK3,LCK,LMO2,LYL1,PDGFRB,SLC17A9,ZNF217	10
Hematological System Development and Function,Humoral Immune Response,Lymphoid Tissue Structure and Development,Tissue Morphology	quantity	Quantity of plasma cells	1,07E-04	CD28,CEBPE,FCMR,IL10,RGS1,TANK	6
Digestive System Development and Function,Gastrointestinal Disease,Organ Morphology,Organismal Development,Organismal Injury and Abnormalities	abnormal morphology	Abnormal morphology of small intestine	1,07E-04	CCR7,INPP5D,JAK3,LGALS9B,RGS1,SOAT2,TXNIP	7
Cell Death and Survival	removal	Removal of cells	1,09E-04	CD28,FCER1G,GPR132,IL10,IL23A,NLRP12,PLAU,TNFSF10	8
Cell Morphology,Inflammatory Response	morphology	Morphology of phagocytes	1,09E-04	CCR7,CEBPE,IL10,ITGAM,JAK3,mir-10,PIK3CG,SPI1,STAT5A	9
Cancer,Gastrointestinal Disease,Organismal Injury and Abnormalities	digestive system cancer	Digestive system cancer	1,11E-04	ACAP1,AGBL3,AHNAK,AKTIP,AMPD2,ANGPTL2,APOBR,ARHGAP30,ARL5C,BST2,C15orf39,C16orf54,C17orf97,CASS4,CCDC88B,CCR7,CCRL2,CD244,CD28,CD37,CD38,CD48,CD5,CD6,CD69,CD93,CDH20,CDHR2,CDHR5,CDX2,CEBPE,CIART,CLEC4A,CMTM2,COL16A1,COL1A2,CRYBG1,CRYGD,DENND1C,DENND2D,DHRS4,DLX6-AS1,DNAH8,DOK2,DUSP2,EVI2B,EXOSC3,F2RL3,FAM20A,FBLIM1,FCMR,FCRL6,FERMT3,FEZF1,FOXG1,GCM2,GDF3,GHRL,GNG4,GPR132,GPR171,GPR21,GPR84,GRIK5,…	203
