# Supplementary material for: Extensive Placental Methylation Profiling in Normal Pregnancies
Source: Int J Mol Sci. 2021 Feb 21;22(4):2136. doi: 10.3390/ijms22042136 (PMC7924820; doi:10.3390/ijms22042136)
Supplement: Supplementary file 1 [file ijms-22-02136-s001.zip › Supplementary material/supplementary_table_17_array_genebodies_hypo.xlsx]

## Sheet: array_genebodies_hypo
id	Chromosome	Start	End	symbol	entrezID	mean.mean.blood	mean.mean.placenta	mean.mean.diff	mean.mean.quot.log2	comb.p.val	comb.p.adj.fdr	combinedRank	num.sites	mean.num.na.blood	mean.num.na.placenta	mean.mean.covg.blood	mean.mean.covg.placenta	mean.nsamples.covg.thres5.blood	mean.nsamples.covg.thres5.placenta	mean.var.blood	mean.var.placenta	mean.var.diff	mean.var.log.ratio	comb.p.val.var	comb.p.adj.var.fdr	combinedRank.var
ENSG00000186092	chr1	69091	70008	OR4F5	79501	0.643929989160091	0.237468246202167	0.406461742957924	140189276846403	0.0226991	0.853537	931	1	0	0	14.3	18.4	10	10	0.000845569062282824	0.00162857017200016	-0.000783001109717336	-0.945611386655633	0.148617034887268	0.278955250730175	24104
ENSG00000207607	chr1	1103243	1103332	MIR200A	406983	0.804703363466152	0.390661814379208	0.414041549086944	102388984600281	0.00423499	0.217904	2108	1	1	1	8.6	9.5	9	9	0.00772087653909315	0.0032060385970969	0.00451483794199626	12679728496914	0.664544105557929	0.686032018189599	32782
ENSG00000198976	chr1	1104385	1104467	MIR429	554210	0.764700458632153	0.363071840819807	0.401628617812346	105418512303206	0.0998277	2.93261	1947	1	0	0	12.3	14.6	10	10	0.000183359659328984	0.00354230283051999	-0.003358943171191	-427193937909107	0.0113994724670846	0.12171426799548	9296
ENSG00000233623	chr1	10118729	10119706	PGAM1P11	NA	0.811591604505147	0.322702388330998	0.488889216174149	1304189216684	0.000166602	0.0156479	1150	1	0	0	11.9	13.5	10	10	0.000243008142024498	0.0025090709071804	-0.0022660627651559	-336807668489735	0.0447789978215492	0.195411247948201	13629
ENSG00000157330	chr1	12806163	12823847	C1orf158	93190	0.669801126367888	0.326979810029503	0.342821316338385	118114514116963	0.265693	6.61632	1489	5	0.4	0.2	11.48	12.08	9.6	9.8	0.00093166751000687	0.00791035033378342	-0.00697868282377655	-268689525894603	0.00529825156819949	0.0978662556721593	5868
ENSG00000116726	chr1	12834984	12838049	PRAMEF12	390999	0.577871799652137	0.210057398577532	0.367814401074605	141762169555749	1.33476	26.0953	1731	1	1	1	9	7.9	9	9	0.00123801234609853	0.0103385887630251	-0.00910057641692658	-306194166144631	0.0922173081139514	0.249654073389853	12492
ENSG00000228589	chr1	28421582	28422933	SPCS2P4	NA	0.745226059539937	0.310008264907391	0.435217794632546	124119885461004	4.87521e-07	0.000155648	1312	2	0	0	16.4	15.1	10	10	0.000287505263566551	0.00148524944118607	-0.00119774417761952	-24806152050487	0.0698651722791654	0.229500501874559	20548
ENSG00000231468	chr1	28852830	28853739	PRDX3P2	NA	0.816591983007627	0.398084134588105	0.418507848419523	102903156646484	0.00329135	0.177103	2078	2	0	0.5	15.65	14.5	10	9.5	0.000596665650621045	0.00529978589526679	-0.00470312024464575	-365689048034881	0.0686321173832105	0.228004936465901	10186
ENSG00000232542	chr1	97859710	97885697	DPYD-IT1	NA	0.76465160923223	0.229998785535254	0.534652823696976	169052051513934	0.0157329	0.630098	845	1	0	0	10.4	11.4	10	10	0.000745392300409752	0.00346934393983833	-0.00272395163942858	-22185910501388	0.0198102944526728	0.143848310685904	11562
ENSG00000232558	chr1	112396384	112399527	KCND3-IT1	100874295	0.584815358656795	0.282616936743877	0.302198421912918	10996631298901	0.0853578	2.56316	1854	2	0.5	0	11.45	13.45	9.5	10	0.000636186484569769	0.00245393661630507	-0.0018177501317353	-134612545985632	0.0269830448996241	0.162022747603456	16207
ENSG00000225079	chr1	117317726	117318245	FTH1P22	NA	0.772749751244037	0.304018581168088	0.468731170075949	139013941591514	0.00091716	0.0618297	957	6	0	0.166666666666667	118333333333333	11.5	10	983333333333333	0.00112006035559981	0.00691305339559505	-0.00579299303999524	-25576093227151	0.155219604752866	0.281427688295737	18665
ENSG00000185966	chr1	152538130	152539248	LCE3E	353145	0.603539824875229	0.2253225562017	0.378217268673529	140104231418142	0.00558181	0.0270227	933	4	0	0	13875	14425	10	10	0.00135514400745455	0.00252782121416394	-0.00117267720670938	-102431668450024	0.0120108192458182	0.12335967979271	20763
ENSG00000160856	chr1	157644111	157670647	FCRL3	115352	0.683503209089245	0.377846645357037	0.305656563732208	101975495496599	2.05373	37.4273	2124	13	0.307692307692308	0.153846153846154	127538461538462	123923076923077	969230769230769	984615384615385	0.00214227778573044	0.00519408703431551	-0.00305180924858507	-138324161610833	0.0219683430140344	0.149409168419682	14417
ENSG00000132704	chr1	157715523	157746922	FCRL2	79368	0.62192976909978	0.292593191759329	0.329336577340451	104777725505434	0.0807312	2.44961	1983	9	0.111111111111111	0.111111111111111	13.7	135333333333333	988888888888889	988888888888889	0.00149770295464069	0.00374655048984431	-0.00224884753520362	-200128693340855	0.0236883829769736	0.154047320658482	13722
ENSG00000158488	chr1	158323254	158327343	CD1E	913	0.531742380189878	0.206549215730286	0.325193164459592	140467031882183	0.00595776	1.88432	1493	6	0.166666666666667	0.166666666666667	123333333333333	133833333333333	983333333333333	983333333333333	0.00298125703746854	0.00566403795660637	-0.00268278091913783	-132528741864915	0.00526304466109045	0.0976490994630608	14976
ENSG00000186440	chr1	158532441	158533394	OR6P1	128366	0.796350092941431	0.325071728478412	0.471278364463019	126739712036364	1.21374	24.0207	1710	2	0	0	16.85	15.25	10	10	0.00937651804799539	0.00582178254493231	0.00355473550306308	-103050437191773	0.13482619337785	0.27415658452762	18168
ENSG00000186400	chr1	158548709	158549689	OR10X1	128367	0.825880836248536	0.315388270229175	0.510492566019362	137359670323218	0.00465215	0.235333	990	2	0.5	0	12.4	12.8	9.5	10	0.00488936083482601	0.00589950401704134	-0.00101014318221533	-138512088098786	0.197867938383474	0.296682435933399	22568
ENSG00000198967	chr1	158576229	158577170	OR10Z1	128368	0.805794455704014	0.292206953827389	0.513587501876626	143266884481664	2.21307e-06	0.000483192	870	1	0	0	12.5	15.2	10	10	0.000160281604936753	0.0016532307412491	-0.00149294913631235	-33666073293805	0.0200204532987766	0.144137442756543	18378
ENSG00000203757	chr1	158686958	158687953	OR6K3	391114	0.790965687224204	0.275930751834052	0.515034935390152	148607464989986	0.0585445	0.185376	1068	1	3	0	7.4	9.7	7	10	0.016211250658201	0.00206941290991798	0.0141418377482831	296970195558406	0.00120133657475051	0.0611073747227407	4647
ENSG00000213088	chr1	159173097	159176290	DARC	2532	0.65109670701501	0.304659258654569	0.34643744836044	116004290015603	0.00520749	0.256151	1555	7	0	0	141285714285714	141571428571429	10	10	0.000581818477579976	0.00227263118600328	-0.0016908127084233	-217342239652705	0.0243259700004188	0.155416174580739	17000
ENSG00000196184	chr1	159409512	159410600	OR10J1	26476	0.69714607484698	0.287554547267906	0.409591527579074	138578042164987	0.000131032	0.083353	968	2	0	0	13	13.1	10	10	0.000500055799436343	0.00431488412151244	-0.00381482832207609	-231658471903683	0.0262639065752605	0.160102794374717	8039
ENSG00000158731	chr1	159568088	159569017	OR10J6P	NA	0.702484443649203	0.226494506584632	0.475989937064572	159105184247953	0.000529249	0.0394512	626	1	0	0	12.3	13.2	10	10	9.0499e+07	0.00209994224582022	-0.00200944324560804	-453630398602681	0.000958142949616888	0.0571368301247471	15043
ENSG00000230231	chr1	166443982	166450802	FMO7P	NA	0.53646123466718	0.123391517687684	0.413069716979497	203445222734782	0.0354404	1.22385	979	1	0	0	16.4	15.6	10	10	0.00225745200693043	0.00108201578801949	0.00117543621891095	106097376644791	0.322862350017661	0.372860621392905	29303
ENSG00000238087	chr1	166535415	166549942	FMO8P	NA	0.820270079350423	0.296283411685835	0.523986667664588	143871347579077	0.23665	4.20505	1904	1	0	0	9.6	8.5	10	10	0.000418473913206438	0.00794980069771939	-0.00753132678451296	-424770909626221	0.00105069609116381	0.0584829886795486	2821
ENSG00000234473	chr1	192962579	192963807	ZNF101P2	NA	0.848284744483046	0.32414480826647	0.524139936216576	136098289687091	0.000107271	0.0109528	1016	1	0	0	14.8	16.3	10	10	0.000108214844930594	0.00331133694995252	-0.00320312210502193	-493544349475524	0.0354385542063255	0.179483919702255	9784
ENSG00000116996	chr1	238045705	238054094	ZP4	57829	0.726946672869506	0.354975596308909	0.371971076560597	11419551908776	0.126354	3.53688	1614	5	0	0	12.96	12.46	10	10	0.000312896741750134	0.0047013002213497	-0.00438840347959956	-384861041433415	0.00339176372558596	0.0854259412359852	6763
ENSG00000230576	chr1	247996651	247997590	OR6R1P	NA	0.833548984153104	0.384031430869591	0.449517553283513	110212866129204	0.000167098	0.0156479	1743	2	0	0.5	11.6	11	10	9.5	0.000799001315779131	0.00309597497928642	-0.00229697366350729	-228531330558323	0.493691970823569	0.524783229469209	31837
ENSG00000172016	chr2	79384132	79386879	REG3A	5068	0.625075467436514	0.30442898626186	0.320646481174653	105116792852267	0.00208182	0.122527	1964	7	0	0.285714285714286	129428571428571	129142857142857	10	971428571428571	0.000514443590583623	0.00231635666760702	-0.00180191307702339	-221692020227482	0.0389018062518313	0.186086179429602	16295
ENSG00000243264	chr2	89986322	89987079	IGKV2D-29	NA	0.652977440249926	0.199156971863358	0.453820468386567	166437369087503	6.36703e-05	0.00725499	545	1	0	0	13.9	16.9	10	10	0.000523074117376152	0.000999818030388785	-0.000476743913012633	-0.93465015963929	0.0196984807614146	0.143753183091409	27314
ENSG00000144010	chr2	96142715	96150479	TRIM43B	NA	0.759278875888751	0.362240992039994	0.397037883848757	105067055214211	1.79508e-05	0.00269996	1966	2	0	0	15.5	14.65	10	10	0.000119314792172831	0.00227956108243729	-0.00216024629026446	-423116283378619	0.0110003653729269	0.120241621415286	14177
ENSG00000226564	chr2	181737594	181738141	FTH1P20	NA	0.828350606201657	0.329854326169923	0.498496280031734	130263723122456	0.0130081	0.538824	1156	1	0	0	9.6	11	10	10	0.00138316896910043	0.00217723896940441	-0.000794070000303973	-0.654522355435099	0.292050194124125	0.350267393114571	28213
ENSG00000233608	chr2	239756673	239795893	TWIST2	117581	0.793293933090785	0.224688589142213	0.568605343948572	177518028264648	0.331765	7.91792	1418	1	0	0	15.7	15	10	10	0.0011613460082052	0.00511542922439591	-0.00395408321619071	-213905742960929	0.0356654370737882	0.179948161735483	8871
ENSG00000239831	chr3	57505396	57505737	RNF7P1	NA	0.79322125841211	0.244937257489759	0.548284000922351	165565522315631	1.02032e-05	0.0105596	557	1	0	0	14.9	14.6	10	10	0.000181777242833975	0.00264413672305081	-0.00246235948021684	-386255327646204	0.00326105095763565	0.0841803863526358	12676
ENSG00000243873	chr3	70803005	70803724	HMGB1P36	NA	0.776315917656702	0.307022986802566	0.469292930854136	131052160809873	0.0195758	0.758857	1133	1	0	2	12	9.9	10	8	0.000610020743509359	0.00930014959172868	-0.00869012884821932	-393032371508907	0.00746939164862852	0.107984355428006	2339
ENSG00000241861	chr3	89096592	89097584	GAPDHP50	NA	0.68973183034492	0.280477766924825	0.409254063420095	126837437596307	0.116034	3.31656	1237	1	0	0	14.7	17	10	10	0.00015576316512441	0.00333182723811726	-0.00317606407299285	-441888758572857	0.00155899906950509	0.0672523488384654	9872
ENSG00000189002	chr3	90251466	90306565	PROSP	NA	0.689102408281315	0.199097082321531	0.490005325959784	174133087368026	2.54545	44.7264	1926	1	0	0	16.8	13.7	10	10	0.000381140488463338	0.00451796894454695	-0.00413682845608361	-356727957546539	0.000230923834774161	0.0350735286954738	7282
ENSG00000163530	chr3	109012635	109035364	DPPA2	151871	0.800613953433696	0.297083466058892	0.503530487374805	167364808723153	1.72209e-06	0.000404716	534	3	0	0	152333333333333	149666666666667	10	10	0.000371113662113401	0.00218379670893568	-0.00181268304682227	-267396620863827	0.0627721532725617	0.221169046392108	16234
ENSG00000242390	chr3	142299752	142301241	RPL6P9	NA	0.799352837219793	0.159029638963587	0.640323198256207	225949254043476	7.48725e-06	0.00137708	184	1	0	0	12.9	13.1	10	10	0.00102373303448641	0.000823096656705038	0.000200636377781376	0.314705781225887	0.648040391227612	0.670610736627369	32703
ENSG00000240596	chr3	155933349	155945672	KCNAB1-AS2	100874083	0.788445609435465	0.310910454716483	0.477535154718982	131502334285055	3.95614e-05	0.00503322	1122	1	0	0	14.4	14.3	10	10	0.000542483953986705	0.0014592986858958	-0.000916814731909094	-142762283083702	0.728907381642358	0.746917083798846	33026
ENSG00000223086	chr4	10117380	10117508	RNA5SP155	NA	0.469980556929079	0.0833308116944821	0.386649745234597	236255061844707	9.66503e-09	4.88185e-05	774	1	0	0	12.7	12.3	10	10	0.000588966572422041	0.000125077465423897	0.000463889106998144	223536386448497	0.393516078511388	0.433141583587536	30746
ENSG00000249542	chr4	29750379	29751722	EEF1A1P21	NA	0.632924193887714	0.165941427403049	0.466982766484665	18717101785385	0.0188568	0.0735087	868	2	0.5	0	17.05	15.25	9.5	10	0.00743680501112158	0.00170264622843442	0.00573415878268717	0.903901219230832	0.412265466243984	0.449886750568454	31012
ENSG00000174792	chr4	76481258	76491095	C4orf26	152816	0.727338136993592	0.302530622113698	0.424807514879894	126560599146396	0.0349024	1.21145	1243	3	0	0.333333333333333	11.9	134666666666667	10	966666666666667	0.000521795730120433	0.00770480176785871	-0.00718300603773828	-407743076870394	0.00231440408221159	0.0763886091423983	3096
ENSG00000251437	chr4	99897951	99898268	NDUFS5P4	NA	0.712222975168396	0.121261137482064	0.590961837686332	246000447528702	1.05701e-05	0.00178857	200	1	0	0	13.7	11.7	10	10	0.000430351371806212	0.0012011829061567	-0.000770831534350486	-148086887664626	0.0621870322854377	0.220624126910974	24208
ENSG00000176979	chr4	165953105	165962896	TRIM60	166655	0.760227860169269	0.465111228931898	0.295116631237371	103100805972455	2.03095	37.052	2064	8	0	0	136625	131125	10	10	0.000942724151605228	0.00221707807468365	-0.00127435392307842	-154936430426387	0.197727124095892	0.296586520998497	22560
ENSG00000215231	chr5	5034472	5070117	LINC01020	NA	0.692648606387117	0.349257245816048	0.343391360571069	109464632594146	0.833618	1.74144	1774	22	0.0909090909090909	0.0909090909090909	132727272727273	134272727272727	990909090909091	990909090909091	0.00124535547868908	0.00793202485565301	-0.00668666937696393	-280375780481221	0.0102266877938275	0.117398768086401	5371
ENSG00000168967	chr5	22142461	22152465	PMCHL1	5369	0.464415928479799	0.134130297056561	0.330285631423238	171877881849847	0.0213554	0.807496	1411	1	0	0	16	13.2	10	10	0.000285237277358608	0.000857983350522164	-0.000572746073163556	-158878711358156	0.0101336456555693	0.117045336612893	26256
ENSG00000164256	chr5	23507264	23528706	PRDM9	56979	0.580960301442778	0.253629601251411	0.327330700191367	156372279746934	2.45973	43.4685	1915	12	0.416666666666667	0.416666666666667	125666666666667	123166666666667	958333333333333	958333333333333	0.00117655957815739	0.0080757155241354	-0.00689915594597801	-184746612417247	0.00537101441574183	0.0980897851347591	10787
ENSG00000250048	chr5	40052393	40053426	LINC00603	102467077	0.703342291123573	0.278599313051266	0.424742978072306	130552664173082	1.49444	28.6705	1764	1	0	0	14.4	12.2	10	10	0.00110714544874112	0.0033884374507817	-0.00228129200204058	-161377537473317	0.022669808972817	0.151678860272454	13538
ENSG00000249266	chr5	41967241	41968468	MTHFD2P6	NA	0.84254320902564	0.177457886883953	0.665085322141687	219948133501008	6.74286e-06	0.00755752	301	3	0	0.333333333333333	12.1	122666666666667	10	966666666666667	0.00153220531955914	0.00722512239455245	-0.00569291707499332	-197231641655373	0.398813484021734	0.437733789325189	30833
ENSG00000222706	chr5	113589210	113589451	RN7SKP89	NA	0.538093842040571	0.223750500265216	0.314343341775356	122945347315694	0.0227659	0.854151	1650	1	0	0	13.1	15.8	10	10	0.000508477967032762	0.000952078252498152	-0.00044360028546539	-0.904894893599307	0.0985158183501206	0.254020730313662	27679
ENSG00000263597	chr5	131701182	131701291	MIR3936	100500865	0.857997121081223	0.293567821874194	0.564429299207029	151567138415226	0.36593	8.63585	1434	1	0	0	12.4	12.4	10	10	0.000716907441819113	0.00667440146851795	-0.00595749402669883	-321877969473826	0.310622372371578	0.363793731423101	28894
ENSG00000250947	chr5	135639445	135651788	TRPC7-AS2	NA	0.551007581742508	0.143446968024865	0.407560613717643	190006799228418	0.00236447	0.135855	629	2	0.5	0	12.55	12.1	9.5	10	0.00134316625833858	0.00171407673953719	-0.000370910481198612	-0.0422798601247797	0.0321277839203894	0.172829194632621	33097
ENSG00000221601	chr5	158745050	158745175	RNU4ATAC2P	NA	0.544817031773587	0.2163547196361	0.328462312137486	129342668821005	0.00908461	0.400314	1446	1	0	0	13.1	13.8	10	10	0.00107024143630498	0.000621698822824802	0.000448542613480179	0.783648539369176	0.675233421199084	0.695984206140755	32833
ENSG00000204704	chr6	29011990	29013017	OR2W1	26692	0.700190543993209	0.264404452271738	0.435786091721471	151853690163058	3.30977	55.9766	2001	4	0.25	0.25	10.15	10.65	9.75	9.75	0.00262021840608657	0.0108921109980751	-0.00827189259198849	-169479134354035	0.0184397417879369	0.14111703797628	11845
ENSG00000204695	chr6	29274403	29275519	OR14J1	442191	0.714516400683076	0.3316388379346	0.382877562748476	123467681859964	0.831121	17.3853	1617	12	0.166666666666667	0.166666666666667	120666666666667	117083333333333	983333333333333	983333333333333	0.0020108018778424	0.00987271601276114	-0.00786191413491875	-296629597064057	0.0123318172843846	0.124446524285778	4667
ENSG00000204688	chr6	29424958	29432105	OR2H1	26716	0.718477099376051	0.387315884086151	0.331161215289901	102080178665095	3.30086	5.58539	2117	22	0.454545454545455	0.181818181818182	121045454545455	11.65	954545454545454	981818181818182	0.00178657576348822	0.00746067380935239	-0.00567409804586418	-280052673492948	0.0242327780979242	0.155283310319446	5389
ENSG00000204687	chr6	29454474	29455738	MAS1L	116511	0.734499897356167	0.373614663537588	0.360885233818579	102656118894348	0.0810344	2.45073	2094	13	0.307692307692308	0.230769230769231	113615384615385	119384615384615	969230769230769	976923076923077	0.0023101423992025	0.00666905937423073	-0.00435891697502822	-230972169869156	0.0402699636098065	0.187989681053293	7848
ENSG00000244355	chr6	31683133	31685581	LY6G6D	58530;259215	0.780615731202259	0.385362452516021	0.395253278686238	110244245806946	0.00456894	0.232864	1740	8	0.5	0.625	118625	11225	9.5	9375	0.00546504420887096	0.00773261714367543	-0.00226757293480446	-276412958901515	0.042354011558572	0.191470005231792	13618
ENSG00000225690	chr6	41215107	41217387	TREML5P	221438	0.665242844219768	0.28643164412361	0.378811200096158	121371695266672	0.00308974	0.0168108	1383	6	0.166666666666667	0.166666666666667	122833333333333	118333333333333	983333333333333	983333333333333	0.00142305048833413	0.00560047987144413	-0.00417742938311	-241251856482378	0.0747506461996384	0.234319319070782	10796
ENSG00000207604	chr6	52009147	52009232	MIR206	406989	0.693686796842499	0.247701315054004	0.445985481788495	144923354491166	2.0724e-05	0.00295925	835	1	1	0	10.5	9.9	9	10	0.0030672064777154	0.000618605246075304	0.0024486012316401	23098343156363	0.441809209552928	0.47695888955245	31348
ENSG00000207827	chr6	72113254	72113324	MIR30A	407029	0.830233648107691	0.197428685232768	0.632804962874923	201817514365003	1.09705e-06	0.000287803	272	1	0	0	14	19.8	10	10	0.000115317010340734	0.0021456607850651	-0.00203034377472436	-421774476862144	0.00766062059482727	0.108462116481714	14926
ENSG00000118434	chr6	88757507	88776550	SPACA1	81833	0.664719269966349	0.354522605909412	0.310196664056937	103149215085376	0.75507	15.9919	2061	7	0.428571428571429	0.142857142857143	13.5	13.5	957142857142857	985714285714286	0.00252798319438761	0.00493352719672984	-0.00240554400234223	-0.813772937134864	0.0489692542794618	0.201764528679824	20873
ENSG00000135569	chr6	132909731	132910877	TAAR5	9038	0.761497922928297	0.29328728059866	0.468210642329637	152146403510605	0.0886758	2.64169	1136	2	0	0	13.3	12.95	10	10	0.00516557632823653	0.00321926466534776	0.00194631166288877	-0.607471138478358	0.0862079758238677	0.244621888000812	23799
ENSG00000232270	chr7	65112777	65180636	INTS4L2	NA	0.828534256660764	0.39217257263973	0.436361684021035	106005502735078	0.414911	9.65314	1913	1	0	0	10.6	11.9	10	10	0.000693322443196912	0.0053479541555055	-0.00465463171230859	-294738873104752	0.0858828910310883	0.244286020639358	11872
ENSG00000200189	chr7	68590257	68590363	RNU6-832P	NA	0.81333802534638	0.355158945431843	0.458179079914537	117296028435305	0.0286936	1.02757	1511	1	0	0	13.7	15.3	10	10	0.000312636325693203	0.00473918571500159	-0.00442654938930839	-392208187499598	0.0169808915149878	0.13750475247677	6669
ENSG00000225128	chr7	85050438	85118609	LINC00972	NA	0.577281162707729	0.178270933587319	0.39901022912041	157223997584987	0.0118925	0.500617	803	4	0	0	14.2	14125	10	10	0.000746296915152797	0.00324648671085872	-0.00250018979570592	-164470511845769	0.0381732514962313	0.184941347052793	12515
ENSG00000240031	chr7	141562660	141563537	OR9A3P	NA	0.804027530066918	0.25410441813002	0.549923111936898	162396915049835	0.0322446	1.13551	961	1	0	0	11.9	11.3	10	10	0.000933409410873223	0.00444523412310919	-0.00351182471223597	-225167748730164	0.131941250224238	0.272639256698058	16370
ENSG00000237621	chr7	141586948	141587892	OR9A1P	NA	0.682776871136036	0.148950188195499	0.533826682940536	212381604082255	0.000171284	0.0158811	365	1	0	0	12.5	14	10	10	0.00166651311351713	0.000886522695773925	0.00077999041774321	0.910603198829632	0.203577121592	0.299032051951378	24125
ENSG00000257138	chr7	141672431	141673573	TAS2R38	5726	0.795219056374335	0.391038565961438	0.404180490412897	122772687391533	0.162837	4.35632	1342	2	0	0	11.85	11.3	10	10	0.000898517200163122	0.00344220184426294	-0.00254368464409982	-193747223918811	0.31367109380508	0.366081220697021	28997
ENSG00000204983	chr7	142457319	142460923	PRSS1	5644;5645	0.740445203157642	0.350491334475024	0.389953868682618	115109548412665	2.17491e-05	0.00305408	1575	2	0	0	13.35	12.25	10	10	0.000640975483057703	0.00136892630624489	-0.000727950823187188	-187944257866634	0.201055055411679	0.298007410005346	24646
ENSG00000228960	chr7	143991573	143998027	OR2A9P	401428;441295	0.699061531816726	0.321261778253358	0.377799753563369	109793907732194	0.00124758	0.0796614	1761	1	0	0	13.3	12.6	10	10	0.000201303920475695	0.0015813034627936	-0.0013799995423179	-297366708245076	0.0256546188731532	0.158673255925181	19169
ENSG00000186572	chr8	7669242	7673238	DEFB107A	245910;503614	0.709417473768555	0.141211068309196	0.568206405459359	225026545574532	0.000616149	0.044953	463	1	0	0	12.8	13.2	10	10	0.00188338758767811	0.00136735712231404	0.000516030465364068	0.461939835805475	0.399490570309057	0.438349000726253	30842
ENSG00000176907	chr8	40010989	40012821	C8orf4	56892	0.830759245150122	0.231854743839583	0.598904501310539	179755190230866	0.178164	4.69946	1283	1	1	3	9	7.5	9	7	0.00933645356169382	0.021059276720076	-0.0117228231583821	-117350933442955	0.0591029485441281	0.216252890205787	16540
ENSG00000253124	chr8	72361046	72361454	TRAPPC2P2	NA	0.711433506296301	0.210304314532158	0.501129191764143	17113686796264	0.341193	8.11429	1423	1	0	1	15.2	11.7	10	9	0.00138058436207974	0.0113827616166638	-0.010002177254584	-304349966489037	0.0854094235076971	0.244238393922208	11832
ENSG00000271167	chr8	77316293	77319373	LINC01109	NA	0.717277658767533	0.240975376652875	0.476302282114658	153746387219884	0.0436591	1.45711	1014	2	0	0.5	12.5	10.4	10	9.5	0.000426054211385159	0.0104822489467212	-0.0100561947353361	-463049260927857	0.0165569160419359	0.13653000796569	4104
ENSG00000248231	chr8	90424850	90427300	KRT8P4	NA	0.674914183570311	0.307502462036313	0.367411721533998	110915545755502	0.268301	6.65189	1712	1	0	0	17.2	14.4	10	10	0.000261118191001922	0.00260268770209253	-0.0023415695110906	-331722733963047	0.00466723352851916	0.0960271471315372	13241
ENSG00000179142	chr8	143991975	143999259	CYP11B2	1585	0.659720393190285	0.321047610452756	0.338672782737529	110112131787185	0.0101456	0.438503	1751	5	0	0	13.42	12.14	10	10	0.00233266033259913	0.00365348727939948	-0.00132082694680035	-176018160037177	0.0514856122772507	0.205832969957084	19583
ENSG00000228375	chr9	84025194	84025545	RPS20P25	NA	0.705947252849593	0.177908947799529	0.528038305050064	192981953510668	0.000473057	0.237878	673	1	0	0	9.6	10	10	10	0.000955978904720147	0.00194895688387368	-0.00099297797915353	-102765148650405	0.0512160059883199	0.205361620219991	22262
ENSG00000228595	chr9	94373625	94374774	PAICSP2	NA	0.494121472969815	0.173729357932708	0.320392115037107	145618923532475	0.00661002	0.308546	1558	1	0	0	11.8	12.2	10	10	0.000305857353248826	0.000739898638489024	-0.000434041285240198	-127446868308406	0.0203037322015063	0.145080689354074	27771
ENSG00000188386	chr9	104353897	104357283	PPP3R2	5535	0.633450799782786	0.261993539457463	0.371457260325323	134875735169774	0.0477225	1.56798	1046	3	0	0	14	127666666666667	10	10	0.000832448518532306	0.00563831102334264	-0.00480586250481033	-21701240794352	0.0229469044600928	0.152232670713312	8668
ENSG00000155833	chr9	105757593	105780770	CYLC2	1539	0.631586493621052	0.171156111607938	0.460430382013114	182441029280046	0.00132633	0.00840558	534	1	0	0	16.1	15.4	10	10	0.00246635124300214	0.000634039497808999	0.00183231174519314	195973365268773	0.951523803959585	0.954768244243492	33727
ENSG00000171481	chr9	125437315	125438432	OR1L3	26735	0.564605713006383	0.219487610999586	0.345118102006798	135041281842001	0.0727312	2.254	1178	3	0.333333333333333	0.333333333333333	12.7	129333333333333	966666666666667	966666666666667	0.00128021697706697	0.00748940567782786	-0.00620918870076088	-188983774173232	0.0100327214654797	0.116848984806558	10506
ENSG00000204011	chr9	137541231	137544689	COL5A1-AS1	NA	0.746202284057867	0.309030689031249	0.437171595026618	124507699674886	0.0809667	2.45073	1305	1	0	0	12.7	13.1	10	10	0.000526258870923072	0.00364181646863274	-0.00311555759770966	-2790813666331	0.172669600298425	0.287332804291537	20330
ENSG00000160349	chr9	138413284	138418378	LCN1	3933	0.757597373459352	0.349661926686385	0.407935446772968	111360929454158	0.000233071	0.0204342	1696	3	0	0.666666666666667	121666666666667	11.6	10	933333333333333	0.000748090398941213	0.00319537584535183	-0.00244728544641061	-217964516011336	0.202836142268837	0.298750086027853	22977
ENSG00000225418	chr10	5164279	5177418	AKR1C5P	NA	0.685365750857632	0.239963264164856	0.445402486692776	147605592626706	4.16298	67.6024	2084	1	0	0	12.4	12.4	10	10	0.00165003946307984	0.0041821521997346	-0.00253211273665475	-134174503740271	0.0259323532616189	0.159277608854598	14804
ENSG00000178473	chr10	5406972	5416169	UCN3	114131	0.741422658518296	0.322801895583488	0.418620762934808	129270808614431	0.0337552	1.17646	1176	5	0.8	0.2	11.4	11.58	9.2	9.8	0.00341420488446445	0.0080943296472451	-0.00468012476278065	-259225433775492	0.029240972729008	0.167196089496815	6304
ENSG00000148483	chr10	17794251	17842867	TMEM236	653567;101928799	0.82068614370408	0.389327752902083	0.431358390801997	105673014829052	0.0489286	1.60605	1934	1	0	0	14.7	14.1	10	10	0.000399476848525816	0.00433350355763237	-0.00393402670910656	-343935008897532	0.0270046631652279	0.162066290270907	7746
ENSG00000226790	chr10	44282860	44285865	HNRNPA3P1	10151	0.822855248370468	0.217513399781386	0.605341848589082	187211425683086	8.40021e-05	0.00891159	364	1	0	0	10.4	9.7	10	10	0.000145985130697877	0.00279403178345982	-0.00264804665276194	-425845509606332	0.00170502350484008	0.069272743604607	11878
ENSG00000256574	chr10	45798102	45811056	OR13A1	79290	0.793857638341054	0.390288250692394	0.40356938764866	112269606519461	0.108497	3.13022	1678	12	0.166666666666667	0	13525	129666666666667	983333333333333	10	0.00162097588441911	0.00904720882831078	-0.00742623294389168	-294528355737803	0.0465833181670236	0.197946400404851	7963
ENSG00000236208	chr10	50504157	50507063	C10orf71-AS1	NA	0.782278933304416	0.43213758661846	0.350141346685956	119469044780944	3.47387	58.2859	2017	7	0.714285714285714	0.714285714285714	117428571428571	10.4	928571428571429	928571428571429	0.00394197291760238	0.0104319705093611	-0.00648999759175874	-27783749999214	0.00361349608681489	0.0862801446751126	5475
ENSG00000148584	chr10	52559169	52645435	A1CF	29974	0.659975324257571	0.331177868913468	0.328797455344103	114013430446081	3.58088	59.7058	2029	23	0.0434782608695652	0.0869565217391304	135391304347826	13704347826087	995652173913044	991304347826087	0.00152035198172742	0.00476769855951524	-0.00324734657778783	-216016309641576	0.00711644443401992	0.106665876491361	9644
ENSG00000213025	chr10	70392128	70392484	COX20P1	NA	0.806059849197434	0.284223113048978	0.521836736148456	147176437853296	0.00554329	0.269148	806	1	0	0	14.2	14.5	10	10	0.000106898625466224	0.00446270563950945	-0.00435580701404322	-53836034417295	0.000421085723761401	0.0431829789804041	6816
ENSG00000225738	chr10	83988741	83992676	NRG3-AS1	NA	0.733303249956097	0.301963380195935	0.431339869760162	130892902758651	0.0194139	5.04226	1303	5	0	0.2	12.84	13.34	10	9.8	0.000929187252104053	0.00705665094883793	-0.00612746369673388	-341546382675084	0.0140881803879025	0.129579344507679	4106
ENSG00000203886	chr10	104592478	104594273	CYP17A1-AS1	NA	0.829544094371754	0.365593968204274	0.46395012616748	116043220567048	0.687231	14.7853	1573	1	0	0	15.3	15.9	10	10	0.000707753585475945	0.00571548830039105	-0.00500773471491511	-301355770181471	0.0672140873214246	0.226444396330967	10043
ENSG00000229256	chr10	104975466	104976557	ST13P13	NA	0.696830916882045	0.310702971072185	0.38612794580986	121584385079832	0.138519	3.80808	1377	2	0	0	12.3	13.8	10	10	0.000324608728439729	0.00395162101473835	-0.00362701228629862	-362652496112826	0.0070312307010267	0.10615889912496	8501
ENSG00000177234	chr10	122357721	122359629	C10orf85	NA	0.740061505348575	0.276893507032619	0.463167998315956	138807042315091	1.05596e-06	0.000281385	963	2	0.5	0	12.95	12.9	9.5	10	0.00278354332597361	0.00136305915569793	0.00142048417027568	-0.322384812361121	0.061840484169326	0.220272146643335	28328
ENSG00000214285	chr10	129347613	129350935	NPS	594857	0.723690304253624	0.254971172370231	0.468719131883393	146755032114002	2.04838	37.3498	1856	2	0.5	0	11.1	11.35	9.5	10	0.00548414111227833	0.0047070361565244	0.000777104955753927	0.0360515081958958	0.645871420716936	0.668488871147279	33207
ENSG00000266676	chr10	131641563	131641638	MIR4297	100422873	0.862837713620672	0.39442572113195	0.468411992488722	11098386847196	0.00552725	0.268754	1709	1	0	0	9.5	10.3	10	10	0.000296974892153832	0.00439702687910436	-0.00410005198695053	-388811548366075	0.290494245296548	0.349096489802414	28161
ENSG00000185940	chr11	1651033	1652160	KRTAP5-5	439915	0.656498822468874	0.252427913242984	0.404070909225889	134468114553296	0.00131659	0.0835946	1060	1	1	2	8.5	8.8	9	8	0.00188079317626026	0.0127024948248219	-0.0108217016485617	-275569876140342	0.0217954050970684	0.148928739895065	5576
ENSG00000236301	chr11	3239562	3244361	MRGPRG-AS1	283303	0.719268572633885	0.346760220205485	0.372508352428399	103810139119639	0.000970649	0.0645139	2030	17	0.352941176470588	0.529411764705882	110764705882353	108823529411765	964705882352941	947058823529412	0.00161149571646885	0.00423810009135114	-0.00262660437488229	-233901898817895	0.0383076601564222	0.185106681513517	11975
ENSG00000167346	chr11	4726157	5013659	MMP26	56547	0.724871752509363	0.363667565843483	0.36120418666588	107969486496707	1.55603	29.6711	1823	71	0.140845070422535	0.140845070422535	133943661971831	133478873239437	985915492957746	985915492957746	0.00153218527733773	0.00841145517685537	-0.00687926989951764	-298980501443445	0.00816559625866927	0.110014455725592	4561
ENSG00000188069	chr11	4790209	4791168	OR51F1	256892	0.754149102495259	0.239172423147648	0.514976679347611	161670975894397	1.61406	3.06184	1784	1	0	0	17.6	17.4	10	10	0.000297205669011619	0.00650560439896145	-0.00620839872994983	-445214955606345	0.00141308938112483	0.0648984093098072	4030
ENSG00000176937	chr11	4824663	4825847	OR52R1	119695	0.771597476726786	0.366030540897521	0.405566935829265	105710419049816	0.960886	19.6961	1929	3	0.666666666666667	0	114666666666667	13.7	933333333333333	10	0.00438543874597223	0.00651229218517079	-0.00212685343919856	-225237904738713	0.0331452521399864	0.174858652494337	14364
ENSG00000176922	chr11	4869427	4870514	OR51S1	119692	0.69959212440951	0.27078122908655	0.42881089532296	137001062390236	0.161379	4.32308	1263	3	0.666666666666667	0	102333333333333	108666666666667	933333333333333	10	0.00336580347794978	0.00530452779701463	-0.00193872431906486	-116529534383838	0.0956003136201628	0.251761000962045	16612
ENSG00000176900	chr11	4903049	4904113	OR51T1	401665	0.781321464275403	0.211801726337122	0.569519737938281	183499329588371	0.164525	4.39106	1268	1	0	0	12.6	12.8	10	10	0.00127972275435574	0.00361842637813868	-0.00233870362378294	-149953112700369	0.196749889221033	0.296074069590386	22487
ENSG00000197023	chr11	4910823	4911826	OR51A6P	NA	0.735849884696759	0.285699512715981	0.450150371980779	133475342610838	0.00846616	0.376494	1077	1	1	0	13	12.6	9	10	0.00462270490720052	0.00206620020106142	0.0025565047061391	116175722178364	0.880001842362375	0.888455320681011	33520
ENSG00000176895	chr11	4928600	4929538	OR51A7	119687	0.705870525938796	0.263501651933248	0.442368874005547	138814913496174	0.00114751	0.0741105	962	1	0	0	14.1	10.7	10	10	0.000213633884955049	0.00197481835325404	-0.00176118446829899	-320850755872435	0.0678160675131292	0.227073449765442	16554
ENSG00000176893	chr11	4935900	4936922	OR51G2	81282	0.63685978451799	0.233595132507229	0.403264652010761	140522277944652	4.45885e-05	0.00561926	922	2	0	0	12.45	11.4	10	10	0.000259786744471572	0.00156255446519366	-0.00130276772072209	-266301969363404	0.00113724378056336	0.0599479813424067	19688
ENSG00000176798	chr11	5020213	5021160	OR51L1	119682	0.586426708060323	0.191989528892705	0.394437179167617	156206435730874	0.0103622	0.446154	786	1	0	0	14.3	12.1	10	10	0.000536062367861036	0.0013505478856376	-0.000814485517776567	-133307202853564	0.0468955190458073	0.198454189764688	23831
ENSG00000180919	chr11	6128914	6130065	OR56B4	196335	0.643474309009611	0.216773538830001	0.426700770179609	157496596416979	0.0612212	1.93269	1072	2	0	0.5	11.25	10.7	10	9.5	0.000958276775893402	0.00558063777730239	-0.00462236100140898	-220961300999568	0.0214955334743489	0.148187379066799	8443
ENSG00000221954	chr11	50003009	50004071	OR4C12	283093	0.636317638833223	0.217145066303888	0.419172572529335	150862939541197	3.41699	57.4251	2013	1	0	0	14.6	16.2	10	10	0.00240746663088529	0.0025213465058103	-0.00011387987492501	-0.0666785982970853	0.252309498242669	0.324404773356955	32666
ENSG00000181935	chr11	55339604	55340536	OR4C16	219428	0.646767336483913	0.215882394308294	0.430884942175619	154035911034406	0.000154435	0.01489	700	2	0	0	11.05	10.85	10	10	0.000815760666446442	0.00185352789252066	-0.00103776722607421	-145041237944799	0.0672051857948799	0.226444396330967	21880
ENSG00000205030	chr11	55594695	55595630	OR5L2	26338	0.671676679905665	0.322180941520277	0.349495738385387	10416387985002	0.0548996	1.7544	2011	2	0	0	14.25	13.5	10	10	0.000792978974154986	0.0027966638777349	-0.00200368490357992	-214187584846628	0.0150510354960842	0.132031938624346	15080
ENSG00000230416	chr11	56216144	56217068	OR5M4P	NA	0.658787743103358	0.148838595483546	0.509949147619812	207398689821189	0.000129013	0.00128793	339	1	0	0	11.7	12.7	10	10	0.00144218021742984	0.000760346480238507	0.000681833737191335	0.923522566288855	0.439433096695066	0.474742054536454	31324
ENSG00000174937	chr11	56236964	56238014	OR5M3	219482	0.706504131239424	0.245470064152479	0.461034067086945	153522692632045	2.0306	37.052	1854	2	0	0	11.55	13.2	10	10	0.000848045788271203	0.00970807302823591	-0.0088600272399647	-315881093114875	0.0054793395752703	0.0990499415814665	3924
ENSG00000254834	chr11	56344212	56345263	OR5M10	390167	0.614217164050026	0.187604859516255	0.426612304533771	179039126224358	4.85376e-06	0.000934009	531	2	0	0.5	13.4	13.75	10	9.5	0.000305097752884994	0.00435001272218917	-0.00404491496930417	-257079607543226	0.0111320481207931	0.120427214019818	7487
ENSG00000255012	chr11	56380031	56380978	OR5M1	390168	0.533894059620262	0.103996359512445	0.429897700107817	225433791637203	2.82092e-08	1.80124e-05	512	1	0	0	15.1	13.4	10	10	0.000171638047560866	0.000206420988037457	-3.47829e+09	-0.266220270357121	0.0482150345264947	0.200771245739531	33226
ENSG00000174914	chr11	56467864	56468781	OR9G1	390174	0.374502991871006	0.0511660637906012	0.323336928080405	265219148137604	0.000110628	0.0112092	1510	1	1	0	8.7	10.9	9	10	0.00290386607369169	0.000109903226976963	0.00279396284671472	472366926535755	0.550963254874157	0.578987034885455	32204
ENSG00000172320	chr11	59210617	59211667	OR5A1	219982	0.773516482654695	0.380376915729495	0.3931395669252	114048460682594	0.319832	7.70375	1626	3	0	0.333333333333333	116666666666667	11.9	10	966666666666667	0.000580125658163181	0.00753892090637441	-0.00695879524821123	-362802347657129	0.00659669490248829	0.104125629146459	3274
ENSG00000166884	chr11	59224411	59225464	OR4D6	219983	0.776289673844643	0.37136177921231	0.404927894632333	104390064662881	0.00523134	0.256951	2001	1	0	0	14.9	14.4	10	10	0.000193399983430084	0.00281887065178023	-0.00262547066835015	-38654577028223	0.00390380851049787	0.0897504671279	11978
ENSG00000149534	chr11	59855734	59863444	MS4A2	2206	0.780161782462267	0.333830593265335	0.446331189196931	122274496391078	0.000725841	0.0509625	1359	3	0.333333333333333	0	107666666666667	10.9	966666666666667	10	0.0022778780372278	0.00982674153176966	-0.00754886349454186	-132111838520392	0.0645927099986015	0.22332922882843	15021
ENSG00000168515	chr11	61957688	61961011	SCGB1D1	10648	0.637631052978967	0.312580024340622	0.325051028638344	105500121146842	0.00563979	0.271754	1943	4	0	0.25	11575	11375	10	9.75	0.000980230587238943	0.00322322061336569	-0.00224299002612675	-160544766828421	0.206909484315443	0.300549896920051	23286
ENSG00000256347	chr11	72959824	72960912	OR8R1P	NA	0.530701633542938	0.143331336138338	0.3873702974046	181818014607382	1.98599	36.3886	1847	1	0	0	12.2	12.5	10	10	0.000325901002253634	0.00215827824183748	-0.00183237723958385	-272737517283054	7.64127e+09	0.0226838554408083	16116
ENSG00000199090	chr11	75046136	75046230	MIR326	442900	0.745258038453163	0.111383102290846	0.633874936162318	263740203571889	1.18984e-05	0.00195468	206	1	0	1	10.9	10	10	9	0.000230544478878041	0.01688959397126	-0.0166590494923819	-619494571945933	0.0412790974110403	0.189624978225116	7367
ENSG00000223417	chr11	89644279	89654935	TRIM49D1	399939;729384;101930235;101930245	0.65943001516203	0.219370589477193	0.440059425684838	154525282151998	0.0230979	5.86846	1332	1	0	0	14.1	12.4	10	10	0.000500358180571714	0.00271282126849778	-0.00221246308792607	-243876087956877	0.00263806110341014	0.0795667189389706	13906
ENSG00000166736	chr11	113845603	113861035	HTR3A	3359	0.589733728414775	0.298183616940543	0.291550111474232	104235572298362	0.0891376	18.484	2063	15	0.2	0.466666666666667	124866666666667	11.7	9.8	953333333333333	0.00203292026417432	0.00901573080961504	-0.00698281054544072	-318036399244251	0.00709245445717951	0.106589015300672	3853
ENSG00000202252	chr11	122930043	122930130	SNORD14C	85389	0.580628916053425	0.27158067290687	0.309048243146556	106870367588787	1.09287	22.0279	1873	1	0	0	9.2	13.1	10	10	0.0013640986533588	0.00107794403886662	0.000286154614492181	0.339665702720255	0.906049201399713	0.912411982198687	33606
ENSG00000196248	chr11	123847368	123848488	OR10S1	219873	0.637446446963526	0.256288691438457	0.381157755525069	12817697038325	0.00237259	0.13609	1200	1	0	0	11.5	13.3	10	10	0.000115931334923446	0.00143922923622165	-0.0013232979012982	-363395393037182	0.00997830530758614	0.116483548885592	19561
ENSG00000236981	chr11	123893720	123894655	OR10G9	219870	0.765726259811448	0.372777484328287	0.392948775483162	101904167008826	0.259365	6.4811	2127	1	0	0	10.5	11.8	10	10	6.83066e+09	0.00425393940793838	-0.00418563278775727	-596063026457167	0.000241440213954396	0.0352153746164394	7173
ENSG00000254646	chr11	124386207	124387138	OR8B10P	NA	0.589307527568939	0.258189387809962	0.331118139758977	116024702189293	2.00364	36.6328	1851	2	0	0	11.55	12.2	10	10	0.000306845023940183	0.00343479182205407	-0.00312794679811388	-336376947052374	0.00102041923955991	0.0579123452951216	10030
ENSG00000255259	chr11	129165181	129166376	ZNF123P	NA	0.836146434128372	0.2918020350533	0.544344399075072	148730482380038	1.49782e-05	0.00239099	781	1	0	0	13.7	13.6	10	10	0.000351421053206344	0.00214132553768981	-0.00178990448448346	-260723161076579	0.135255356928183	0.274472666800643	16675
ENSG00000206114	chr12	147073	149350	FAM138D	NA	0.529207114313103	0.202996250804506	0.326210863508597	134001149548621	0.00198854	0.118479	1478	1	0	0	8.6	10.7	10	10	8.24475e+09	0.000878624021159873	-0.00079617648320632	-341369762486811	0.00885711836690677	0.112727566668995	23978
ENSG00000207708	chr12	7073260	7073354	MIR141	406933	0.731895817031624	0.356669396838809	0.375226420192815	101673674617281	0.556085	12.2201	2139	1	0	0	13.9	11.2	10	10	0.000159496600077696	0.00347830628941913	-0.00331880968934144	-444678740161541	0.02892697980201	0.166722992104403	9425
ENSG00000139155	chr12	20848289	20906320	SLCO1C1	53919	0.638021420995557	0.327007725597267	0.31101369539829	11648625605667	1.97436	36.2149	1845	6	0	0.5	135833333333333	12.65	10	9.5	0.00135879656999983	0.00721737503543306	-0.00585857846543323	-163978400375145	0.027807888232969	0.16395027065856	12308
ENSG00000258120	chr12	53026650	53028240	KRT128P	NA	0.820690304209943	0.362095728712457	0.458594575497485	11586368855752	1.72669e-05	0.0026441	1558	1	0	0	12.7	11.3	10	10	0.000512696773797593	0.00120318511660846	-0.00069048834281087	-123068090155615	0.72367445136903	0.741801931947015	33015
ENSG00000258036	chr12	53129050	53129926	KRT125P	NA	0.465999888149412	0.12848250799346	0.337517380155952	178125747648355	0.00134949	0.0853632	1282	1	0	0	13.1	12.5	10	10	0.000380753711159728	0.00058034137620342	-0.000199587665043692	-0.608043692850132	0.00976950176524288	0.115578425151781	30736
ENSG00000257780	chr12	55001971	55004246	GLYCAM1	644076	0.735275127514714	0.323516066063375	0.411759061451339	138780316067265	0.0526673	11.7184	1521	2	0	0	11.8	14.05	10	10	0.000883311862746903	0.00723486590574256	-0.00635155404299566	-268120074613208	0.0283345066060742	0.165269971141462	5893
ENSG00000123307	chr12	55413729	55423798	NEUROD4	58158	0.609690203750046	0.225130620567119	0.384559583182928	132558468040156	0.208547	5.37929	1312	5	0	0.2	12.46	13.42	10	9.8	0.000867099144318846	0.00433868644212064	-0.0034715872978018	-233527736881518	0.0153538826195874	0.132917188104123	8948
ENSG00000187857	chr12	55758895	55759833	OR6C75	390323	0.77169791066149	0.344302194065127	0.427395716596362	11416307821398	0.000180717	0.0165482	1617	1	0	0	13.9	15.9	10	10	0.000180131769205881	0.00198476487376602	-0.00180463310456014	-346184355600841	0.0169117748146572	0.137314847235516	16280
ENSG00000179626	chr12	55944983	55946028	OR6C4	341418	0.615380204436257	0.19222196477595	0.423158239660306	162879384623422	0.000131022	0.0130413	590	1	0	0	14.7	13	10	10	0.000120685877923022	0.00103915076859234	-0.000918464890669316	-310607621366816	0.000597259334467705	0.0472253513949908	22906
ENSG00000135439	chr12	58118980	58135940	AGAP2	116986	0.67795096889423	0.269428071660143	0.408522897234086	135394321218293	0.00642059	0.0301785	1033	38	0.263157894736842	0.315789473684211	113184210526316	112078947368421	973684210526316	968421052631579	0.00259293616980342	0.0075201573666416	-0.00492722119683818	-244310427007816	0.00990906502010434	0.116293769443567	7088
ENSG00000255737	chr12	58120054	58122139	AGAP2-AS1	NA	0.791483097043702	0.184502089406299	0.606981007637403	21818254699973	0.000105548	0.0108241	330	4	0.25	0.5	10.7	10025	9.75	9.5	0.00311606241151504	0.00468318675602863	-0.00156712434451359	-0.971116182134253	0.167218082402282	0.285274022480173	19831
ENSG00000180219	chr12	100041531	100043824	FAM71C	196472	0.669265209079068	0.297097015104113	0.372168193974955	117276731758447	2.57854	4.51906	1931	4	0.5	0.5	9.7	10275	9.5	9.5	0.00266500068905814	0.0069009766682673	-0.00423597597920916	-171177376547301	0.110893697384762	0.262884292436762	14273
ENSG00000232643	chr13	30728203	30728723	LINC00385	NA	0.815497458652806	0.219295912923774	0.596201545729033	184805313383026	0.0195237	0.757709	872	1	0	0	10.7	10.2	10	10	0.00157837619477353	0.0030607962497796	-0.00148242005500607	-0.955465908676814	0.486303940344941	0.517857078324528	31780
ENSG00000133105	chr13	32313674	32377009	RXFP2	122042	0.63966797161949	0.285365220970099	0.354302750649391	109387970801139	5.11507	81.0481	2135	9	0	0	151555555555556	15.4	10	10	0.000951151584299333	0.00444072452935388	-0.00348957294505455	-235647967439087	0.0164740654083687	0.136210472004989	8897
ENSG00000261517	chr13	54389554	54450254	LINC00558	100861552	0.574280796492313	0.13010801006469	0.444172786427623	206602003893453	9.98272e-06	0.00170624	427	2	0	0	15.6	13.9	10	10	0.00101204166737358	0.000829174867735396	0.000182866799638189	0.282590667893008	0.0427033760331108	0.191938665791152	30985
ENSG00000230040	chr13	67946519	67954108	LINC00364	NA	0.700089596238081	0.238218118493038	0.461871477745043	151639264179671	0.0187063	0.731614	865	1	1	0	9.5	11.2	9	10	0.00374897615520479	0.0016727988587673	0.00207617729643749	116423266682044	0.995446886028878	0.995741118378733	33832
ENSG00000229443	chr13	89193119	89197764	LINC00433	NA	0.637817341712228	0.203377628437386	0.434439713274842	176931957470562	1.06076e-07	5.12831e-05	484	2	0	0	13.8	11.55	10	10	0.000454627567894863	0.000931622828368705	-0.000476995260473842	-0.603606204476852	0.0601018378142152	0.217864912997863	27312
ENSG00000231674	chr13	91543208	91578851	LINC00410	144776	0.765682369959559	0.207839892645055	0.557842477314504	183219783531683	0.703695	15.0534	1582	1	0	0	10.9	13.6	10	10	0.00184967922202501	0.0047461420604815	-0.00289646283845649	-135948018850018	0.0574008233649464	0.214410448600057	14655
ENSG00000236520	chr13	94806447	94840245	GPC6-AS1	100873972	0.670260241546275	0.322674308816039	0.347585932730236	110329921509475	1.79355	33.442	1815	6	0.166666666666667	0.166666666666667	11.15	111166666666667	983333333333333	983333333333333	0.00213107811493457	0.0049102377553885	-0.00277915964045393	-0.957226842760155	0.29436481257732	0.351960641154666	28304
ENSG00000225870	chr13	111748185	111755444	LINC00368	101927802	0.601055289631523	0.195791443144711	0.405263846486812	157011992829301	0.192818	5.03111	1297	1	0	0	13.2	13.3	10	10	0.00254410351866182	0.00121807175326595	0.00132603176539587	10625582536064	0.779781100489143	0.794907886100174	33198
ENSG00000255582	chr14	22101992	22103096	OR10G2	26534	0.678898772977992	0.226126820685422	0.452771952292571	154852436937818	0.000173189	0.00160139	680	2	0	0	15.25	15	10	10	0.000195486282875285	0.00248328640152231	-0.00228780011864702	-386274897221664	0.000531832718833184	0.0463529657735868	13499
ENSG00000211786	chr14	22314719	22315403	TRAV8-2	NA	0.573559768266669	0.190116732075518	0.383443036191151	154585219714992	0.285941	7.00711	1381	3	0	0	136333333333333	132666666666667	10	10	0.000250094635919683	0.00526512671559638	-0.00501503207967669	-399758509543902	0.00236276578232588	0.0767373478579818	5639
ENSG00000211794	chr14	22433680	22434290	TRAV12-3	NA	0.581261888703104	0.0944126054992826	0.486849283203821	250150139174816	9.42369e-06	0.00162713	262	1	0	0	15.9	12.9	10	10	0.000329847425622733	0.000602902094448349	-0.000273054668825616	-0.870124896145375	0.0240288365624987	0.154601743379517	29790
ENSG00000211806	chr14	22580300	22580984	TRAV25	NA	0.755702389528423	0.230977572559648	0.524724816968775	166788487641176	0.000692785	0.0489462	541	1	0	0	12.2	16.3	10	10	0.000838468246367669	0.00186760655358669	-0.00102913830721902	-115536250260794	0.0777338794759722	0.237006114570027	21956
ENSG00000100453	chr14	25100160	25103473	GZMB	3002	0.765400297641307	0.402707737077131	0.362692560564176	104106146471862	2.91106	50.1354	2016	2	0.5	0.5	11.3	10.25	9.5	9.5	0.00349799595006357	0.00856155146874681	-0.00506355551868323	-2122473879288	0.242826994983384	0.318789322842256	25776
ENSG00000257585	chr14	36539633	36634494	LINC00609	101101773	0.586370082253808	0.28189598975989	0.304474092493918	103076877195522	1.46607	28.2384	2067	5	0.2	0.4	13.72	13.1	9.8	9.6	0.00155757253846395	0.00810183839857219	-0.00654426586010824	-320718186252548	0.0474715454352082	0.199569197592337	8050
ENSG00000259104	chr14	36605314	36645674	PTCSC3	100886964	0.708539418307278	0.309568275427759	0.398971142879519	118559447916807	0.130529	3.63569	1473	4	0	0.5	13.45	12875	10	9.5	0.000658646336944113	0.00722241669887537	-0.00656377036193125	-366452372160787	0.00788238042107519	0.109370856174673	3669
ENSG00000259091	chr14	38365265	38371577	LINC00517	NA	0.605432926175044	0.161572816545266	0.443860109629777	183886148273212	5.03819e-05	0.0379738	449	2	0	0	11.65	10.35	10	10	0.000983333097264773	0.00211309468483264	-0.00112976158756786	-0.664693501999859	0.00561219252063166	0.0996200046380627	23003
ENSG00000258700	chr14	46410146	46971026	LINC00871	100506412	0.716672066583407	0.356451183769688	0.360220882813719	118193495026766	3.22682	54.7378	1995	14	0.142857142857143	0.285714285714286	129928571428571	127071428571429	985714285714286	971428571428571	0.00271450318041967	0.0108997342601339	-0.00818523107971426	-205440371607355	0.00826868860877218	0.110234224041381	9405
ENSG00000258867	chr14	88490894	88563276	LINC01146	283587	0.763826634124534	0.369058654219133	0.394767979905401	111654192662277	0.0809391	2.45073	1687	17	0.176470588235294	0.0588235294117647	128294117647059	133352941176471	982352941176471	994117647058824	0.00216377461384893	0.00730116390300763	-0.0051373892891587	-253146190571097	0.0380516806404496	0.184628299199139	6973
ENSG00000258805	chr14	95100042	95100861	ADIPOR1P2	NA	0.710446565768637	0.276091713220698	0.434354852547939	132685965320758	0.116398	3.32263	1185	2	0	0	12.3	14.05	10	10	0.000442295638752016	0.00539823376780501	-0.00495593812905299	-357418683077373	0.00250856168761607	0.0786062450299101	5728
ENSG00000225163	chr14	97409916	97411731	LINC00618	145249	0.705002009752377	0.337045798905503	0.367956210846875	104282123227076	0.00357544	0.189953	2006	1	0	0	14.2	15	10	10	0.000481503587761143	0.00137600950401098	-0.000894505916249841	-15148719817026	0.0866501602581036	0.245103203230921	23123
ENSG00000208001	chr14	101347344	101347457	MIR431	574038	0.778452236530948	0.374805997425435	0.403646239105512	103489207644242	0.015718	0.630098	2046	1	0	0	13.5	12.8	10	10	0.000364094623958421	0.00274708931756644	-0.00238299469360802	-291551847435331	0.144179150506467	0.277733842261195	17565
ENSG00000199798	chr14	101421707	101421776	SNORD114-5	767581	0.774200212548902	0.260162346735211	0.514037865813692	153739541655864	0.00542004	0.264682	705	1	0	0	14.4	12.4	10	10	0.000430376681897096	0.00308301600808696	-0.00265263932618986	-284067056151603	0.0331052131265913	0.174808335564067	11860
ENSG00000272344	chr14	101448312	101448383	SNORD114-21	767599	0.739347914450422	0.359509799174717	0.379838115275704	102002307827406	0.00689644	0.318838	2121	1	0	0	16.3	14.1	10	10	0.000141619902593438	0.00232811489329775	-0.00218649499070431	-403906632317527	0.0116969868229805	0.122592890630711	14038
ENSG00000202293	chr14	101449263	101449334	SNORD114-22	767600	0.752768379242421	0.33431844048845	0.418449938753972	114750158893459	3.71377e-05	0.00476066	1590	1	0	0	14.4	12.8	10	10	0.000432167555138633	0.00107623089282432	-0.000644063337685687	-131632495310812	0.641471394454936	0.664320794759286	32678
ENSG00000200413	chr14	101453383	101453454	SNORD114-26	767606	0.804801420042598	0.38866468588942	0.416136734153178	103127267899956	0.00677814	0.211806	2062	1	0	0	11.9	13.4	10	10	0.000175115551347224	0.00465778069038685	-0.00448266513903963	-473326359762627	0.0325834144515884	0.173815875137241	6549
ENSG00000199069	chr14	101492069	101492154	MIR323A	442897	0.713878423879613	0.293160660982801	0.420717762896811	125566485823727	0.322356	7.74335	1408	1	1	2	10.3	11.4	9	8	0.00356105118811561	0.0104438792300103	-0.00688282804189469	-155228260105737	0.0956099634880976	0.251761000962045	12961
ENSG00000211582	chr14	101492357	101492444	MIR758	768212	0.820475904516688	0.312930204477174	0.507545700039514	136271592417295	0.553719	12.1989	1536	1	0	0	16.7	17.8	10	10	0.000362966124467189	0.00716505062961821	-0.00680208450515102	-430307008561426	0.00422497420809574	0.0928451799677767	3412
ENSG00000194717	chr14	101495971	101496051	MIR494	574452	0.847325000012568	0.404538906188023	0.442786093824545	10483347027374	0.00267699	0.977289	1978	1	0	0	10.7	11.9	10	10	0.000283249420264069	0.00483213957944536	-0.00454889015918129	-409251722008485	0.0182937214237723	0.140806070225516	6430
ENSG00000207743	chr14	101500092	101500173	MIR495	574453	0.803055731007383	0.302783247295397	0.500272483711986	13781910015909	0.000872529	0.0591746	982	1	0	0	16.2	17.1	10	10	0.000195771944369546	0.00315117227200017	-0.00295540032763062	-400864269193031	0.00356368627557519	0.0860829913904466	10636
ENSG00000207742	chr14	101520638	101520723	MIR382	494331	0.897060424501346	0.355875743224296	0.54118468127705	130984488888684	3.66309	60.7976	2039	1	1	0	10.1	10.3	9	10	0.0137423524266977	0.0117314507202331	0.00201090170646468	0.22824755778959	0.912275287358829	0.918217299907727	33623
ENSG00000242085	chr14	105840955	105841308	RPS20P33	NA	0.825776028494655	0.377034936498062	0.448741091996593	111512194869116	0.000326097	0.0269198	1692	2	0	0	15.4	13.65	10	10	0.000508739107391652	0.00370422123344986	-0.00319548212605821	-297393553262326	0.190411254628317	0.293768004822831	21934
ENSG00000261708	chr15	32728704	32731968	DNM1P32	NA	0.601363041965791	0.283042895328889	0.318320146636902	106091748088251	0.461403	10.5221	1906	1	0	0	13.1	13.8	10	10	0.000464757325103587	0.00174943311957945	-0.00128467579447587	-191233800278684	0.0914478373945399	0.249284125914379	19839
ENSG00000167139	chr15	74165949	74181555	TBC1D21	161514	0.542359081210127	0.234411151027295	0.307947930182832	105617828015641	1.11527	22.3994	1938	7	0.142857142857143	0.428571428571429	125428571428571	130857142857143	985714285714286	957142857142857	0.0005023784550887	0.00736816902985526	-0.00686579057476656	-334331915903043	0.0106653794968697	0.119082076190387	3356
ENSG00000260284	chr16	1336352	1338838	TPSP2	NA	0.683723569082308	0.344289944818981	0.339433624263327	110194098443149	0.397096	9.28715	1745	5	0.2	0.2	13.16	15.02	9.8	9.8	0.001227800076533	0.00488127875461064	-0.00365347867807764	-19866932440043	0.14213334224141	0.276854873266594	17374
ENSG00000262117	chr16	11913686	11922702	BCAR4	400500	0.549919959373145	0.184959184727778	0.364960774645367	163432636197135	0.101586	0.0297393	1156	2	0	0	15.7	13.5	10	10	0.00147389272717905	0.00287515262809591	-0.00140125990091686	-0.0987532376608893	0.108992535202105	0.261574555966577	32128
ENSG00000052344	chr16	31142756	31147083	PRSS8	5652	0.795385241252937	0.384170474742849	0.411214766510088	114858855411194	0.00665451	0.309343	1585	7	0	0.285714285714286	12.2	12	10	971428571428571	0.000650705588031896	0.00603465980654151	-0.00538395421850962	-318462887119713	0.0710824640144677	0.230462995514238	10438
ENSG00000261282	chr16	51141482	51141932	SOD1P2	NA	0.742518986452136	0.273891055836291	0.468627930615845	1406390585514	0.00929204	0.408391	918	1	0	0	16	15.4	10	10	0.000605066056426815	0.002681879203629	-0.00207681314720218	-214807969891213	0.0973834503863263	0.25319580573557	14655
ENSG00000249231	chr16	52586002	52686017	CASC16	643714	0.677331202046592	0.330248188963066	0.347083013083527	112160729226976	1.83865	34.1888	1820	34	0.205882352941176	0.0294117647058824	127617647058824	132147058823529	979411764705882	997058823529412	0.00163872238782597	0.00829203049432303	-0.00665330810649706	-242102570841476	0.00932180034170827	0.114374793475571	7231
ENSG00000246898	chr16	66442427	66446038	LINC00920	100505865	0.655443265458792	0.149834528933829	0.505608736524962	217339062756711	2.46013e-05	0.00339819	245	2	0	0	13.6	14.1	10	10	0.000848023551400308	0.00173815846745965	-0.000890134916059345	-0.964813318750106	0.105424337275553	0.258711170770255	23171
ENSG00000252887	chr16	89509726	89509832	RNU6-430P	NA	0.598813323462394	0.18379433253724	0.415018990925154	165147355143505	0.0112779	0.480083	795	1	0	0	17.1	16.6	10	10	0.000986307251953431	0.00124733188261975	-0.00026102463066632	-0.338736333465853	0.0629563438070938	0.221311788420034	29956
ENSG00000183024	chr17	3029878	3030875	OR1G1	8390	0.639062322783947	0.241108496326633	0.397953826457314	137004616862469	0.122899	3.46886	1199	1	0	0	14.3	12.6	10	10	0.000215032186937877	0.00250629839960769	-0.00229126621266981	-354293366213824	0.00372747149279742	0.0875399654817836	13480
ENSG00000172156	chr17	32612687	32615353	CCL11	6356	0.772203674274402	0.378671616337139	0.393532057937263	107879227868847	2.70621	47.0624	1946	2	0	0	10.75	10.75	10	10	0.000564660233485111	0.0126894169716882	-0.012124756738203	-370169176599252	0.0132986527224064	0.126882719321025	3547
ENSG00000244086	chr17	37011567	37011923	RPS20P35	NA	0.834884390890058	0.24090050672705	0.593983884163008	175163856036129	0.000136984	0.0861678	538	1	0	0	12.5	12.2	10	10	0.00143065570780719	0.00214566017792623	-0.000715004470119043	-0.584745080911189	0.765823444630515	0.781715540000781	33154
ENSG00000211563	chr17	79099677	79099755	MIR3065;MIR338	442906;100422915	0.692939528779585	0.305811549471176	0.387127979308409	115433665242588	0.000330275	0.0269231	1566	1	0	0	12.1	11.2	10	10	0.000322784350634062	0.00117597506920295	-0.000853190718568889	-18652149351303	0.0722125774087797	0.231672800487012	23492
ENSG00000206422	chr18	7231123	7232045	LRRC30	339291	0.695599393577325	0.309274300058428	0.386325093518898	114405289294176	0.000568288	0.0418087	1603	1	0	0	14.2	11.7	10	10	0.000105572852438676	0.00149339004276612	-0.00138781719032744	-382228021169152	0.00204463922037743	0.0731444825539251	19100
ENSG00000141437	chr18	29339525	29340843	SLC25A52	147407	0.641941148271885	0.238390516994842	0.403550631277043	139213164036122	0.398576	9.30891	1449	1	0	0	11.9	11.4	10	10	0.00314828066361444	0.00098836629370206	0.00215991436991238	167144644394456	0.337070148284799	0.38438225772931	29672
ENSG00000240846	chr19	1307403	1307720	RPS15P9	NA	0.775209824141617	0.3541196737714	0.421090150370217	112580581955836	1.03284	20.9462	1673	2	0	0	16.7	16.85	10	10	0.000357418501785867	0.00798259300924551	-0.00762517450745965	-436667206877094	0.00116378611962917	0.0601574982838918	2756
ENSG00000170929	chr19	9203855	9204889	OR1M1	125963	0.631825122713694	0.285511638186164	0.34631348452753	112756712770488	0.00386366	0.0202093	1665	4	0	0	14175	14325	10	10	0.000360740192659352	0.00277197317426104	-0.00241123298160169	-278711583489041	0.00255446240449759	0.0788719643417461	12902
ENSG00000170923	chr19	9212945	9213982	OR7G2	390882	0.625979204153221	0.209825679224298	0.416153524928923	15364333174828	0.0292365	1.04354	948	2	0	0	12.05	10.75	10	10	0.00109017594430262	0.00274009282322792	-0.0016499168789253	-145868959801394	0.0104002331154399	0.118184936650011	17277
ENSG00000086548	chr19	42254885	42276113	CEACAM6	4680	0.563627837801994	0.227640753289455	0.335987084512539	15301366448587	0.122848	3.46886	1306	8	0	0	130375	135875	10	10	0.00108618292535672	0.003932479089359	-0.00284629616400227	-16568463718592	0.00702653993041771	0.10615889912496	12183
ENSG00000248257	chr19	43343520	43359870	PSG10P	653492	0.503117871794104	0.205289048962204	0.2978288228319	125301533891401	0.0544654	1.74712	1931	1	0	0	15	13.3	10	10	0.0011934707070984	0.000578964476967965	0.000614506230130438	104361641908871	0.925307125890537	0.930503781368305	33653
ENSG00000204933	chr19	43876894	43883276	CD177P1	NA	0.790738486533863	0.224273400189814	0.566465086344049	177313799188205	0.251119	6.3091	1347	1	0	0	13	13.3	10	10	0.000535904690134026	0.00470266342776322	-0.00416675873762919	-313342973399972	0.00500938164561182	0.0971251043324717	7218
ENSG00000168995	chr19	51645556	51656783	SIGLEC7	27036	0.695918284022245	0.345221345924835	0.350696938097411	102976511940342	0.0248882	0.0917677	2071	6	0.166666666666667	0	131166666666667	13.3	983333333333333	10	0.000810270391224942	0.00341856915182175	-0.00260829876059681	-251897358936983	0.00180445159513609	0.069899386343306	12043
ENSG00000105609	chr19	54754263	54761164	LILRB5	10990	0.646987155503068	0.270039199479532	0.376947956023536	125452394121344	0.000173667	0.0160143	1284	5	0	0	14.52	14.14	10	10	0.000395273811979884	0.00257376991835189	-0.00217849610637201	-283628819839501	0.0304265375544647	0.170085048549421	14084
ENSG00000187116	chr19	54818353	54824409	LILRA5	353514	0.770042442731885	0.338210982707495	0.431831460024391	11635909174395	3.32385e-06	0.000691006	1542	1	0	0	13.9	12.9	10	10	0.000127464057966569	0.00113074697224724	-0.00100328291428067	-314911373135032	0.0195071284180602	0.143388410061684	22173
ENSG00000231274	chr19	56052023	56056909	SBK3	100130827	0.730403725313477	0.342473004163168	0.387930721150308	121038241394013	0.122383	3.4609	1399	6	0.166666666666667	0.333333333333333	115833333333333	12.1	983333333333333	966666666666667	0.00248554479700032	0.00752721070379124	-0.00504166590679093	-228979104520611	0.102721749597193	0.257074982121589	13522
ENSG00000223638	chr19	56270380	56274541	RFPL4A	342931	0.722488581322033	0.355012028171867	0.367476553150166	105558032353873	0.000574867	0.275172	1939	3	0	0	13.5	14	10	10	0.000792284250512844	0.00290490174597293	-0.00211261749546009	-215742149135128	0.0361057398178342	0.180782224593023	14447
ENSG00000229292	chr19	56280507	56284545	RFPL4AL1	729974	0.627668634286699	0.324126942415997	0.303541691870702	105459039373116	0.271569	6.70835	1945	6	0	0.166666666666667	12.65	135333333333333	10	983333333333333	0.00102866573084603	0.00402995495303935	-0.00300128922219332	-164203850173804	0.124578856897006	0.269858393081258	15617
ENSG00000215595	chr20	1184098	1188918	C20orf202	400831	0.781489301768002	0.407186866602051	0.37430243516595	112986944707261	5.47082	8.57542	2159	3	0.333333333333333	0	113333333333333	12.2	966666666666667	10	0.00454280580935545	0.00511783846447847	-0.000575032655123025	-101260643889448	0.146591049135372	0.278375752474007	26234
ENSG00000252103	chr20	1509702	1509805	RNU6-917P	NA	0.778064897855882	0.12941059734201	0.648654300513872	249897420950446	0.000157036	0.0973333	546	1	0	0	15	16.7	10	10	0.00322982349988156	0.00194514858336657	0.00128467491651498	0.731574966089204	0.623353055209674	0.647359808954668	32587
ENSG00000251955	chr20	17168155	17168261	RNU6-27P	NA	0.605997212286396	0.246292149866225	0.359705062420171	126513453188525	0.209581	5.40185	1313	1	0	0	11.7	14.4	10	10	0.00070227260450896	0.00184712765339701	-0.00114485504888805	-139518051099088	0.024462265665707	0.155669799672594	21004
ENSG00000131068	chr20	29956421	29961726	DEFB118	117285	0.742415211191615	0.334531481518686	0.407883729672929	112595242158911	1.28081	25.2153	1719	2	0	0	13.2	12.2	10	10	0.000996668217024971	0.00597769196052691	-0.00498102374350194	-258827055104599	0.0127291956411102	0.125387885127168	6333
ENSG00000167104	chr20	31619454	31631853	BPIFB6	128859	0.661900506716349	0.302111109420136	0.359789397296214	11502538933969	0.883403	18.3524	1629	6	0	0.666666666666667	13.45	127166666666667	10	933333333333333	0.0167940187067899	0.0177809187831898	-0.000986900076399928	-315887989604878	0.00119522413142743	0.0610087104913528	22307
ENSG00000215467	chr20	42281163	42281931	RPL27AP	NA	0.711875496426455	0.304030992616408	0.407844503810046	120084308370171	2.44178	43.219	1912	1	0	0	13.5	12.5	10	10	0.000191386924694831	0.00434257164422867	-0.00415118471953384	-450398547561579	0.000482157310864176	0.0451472171882037	7248
ENSG00000168703	chr20	43752066	43753106	WFDC12	128488	0.660734881921873	0.316901081894191	0.343833800027682	112655879956151	0.000652266	0.0465696	1668	2	0	0	12.6	13	10	10	0.000335349666863445	0.00200950706233722	-0.00167415739547378	-229986391224346	0.00415382757160703	0.0921795624120164	17116
ENSG00000229900	chr20	44168622	44168866	HSPD1P21	NA	0.600749926576256	0.24811099436132	0.352638932214936	146557169357341	0.000876119	0.0592992	1088	4	0	0	11875	13.2	10	10	0.000607475486828454	0.00398146376610218	-0.00337398827927373	-160690643736498	0.0457391672044671	0.196461933399645	12549
ENSG00000184617	chr20	45113100	45121279	ZNF840	NA	0.724055892807214	0.206315920284877	0.517739972522336	176275006979054	0.536038	11.8799	1527	1	0	0	13.8	12.5	10	10	0.000157948307483457	0.00489722796939617	-0.00473927966191272	-495444097319014	0.000468111216163632	0.0449753827745845	6103
ENSG00000228705	chr20	61405480	61406764	LINC00659	100652730	0.740891189125004	0.304973312664804	0.4359178764602	125337426756153	0.00254975	0.142911	1287	1	0	0	14.3	12.2	10	10	0.000280739729529821	0.0024605703154866	-0.00217983058595678	-313168759509317	0.0782180693611664	0.237619121012538	14075
ENSG00000228600	chr21	16129909	16130673	POLR2CP	NA	0.804400617717572	0.276714806277563	0.527685811440009	150612224677955	3.44205e-05	0.000448022	755	1	0	0	15.1	13.5	10	10	0.000291156931315255	0.00225425822697805	-0.00196310129566279	-295278391752244	0.0616270691724921	0.219944798030165	15325
ENSG00000224924	chr21	22114908	22175534	LINC00320	387486	0.710549130042473	0.242375067487717	0.468174062554756	15712353256682	0.272414	6.71525	1372	3	0	0	162333333333333	135333333333333	10	10	0.000615276144711232	0.00819542748870233	-0.0075801513439911	-405963189054647	0.00120686376155692	0.0611073747227407	2786
ENSG00000185433	chr21	26758133	26804013	LINC00158	54072	0.629286345892099	0.300048651498635	0.329237694393464	106816801786836	0.208815	37.8507	1877	7	0	0.142857142857143	117857142857143	120142857142857	10	985714285714286	0.00111735932542542	0.00438268630038859	-0.00326532697496317	-200781046660649	0.12298199392639	0.269312884763893	15448
ENSG00000227342	chr21	31581469	31584101	LINC00307	266919	0.733770742970889	0.301593662366875	0.432177080604014	1341913261135	8.41957e-05	0.0575627	1064	2	0	0	16.4	16.05	10	10	0.000207801641433325	0.00410908009839089	-0.00390127845695756	-401668433905714	0.0324911215911329	0.173536568018197	7814
ENSG00000197683	chr21	31691452	31692607	KRTAP26-1	388818	0.757588136457662	0.363327507626512	0.394260628831151	104647295554236	2.0105	36.7383	1990	3	0	0	127666666666667	119666666666667	10	10	0.00130922620664155	0.00708277436366098	-0.00577354815701943	-268181518516461	0.0107833217984925	0.119296886663807	5890
ENSG00000183640	chr21	32185016	32185570	KRTAP8-1	337879	0.757617267022099	0.294969128960898	0.462648138061201	135579324504961	0.0202456	0.776815	1027	3	0	0	141666666666667	143666666666667	10	10	0.000382481845885351	0.00622696555645381	-0.00584448371056846	-452740143261088	0.00251350349857686	0.0786155133076139	4429
ENSG00000184586	chr21	32201357	32202078	KRTAP7-1	NA	0.710654546992467	0.254021571015181	0.456632975977287	144865204972775	0.00479308	0.0239952	836	1	0	0	14.1	15	10	10	0.000291486610065052	0.00248908989361493	-0.00219760328354988	-309411681686714	0.0150109705549478	0.1320143001162	13986
ENSG00000215088	chr21	34853887	34854502	RPS5P3	NA	0.691743273385461	0.317405063045039	0.374338210340422	109986669768408	9.33446e-07	0.000252717	1755	1	0	0	13.1	13.7	10	10	0.000102778844281133	0.000478362000932697	-0.000375583156651564	-221855945780402	0.429410818135652	0.465608949003452	31211
ENSG00000237664	chr21	46758505	46761905	LINC00316	388830	0.699215635171947	0.340944864877254	0.358270770294693	101497994782686	0.0977024	2.88522	2148	1	0	0	12.4	14.1	10	10	0.0003777879752399	0.00233534734930996	-0.00195755937407006	-262798845855044	0.0123501756211143	0.124446524285778	15360
ENSG00000211639	chr22	22516592	22517074	IGLV4-60	NA	0.651991712448435	0.264470985290372	0.387520727158063	127015950788642	0.766594	16.1639	1605	1	0	0	11.3	11	10	10	0.00072519746482068	0.00277592476758265	-0.00205072730276197	-193652268212405	0.00499898543196127	0.0971251043324717	14801
ENSG00000254175	chr22	22751369	22751861	IGLVI-42	NA	0.649760272914354	0.168328011546218	0.481432261368136	188740857192764	0.000140197	0.0137922	355	1	0	0	14.2	16.2	10	10	0.000917534840581232	0.00106643947783621	-0.00014890463725498	-0.216967246683284	0.154226480096731	0.281249194645766	31476
ENSG00000100053	chr22	25595817	25603330	CRYBB3	1417	0.739486680830645	0.368915156346172	0.370571524484473	104333758773312	0.00539964	0.173373	2004	4	0.25	0.25	12225	12175	9.75	9.75	0.00348112522962128	0.00480026397435025	-0.00131913874472897	-15880733133663	0.114691728538984	0.264581052772208	19591
ENSG00000175329	chr22	35462129	35483380	ISX	91464	0.6530149451025	0.321631210370147	0.331383734732354	120972226479061	0.0693261	14.8961	1575	7	0.142857142857143	0.285714285714286	125857142857143	123857142857143	985714285714286	971428571428571	0.00171051593526287	0.0054271136487331	-0.00371659771347023	-145549564300761	0.0211226588640107	0.147357868743733	13790
