# Supplementary material for: Extensive Placental Methylation Profiling in Normal Pregnancies
Source: Int J Mol Sci. 2021 Feb 21;22(4):2136. doi: 10.3390/ijms22042136 (PMC7924820; doi:10.3390/ijms22042136)
Supplement: Supplementary file 1 [file ijms-22-02136-s001.zip › Supplementary material/supplementary_table_3_methylseq_promoters_hyper.xlsx]

## Sheet: methylseq_promoters_hyper
id	Chromosome	Start	End	symbol	entrezID	mean.mean.blood	mean.mean.placenta	mean.mean.diff	mean.mean.quot.log2	comb.p.val	comb.p.adj.fdr	combinedRank	num.sites	mean.num.na.blood	mean.num.na.placenta	mean.mean.covg.blood	mean.mean.covg.placenta	mean.nsamples.covg.thres5.blood	mean.nsamples.covg.thres5.placenta
ENSG00000206981	chr1	31970026	31972025	RNU6-40P	NA	0.0167873303167421	0.897372325043378	-0.880585	543810737947635	3.55722e+07	0.000136542804729203	99	4	0	0	16.55	15.95	5	5
ENSG00000167895	chr17	76125351	76127350	TMC8	147138	0.0312993983024823	0.810462399334127	-0.779163	476586923839107	1.20404e+08	0.000202776874913985	230	21	0	0	302857142857143	264380952380952	5	5
ENSG00000184730	chr16	28504470	28506469	APOBR	55911	0.0187714239950675	0.782346915111139	-0.763575	501536247646495	1.64777e+07	0.000221619558105062	288	13	0	0	447538461538462	370923076923077	5	5
ENSG00000265206	chr17	56409370	56411369	MIR142	406934	0	0.947944444444444	-0.947944	658181328868411	3.59341e+08	0.000298749249899566	463	2	0	0	16.1	14.4	5	5
ENSG00000137841	chr15	40599637	40601636	PLCB2	5330	0.0677699780709814	0.747284581730841	-0.679515	451213692111161	4.79501e+07	0.000155708070172807	537	13	0	0	165692307692308	166923076923077	5	5
ENSG00000152601	chr3	151960117	151962116	MBNL1	4154	0.040201365695106	0.871761005843453	-0.83156	445988802298482	4.95762e+08	0.000334357287767163	574	6	0	0	336333333333333	359666666666667	5	5
ENSG00000141968	chr19	6771225	6773224	VAV1	7409	0.00810454606970631	0.732685364983855	-0.724581	545616674070953	4.98513e+08	0.000335241209055593	576	23	0	0	318173913043478	203478260869565	5	5
ENSG00000187764	chr9	92112546	92114545	SEMA4D	10507	0.12454661468683	0.780929199846431	-0.656383	291678234826565	4.57704e+08	0.000328927059556392	713	7	0	0	461142857142857	408285714285714	5	5
ENSG00000117091	chr1	160681142	160683141	CD48	962	0.0129183003293633	0.66862216346248	-0.655704	507891471612707	2.29795e+08	0.000247709777193312	721	9	0	0	366444444444444	364888888888889	5	5
ENSG00000122592	chr7	27197056	27199055	HOXA7	3204	0.136658123213402	0.785620284150085	-0.648962	300049875365642	5.48708e+08	0.000345501370113852	786	75	0	0	583786666666667	54776	5	5
ENSG00000162511	chr1	31230168	31232167	LAPTM5	7805	0.150972861473741	0.794048965948429	-0.643076	414193600358802	1.60814e+07	0.000118115121492518	857	17	0	0	275411764705882	255411764705882	5	5
ENSG00000123338	chr12	54889995	54891994	NCKAP1L	3071	0.0189566331588125	0.678460137181391	-0.659504	477319552788339	9.96394e+08	0.000433655441799149	890	5	0	0	33.96	30.2	5	5
ENSG00000235397	chr17	19209075	19211074	EPN2-AS1	100874018	0.134770188289122	0.849549098846238	-0.714779	32933868982783	1.09612e+09	0.000454686907760977	933	8	0	0	60175	57.3	5	5
ENSG00000157540	chr21	38736592	38738591	DYRK1A	1859	0.115107325250895	0.750332601928815	-0.635225	31300138559801	988355	0.000102547875995169	962	12	0	0	124483333333333	115.65	5	5
ENSG00000187772	chr6	105403423	105405422	LIN28B	389421	0.0310557110986771	0.740162323071703	-0.709107	474842915345479	1.16295e+09	0.000460565135881358	970	35	0	0	332971428571429	345028571428571	5	5
ENSG00000143110	chr1	112014914	112016913	C1orf162	128346	0.158307160371061	0.818241170517493	-0.659934	263806985076162	4.67598e+06	6.61176e+09	973	12	0	0	744333333333333	721333333333333	5	5
ENSG00000099985	chr22	30662330	30664329	OSM	5008	0.0158452259970421	0.821181698193011	-0.805336	515701218135859	1.29547e+08	0.000484832584834166	1035	43	0	0	353953488372093	284604651162791	5	5
ENSG00000183484	chr14	105531283	105533282	GPR132	29933	0.157069462099128	0.780843525092637	-0.623774	373764936003469	1.12231e+08	0.000201227152786043	1122	10	0	0	21.5	16.46	5	5
ENSG00000110876	chr12	109027236	109029235	SELPLG	6404	0.0130862739678097	0.754740148303262	-0.741654	518644630636441	1.54235e+09	0.000523144486506521	1142	14	0	0	383285714285714	352857142857143	5	5
ENSG00000188277	chr15	41060659	41062658	C15orf62	643338	0.189859892141029	0.826441824020799	-0.636582	258864710421458	1.70531e+09	0.000541547502650783	1217	21	0	0	30447619047619	210380952380952	5	5
ENSG00000095370	chr9	130540521	130542520	SH2D3C	10044	0.102237411830555	0.718444556915999	-0.616207	331529354132143	7.83921e+07	0.000184538431112491	1233	14	0	0	505714285714286	436571428571429	5	5
ENSG00000177398	chr21	43481568	43483567	UMODL1	89766	0.0926401883030207	0.765934074645628	-0.673294	422769554543574	1.88119e+09	0.000567066558565649	1285	38	0	0	473947368421053	435157894736842	5	5
ENSG00000133317	chr11	63272056	63274055	LGALS12	85329	0.193265503884181	0.818256124556542	-0.624991	278732219574897	2.18669e+09	0.000617036281727683	1371	17	0	0	395529411764706	369176470588235	5	5
ENSG00000235058	chr3	50377037	50379036	ZMYND10-AS1	NA	0.05290469036443	0.674467958116732	-0.621563	441756497696701	2.22439e+09	0.000621209432987356	1387	60	0	0	284566666666667	225766666666667	5	5
ENSG00000005844	chr16	30482479	30484478	ITGAL	3683	0.0139157540331218	0.659985450756819	-0.64607	495010674593192	2.28108e+08	0.000624803149134099	1413	6	0	0	61.5	478333333333333	5	5
ENSG00000171471	chr12	116995686	116997685	MAP1LC3B2	643246	0.182583512739566	0.785476358452702	-0.602893	361661481886221	9.81594e+08	0.000431065162018653	1418	27	0	0	395925925925926	334074074074074	5	5
ENSG00000090104	chr1	192543357	192545356	RGS1	5996	0.107509505601611	0.754827872269318	-0.647318	342760116411319	2.6001e+09	0.000666986688473536	1510	6	0	0	146666666666667	174333333333333	5	5
ENSG00000230749	chr2	66666945	66668944	MEIS1-AS2	100873998	0.072150097941407	0.668022881979016	-0.595873	360041779557657	2.45375e+09	0.000650108710842655	1526	42	0	0	378333333333333	370476190476191	5	5
ENSG00000128594	chr7	127671661	127673660	LRRC4	64101	0.132475570902627	0.724103270525608	-0.591628	40109094021465	3.60154e+08	0.000298749249899566	1594	76	0	0	325315789473684	277631578947368	5	5
ENSG00000117289	chr1	145436969	145438968	TXNIP	10628	0.0207577842319429	0.610056871623885	-0.589299	489835177572175	1.31122e+08	0.000206487526446865	1626	50	0	0	43932	38252	5	5
ENSG00000185905	chr16	29756828	29758827	C16orf54	283897;101929877	0.0103069920333078	0.899105258742337	-0.888798	555220655715646	3.23012e+09	0.000743478527701238	1682	10	0	0	23.92	20.64	5	5
ENSG00000176659	chr20	58629480	58631479	C20orf197	284756	0.144900496003143	0.728119105822346	-0.583219	280264084547357	2.26713e+09	0.000624588514726161	1726	35	0	0	499714285714286	464628571428571	5	5
ENSG00000251835	chr8	55064943	55066942	RNU6ATAC32P	NA	0.0442337868694156	0.626104684564174	-0.581871	375328860693354	1.57569e+09	0.000527981143780825	1741	5	0	0	49.32	40.4	5	5
ENSG00000241159	chr2	71191201	71193200	RN7SL160P	NA	0.0358052648529885	0.614126993221329	-0.578322	443491931090334	3.68843e+08	0.000300150150432793	1795	52	0	0	404730769230769	33.15	5	5
ENSG00000175857	chr5	57785762	57787761	GAPT	202309	0.163019135000585	0.733182156790207	-0.570163	334419255596529	4.99537e+07	0.000335348080869054	1930	6	0	0	336333333333333	404333333333333	5	5
ENSG00000149781	chr11	63972650	63974649	FERMT3	83706	0.233362726894064	0.802308744457439	-0.568946	30599476576802	1.62679e+09	0.000534996985642241	1952	36	0	0	396888888888889	29.35	5	5
ENSG00000184682	chr11	1911585	1913584	C11orf89	NA	0.127166015253404	0.88410070443582	-0.756935	284005522078915	4.62949e+09	0.000876997268481763	2043	35	0	0	336057142857143	288514285714286	5	5
ENSG00000239570	chr3	150985728	150987727	SETP11	NA	0.283249989072936	0.892118786581913	-0.608869	216511446761371	4.72625e+09	0.000886973299494176	2064	7	0	0	26	267428571428571	5	5
ENSG00000108405	chr17	3819295	3821294	P2RX1	5023	0.11828460386184	0.680216407176519	-0.561932	271464421993393	9.56612e+08	0.000426144779184738	2070	34	0	0	396823529411765	283235294117647	5	5
ENSG00000151490	chr12	15473831	15475830	PTPRO	5800	0.0864378480213914	0.643784166862341	-0.557346	402700979599561	4.75551e+08	0.000888994330021145	2152	52	0	0	231384615384615	241884615384615	5	5
ENSG00000254703	chr11	128565419	128567418	SENCR	100507392	0.0911155615740894	0.646051991750656	-0.554936	32190893413685	1.3819e+08	0.00020884220641133	2193	15	0	0	699333333333333	71.04	5	5
ENSG00000008196	chr6	50784936	50786935	TFAP2B	7021	0.0965031551331617	0.718295813031996	-0.621793	294293952019328	5.62406e+09	0.000976026638843203	2231	26	0	0	349076923076923	367076923076923	5	5
ENSG00000134201	chr1	110253364	110255363	GSTM5	2949	0.227395315362878	0.837302167899175	-0.609907	233038966253128	5.73963e+09	0.000988989119996988	2248	39	0	0	493794871794872	449897435897436	5	5
ENSG00000147443	chr8	21770872	21772871	DOK2	9046	0.197755289124899	0.828899900082841	-0.631145	342547984319416	6.12641e+09	0.00101935728530719	2328	18	0	0	440111111111111	361666666666667	5	5
ENSG00000199944	chr6	109380318	109382317	RNU6-653P	NA	0.144098406068809	0.691206928075851	-0.547109	281230146452312	1.40651e+09	0.000499771918130299	2342	3	0	0	67.6	691333333333333	5	5
ENSG00000142089	chr11	327038	329037	IFITM3	10410	0.00333333333333333	0.549480519480519	-0.546147	548594884088365	18507.6	1.79223e+07	2361	4	0	0	13.9	9.65	5	5
ENSG00000207639	chr16	14396324	14398323	MIR193B	574455	0.146660998366947	0.692678710445731	-0.546018	272764587806231	3.43826e+09	0.000764530105888489	2363	40	0	0	39.21	37.19	5	5
ENSG00000135363	chr11	33913337	33915336	LMO2	4005	0.278127356187188	0.894596176611645	-0.616469	224208239361646	6.54343e+09	0.00106094557781391	2389	22	0	0	551363636363636	551181818181818	5	5
ENSG00000106952	chr9	117692198	117694197	TNFSF8	944	0.192085688336265	0.812697969626311	-0.620612	352447572315972	6.59207e+09	0.00106704456697962	2393	12	0	0	284333333333333	27.05	5	5
ENSG00000111913	chr6	25041739	25043738	FAM65B	9750	0.158954247464106	0.801902092844929	-0.642948	379490817752941	6.78271e+09	0.0010829687188494	2425	19	0	0	195789473684211	160421052631579	5	5
ENSG00000108753	chr17	36104738	36106737	HNF1B	6928	0.106061702747382	0.649049045389326	-0.542987	339282522782785	1.69559e+09	0.000541547502650783	2431	60	0	0	482966666666667	45.72	5	5
ENSG00000205846	chr12	8607022	8609021	CLEC6A	93978	0.196388699020278	0.793561228839362	-0.597173	197020025658007	5.22473e+08	0.000938247806103814	2502	2	0	0	32.8	28.5	5	5
ENSG00000213316	chr5	179219481	179221480	LTC4S	4056	0.228835105436342	0.789892286113248	-0.561057	285618667132404	7.47224e+09	0.00114830208380245	2520	29	0	0	435103448275862	358827586206897	5	5
ENSG00000189295	chr22	17159875	17161874	ANKRD62P1-PARP4P3	23783	0.0937952385746503	0.815659304002957	-0.721864	352071341219601	7.52551e+09	0.00115445798825787	2524	3	0	0	26.4	213333333333333	5	5
ENSG00000259271	chr22	17159884	17161883	ANKRD62P1	NA	0.0937952385746503	0.815659304002957	-0.721864	352071341219601	7.52551e+09	0.00115445798825787	2524	3	0	0	26.4	213333333333333	5	5
ENSG00000184584	chr5	138862021	138864020	TMEM173	340061	0.0165739075596899	0.555095803771328	-0.538522	449375503781978	3.04819e+09	0.000720679836697145	2535	9	0	0	290222222222222	22.8	5	5
ENSG00000103485	chr16	29673100	29675099	QPRT	23475;101929880	0.0135036605422769	0.793874711476237	-0.780371	514362245885312	7.83059e+09	0.00117519469358208	2581	19	0	0	596842105263158	448315789473684	5	5
ENSG00000211692	chr7	38315420	38317419	TRGJP1	NA	0.183723037653434	0.720019789114418	-0.536297	23509478503984	2.47621e+08	0.000652933216640616	2585	6	0	0	601333333333333	78.1	5	5
ENSG00000213179	chr17	65779369	65781368	RPL17P41	NA	0.119769650451667	0.676120724353957	-0.556351	261889348556728	7.9603e+09	0.0011853351892043	2600	8	0	0	37275	31.8	5	5
ENSG00000009790	chr1	209927877	209929876	TRAF3IP3	80342	0.264965448144807	0.853148242810751	-0.588183	354999512219329	7.99996e+09	0.00118636400279944	2612	10	0	0	60.14	64.14	5	5
ENSG00000253187	chr7	27206738	27208737	HOXA10-AS	442920;100874323	0.0815070828903582	0.670690983174505	-0.589184	352813027980638	8.00528e+09	0.00118669876695109	2613	40	0	0	37.18	35705	5	5
ENSG00000200877	chr11	85862769	85864768	RNU6-560P	NA	0.0308363450342967	0.563359893057486	-0.532524	391899801068706	2.39824e+09	0.00064282241920941	2658	2	0	0	83.8	80.7	5	5
ENSG00000130303	chr19	17515958	17517957	BST2	684	0.123018730764854	0.653020255401143	-0.530002	257496346952198	2.87489e+08	0.00027421603408444	2715	25	0	0	43256	34704	5	5
ENSG00000182866	chr1	32715340	32717339	LCK	3932	0.193877037401219	0.793543380349765	-0.599666	280783933970288	8.85532e+09	0.00125691009952008	2729	28	0	0	561714285714286	484714285714286	5	5
ENSG00000092607	chr1	119531680	119533679	TBX15	6913	0.0658899261930743	0.62314817946586	-0.557258	366660928562433	9.15237e+09	0.00127969161673751	2770	69	0	0	553159420289855	535188405797101	5	5
ENSG00000245080	chr8	96084911	96086910	MIR3150A;MIR3150B	100422964;100500907	0.173941142528067	0.829247899216994	-0.655307	292931964993129	9.44502e+09	0.00130475270592902	2804	62	0	0	400096774193548	354193548387097	5	5
ENSG00000059804	chr12	8088372	8090371	SLC2A3	6515	0.171956514798654	0.696950632911296	-0.524994	375815442399296	7.06271e+07	0.000177645400097356	2810	9	0	0	385555555555556	37	5	5
ENSG00000169442	chr1	26642948	26644947	CD52	1043	0.247618163031294	0.771699842067336	-0.524082	200564001082817	1.82821e+09	0.000559365097053072	2831	13	0	0	720769230769231	620153846153846	5	5
ENSG00000272311	chr19	39753522	39755521	IFNL4P1	NA	0.0964606387879729	0.671308782716224	-0.574848	33257218426105	9.72378e+09	0.0013220333113356	2847	76	0	0	396105263157895	289078947368421	5	5
ENSG00000122861	chr10	75667435	75669434	PLAU	5328	0.220507199588527	0.741982502004494	-0.521475	278165020161163	2.59424e+09	0.000666774461619078	2898	8	0	0	30175	24.15	5	5
ENSG00000122223	chr1	160832193	160834192	CD244	51744	0.247680147742284	0.768997331943492	-0.521317	203886407440886	3.97082e+07	0.000311987124420353	2903	10	0	0	47.54	42.88	5	5
ENSG00000213244	chr1	120903175	120905174	HIST2H3DP1	NA	0.0527176661692924	0.694566079891845	-0.641848	372119087987142	0.00010376254937838	0.00137101271863295	2929	38	0	0	163210526315789	128210526315789	5	5
ENSG00000223345	chr1	120904528	120906527	HIST2H2BA	337875	0.0527176661692924	0.694566079891845	-0.641848	372119087987142	0.00010376254937838	0.00137101271863295	2929	38	0	0	163210526315789	128210526315789	5	5
ENSG00000005379	chr17	56405653	56407652	BZRAP1	9256	0.0163998171386293	0.532577447341716	-0.516178	433292374339111	2.62972e+09	0.000668387276812493	3019	16	0	0	22725	24.25	5	5
ENSG00000128322	chr22	23921996	23923995	IGLL1	3543	0.168570689293374	0.735507071583719	-0.566936	223154387424013	0.000112913275459034	0.0014363532758311	3045	21	0	0	368666666666667	310285714285714	5	5
