# Supplementary material for: Extensive Placental Methylation Profiling in Normal Pregnancies
Source: Int J Mol Sci. 2021 Feb 21;22(4):2136. doi: 10.3390/ijms22042136 (PMC7924820; doi:10.3390/ijms22042136)
Supplement: Supplementary file 1 [file ijms-22-02136-s001.zip › Supplementary material/supplementary_table_13_array_promoters_hypo.xlsx]

## Sheet: array_promoters_hypo
id	Chromosome	Start	End	symbol	entrezID	mean.mean.blood	mean.mean.placenta	mean.mean.diff	mean.mean.quot.log2	comb.p.val	comb.p.adj.fdr	combinedRank	num.sites	mean.num.na.blood	mean.num.na.placenta	mean.mean.covg.blood	mean.mean.covg.placenta	mean.nsamples.covg.thres5.blood	mean.nsamples.covg.thres5.placenta	mean.var.blood	mean.var.placenta	mean.var.diff	mean.var.log.ratio	comb.p.val.var	comb.p.adj.var.fdr	combinedRank.var
ENSG00000233623	chr1	10117229	10119228	PGAM1P11	NA	0.811591604505147	0.322702388330998	0.488889216174149	1304189216684	0.000166602	0.0095848	2139	1	0	0	11.9	13.5	10	10	0.000243008142024498	0.0025090709071804	-0.0022660627651559	-336807668489735	0.0447789978215492	0.187761419961078	20912
ENSG00000207434	chr1	12980874	12982873	RNU6-1072P	NA	0.65058614341032	0.21856149852191	0.432024644888411	153116430748973	0.000102817	0.000644438	1326	1	0	0	16	14.7	10	10	0.00035882638732792	0.00101272118307647	-0.000653894795748548	-149687914181319	0.016809318802327	0.125296448931024	33660
ENSG00000186510	chr1	16343870	16345869	CLCNKA	1187	0.713619145871094	0.272877741999343	0.440741403871751	13558655640918	8.18269e-05	0.00526165	1918	11	0.181818181818182	0	13.2	130454545454545	981818181818182	10	0.00779744137123297	0.00359892811081676	0.00419851326041621	-220963877411743	0.0184457187598452	0.130009197795238	12247
ENSG00000117640	chr1	26143631	26145630	MTFR1L	56181	0.651677754156202	0.214886349550347	0.436791404605856	167837153624461	1.58947e-06	0.000227855	955	4	0.25	0.5	13.15	11.2	9.75	9.5	0.000535846980289472	0.00540694673005618	-0.00487109974976671	-341856057182781	0.0345911904093848	0.16885850153091	9448
ENSG00000265143	chr1	26674711	26676710	RN7SL490P	NA	0.82193982131351	0.282035964047984	0.539903857265526	151033312719454	0.0448227	0.0997485	1951	1	0	0	12.6	15.6	10	10	0.000268937591588744	0.00514970821721814	-0.00488077062562939	-425914735981541	0.0066536915100903	0.0897454695599426	9415
ENSG00000116675	chr1	65712402	65714401	DNAJC6	9829	0.823875858249365	0.134991772918296	0.688884085331069	252386157948416	5.44016e-06	0.000604345	391	1	0	0	15.2	14.2	10	10	0.00035429030605888	0.0013242515631572	-0.000969961257098321	-190217331490619	0.131056140774354	0.274273887288597	30709
ENSG00000251825	chr1	73657039	73659038	RN7SKP19	NA	0.653966162546979	0.211435187713122	0.442530974833857	170665695024785	0.0288215	0.689402	1815	2	0	0	14.8	13.55	10	10	0.000907259775516178	0.00508255495099438	-0.0041752951754782	-179632951344626	0.00117356626839901	0.0503659988811964	16188
ENSG00000162621	chr1	74977799	74979798	LRRC53	NA	0.523346742382149	0.131779860765487	0.391566881616662	191142115266166	5.7322e-05	0.00398374	1418	1	0	0	11	13.9	10	10	0.000967173139887554	0.000395573064223544	0.000571600075664011	128982998700896	0.282474509667423	0.365563873274316	34561
ENSG00000168679	chr1	110933205	110935204	SLC16A4	9122	0.750208959115581	0.310812607722936	0.439396351392644	145498896607208	0.000566414	0.026637	1571	7	0.142857142857143	0.142857142857143	131428571428571	138857142857143	985714285714286	985714285714286	0.0017790783741063	0.00370419250621606	-0.00192511413210976	-150238839440658	0.164916458831164	0.293739945890883	24367
ENSG00000225079	chr1	117317746	117319745	FTH1P22	NA	0.772749751244037	0.304018581168088	0.468731170075949	139013941591514	0.00091716	0.039679	1791	6	0	0.166666666666667	118333333333333	11.5	10	983333333333333	0.00112006035559981	0.00691305339559505	-0.00579299303999524	-25576093227151	0.155219604752866	0.288235592836796	23390
ENSG00000014914	chr1	149908292	149910291	MTMR11	10903	0.628714806770677	0.113489626614124	0.515225180156553	241834290282266	2.72046e-07	4.98591e-05	259	11	0.181818181818182	0.0909090909090909	137909090909091	142181818181818	981818181818182	990909090909091	0.00157675069511667	0.00254775767286167	-0.000971006977745	-110459528353355	0.049795649267386	0.195808091656692	30699
ENSG00000163159	chr1	151167298	151169297	VPS72	6944	0.600386652483485	0.149423513276656	0.450963139206829	195981526357986	0.000219038	0.0119898	793	2	0	0	14.95	13.9	10	10	0.00139528274082479	0.00151144928703777	-0.000116166546212979	-0.289918888455837	0.150061318572991	0.285083652196877	41114
ENSG00000198967	chr1	158574729	158576728	OR10Z1	128368	0.788339064750484	0.274562385424555	0.513776679325929	149592289505667	1.58125e-05	0.00146759	1430	4	0	0	13975	13875	10	10	0.000403735242391667	0.00407286889597253	-0.00366913365358087	-341174162493451	0.00911536154375238	0.0994561276097534	13668
ENSG00000203757	chr1	158687454	158689453	OR6K3	391114	0.781933203195157	0.296429759716603	0.485503443478554	149071003460933	0.000255741	0.000137821	1442	4	0.25	0	12725	15075	9.75	10	0.00135588395320498	0.00441433285041496	-0.00305844889720999	-199592120233656	0.0643353314762294	0.21582247899301	16472
ENSG00000163565	chr1	158968258	158970257	IFI16	3428	0.558790721895136	0.135027787143878	0.423762934751257	197156858662939	0.00276682	0.0989133	1215	1	0	0	12.4	13.6	10	10	0.000248181743465193	0.0014486666334744	-0.0012004848900092	-254525674256683	0.0345222110064469	0.1687303653962	28823
ENSG00000196184	chr1	159408012	159410011	OR10J1	26476	0.742815971024601	0.273416136066508	0.469399834958093	148846903763876	0.000261708	0.0140687	1450	6	0.333333333333333	0.166666666666667	124666666666667	12.55	966666666666667	983333333333333	0.00189922041014994	0.00517973537190997	-0.00328051496176003	-200080074931537	0.0651185778016367	0.217155262041207	15360
ENSG00000158731	chr1	159566588	159568587	OR10J6P	NA	0.702484443649203	0.226494506584632	0.475989937064572	159105184247953	0.000529249	0.025179	1166	1	0	0	12.3	13.2	10	10	9.0499e+07	0.00209994224582022	-0.00200944324560804	-453630398602681	0.000958142949616888	0.0473434432635798	22608
ENSG00000207341	chr1	166009981	166011980	RNA5SP64	NA	0.63266798840163	0.220733327399535	0.411934661002096	146007097287967	0.0366699	0.84008	1896	3	0	0.333333333333333	138333333333333	12.3	10	966666666666667	0.000508905750292852	0.00642330175758543	-0.00591439600729257	-32803635560357	0.00792874715978958	0.0948390106778109	6957
ENSG00000188783	chr1	203443456	203445455	PRELP	5549	0.676085194206327	0.271366301021217	0.404718893185109	13955288962141	0.00252592	0.0918895	1777	4	0.25	0	14225	14425	9.75	10	0.00193210967793849	0.0029945031793661	-0.00106239350142762	-0.982497214845042	0.0535486171866636	0.201099272679001	29921
ENSG00000221290	chr1	231155171	231157170	MIR1182	100302132	0.685408105272805	0.279401274764632	0.406006830508173	141413158767753	0.000297623	0.0157461	1700	14	0.428571428571429	0.285714285714286	116642857142857	121071428571429	957142857142857	971428571428571	0.00250708731595521	0.00256758407009776	-6.04968e+09	-0.902557079891524	0.146369666844533	0.282854155316953	42184
ENSG00000206882	chr2	22561376	22563375	RNA5SP87	NA	0.591529865349979	0.153066889807604	0.438462975542375	18831724901993	0.0351505	0.812559	1879	1	1	0	12.8	12.9	9	10	0.00101834499513369	0.00128449680530108	-0.000266151810167387	-0.33497690133099	0.0415760266539181	0.181590727937579	38559
ENSG00000201671	chr2	31449678	31451677	RNA5SP90	NA	0.800254616063277	0.354495072896213	0.445759543167064	132506744263219	0.000354047	0.0182061	2049	3	0	0	126333333333333	13.9	10	10	0.000429165150126433	0.00236674068992621	-0.00193757553979977	-243961382850462	0.0344384759567945	0.168472760632878	23128
ENSG00000068784	chr2	45838805	45840804	SRBD1	55133	0.690022857968709	0.280253761822104	0.409769096146605	126947606800016	0.0687821	1.4419	2290	2	0	0	13	13.2	10	10	0.00187664699696086	0.00344888217226859	-0.00157223517530773	-0.863039238628604	0.22094207109898	0.325432217499419	29484
ENSG00000143951	chr2	64054478	64056477	WDPCP	51057	0.842119148206575	0.331034305516057	0.511084842690518	132113829953863	0.000154152	0.00896561	2063	1	0	0	14.3	11	10	10	0.000246777485371036	0.0030104537766637	-0.00276367629129266	-360869828406114	0.0340994340415302	0.167911009752625	18068
ENSG00000066032	chr2	79410857	79412856	CTNNA2	1496	0.61765490750214	0.141830999713009	0.475823907789132	204750518590122	5.92299e-05	0.00409667	628	1	0	0	15.8	13.5	10	10	0.000286574837095604	0.000868248867112339	-0.000581674030016735	-159919668487372	0.0222053961717464	0.14051771388636	34448
ENSG00000243264	chr2	89984822	89986821	IGKV2D-29	NA	0.652977440249926	0.199156971863358	0.453820468386567	166437369087503	6.36703e-05	0.00432799	986	1	0	0	13.9	16.9	10	10	0.000523074117376152	0.000999818030388785	-0.000476743913012633	-0.93465015963929	0.0196984807614146	0.133431723465122	35694
ENSG00000168754	chr2	97683676	97685675	FAM178B	51252	0.741802688873979	0.313996914452444	0.427805774421535	129316854257453	4.97566e-05	0.00355462	2183	3	0.333333333333333	0	13.2	132666666666667	966666666666667	10	0.00224923775502856	0.00161625104026537	0.000632986714763182	-0.368429581061966	0.333625208975991	0.402146373722246	36709
ENSG00000234781	chr2	105126468	105128467	LINC01103	101927360	0.718216286057456	0.247702554487187	0.470513731570269	149866016798524	0.00439934	0.145432	1422	1	0	0	9.5	9.7	10	10	0.000860243456921364	0.00218319633422444	-0.00132295287730307	-134362495845097	0.205903511592578	0.3164988650837	28258
ENSG00000222826	chr2	139620966	139622965	RN7SKP286	NA	0.79761702261575	0.273855164173385	0.523761858442365	150851633073193	0.129146	0.247554	2266	1	0	0	12.2	11.9	10	10	0.00116083908248022	0.00529264619064763	-0.00413180710816741	-21888212169517	0.204711657355467	0.315795558791493	28156
ENSG00000234890	chr2	159274967	159276966	HNRNPDLP2	NA	0.690511050508665	0.165614738406557	0.524896312102108	199599388160073	4.18221e-07	0.00048833	505	1	0	0	14.1	11.8	10	10	0.000755165833899867	0.000789390312637612	-3.42245e+09	-0.0639453205792773	0.181694238234137	0.302852359756909	42713
ENSG00000078098	chr2	163101162	163103161	FAP	2191	0.851476681632561	0.203576359557227	0.647900322075333	201205978010859	0.000496711	0.0239457	901	1	0	0	10.6	12.3	10	10	0.000223451646612798	0.00412630839974194	-0.00390285675312915	-420681707100081	0.00654973685055844	0.0893512468093142	12718
ENSG00000144285	chr2	166984024	166986023	SCN1A	6323	0.660525153221327	0.129752657901741	0.530772495319586	226241573116952	0.0019929	0.0753383	1149	1	0	0	16.8	14.9	10	10	0.00341705770167423	0.000827628173138294	0.00258942952853594	204569994818119	0.650862084491797	0.675624832759432	41844
ENSG00000226564	chr2	181737642	181739641	FTH1P20	NA	0.660977214538029	0.205345975258028	0.455631239280001	172669653584533	3.22981e-05	0.00255073	876	3	0	0	125666666666667	12.9	10	10	0.00182486152661473	0.00174539996617465	7.94616e+09	-0.439418376199578	0.197153062527772	0.311684819798228	41821
ENSG00000237665	chr3	6935210	6937209	GRM7-AS2	NA	0.754391115456565	0.261279117195103	0.493111998261463	157197898213011	0.102326	2.03137	2188	2	0	0	13.7	16.05	10	10	0.00111800998509016	0.00872311667720082	-0.00760510669211066	-230396946825162	0.0212345487311816	0.137871230629644	11446
ENSG00000236202	chr3	7601521	7603520	GRM7-AS1	NA	0.748021611455431	0.296127840601208	0.451893770854223	152935812849794	0.00257884	0.0935012	1332	4	0.75	0	12.4	12.25	9.25	10	0.0036712404314461	0.00357012132084986	0.000101119110596236	-0.979701438864123	0.0439367121398076	0.186460802593435	41406
ENSG00000230082	chr3	9987588	9989587	PRRT3-AS1	100874032	0.743515599839773	0.271940625590369	0.471574974249404	148809959554726	0.000585905	0.184223	1455	8	0.125	0.125	12225	130125	9875	9875	0.0024003752357742	0.00978326659125937	-0.00738289135548518	-387934968945057	0.0123018813613501	0.110790901681858	4823
ENSG00000144645	chr3	32118573	32120572	OSBPL10	114884	0.725774441737593	0.220883547470824	0.504890894266768	16697452293538	4.05001e-07	7.00861e-05	973	2	0	0	12.6	10.8	10	10	0.000225410821613628	0.00193309116399456	-0.00170768034238093	-327787120446178	0.0157955374885715	0.122287434422581	24840
ENSG00000228168	chr3	39374970	39376969	HNRNPA1P21	NA	0.73585974920213	0.205166537874844	0.530693211327286	179345064164213	0.00273292	0.0978624	1213	1	0	1	13	11.3	10	9	0.000900762021703198	0.0109263413580461	-0.0100255793363429	-360052058974592	0.124331312828606	0.269740456399751	20014
ENSG00000239831	chr3	57505238	57507237	RNF7P1	NA	0.848437801247098	0.265601699052405	0.582836102194693	164020496671744	0.000302697	0.0159951	1032	2	0	0	12.55	13.45	10	10	0.000445090538113808	0.00743064686578257	-0.00698555632766876	-398537302467874	0.00976448035031257	0.101247468850763	5164
ENSG00000243873	chr3	70801505	70803504	HMGB1P36	NA	0.776315917656702	0.307022986802566	0.469292930854136	131052160809873	0.0195758	0.500275	2106	1	0	2	12	9.9	10	8	0.000610020743509359	0.00930014959172868	-0.00869012884821932	-393032371508907	0.00746939164862852	0.0929200335743142	3476
ENSG00000241648	chr3	85876701	85878700	CADM2-AS2	100874037	0.765315798482091	0.245591798019403	0.519724000462689	161389395096628	0.000576756	0.0269666	1104	4	0	0.5	15.2	13725	10	9.5	0.00102573093207074	0.00738022235453224	-0.0063544914224615	-276205671111183	0.00817583819412666	0.0958475408780998	8121
ENSG00000200366	chr3	93694373	93696372	RNU6-511P	NA	0.730250577061871	0.255502311548074	0.474748265513797	147989405645181	0.00132454	0.0529766	1488	3	0	0.333333333333333	126666666666667	109666666666667	10	966666666666667	0.00107295246861772	0.00569955054915977	-0.00462659808054205	-226881056245237	0.0753802263810309	0.229062229822755	14267
ENSG00000199286	chr3	96327262	96329261	RNU6-1094P	NA	0.640930272942351	0.217248624618106	0.423681648324246	155853752946223	5.92459e-07	9.82215e-05	1257	3	0.333333333333333	0	138333333333333	138666666666667	966666666666667	10	0.000614354182834443	0.00129378253453527	-0.000679428351700829	-102846007489017	0.0226530429714411	0.142018999218562	33372
ENSG00000163530	chr3	109034865	109036864	DPPA2	151871	0.768141612202303	0.299255440978821	0.468886171223482	16529293658239	0.0110947	0.307339	1568	10	0	0.2	13.42	13.14	10	9.8	0.000495493311546083	0.00564212362485485	-0.00514663031330877	-305851253133723	0.0337526725905963	0.1672841758475	8764
ENSG00000151577	chr3	113917755	113919754	DRD3	1814	0.764937111715285	0.249156148196928	0.515780963518358	158025761595944	0.00173927	0.0667965	1201	1	0	0	15.3	14.7	10	10	0.000794996266511755	0.00230191967274781	-0.00150692340623605	-153381750010625	0.0927613045571516	0.244920067153634	26364
ENSG00000241397	chr3	116269820	116271819	LINC00903	NA	0.476275822513362	0.120387756381685	0.355888066131676	187005444465496	0.0129673	0.352692	2174	3	0.333333333333333	0	136666666666667	141333333333333	966666666666667	10	0.00290346644060278	0.00284761135803805	5.58551e+09	0.287883543578698	0.0159587923191734	0.122905337442485	42278
ENSG00000221737	chr3	125508896	125510895	MIR548I1	100302204	0.556217306057826	0.177637131088646	0.37858017496918	159341049716595	0.00109735	0.0457873	1654	1	0	0	14.8	16	10	10	0.00125657698860817	0.00059191222054852	0.000664664768059653	10860439178006	0.918588826862335	0.923286458025972	43215
ENSG00000265470	chr3	185485193	185487192	MIR548AQ	100847078	0.624684752233929	0.211798157525458	0.412886594708471	15167928024054	0.0553031	1.19578	2008	1	0	0	12.9	12.7	10	10	0.000351021498476876	0.00207845928650605	-0.00172743778802917	-256588319140379	0.000344800332551809	0.0362841781145118	24678
ENSG00000226652	chr3	186477393	186479392	PSMD10P2	NA	0.810836956573841	0.289982975813081	0.520853980760761	145221505755684	0.0144525	2.71456	2311	1	0	0	15.5	14.4	10	10	0.000435656515290241	0.00570809651144229	-0.00527243999615205	-371174670375142	0.0176689893122405	0.12806110792032	8381
ENSG00000266730	chr3	195647501	195649500	RN7SL773P	NA	0.697900316841412	0.201897790720912	0.496002526120501	194164308721302	0.000316435	0.01664	826	3	0	0.333333333333333	12.5	120666666666667	10	966666666666667	0.00122780953706938	0.00480234493735312	-0.00357453540028375	-116298523554389	0.022648654455861	0.142018999218562	23965
ENSG00000125089	chr4	8182299	8184298	SH3TC1	54436	0.743148879719952	0.298658283762576	0.444490595957376	128692456888451	0.00316787	0.110433	2210	1	0	0	15.3	14.4	10	10	0.000100381207237146	0.00259243373170658	-0.00249205252446944	-469074600402394	0.000759626951750362	0.0450033521155723	19560
ENSG00000252235	chr4	13051466	13053465	RNU6-962P	NA	0.701927140037542	0.319419151018638	0.382507989018903	126522075623412	0.00927174	0.266707	2309	5	0	0.2	13.72	12.76	10	9.8	0.000595562516300883	0.00435545452540274	-0.00375989200910185	-262921864659685	0.0511133406659434	0.197963358463301	13305
ENSG00000249542	chr4	29748879	29750878	EEF1A1P21	NA	0.645252040755508	0.176127822676667	0.469124218078841	181575621395755	3.48903e-05	0.00269661	730	1	0	0	19.4	16.5	10	10	0.000592001481904576	0.0010068623099226	-0.000414860828018027	-0.766193713571629	0.191388620056281	0.308198585554283	36468
ENSG00000251755	chr4	33785057	33787056	RNU7-131P	NA	0.622280055873997	0.157335089205541	0.464944966668456	192376474981656	0.000419712	0.0209547	870	2	0	0	14	12.55	10	10	0.00166340086807463	0.00146797853498826	0.000195422333086365	0.324998165120699	0.0385734050673237	0.176514337407135	39685
ENSG00000252595	chr4	42892913	42894912	RN7SKP82	NA	0.740992931918696	0.343553968316574	0.397438963602122	134267341200461	0.00405261	0.135558	1975	3	0	0	12.5	136666666666667	10	10	0.000691273211214153	0.00457583652309739	-0.00388456331188324	-259310056807861	0.0121970285451846	0.110304004140878	12792
ENSG00000215203	chr4	42893784	42895783	GRXCR1	389207	0.729565645882425	0.277267193583023	0.452298452299402	159093359899704	4.98381e-05	0.00355462	1168	6	0.333333333333333	0	122166666666667	128166666666667	966666666666667	10	0.000995005852653136	0.00373713861235696	-0.00274213275970383	-143255606535768	0.0359070925005778	0.171584738507699	20422
ENSG00000252243	chr4	46532860	46534859	RNU6-412P	NA	0.66515184548308	0.173480749362715	0.491671096120365	191416534928585	0.0106078	0.29669	1553	2	0	0.5	13.45	13.3	10	9.5	0.00189759682294767	0.0111080672866468	-0.00921047046369911	-249284772586621	0.141224366108578	0.280119816483558	21891
ENSG00000252815	chr4	55897739	55899738	RNU6-410P	NA	0.754272385185338	0.243799698335797	0.510472686849541	164290993660832	6.60902e-09	2.19137e-06	1025	5	0	0.2	13.78	13.3	10	9.8	0.000423229231564417	0.00215736489874233	-0.00173413566717791	-220460588314258	0.0255365912921877	0.14897420524665	24621
ENSG00000221563	chr4	67141042	67143041	MIR1269A	100302177	0.56407634190366	0.180095499780791	0.383980842122869	165318698186328	0.00469602	0.153135	1550	3	0	0	152333333333333	162333333333333	10	10	0.000956347040717698	0.00234494949926147	-0.00138860245854377	-109973756337479	0.033088008376867	0.165787372460214	27308
ENSG00000174792	chr4	76479758	76481757	C4orf26	152816	0.719403798788628	0.265214948025913	0.454188850762715	14974774751736	0.00142963	0.00562988	1425	6	0.166666666666667	0.333333333333333	123333333333333	12.7	983333333333333	966666666666667	0.0013629551180075	0.0076809400994571	-0.0063179849814496	-263472205354457	0.000945907858254567	0.0470635208833281	8952
ENSG00000251437	chr4	99897769	99899768	NDUFS5P4	NA	0.712222975168396	0.121261137482064	0.590961837686332	246000447528702	1.05701e-05	0.00103775	442	1	0	0	13.7	11.7	10	10	0.000430351371806212	0.0012011829061567	-0.000770831534350486	-148086887664626	0.0621870322854377	0.213181378743055	32510
ENSG00000138653	chr4	116034533	116036532	NDST4	64579	0.69165193098016	0.242947570726938	0.448704360253222	154475910643511	0.119028	2.31221	2236	6	0.166666666666667	0	142166666666667	139666666666667	983333333333333	10	0.00226614897275141	0.00707784721872439	-0.00481169824597298	-262923882793558	0.00188232908243887	0.0579337657429274	9641
ENSG00000176979	chr4	165951605	165953604	TRIM60	166655	0.79325176493911	0.237814699449608	0.555437065489502	183653940127717	2.03638e-07	3.87948e-05	706	12	0.0833333333333333	0.166666666666667	123666666666667	122916666666667	991666666666667	983333333333333	0.0024961486378964	0.00323709706782518	-0.000740948429928783	-235707911411124	0.0744825847711112	0.22833998034912	32807
ENSG00000179046	chr4	189030258	189032257	TRIML2	205860	0.620068461678909	0.157594979677242	0.462473482001666	192596833792642	0.00780088	0.232879	1455	2	0	0.5	12	11.65	10	9.5	0.00238677135180646	0.0090503245309793	-0.00666355317917284	-112571847452625	0.184611766307322	0.304316088870328	26346
ENSG00000248131	chr5	12573469	12575468	CT49	NA	0.75688940419261	0.390727017827245	0.366162386365365	127885059105944	0.00597982	0.186997	2254	6	0	0.333333333333333	133166666666667	12.75	10	966666666666667	0.000797019579712516	0.00453600478150834	-0.00373898520179582	-260022962150027	0.107643719738046	0.257891627937007	18129
ENSG00000164256	chr5	23505764	23507763	PRDM9	56979	0.539244142043045	0.162378516335814	0.376865625707231	177480435627185	0.016003	0.418738	1691	12	0.416666666666667	0.333333333333333	12.45	123333333333333	958333333333333	966666666666667	0.000993977593075098	0.00750833051801881	-0.00651435292494372	-216288372662393	0.00129940791230411	0.0513527281538812	12640
ENSG00000266243	chr5	31935766	31937765	MIR4279	100422874	0.711360987624	0.15743607875982	0.55392490886418	220834550701598	2.28731e-05	0.00196736	505	2	0	0	13.95	12.1	10	10	0.000655231855332789	0.00212103552580643	-0.00146580367047364	-173796443933813	0.0240286886187665	0.145302814818981	26667
ENSG00000113387	chr5	32530239	32532238	SUB1	10923	0.64682853022977	0.244013746480302	0.402814783749467	145321165806796	1.06297e-05	0.00103989	1577	5	0	0	14.38	15.24	10	10	0.000757299628509737	0.00262790218551859	-0.00187060255700886	-116196735362429	0.0509541073962781	0.197628592630122	23982
ENSG00000249266	chr5	41967969	41969968	MTHFD2P6	NA	0.84254320902564	0.177457886883953	0.665085322141687	219948133501008	6.74286e-06	0.00453379	646	3	0	0.333333333333333	12.1	122666666666667	10	966666666666667	0.00153220531955914	0.00722512239455245	-0.00569291707499332	-197231641655373	0.398813484021734	0.45331194043984	38214
ENSG00000164270	chr5	148056299	148058298	HTR4	3360	0.693636600356927	0.262707155294952	0.430929445061975	153016787355441	0.0830421	1.6889	2135	4	0	0	12625	13.8	10	10	0.000683299206498672	0.00704748307673082	-0.00636418387023215	-278052763490812	0.00124887138303077	0.0510763454594393	8007
ENSG00000200681	chr6	18306811	18308810	RNU6-263P	NA	0.84864303379683	0.344794628793508	0.503848405003323	13580762157508	4.05701e-05	0.000303085	1910	2	0	0.5	13.6	13.75	10	9.5	0.000344849932712753	0.00796491485227301	-0.00762006491956026	-45338545321508	0.0816941367071478	0.235182522004375	15087
ENSG00000204704	chr6	29012518	29014517	OR2W1	26692	0.587178163593307	0.204361895253728	0.382816268339579	149434748562696	0.00057624	0.182166	1573	5	0.6	0.2	10.24	10.7	9.4	9.8	0.00362541252537425	0.00299034808956967	0.000635064435804576	0.546062859945775	0.274433243280871	0.360125972137474	33852
ENSG00000223702	chr6	31346688	31348687	ZDHHC20P2	NA	0.745256036322641	0.159104731851561	0.58615130447108	215904878013316	0.000689337	0.0313153	956	1	0	0	11.1	10.9	10	10	0.00106877418472093	0.00187298893449528	-0.000804214749774348	-0.809385309907132	0.0420030717859148	0.182524782571874	32210
ENSG00000204420	chr6	31684871	31686870	C6orf25	80739	0.775524882888652	0.309300503945931	0.466224378942721	129756366780997	0.000475508	0.0231549	2166	8	0.5	0.5	12	11.5	9.5	9.5	0.00546828219678743	0.00625468004920161	-0.000786397852414182	-242291772125122	0.0374886752990038	0.174641580897418	32358
ENSG00000238949	chr6	67438298	67440297	RNU7-66P	NA	0.675000985407231	0.259693418617779	0.415307566789452	134478574783304	0.000500598	0.0241064	1966	1	0	0	13	12.9	10	10	0.000113926645537386	0.00161302463663455	-0.00149909799109716	-382359135988664	0.00116027038263834	0.0503198058730574	26418
ENSG00000207827	chr6	72112825	72114824	MIR30A	407029	0.690232835655161	0.200970173959707	0.489262661695455	180754557108502	2.27425e-06	0.000302092	741	6	0	0.166666666666667	141166666666667	146166666666667	10	983333333333333	0.00120161167041594	0.00304675089173138	-0.00184513922131543	-135300603321435	0.0988556356878679	0.250312628816194	23769
ENSG00000203907	chr6	74104357	74106356	OOEP	441161	0.67656985743414	0.21232288969037	0.46424696774377	205051265308108	0.0683864	1.43462	2070	9	0	0.111111111111111	113333333333333	109555555555556	10	988888888888889	0.0036486739132368	0.00423891114697353	-0.000590237233736734	0.293781217968197	0.200652477784935	0.313598914258291	38057
ENSG00000215477	chr6	87831907	87833906	RCN1P1	NA	0.526435598800728	0.172301121972818	0.354134476827909	159368439834323	0.0289641	0.691636	2223	4	0.25	0	11575	11075	9.75	10	0.00193073158946291	0.00173937160767981	0.000191359981783108	0.10573005837694	0.222914566014971	0.326635556565761	41539
ENSG00000220418	chr6	90010002	90012001	TUBB3P1	NA	0.847110207327425	0.305049201375078	0.542061005952347	145731535233822	1.8197e-05	0.00162842	1566	2	0	0	14.1	12.55	10	10	0.00021390119556791	0.00465762303438476	-0.00444372183881685	-438795779144123	0.00933987710192451	0.0997879798170271	10772
ENSG00000224944	chr6	92399647	92401646	CASC6	101929083	0.674420287309095	0.280413631186862	0.394006656122233	135253489913824	0.121825	2.35495	2247	5	0	0	12.76	11.98	10	10	0.000954396645059175	0.00785571946286054	-0.00690132281780136	-221145731960628	0.00426801486569832	0.0772699133949658	12239
ENSG00000236700	chr6	134757354	134759353	LINC01010	154092	0.764226254753847	0.326598353530006	0.437627901223841	167000990248624	0.0422184	0.0945745	1939	3	0	0.333333333333333	13.9	119333333333333	10	966666666666667	0.00116708545277213	0.00216893589560143	-0.0010018504428293	-0.276022927766075	0.386671562906757	0.443514906821355	38369
ENSG00000238789	chr6	155975661	155977660	RNU7-152P	NA	0.7935655877101	0.295922266679601	0.497643321030499	150231728224573	0.000219171	0.0119898	1410	2	0	0	15.5	13	10	10	0.000263910408138443	0.00409154360765575	-0.00382763319951731	-389144306545139	0.00231401562170396	0.0624004205208056	13017
ENSG00000252929	chr7	6095631	6097630	RNU6-218P	NA	0.751224288230325	0.235656165575024	0.515568122655302	163168114525627	0.058609	1.25591	2027	1	0	0	16.8	12.3	10	10	0.00216713281828069	0.00246475334875149	-0.000297620530470792	-0.185655705956003	0.777603563265946	0.792714710242669	42608
ENSG00000201014	chr7	71378342	71380341	RNA5SP232	NA	0.693025762298826	0.191324246820787	0.501701515478039	182638353303702	3.99563e-05	0.00300267	722	2	0	0	13.3	12.05	10	10	0.000641488870944331	0.0021285707817096	-0.00148708191076527	-18589577185276	0.00432586365197136	0.0776597984103393	26512
ENSG00000227982	chr7	84157647	84159646	RPL7P30	NA	0.760051630074069	0.216156296157663	0.543895333916406	176763501727236	0.00690227	0.210391	1425	1	0	0	13.5	13.5	10	10	0.00104015925386458	0.00279665977664474	-0.00175650052278016	-14269003261439	0.128483404062124	0.272207996620652	24450
ENSG00000157214	chr7	89795404	89797403	STEAP2	261729	0.724002814199453	0.261181796423787	0.462821017775666	143652525626624	0.0129593	0.352692	1630	1	0	0	13.8	14.2	10	10	0.000174129743481514	0.00320186545086967	-0.00302773570738816	-420067812500436	0.00105330206589756	0.0488273516908502	16621
ENSG00000176797	chr8	7737226	7739225	DEFB103A	55894;414325	0.565358098458413	0.150802967673497	0.414555130784916	183916612571768	0.00262137	0.0947271	1202	1	0	0	12.7	14.3	10	10	0.000989659256509444	0.000956260228136825	3.3399e+09	0.0495286114230401	0.159078922125351	0.29034241373391	42720
ENSG00000242709	chr8	19970684	19972683	RPL30P9	NA	0.703411433369867	0.182043475654056	0.521367957715811	189330138547734	0.000586565	0.184223	1383	1	0	0	9.5	11.5	10	10	0.000996779876442312	0.00189652315931504	-0.000899743282872726	-0.928010141328711	0.0743606644707419	0.228247461094703	31357
ENSG00000069206	chr8	24296943	24298942	ADAM7	8756	0.707442201264194	0.26832547072158	0.439116730542614	141446174927611	0.0425505	0.952693	1940	8	0	0.25	13.25	128625	10	9.75	0.00106145671268943	0.0063745871929929	-0.00531313048030346	-2343187725038	0.00768489405946456	0.0940284671456064	11146
ENSG00000199640	chr8	50241269	50243268	RN7SKP294	NA	0.63996177385142	0.263687770402599	0.376274003448821	14844728228277	0.00516703	0.166125	1707	3	0	0	134666666666667	135333333333333	10	10	0.000627473514023944	0.00597394764774274	-0.0053464741337188	-224720749745967	0.0313020003872537	0.161726381446503	11931
ENSG00000252358	chr8	64521659	64523658	RN7SKP135	NA	0.687848134053372	0.262802154691737	0.425045979361635	144561824904564	0.00336511	0.116468	1601	3	0	0.666666666666667	122666666666667	118666666666667	10	933333333333333	0.000884742653270046	0.00960106657780231	-0.00871632392453226	-330805592715337	0.0268733713792061	0.152037526745787	7677
ENSG00000254300	chr8	77317389	77319388	LINC01111	101926978	0.717277658767533	0.240975376652875	0.476302282114658	153746387219884	0.0436591	0.976005	1943	2	0	0.5	12.5	10.4	10	9.5	0.000426054211385159	0.0104822489467212	-0.0100561947353361	-463049260927857	0.0165569160419359	0.124578280921204	5766
ENSG00000233915	chr8	87673651	87675650	UBE2Q2P10	NA	0.715129101866252	0.244430404169301	0.470698697696951	151096679369955	0.0663378	1.39823	2060	1	0	2	10.7	9.2	10	8	0.000447404143242756	0.0148162671595651	-0.0143688630163224	-504945959096084	0.00342372625795925	0.0715310119002972	2079
ENSG00000253521	chr8	133573227	133575226	HPYR1	93668	0.754511280984463	0.33040044527727	0.424110835707193	139101322792281	0.00162727	0.0629964	1788	6	0	0.166666666666667	11.15	117833333333333	10	983333333333333	0.00106650932450094	0.00528149396828571	-0.00421498464378477	-165798047285899	0.199137523520411	0.312889303473963	27644
ENSG00000173137	chr8	145595290	145597289	ADCK5	203054	0.54754012616539	0.173805983600575	0.373734142564816	162765112018262	0.00859709	0.0250284	1762	4	0.25	0.25	11175	11775	9.75	9.75	0.00176984564813815	0.00632045201021346	-0.00455060636207531	-0.740243058971966	0.16098418302492	0.291401658390933	30408
ENSG00000197646	chr9	5509045	5511044	PDCD1LG2	80380	0.633196959251162	0.229181123743978	0.404015835507184	161480334337243	0.00448917	0.147945	1318	4	0.25	0	11.4	12.35	9.75	10	0.00257280441690731	0.0024482577025311	0.000124546714376213	-0.654970648061448	0.0901418753065858	0.242484826643764	40973
ENSG00000215939	chr9	28888454	28890453	MIR873	100126316	0.687869327353357	0.275791940514346	0.412077386839012	128799169183869	0.0788712	1.62209	2207	1	0	0	10.7	12.7	10	10	0.00174504846277071	0.00146180532662822	0.000283243136142499	0.255515907237139	0.999529021025022	0.999529021025022	43436
ENSG00000122735	chr9	34455912	34457911	DNAI1	27019	0.674837345009195	0.224617099545672	0.450220245463523	168169323548475	0.000221293	0.0120907	948	4	0.25	0	11075	10.5	9.75	10	0.00203714231005093	0.0025153701626433	-0.000478227852592365	-109533847035693	0.122612046828321	0.268720766236184	35675
ENSG00000196196	chr9	35904689	35906688	HRCT1	646962	0.627403972248994	0.265841280800509	0.361562691448485	148581349785306	0.0163063	0.424884	2022	6	0.833333333333333	0.166666666666667	117833333333333	121333333333333	916666666666667	983333333333333	0.00324394028579383	0.00370761450219636	-0.000463674216402531	-0.180284469062321	0.354705639693223	0.418213739568807	40168
ENSG00000228375	chr9	84023694	84025693	RPS20P25	NA	0.705947252849593	0.177908947799529	0.528038305050064	192981953510668	0.000473057	0.0154031	1334	1	0	0	9.6	10	10	10	0.000955978904720147	0.00194895688387368	-0.00099297797915353	-102765148650405	0.0512160059883199	0.198114638848331	30512
ENSG00000136872	chr9	104197606	104199605	ALDOB	229	0.674383680593131	0.259107509274498	0.415276171318633	145111504901115	4.83094e-06	0.0234193	1581	5	0	0	13.1	13.48	10	10	0.000750342689873967	0.00433944892027644	-0.00358910623040247	-225095300782924	0.021124217613268	0.137778450473651	14009
ENSG00000188386	chr9	104356784	104358783	PPP3R2	5535	0.758663407064068	0.320336920709175	0.438326486354893	129296048452317	0.0018954	0.0721549	2185	5	0	0	13.14	11.12	10	10	0.000693113911400632	0.0063309085333477	-0.00563779462194707	-341795400564429	0.0106020857782784	0.104614311191572	7563
ENSG00000136839	chr9	107379986	107381985	OR13C9	286362	0.642186526012122	0.188162076719091	0.454024449293031	176292782131475	0.144144	0.271158	2309	4	0.5	0	12.5	12825	9.5	10	0.00392243694318904	0.00472938086400723	-0.000806943920818189	0.0841089779379157	0.260769097573099	0.351043798425747	41931
ENSG00000119396	chr9	123984793	123986792	RAB14	51552	0.785040517801665	0.237687815722553	0.547352702079111	168250548544526	0.00340262	0.117392	1259	1	0	1	11.2	9.2	10	9	0.000870615928449025	0.00959025415444161	-0.00871963822599258	-346146072861514	0.196639945568153	0.311292830224444	27438
ENSG00000231018	chr9	134657701	134659700	EIF4A1P3	NA	0.636939298789475	0.260067796385353	0.376871502404121	131865478314053	0.00956221	0.272715	2078	2	0	0	13.5	12.9	10	10	0.000539606162068365	0.00241703423457575	-0.00187742807250738	-224617395691228	0.00100611781764074	0.0481673762854172	23564
ENSG00000238266	chr10	6820060	6822059	LINC00707	100507127	0.768566161815995	0.315722307382187	0.452843854433808	135686268039519	0.0370402	0.847669	1915	3	0.333333333333333	1	11.3	117333333333333	966666666666667	9	0.00325255045822035	0.0132855945560563	-0.010033044097836	-325301087018433	0.000475781110639948	0.0398189370361402	5426
ENSG00000266321	chr10	14424777	14426776	MIR4293	100422843	0.767789276174067	0.256815229314136	0.510974046859931	154353832844032	6.69802e-05	0.00452465	1292	1	0	0	9.8	11.7	10	10	0.00039266827303043	0.00181213476503745	-0.00141946649200702	-22063073095074	0.0732086938648496	0.226803345030017	27036
ENSG00000230397	chr10	31648384	31650383	SPTLC1P1	NA	0.830339998037027	0.265971927473959	0.564368070563068	160645163429708	0.075955	1.56954	2102	1	0	0	10	13	10	10	0.00180266067713382	0.00332259984285755	-0.00151993916572373	-0.882184695189978	0.591625556832578	0.621561718425403	41344
ENSG00000236208	chr10	50506564	50508563	C10orf71-AS1	NA	0.742384664938871	0.277083829906582	0.465300835032289	155987310155748	0.000525674	0.000250364	1255	9	0	0.444444444444444	122666666666667	112222222222222	10	955555555555556	0.000803228645123736	0.00811195728621963	-0.00730872864109589	-284936796053577	0.014521329255919	0.118395961882229	7589
ENSG00000177354	chr10	50505687	50507686	C10orf71	118461	0.759585361974326	0.363699797316305	0.395885564658021	13054435583937	0.0178142	0.460034	2131	11	0.454545454545455	0.454545454545455	124363636363636	115272727272727	954545454545454	954545454545454	0.00283792260547345	0.00761951094772533	-0.00478158834225188	-238733200282104	0.0145813282736594	0.118597777583798	10776
ENSG00000213025	chr10	70390628	70392627	COX20P1	NA	0.581558777161052	0.219814595075791	0.36174418208526	13108795123129	0.123342	2.38053	2250	2	0	0	13.65	12.1	10	10	0.000358850465384105	0.00290086819698438	-0.00254201773160027	-325800756292826	0.000869496100114722	0.045965648167135	19264
ENSG00000237523	chr10	81965966	81967965	LINC00857	439990	0.704197302742475	0.19989819217606	0.504299110566415	179983851657249	0.000237968	0.0129366	799	9	0.222222222222222	0.222222222222222	11.4	113444444444444	977777777777778	977777777777778	0.0036345000089782	0.00453246975698796	-0.000897969748009753	-0.145683481272016	0.317073244103152	0.389292595140045	40788
ENSG00000176584	chr10	124514710	124516709	DMBT1P1	375940	0.709314536332632	0.245071545662494	0.464242990670138	149684720892204	0.142993	2.69342	2306	2	0	1	11.05	10	10	9	0.00179189327900128	0.0103703380089612	-0.00857844472995989	-274466241014984	0.0403442941781678	0.179503636325181	9761
ENSG00000176900	chr11	4901549	4903548	OR51T1	401665	0.754495471076131	0.281966033119278	0.472529437956854	151676331223394	0.00108043	0.0452116	1367	6	0.166666666666667	0	126166666666667	124666666666667	983333333333333	10	0.0020511674332298	0.00539537556856429	-0.0033442081353345	-2164486217127	0.0248165411952581	0.147258372043337	15066
ENSG00000197023	chr11	4911327	4913326	OR51A6P	NA	0.735849884696759	0.285699512715981	0.450150371980779	133475342610838	0.00846616	0.247634	2013	1	1	0	13	12.6	9	10	0.00462270490720052	0.00206620020106142	0.0025565047061391	116175722178364	0.880001842362375	0.887603567361418	43064
ENSG00000176895	chr11	4927100	4929099	OR51A7	119687	0.740111646838378	0.310789110313991	0.429322536524387	12642135287391	0.00486387	0.157662	2315	6	0.166666666666667	0	12.75	12.5	983333333333333	10	0.00249449590444122	0.0063161537137518	-0.00382165780931058	-204009156330209	0.0610672530742737	0.211677236991089	13777
ENSG00000254642	chr11	7997528	7999527	COX6CP5	NA	0.598310416385369	0.0974629363745213	0.500847480010848	250096854370305	0.00155953	0.409551	1654	1	0	0	10.5	14.8	10	10	0.0018573024423466	0.00143878434322055	0.000418518099126051	0.368358396919465	0.206565692674895	0.316960137930643	36716
ENSG00000169550	chr11	26593281	26595280	MUC15	143662	0.703343117561052	0.25327829143475	0.450064826126302	144431396567656	0.00255564	0.092815	1604	9	0.444444444444444	0.444444444444444	132777777777778	133111111111111	955555555555556	955555555555556	0.00379613856410898	0.00515600869338045	-0.00135987012927147	-170559706377905	0.0155236908951435	0.121340118359088	27544
ENSG00000124900	chr11	55649273	55651272	TRIM51	84767	0.626956914737214	0.260688985885609	0.366267928851606	150748755210993	0.00507621	0.163569	1913	2	0	0	12.15	12.85	10	10	0.000833796523466323	0.0024653695835624	-0.00163157306009607	-0.886463739796951	0.064179139514466	0.21558155625631	28088
ENSG00000174942	chr11	56185209	56187208	OR5R1	219479	0.657433219779197	0.2409469595401	0.416486260239097	154289368553834	0.00173079	0.0665886	1295	4	0	0	18575	16675	10	10	0.0009229971311375	0.00442794206685879	-0.00350494493572129	-157742778524152	0.0100049901895489	0.102019945142057	18657
ENSG00000230416	chr11	56214644	56216643	OR5M4P	NA	0.658787743103358	0.148838595483546	0.509949147619812	207398689821189	0.000129013	0.00774009	724	1	0	0	11.7	12.7	10	10	0.00144218021742984	0.000760346480238507	0.000681833737191335	0.923522566288855	0.439433096695066	0.487080306939722	39187
ENSG00000255012	chr11	56380479	56382478	OR5M1	390168	0.687880405814587	0.286149898517988	0.401730507296599	150168185492195	0.0287579	0.689364	1812	5	0	0	14.04	14.02	10	10	0.000778833066949276	0.012182079101343	-0.0114032460343937	-239992900531291	0.00701388500498057	0.0913508572942536	10665
ENSG00000223015	chr11	87316175	87318174	RNU6-1135P	NA	0.744798343478351	0.346621446044195	0.398176897434156	127091372129539	0.0440341	0.982365	2285	3	0	0	126666666666667	120333333333333	10	10	0.000941662931478831	0.00458848894192397	-0.00364682601044514	-211468339578923	0.0838852416035295	0.236978833711148	15368
ENSG00000196954	chr11	104839664	104841663	CASP4	837	0.625840443117327	0.264685270007225	0.361155173110102	149887959946788	9.27178e-06	0.000936579	2034	6	0	0	136833333333333	141166666666667	10	10	0.000203376002727043	0.00139146642284171	-0.00118809042011467	-256752075009098	0.0119259367718351	0.109260164933054	28938
ENSG00000170290	chr11	107589920	107591919	SLN	6588	0.705263021302839	0.313209197257954	0.392053824044885	128995757742182	0.00118471	0.0490552	2199	7	0	0.142857142857143	125428571428571	137142857142857	10	985714285714286	0.00143268978163634	0.00256067149159446	-0.00112798170995812	-107493492200205	0.154899545005197	0.288059966470255	29406
ENSG00000196248	chr11	123847989	123849988	OR10S1	219873	0.746721491419071	0.244026695860665	0.502694795558407	157316356692269	0.000483061	0.0234193	1219	2	0	0	11.8	13.65	10	10	0.000781799374712153	0.00413635188579162	-0.00335455251107947	-211770057427228	0.116346390777117	0.264703595304605	19091
ENSG00000222774	chr11	127275728	127277727	RN7SKP121	NA	0.713363521340111	0.227768034218597	0.485595487121514	163875660981922	0.0420481	0.942902	1936	2	0.5	1	10.6	11.5	9.5	9	0.003490538399699	0.00766028876025742	-0.00416975036055842	-167334684418246	0.0372382027196078	0.17409371654471	17557
ENSG00000223315	chr11	127276246	127278245	RN7SKP279	NA	0.713363521340111	0.227768034218597	0.485595487121514	163875660981922	0.0420481	0.942902	1936	2	0.5	1	10.6	11.5	9.5	9	0.003490538399699	0.00766028876025742	-0.00416975036055842	-167334684418246	0.0372382027196078	0.17409371654471	17557
ENSG00000134954	chr11	128456954	128458953	ETS1	2113	0.749732906746288	0.29420397998377	0.455528926762518	143631623434876	0.000210494	0.0116175	1632	6	0.333333333333333	0.166666666666667	11.55	116166666666667	966666666666667	983333333333333	0.00316134252706861	0.00398159489437834	-0.000820252367309729	-0.854342537777189	0.323227350923022	0.393942120000347	35639
ENSG00000255371	chr11	132729473	132731472	OPCML-IT2	NA	0.646471134162899	0.231725847200905	0.414745286961994	15750632799541	0.00472977	0.0154031	1333	4	0	0	11975	11075	10	10	0.00113592390906609	0.00470915255415609	-0.00357322864508999	-132629511677199	0.0245139165127927	0.146504380154678	21721
ENSG00000166532	chr12	8832696	8834695	RIMKLB	57494	0.642385479727984	0.239673949663663	0.402711530064321	173249529345889	0.0033238	0.115222	1253	5	0.2	0	12.64	11.42	9.8	10	0.000496743883455032	0.00135759504125112	-0.000860851157796089	-150386496707697	0.0659398895078896	0.21787014778483	31705
ENSG00000165685	chr12	10321641	10323640	TMEM52B	120939	0.757505774686832	0.306156400758261	0.451349373928571	1397595948474	3.70315e-05	0.00283187	1769	4	0	0	12.6	14.4	10	10	0.000913980216962303	0.00224862479873956	-0.00133464458177726	-137076494831134	0.11503563087805	0.263754745816189	27779
ENSG00000200885	chr12	19875869	19877868	RNU1-146P	NA	0.774603179347978	0.264696071383937	0.509907107964041	151412690388249	0.00403127	0.13511	1373	1	0	1	12.4	12.9	10	9	0.000466372063434337	0.00850377938456388	-0.00803740732112954	-418855089310981	0.0323907723836002	0.164087858422976	8562
ENSG00000134538	chr12	21282636	21284635	SLCO1B1	10599	0.670034680533825	0.16779613101299	0.502238549520834	193723988923963	0.000307832	0.0162466	823	2	0	0	10.95	12.4	10	10	0.00175017166333178	0.00195298317943985	-0.000202811516108065	-0.0148598225106096	0.299167648635777	0.377214026129746	43188
ENSG00000134532	chr12	24103467	24105466	SOX5	6660	0.604604652848178	0.239962737157697	0.364641915690481	137433419273407	0.0428846	0.959679	1955	7	0.285714285714286	0.428571428571429	12.7	128428571428571	971428571428571	957142857142857	0.00120882687877152	0.00628070983799043	-0.00507188295921892	-259974221259278	0.00879681925095146	0.098124972004193	9183
ENSG00000252421	chr12	31955525	31957524	RNU6-1069P	NA	0.841037508877302	0.316593384244076	0.524444124633226	138172715235128	0.00342658	0.117844	1825	1	0	0	12.2	12.7	10	10	0.000553106210081453	0.0040280583816892	-0.00347495217160775	-286445614823543	0.211782204264406	0.320164688306723	28732
ENSG00000170421	chr12	53343239	53345238	KRT8	3856	0.694494107226969	0.265624789182186	0.428869318044783	157098937219525	0.0024602	0.0900557	1227	7	0.714285714285714	114285714285714	112142857142857	106714285714286	928571428571429	885714285714286	0.00168227702267171	0.00683474900909555	-0.00515247198642384	-168759077293342	0.0271478525632752	0.152725569736876	17401
ENSG00000172551	chr12	55222803	55224802	MUCL1	118430	0.695887264961538	0.30377503762204	0.392112227339499	142022741449374	0.0991744	1.97875	2177	3	0	0	147333333333333	147333333333333	10	10	0.00174784591455364	0.00379240549124885	-0.0020445595766952	-108124130758566	0.0157600682532989	0.122127069220709	25124
ENSG00000179626	chr12	55943483	55945482	OR6C4	341418	0.7171177807073	0.284694871952756	0.432422908754544	130982942826937	0.0141868	0.378049	2112	3	0.333333333333333	0	14.4	152333333333333	966666666666667	10	0.00363865401508545	0.00537163776798093	-0.00173298375289548	-104200332914949	0.104770944194216	0.255865890701672	25694
ENSG00000135452	chr12	58130296	58132295	TSPAN31	6302	0.744101392299818	0.249823511121275	0.494277881178543	160067530982764	0.0038826	0.130732	1290	9	0.333333333333333	0.222222222222222	10.2	108111111111111	966666666666667	977777777777778	0.00318535556905393	0.00794468321444903	-0.00475932764539509	-23088383183456	0.010487979126335	0.104251751663513	11408
ENSG00000241423	chr12	58636661	58638660	RPL21P103	NA	0.663725264014497	0.193339126615805	0.470386137398693	172749770814649	0.0139625	0.372757	1627	2	0	0.5	22.35	20.65	10	9.5	0.000537948405104209	0.0088564104372428	-0.00831846203213859	-400394058728447	0.00104277200471748	0.0486963138991858	3608
ENSG00000251931	chr12	59844054	59846053	RNU6-871P	NA	0.758292466110981	0.177102698855042	0.581189767255938	203782523781077	0.000213277	0.0117244	790	1	0	0	12.3	12.6	10	10	0.00146918502288605	0.00122860251191753	0.000240582510968519	0.257997856132347	0.693439647409543	0.715217611896079	42113
ENSG00000238609	chr12	106676268	106678267	RNU7-94P	NA	0.64712589070208	0.257123675176871	0.390002215525209	133795277720585	0.000270243	0.0145096	2001	4	0	0	14875	14.45	10	10	0.000503516595411171	0.0026341775483435	-0.00213066095293233	-268644990207109	0.00206226221428759	0.0596816542267707	21814
ENSG00000221560	chr12	113132482	113134481	MIR1302-1	100302227	0.652996114504773	0.219080024900886	0.433916089603887	173228939573329	4.15658e-05	0.00307573	866	3	0.333333333333333	0.333333333333333	114666666666667	120666666666667	966666666666667	966666666666667	0.00172989434282059	0.00583031991555908	-0.00410042557273849	-164503507080129	0.152837829623851	0.287069028122382	23119
ENSG00000252659	chr12	120750645	120752644	RNU6-1088P	NA	0.622836379759973	0.182500459349793	0.440335920410179	181292873645655	2.49968e-09	9.87056e-07	760	3	0	0	121666666666667	114666666666667	10	10	0.000688955101412955	0.000409817241395962	0.000279137860016992	0.759409645802473	0.0802740739229242	0.233623043385739	38351
ENSG00000196917	chr12	123214891	123216890	HCAR1	27198	0.712325259434066	0.208518271779093	0.503806987654973	199542468589108	3.10055e-07	5.58819e-05	506	13	0.153846153846154	0.230769230769231	127538461538462	132846153846154	984615384615385	976923076923077	0.00175467826522968	0.00385171120796533	-0.00209703294273566	-0.0358572450410364	0.0798012732121276	0.233021951860629	42769
ENSG00000229800	chr13	33049911	33051910	ATP8A2P2	NA	0.751476824561857	0.283532335292086	0.467944489269771	137528069091871	0.0361258	0.830682	1889	1	0	0	13.2	12.2	10	10	0.000503342634558633	0.00314850585611324	-0.00264516322155461	-264505464220394	0.0829328985837756	0.236160213021788	18693
ENSG00000261517	chr13	54388054	54390053	LINC00558	100861552	0.753508789994394	0.309346680584411	0.444162109409983	132604727900439	0.0441783	0.98457	2044	2	0	0	12.7	10.9	10	10	0.000922333077438463	0.00621143242020802	-0.00528909934276956	-222070178494412	0.0182599104697125	0.129618805550324	12160
ENSG00000202422	chr13	58563984	58565983	RNA5SP30	NA	0.636152922668936	0.231024412400861	0.405128510268075	152824950687812	0.000907849	0.0393546	1335	3	0.333333333333333	0	16.9	17	966666666666667	10	0.000722240897050838	0.00443547560174993	-0.00371323470469909	-151236995687603	0.066007487127391	0.217972340099736	19428
ENSG00000230142	chr13	62796730	62798729	LINC01075	NA	0.703510232616208	0.191328966859031	0.512181265757178	182537936024635	0.000826734	0.0363462	988	1	0	0	15.1	13.6	10	10	0.00129713514966969	0.00147253626575827	-0.000175401116088585	-0.18297436221345	0.374417317125501	0.433731346988032	40110
ENSG00000233840	chr13	67563518	67565517	PCDH9-AS4	100874087	0.743989204850785	0.193272172220387	0.550717032630398	189113114299781	0.0321056	0.753805	1850	1	0	0	9.9	11.1	10	10	0.0015149182317093	0.00253033204819655	-0.00101541381648726	-0.740086792279879	0.307725177733579	0.383089058327551	34888
ENSG00000226554	chr13	71496296	71498295	SOGA2P1	NA	0.772339898941251	0.204992359555648	0.567347539385603	186351015364335	0.000201414	0.0759527	1150	1	0	0	16.6	14.2	10	10	0.000405435338306006	0.00309370383227847	-0.00268826849397247	-293179134402809	0.00272649830254954	0.0657204108044072	18467
ENSG00000227952	chr13	73033968	73035967	RPL18AP17	NA	0.689227198819831	0.236912403586953	0.452314795232878	160607026086706	0.000368903	0.0188292	1117	3	0	0	14.4	13	10	10	0.000796138258395492	0.00278279617429944	-0.00198665791590395	-18459230538722	0.0674652027983125	0.219427355511704	22767
ENSG00000178734	chr13	76443687	76445686	C13orf45	729420	0.610336815393581	0.179634933713183	0.430701881680398	172724508959515	4.87503e-05	0.00350582	875	11	0	0.181818181818182	132909090909091	133090909090909	10	981818181818182	0.00158688915407477	0.0039619960667907	-0.00237510691271593	-0.605139778466811	0.142806982465392	0.280753330785135	32633
ENSG00000225427	chr13	79365943	79367942	LINC00331	100874126	0.694049570520575	0.212636599865569	0.481412970655007	168333026810587	0.000790206	0.0349398	981	2	1	0.5	9.75	10.7	9	9.5	0.0035409361699273	0.00780501475272721	-0.00426407858279991	-0.808327221543568	0.353704597566195	0.417305326485367	36816
ENSG00000231879	chr13	87376255	87378254	TXNL1P1	NA	0.440008465684693	0.0732722885877915	0.366736177096901	243404376260434	0.000870724	0.0379346	1904	1	0	0	15	12.1	10	10	0.00198490820652019	0.000241464824783339	0.00174344338173685	303918734455569	0.638765994664136	0.664402292725848	41760
ENSG00000229443	chr13	89191619	89193618	LINC00433	NA	0.712593204017955	0.320736883513768	0.391856320504188	133146475134261	0.00236099	0.0872039	2024	4	0.5	0.25	11.95	10725	9.5	9.75	0.00326206977450407	0.00567547729860287	-0.0024134075240988	-119712130487548	0.026522799987056	0.151226613315538	23514
ENSG00000233211	chr13	89630540	89632539	GRPEL2P1	NA	0.671921825478157	0.183384589461348	0.48853723601681	181813352716588	1.72338e-05	0.00157482	726	1	0	0	14.7	13.2	10	10	0.000905994908268264	0.000709683635108537	0.000196311273159727	0.352326903267456	0.591162445285679	0.621135267862331	41340
ENSG00000212559	chr13	94677353	94679352	RNA5SP35	NA	0.730643529490531	0.301520777463037	0.429122752027495	1268411996033	0.00105242	0.0443417	2297	4	0	0	14725	14.55	10	10	0.00149394397537792	0.00285546140087621	-0.00136151742549829	-107645660465272	0.263472749117365	0.352978329392184	32416
ENSG00000234005	chr13	99842746	99844745	GAPDHP22	NA	0.702198740281171	0.175418916021531	0.52677982425964	194149145192076	0.000280447	0.01491	817	1	0	0	14.9	13.7	10	10	0.000302505766216523	0.00181303450869185	-0.00151052874247533	-258337183741068	0.000380083646803271	0.0379223019956279	26341
ENSG00000201690	chr13	102668920	102670919	RNY1P2	NA	0.697531572234276	0.239597699741685	0.457933872492591	172745538283914	0.000342203	0.01769	874	3	0	0	115666666666667	127333333333333	10	10	0.000583314965662156	0.00354808322635569	-0.00296476826069353	-203602235855604	0.00401030246882308	0.0755711488224727	16938
ENSG00000211794	chr14	22432180	22434179	TRAV12-3	NA	0.583213610371674	0.151868127239414	0.43134548313226	197086525150297	0.0136272	0.36628	1616	2	0	0	15.15	12.95	10	10	0.00138743038730081	0.00405740935519475	-0.00266997896789394	-124473180156143	0.0177826674328541	0.128414964736144	22804
ENSG00000235213	chr14	23169852	23171851	OR6E1P	NA	0.644283646796391	0.206247823912625	0.438035822883766	159723059726769	0.0493979	1.08476	1978	1	0	1	12.1	13.9	10	9	0.000850059198696502	0.0112055880575221	-0.0103555288588256	-372051123672851	0.0556406889695094	0.204391272870314	11822
ENSG00000100453	chr14	25102974	25104973	GZMB	3002	0.670563937469739	0.259268897217113	0.411295040252626	161657941093402	0.00818597	0.241717	1471	7	0.285714285714286	0.142857142857143	129285714285714	131714285714286	971428571428571	985714285714286	0.00245234777081836	0.00517916907294879	-0.00272682130213043	-0.601534525973564	0.0590563917110827	0.208907356491782	32706
ENSG00000100934	chr14	39578351	39580350	SEC23A	10484	0.781772732768271	0.240857991836383	0.540914740931887	170516100389678	0.0011486	0.047651	1047	2	0	0	14.6	12.85	10	10	0.00100380085427334	0.00463370549567759	-0.00362990464140424	-194778045173259	0.198091162144571	0.312127130270844	27557
ENSG00000258700	chr14	46408646	46410645	LINC00871	100506412	0.647652243149976	0.191391224395495	0.456261018754481	188063399040334	0.00944015	0.0270655	1515	2	0	0	15.9	15.55	10	10	0.000462928575137418	0.00735789519691445	-0.00689496662177704	-250128947338616	0.00473557407222965	0.0800819921359262	9903
ENSG00000165617	chr14	59099185	59101184	DACT1	51339	0.816117654484923	0.374207311834273	0.44191034265065	141265309067239	0.012944	2.47899	2268	4	0	0.5	14925	14.35	10	9.5	0.00103816251618043	0.00835692464077123	-0.0073187621245908	-271683123016834	0.0660918288926543	0.218097539343773	13159
ENSG00000252369	chr14	83513423	83515422	RNU7-51P	NA	0.63096781403185	0.123105946060272	0.507861867971579	23104892507884	1.75536e-05	0.00158846	480	2	0	0.5	14.05	14.3	10	9.5	0.000918875105176048	0.00791557305607	-0.00699669795089396	-176010680401232	0.0517457123183491	0.198915606174317	16566
ENSG00000258774	chr14	92071164	92073163	NANOGP7	NA	0.794239289942635	0.212023379418371	0.582215910524264	185691321595217	0.0161256	0.421439	1662	1	0	0	12.6	14.1	10	10	0.000959751529737711	0.0033242596143805	-0.00236450808464279	-179230019683977	0.0394765986946113	0.17805355149449	20340
ENSG00000201700	chr14	101394756	101396755	SNORD113-3	767563	0.764435837953998	0.314175239286306	0.450260598667692	136177811630952	0.00831107	0.243795	1900	3	0.666666666666667	0.333333333333333	11.4	137333333333333	933333333333333	966666666666667	0.00327739680570663	0.0075986355734992	-0.00432123876779258	-226549004152398	0.202446364964474	0.31465899622833	27946
ENSG00000167139	chr15	74164449	74166448	TBC1D21	161514	0.662242618271865	0.286433019667833	0.375809598604031	131926639762493	0.131661	2.515	2273	8	0.125	0	13.75	14.45	9875	10	0.000436510082731455	0.00600530481653905	-0.0055687947338076	-324462187033907	0.00373616114443396	0.0734448335635401	7713
ENSG00000240470	chr15	90707965	90709964	RN7SL346P	NA	0.475597954964912	0.110100333314073	0.365497621650839	20155221909205	0.00121076	0.0496622	1930	1	0	0	18.4	15.7	10	10	0.00154867879067464	0.000379886469128988	0.00116879232154565	202739771593708	0.852586829246949	0.86245514602507	42939
ENSG00000140450	chr15	98461284	98463283	ARRDC4	91947	0.736934717941352	0.328246534702941	0.408688183238411	137803317814613	0.0143289	2.69784	2307	2	0.5	0	13.5	16	9.5	10	0.00152633174383807	0.00601793865844785	-0.00449160691460978	-211114687792155	0.0631189273822333	0.214407893155133	13106
ENSG00000212189	chr16	7053614	7055613	RNU6-328P	NA	0.612500804671585	0.185715084592521	0.426785720079065	171104054184595	0.00381441	0.128936	1285	4	0	0	13375	11.9	10	10	0.00135582211311135	0.00300688283057262	-0.00165106071746127	-10430194893564	0.0191765543374301	0.132139573787277	25677
ENSG00000199929	chr16	26038733	26040732	RNA5SP405	NA	0.659859887665902	0.179336269966377	0.480523617699525	183730187031614	1.94614e-05	0.00171814	705	2	0	0	11.8	12.65	10	10	0.000859255490655272	0.00140859753905863	-0.000549342048403354	-0.847372647488304	0.022995462162317	0.142763562782138	34800
ENSG00000261282	chr16	51139982	51141981	SOD1P2	NA	0.742518986452136	0.273891055836291	0.468627930615845	1406390585514	0.00929204	0.266937	1732	1	0	0	16	15.4	10	10	0.000605066056426815	0.002681879203629	-0.00207681314720218	-214807969891213	0.0973834503863263	0.249200910539354	22191
ENSG00000207441	chr16	62221051	62223050	RNU6-21P	100302738	0.575835776754726	0.213648507470172	0.362187269284554	147646591322166	0.00344373	0.11834	2007	2	0	0	11.8	11.9	10	10	0.000307396322445134	0.00170529583712637	-0.00139789951468124	-272914006334219	0.000233397123281829	0.0329322461657116	27234
ENSG00000176715	chr16	89153283	89155282	ACSF3	197322	0.725322175550859	0.193814022562333	0.531508152988526	185112318034696	0.000992289	0.0423806	1017	1	0	0	12.7	11	10	10	0.000176093869417259	0.00247286294597494	-0.00229676907655769	-381176569438517	0.00012354657052836	0.0251620474282718	20728
ENSG00000267532	chr17	6922479	6924478	MIR497HG	406971;574456;100506755	0.744832219713463	0.347663440808228	0.397168778905235	143322220834359	0.00614663	0.191524	1640	7	0.285714285714286	0.428571428571429	117714285714286	117142857142857	971428571428571	957142857142857	0.00338180450420989	0.00642884463863468	-0.00304704013442479	-209534083439912	0.0731299112290359	0.226728823993177	16531
ENSG00000185156	chr17	8702168	8704167	MFSD6L	162387	0.601681849907681	0.189269892128167	0.412411957779514	164917870116278	0.00645052	0.199278	1406	10	0	0.2	13.67	13.3	10	9.8	0.00140709482381735	0.00460293850026407	-0.00319584367644672	-165201359259435	0.0110032744683112	0.106124696372911	17797
ENSG00000265611	chr17	40664706	40666705	MIR5010	100847046	0.78214923074942	0.291334140778221	0.490815089971199	139440810341824	0.000951338	0.0409943	1780	1	0	0	10.9	13.1	10	10	0.000653260441848351	0.00234779086009516	-0.00169453041824681	-18455737145248	0.398516180783716	0.453033286098079	38209
ENSG00000121073	chr17	47785877	47787876	SLC35B1	10237	0.772993045511921	0.288685707658214	0.484307337853707	16974535612408	0.0111802	0.309513	1569	3	0.333333333333333	0.333333333333333	963333333333333	102333333333333	966666666666667	966666666666667	0.00328487365164878	0.00608968923503553	-0.00280481558338675	-143184514849415	0.00830947710686893	0.0964249783508141	20432
ENSG00000263748	chr18	18762961	18764960	EXOGP1	NA	0.765083837657214	0.225394900594981	0.539688937062233	175580700863859	6.34306e-06	0.000683665	820	2	0	0	12.9	13.05	10	10	0.000433720109698969	0.00268643246592426	-0.00225271235622529	-262899385056251	0.0216734661149785	0.139014866238955	21001
ENSG00000207797	chr18	33484390	33486389	MIR187	406963	0.779596396017559	0.30557417425142	0.474022221766138	140871949934648	9.99845e-06	0.000998374	1721	7	0.285714285714286	0	141285714285714	139285714285714	971428571428571	10	0.00184686305746477	0.00351670642756344	-0.00166984337009867	-262152401643677	0.0153670662538739	0.120785776923376	25135
ENSG00000253038	chr18	36612471	36614470	RNU6-706P	NA	0.712365932911294	0.192242047221691	0.520123885689603	191172676839286	2.38048e-06	0.000311442	591	2	0	0	12.8	13.25	10	10	0.00113502274220997	0.00220995420247349	-0.00107493146026352	-0.378474927063514	0.109645777695902	0.25933504992344	36532
ENSG00000105519	chr19	5910218	5912217	CAPS	828	0.80589352179116	0.311338614986462	0.494554906804699	134428652686553	0.00586546	0.184223	1970	1	0	0	14.6	15	10	10	0.000252061337784223	0.0042754593964703	-0.00402339805868608	-408423269163971	0.0183018067980447	0.129746577457136	12253
ENSG00000167798	chr19	10146979	10148978	C3P1	388503	0.694155062593083	0.193606415924407	0.500548646668676	179391801646333	0.00950176	0.272062	1517	2	0.5	0	13.4	15.05	9.5	10	0.00236912450030368	0.00328959099002508	-0.0009204664897214	-159166882373481	0.0383632748055466	0.176142668749523	31147
ENSG00000123815	chr19	41223613	41225612	ADCK4	79934	0.682202418658178	0.17362841014198	0.508574008516198	206330301583256	4.42069e-05	0.00322176	596	3	0	0	12.7	12.2	10	10	0.00189985063875677	0.00318607635938243	-0.00128622572062566	-0.255035030163237	0.0612747633321942	0.211989694949995	38784
ENSG00000230681	chr19	43808176	43810175	CEACAMP4	NA	0.648564091683514	0.146847254937201	0.501716836746313	206996357082102	0.000660061	0.030243	948	1	0	0	10.9	11.1	10	10	0.000429899454424224	0.00137008639790723	-0.000940186943483004	-167219568813338	0.0121544542323192	0.110056467382743	30964
ENSG00000204933	chr19	43882777	43884776	CD177P1	NA	0.763630299874781	0.284537780837014	0.479092519037767	144112302179104	0.00288076	0.102397	1618	3	0	0.333333333333333	13.1	12.3	10	966666666666667	0.00103288331332327	0.00790944203013959	-0.00687655871681632	-283019525871737	0.033387977782466	0.166471119055871	8702
ENSG00000105398	chr19	48389155	48391154	SULT2A1	6822	0.683934965321786	0.292388200893123	0.391546764428663	133607020405824	0.024751	0.607735	2008	8	0.125	0	144125	14.7	9875	10	0.000948038802992704	0.00478131222407314	-0.00383327342108043	-229763059103017	0.00550392859960041	0.0841790995254378	12996
ENSG00000088826	chr20	4100127	4102126	SMOX	54498	0.665395178210666	0.236181551457591	0.429213626753074	14560092275937	0.00480686	0.105931	1971	1	0	0	10.8	14.4	10	10	0.00112088330592105	0.00207090626715604	-0.000950022961234989	-0.885626167759095	0.219157112472301	0.324497871520705	30873
ENSG00000227927	chr20	14533530	14535529	MACROD2-IT1	140848	0.7723858903342	0.296716312456563	0.475669577877637	146282516488602	1.40343e-06	2.03877e-05	1540	3	0	0.333333333333333	138333333333333	13.9	10	966666666666667	0.000733112565161863	0.0041234335200111	-0.00339032095484924	-231228032453893	0.141775696222873	0.280321828880645	21968
ENSG00000238833	chr20	17188205	17190204	RNU1-131P	NA	0.785918510813569	0.368708817882009	0.41720969293156	127430684635053	0.0147198	0.38986	2270	4	0	0	13625	15	10	10	0.000663567177971909	0.00713632006357349	-0.00647275288560158	-312347980438493	0.00813407704551754	0.0956506517474357	6057
ENSG00000200231	chr20	24216391	24218390	RNU1-23P	NA	0.706775041718451	0.208505908658752	0.498269133059699	1742112967274	7.38886e-07	0.000117795	845	4	0	0	13325	12825	10	10	0.00064606133841402	0.00211615828375645	-0.00147009694534243	-176507064581112	0.0352076234411682	0.170089904547946	26635
ENSG00000198959	chr20	36794481	36796480	TGM2	7052	0.689292683745562	0.156634781199128	0.532657902546434	206701509700643	1.18046e-07	2.36289e-05	424	3	0	0	126333333333333	138666666666667	10	10	0.000432314670690181	0.00177449960575786	-0.00134218493506767	-182907271715565	0.0161996710039564	0.12358667633729	27706
ENSG00000228600	chr21	16128409	16130408	POLR2CP	NA	0.804400617717572	0.276714806277563	0.527685811440009	150612224677955	3.44205e-05	0.00266966	1395	1	0	0	15.1	13.5	10	10	0.000291156931315255	0.00225425822697805	-0.00196310129566279	-295278391752244	0.0616270691724921	0.212503668102157	22943
ENSG00000154646	chr21	19857698	19859697	TMPRSS15	5651	0.742800933118385	0.268635715031875	0.47416521808651	178576535646945	0.000790723	0.0349398	982	4	0	0	13625	13325	10	10	0.000578893190899938	0.00649198374615296	-0.00591309055525302	-240697558512459	0.0152353688526982	0.12065707172185	10596
ENSG00000238627	chr21	26573021	26575020	RNA5SP489	NA	0.736446456690197	0.206567032986344	0.529879423703852	179565189398445	0.000813774	0.00358853	985	3	0	0	146333333333333	139333333333333	10	10	0.000635377937213276	0.00408595643865904	-0.00345057850144576	-280658992965819	0.00623720206707526	0.0880631638232008	14614
ENSG00000182816	chr21	31744058	31746057	KRTAP13-2	337959	0.634298733312609	0.273360082957404	0.360938650355205	126859687659193	0.00823325	0.242898	2294	4	0	0.25	15275	14.2	10	9.75	0.000404866451798024	0.00355730868836514	-0.00315244223656712	-29907406706763	0.00573828886849284	0.0857112501003629	16011
ENSG00000183640	chr21	32185071	32187070	KRTAP8-1	337879	0.753999024214538	0.309592516212467	0.444406508002072	128216965869137	0.00112575	0.310859	2232	5	0	0	14.2	14.42	10	10	0.00104955029388211	0.00531705520456483	-0.00426750491068272	-303767623088554	0.0191183963239976	0.131940591651944	11376
ENSG00000184029	chr21	39492955	39494954	DSCR4	10281	0.753617651591273	0.264611123307748	0.489006528283525	155514588054742	0.00202034	0.0760447	1267	15	0.0666666666666667	0.0666666666666667	14.16	141466666666667	993333333333333	993333333333333	0.000861568825721714	0.00652545275005244	-0.00566388392433072	-353392443696183	0.00449087200239304	0.0785823598791484	7505
ENSG00000198054	chr21	39492045	39494044	DSCR8	84677	0.757265455254179	0.261322173437036	0.495943281817143	156869932170385	0.000643162	0.00296565	1233	15	0.0666666666666667	0.0666666666666667	137333333333333	138733333333333	993333333333333	993333333333333	0.000783098096220207	0.00659985014932645	-0.00581675205310624	-368227275713154	0.0046156107529259	0.079195301944894	7164
ENSG00000254175	chr22	22749869	22751868	IGLVI-42	NA	0.649760272914354	0.168328011546218	0.481432261368136	188740857192764	0.000140197	0.00825146	737	1	0	0	14.2	16.2	10	10	0.000917534840581232	0.00106643947783621	-0.00014890463725498	-0.216967246683284	0.154226480096731	0.287843483413466	40543
ENSG00000254073	chr22	22751684	22753683	IGLVVII-41-1	NA	0.649760272914354	0.168328011546218	0.481432261368136	188740857192764	0.000140197	0.00825146	737	1	0	0	14.2	16.2	10	10	0.000917534840581232	0.00106643947783621	-0.00014890463725498	-0.216967246683284	0.154226480096731	0.287843483413466	40543
ENSG00000225783	chr22	27040892	27042891	MIAT	440823	0.73962034081556	0.27660327112073	0.46301706969483	14767974264521	0.00108023	0.0452116	1500	4	0.25	0.5	12775	12.45	9.75	9.5	0.00159143598361788	0.00953105147618215	-0.00793961549256427	-213973611270908	0.0272701540310845	0.15304738795452	12852
ENSG00000264073	chr22	28316101	28318100	MIR3199-1;MIR3199-2	100422998;100423034	0.729935365686511	0.235729759944426	0.494205605742085	159032666415652	2.40856e-06	0.00205537	1172	1	0	0	13.3	13.6	10	10	0.000597350460644004	0.00112477713484834	-0.000527426674204336	-0.912989669432926	0.436124868196863	0.484018595099365	39138
ENSG00000230071	chr22	40983508	40985507	RPL4P6	NA	0.768021421425789	0.17115349972383	0.596867921701959	210259720014108	1.85548e-05	0.00165153	488	1	0	0	14.7	16.1	10	10	0.00093352924808731	0.00124955857372918	-0.000316029325641869	-0.420651401254718	0.319728884523203	0.391336334201698	37818
ENSG00000234300	chr22	45020800	45022799	LINC00229	414351	0.602187377619196	0.247514162284464	0.354673215334732	140437692008562	0.0131737	0.0357408	2203	4	0	0	12525	12.05	10	10	0.0019596783858067	0.00246328345297185	-0.000503605067165152	-0.902124395221145	0.122224898858297	0.268304081461848	35371
