# Supplementary material for: Extensive Placental Methylation Profiling in Normal Pregnancies
Source: Int J Mol Sci. 2021 Feb 21;22(4):2136. doi: 10.3390/ijms22042136 (PMC7924820; doi:10.3390/ijms22042136)
Supplement: Supplementary file 1 [file ijms-22-02136-s001.zip › Supplementary material/supplementary_table_11_array_promoters_hyper.xlsx]

## Sheet: array_promoters_hyper
id	Chromosome	Start	End	symbol	entrezID	mean.mean.blood	mean.mean.placenta	mean.mean.diff	mean.mean.quot.log2	comb.p.val	comb.p.adj.fdr	combinedRank	num.sites	mean.num.na.blood	mean.num.na.placenta	mean.mean.covg.blood	mean.mean.covg.placenta	mean.nsamples.covg.thres5.blood	mean.nsamples.covg.thres5.placenta	mean.var.blood	mean.var.placenta	mean.var.diff	mean.var.log.ratio	comb.p.val.var	comb.p.adj.var.fdr	combinedRank.var
ENSG00000179403	chr1	1368741	1370740	VWA1	64856	0.178609287879014	0.661243631241829	-0.482634343362816	-211873388095202	6.12846e-11	5.32391e-08	413	10	0.6	0.2	12.15	12.58	9.4	9.8	0.00639933306045282	0.00429533386307307	0.00210399919737975	-196964783821036	0.0344360491840025	0.168472760632878	21995
ENSG00000008130	chr1	1711397	1713396	NADK	65220	0.270601465665444	0.76560529092726	-0.495003825261816	-194947478672069	8.53532e-10	4.07407e-07	538	10	0	0	14.32	14.91	10	10	0.000525838726474076	0.00114644405425177	-0.000620605327777691	-135893991921473	0.187907497364784	0.306057824191418	34002
ENSG00000116288	chr1	8012851	8014850	PARK7	11315	0.0685622962410014	0.587837144836542	-0.51927484859554	-29280751844056	8.54165e-08	0.000132505	280	6	0.166666666666667	0	130166666666667	122833333333333	983333333333333	10	0.00380261373059484	0.00275244922634213	0.00105016450425271	-0.971694575386492	0.349884396519533	0.414193247771243	36692
ENSG00000179840	chr1	9714145	9716144	C1orf200	NA	0.188806107667706	0.618665816013744	-0.429859708346037	-196125120247747	3.72852e-08	9.30758e-06	888	9	0.111111111111111	0.111111111111111	124444444444444	126666666666667	988888888888889	988888888888889	0.000958360993253427	0.00285805539503028	-0.00189969440177685	-23585051335205	0.407735568274871	0.460357207860136	38471
ENSG00000162458	chr1	16081602	16083601	FBLIM1	54751	0.397577104836614	0.758534955962688	-0.360957851126075	-135718076519563	6.40225e-06	0.000688337	2041	6	0.166666666666667	0	135666666666667	12.95	983333333333333	10	0.0015408529574898	0.00191496132542452	-0.000374108367934713	-0.0709012452272479	0.178753653431941	0.301210214466816	42168
ENSG00000266634	chr1	17602884	17604883	MIR3972	100616188	0.0854430699391736	0.594442878149602	-0.508999808210428	-266289365309304	1.28515e-07	2.5145e-05	281	1	0	0	15	12.4	10	10	3.72281e+09	0.00262683764321562	-0.00258960952999044	-614079072427923	0.00699413418329196	0.0913126577653951	18998
ENSG00000211454	chr1	19600189	19602188	AKR7L	NA	0.157736059599629	0.67749592244163	-0.519759862842001	-213925782177819	0.000862379	0.250725	1494	8	0.5	0.25	11.6	116625	9.5	9.75	0.0071415195893011	0.00733793497736451	-0.000196415388063415	-140001379954172	0.245006484255943	0.340503668334969	39665
ENSG00000187952	chr1	21753296	21755295	HS6ST1P1	NA	0.233642351370263	0.600337286401901	-0.366694935031639	-198363945025713	1.07721e-07	0.0010491	1905	4	0	0	13275	14	10	10	0.000277269914322128	0.00283990065424205	-0.00256263073991993	-289633305683824	0.0845712737112956	0.237533804495594	19155
ENSG00000264371	chr1	25348494	25350493	MIR4425	100616365	0.101579030158843	0.635008065460284	-0.533429035301441	-244528461358216	2.59553e-05	0.0021639	521	2	2.5	0.5	7.15	7.45	7.5	9.5	0.0374417936720403	0.00184165058840568	0.0356001430836346	452879374235731	0.000223151159148286	0.0329322461657116	1682
ENSG00000158062	chr1	26644355	26646354	UBXN11	91544	0.234270306327321	0.704498780749929	-0.470228474422608	-166728770543989	3.63819e-07	6.37212e-05	978	11	0	0.181818181818182	142636363636364	141636363636364	10	981818181818182	0.0016488722738135	0.0024007895279006	-0.000751917254087099	-0.326450213867808	0.522632874952418	0.559801774423782	40552
ENSG00000169442	chr1	26642948	26644947	CD52	1043	0.295890977843811	0.709912780242476	-0.414021802398665	-162034706725507	2.18479e-08	0.000293381	1093	9	0.111111111111111	0.777777777777778	129444444444444	118666666666667	988888888888889	922222222222222	0.00293753480110844	0.00356953687337244	-0.000632002072264002	-0.620264942967952	0.284335326902832	0.366813601093751	33881
ENSG00000142765	chr1	27667013	27669012	SYTL1	84958	0.128236439159255	0.649281900855114	-0.521045461695859	-272244984044172	6.8361e-11	5.82221e-08	241	10	0.1	0	13.71	12.92	9.9	10	0.00250441340568524	0.0025960953872518	-9.1682e+09	-329480432408313	0.0527501077317737	0.20021440750064	41585
ENSG00000188060	chr1	28917212	28919211	RAB42	115273	0.382940938771286	0.736434022146255	-0.353493083374969	-159934938090884	0.00210078	0.0785279	2238	7	0.142857142857143	0.285714285714286	135428571428571	129857142857143	985714285714286	971428571428571	0.00117625937391867	0.00453779834706594	-0.00336153897314726	-264008805056395	0.112488219139183	0.261863345674422	18645
ENSG00000162511	chr1	31230168	31232167	LAPTM5	7805	0.29685185167607	0.778600179036463	-0.481748327360393	-207967992377477	1.02253e-09	4.77576e-07	420	6	0	0	135666666666667	138333333333333	10	10	0.0018004416930927	0.000704011174634875	0.00109643051845782	-0.698569117601778	0.227418732080734	0.329299365671778	31051
ENSG00000084636	chr1	32169421	32171420	COL16A1	1307	0.143620577026062	0.593695934810948	-0.450075357784886	-213135523486722	6.43557e-08	1.4262e-05	668	13	0.0769230769230769	0.230769230769231	117692307692308	123384615384615	992307692307692	976923076923077	0.00080565087732885	0.00375856131889864	-0.00295291044156979	-385975070144447	0.0549549175026707	0.202990509907728	17004
ENSG00000182866	chr1	32715340	32717339	LCK	3932	0.260526771574141	0.805677786437989	-0.545151014863848	-201006722100571	8.59299e-12	1.05955e-08	496	11	0.0909090909090909	0	140181818181818	136090909090909	990909090909091	10	0.00266770089157111	0.000657689016093886	0.00201001187547722	0.356886510835448	0.360371332403658	0.422298104783119	37065
ENSG00000116337	chr1	110157226	110159225	AMPD2	271	0.132473933398317	0.763941382888986	-0.631467449490669	-244152631075783	3.68857e-07	6.43441e-05	249	1	0	0	14.7	15.3	10	10	0.000321518819346512	0.00144116307439817	-0.00111964425505165	-216425850260467	0.370945117894081	0.430731471137683	37406
ENSG00000162777	chr1	111746658	111748657	DENND2D	79961	0.199146532512144	0.724925243197674	-0.52577871068553	-238467244451775	9.73267e-09	2.93575e-06	225	12	0.166666666666667	0.0833333333333333	11.9	12125	983333333333333	991666666666667	0.00373756835806621	0.00279928548269108	0.000938282875375133	-229116671546624	0.128130979027342	0.272036006073464	30979
ENSG00000007341	chr1	113162948	113164947	ST7L	54879	0.24249755192741	0.62993962016666	-0.387442068239249	-168086406599497	0.0345413	0.801889	1871	4	0	0	13.15	14.15	10	10	0.00106229288807857	0.00431539466673331	-0.00325310177865474	-246282617787432	0.20125386250636	0.313985229403623	27841
ENSG00000134242	chr1	114413882	114415881	PTPN22	26191	0.180439224374483	0.820040399291123	-0.63960117491664	-282958855353756	2.87537e-13	9.60726e-10	71	7	0	0	14.7	140714285714286	10	10	0.00126082593482223	0.00073963171520019	0.000521194219622043	-175967526863866	0.312125919158895	0.385879815124545	35149
ENSG00000092607	chr1	119531680	119533679	TBX15	6913	0.115015055505706	0.662882707692862	-0.547867652187156	-252927281573203	1.10418e-09	3.22985e-06	167	15	0.6	0.266666666666667	100066666666667	111666666666667	9.4	973333333333333	0.0101391917306113	0.00484659346079091	0.0052925982698204	-195249652297975	0.0600082514066503	0.210377601785428	14614
ENSG00000117289	chr1	145436969	145438968	TXNIP	10628	0.0754071431303321	0.627348801356439	-0.551941658226107	-297880061181551	6.38123e-07	1.04991e-05	264	17	0.235294117647059	0.176470588235294	120294117647059	122176470588235	976470588235294	982352941176471	0.00505865942401691	0.00962689532150802	-0.0045682358974911	-506686072224091	0.00935056348000829	0.0997879798170271	10376
ENSG00000159208	chr1	150253453	150255452	C1orf51	148523	0.0694479034667455	0.56415946618121	-0.494711562714464	-287922167773229	2.00241e-05	1.76066e-05	494	14	0.142857142857143	0.0714285714285714	118642857142857	121071428571429	985714285714286	992857142857143	0.00278730797877609	0.0135145934076012	-0.0107272854288251	-541887116428174	0.0192035741415377	0.132169669756178	6310
ENSG00000187800	chr1	156861990	156863989	PEAR1	375033	0.124986456405487	0.496266822112234	-0.371280365706747	-161010611201383	0.0877308	1.76994	2153	12	0.5	0.5	103833333333333	109583333333333	9.5	9.5	0.00532252458852357	0.0062119129141105	-0.000889388325586928	-0.984246406563655	0.146215900213498	0.282721740618155	31463
ENSG00000181036	chr1	159768801	159770800	FCRL6	343413	0.301230527829205	0.835148947537305	-0.5339184197081	-171576865071527	8.15973e-10	4.02419e-07	891	7	0.142857142857143	0.142857142857143	139285714285714	133857142857143	985714285714286	985714285714286	0.00263127467817726	0.0023915502282875	0.00023972444988976	-0.738320748954184	0.229025908393138	0.330302343693936	38959
ENSG00000117091	chr1	160681142	160683141	CD48	962	0.0790216268275213	0.656053693568034	-0.577032066740513	-300486966158771	1.02324e-11	1.13963e-08	109	10	0	0.1	13.97	13.44	10	9.9	0.00050062365608705	0.00383239996663608	-0.00333177631054903	-500703242740936	0.0782489129723437	0.231761837969334	15119
ENSG00000122223	chr1	160832193	160834192	CD244	51744	0.363504875426985	0.761773838460356	-0.398268963033371	-128939894733144	1.79643e-06	0.000250096	2201	7	0	0.142857142857143	134142857142857	145857142857143	10	985714285714286	0.000911383490826481	0.00140958831303541	-0.000498204822208928	-0.126039281989528	0.244428610415435	0.340142654333186	41154
ENSG00000186517	chr1	161039261	161041260	ARHGAP30	257106	0.317972634935478	0.777782413427423	-0.459809778491945	-208733909657687	3.36466e-08	8.49694e-06	582	10	0	0.1	13.12	12.83	10	9.9	0.000514858363025691	0.00279331057879776	-0.00227845221577207	-29821448950469	0.132352784896262	0.274811895968156	20913
ENSG00000158869	chr1	161183524	161185523	FCER1G	2207	0.326199903287545	0.796657881949447	-0.470457978661902	-176658230007296	1.47963e-09	6.42691e-07	805	10	0.4	0.3	13.05	13.08	9.6	9.7	0.00320229245991886	0.0037438558226903	-0.000541563362771441	-0.0429860841602928	0.435390057353808	0.483326582785218	42646
ENSG00000198771	chr1	167597830	167599829	RCSD1	92241	0.131484545552579	0.67254801069065	-0.541063465138071	-290444227411856	5.42374e-07	9.09596e-05	259	14	0.428571428571429	0.5	105928571428571	11.3	957142857142857	9.5	0.00822169012369034	0.00901471428894913	-0.000793024165258785	-438724985745231	0.0074803852401768	0.0929200335743142	32300
ENSG00000117586	chr1	173175953	173177952	TNFSF4	7292	0.1604602635966	0.665640321417958	-0.505180057821358	-228187213726629	2.48956e-09	9.87056e-07	296	9	0.222222222222222	0.111111111111111	129777777777778	128444444444444	977777777777778	988888888888889	0.0023656217618612	0.00253734909807447	-0.000171727336213269	-273254426134942	0.132206169425197	0.274727206445857	40115
ENSG00000150681	chr1	192126087	192128086	RGS18	64407	0.182525371138356	0.791511825979542	-0.608986454841186	-205767522913845	0.000274189	0.0146311	814	1	0	0	13.5	13.5	10	10	0.000908551042316192	0.00209153924451304	-0.00118298820219684	-120292559585965	0.280515882855669	0.364292399549102	33445
ENSG00000090104	chr1	192543357	192545356	RGS1	5996	0.282482472689516	0.775460536574687	-0.492978063885171	-221313882457747	1.18997e-07	2.37099e-05	359	4	0.25	0.25	13225	13.2	9.75	9.75	0.00608694181391823	0.0026318533124551	0.00345508850146313	-0.260055342849415	0.461142650218842	0.505774616945828	39603
ENSG00000143851	chr1	202130217	202132216	PTPN7	5778	0.235651277988637	0.710190023406157	-0.47453874541752	-167902151913882	2.69812e-07	4.96591e-05	954	8	0.25	0.125	12.65	12325	9.75	9875	0.00356799159655309	0.00265415769304093	0.000913833903512163	-0.457274132921715	0.389037078948279	0.445404848867852	37935
ENSG00000136634	chr1	206945340	206947339	IL10	3586	0.370586583935547	0.821570818176723	-0.450984234241175	-134069138635664	9.57903e-08	1.99079e-05	1993	8	0	0.125	13525	135125	10	9875	0.000859998675380816	0.000885493709005133	-2.5495e+09	0.377170603523946	0.331934469113009	0.400832705004382	42900
ENSG00000162894	chr1	207096093	207098092	FAIM3	9214	0.252648485197975	0.614274427672139	-0.361625942474164	-156625292621784	8.62359e-07	0.0001333	2019	5	0.2	0	13.22	12.72	9.8	10	0.0030037198380167	0.00179530340575433	0.00120841643226237	-114537480819583	0.175425084204598	0.299558936445426	28757
ENSG00000123689	chr1	209847265	209849264	G0S2	50486	0.161444494763816	0.520626269859805	-0.35918177509599	-211399461116925	0.099603	1.98457	2180	12	0.166666666666667	0.25	11275	116416666666667	983333333333333	9.75	0.000670255178763854	0.00843272863649467	-0.00776247345773082	-468740744326722	0.0473949973408945	0.192073997434138	10718
ENSG00000009790	chr1	209927877	209929876	TRAF3IP3	80342	0.25023518531626	0.771350288766232	-0.521115103449973	-260796830538209	1.84294e-08	5.06645e-06	239	6	0	0	124833333333333	128666666666667	10	10	0.000200333744600826	0.00169198278799543	-0.0014916490433946	-386407947749532	0.138146533234036	0.278240416282741	26478
ENSG00000200033	chr1	222010280	222012279	RNU6-403P	NA	0.282697912475552	0.77731599621907	-0.494618083743518	-200919494744881	9.45981e-08	1.97573e-05	497	4	0	0.25	13	14.2	10	9.75	0.000702370896921759	0.00416965838269244	-0.00346728748577068	-250942284498145	0.360766617663142	0.422595367029375	37081
ENSG00000228382	chr1	226862269	226864268	ITPKB-IT1	100506443	0.202291157696515	0.577985469161972	-0.375694311465457	-223204625325798	4.46018e-08	1.08838e-05	1719	6	0.166666666666667	0.166666666666667	115666666666667	118166666666667	983333333333333	983333333333333	0.00387787034096163	0.00276125898007806	0.00111661136088357	-334874045242055	0.0847828646918477	0.237682627045233	29504
ENSG00000202264	chr1	227747382	227749381	RNA5SP77	NA	0.324111122173322	0.786070499884929	-0.461959377711607	-141937878145536	8.6559e-05	0.0055048	1687	7	0	0.142857142857143	124142857142857	120714285714286	10	985714285714286	0.00252154040152487	0.0018314734653502	0.000690066936174667	134676385349004	0.220400967826473	0.325258602198576	33275
ENSG00000168243	chr1	235813555	235815554	GNG4	2786	0.136324189124284	0.539956491934912	-0.403632302810628	-206150811826028	0.00126732	0.0513982	1217	13	0.615384615384615	0.0769230769230769	121307692307692	130384615384615	938461538461539	992307692307692	0.0100531560822356	0.00482844656408919	0.00522470951814642	-140127414966484	0.0337698541790723	0.167331438070065	20798
ENSG00000188206	chr1	245018300	245020299	HNRNPU-AS1	284702	0.315302901549545	0.7976785412628	-0.482375639713255	-14816036756812	1.31844e-08	3.74299e-06	1483	6	0	0.166666666666667	14.05	135833333333333	10	983333333333333	0.00107983463795438	0.00251112903146808	-0.0014312943935137	-0.728649949220591	0.186949264697134	0.305654694221579	30565
ENSG00000196418	chr1	247334819	247336818	ZNF124	7678	0.21380821382599	0.673703038923507	-0.459894825097517	-169145348242561	2.5502e-09	9.97932e-07	930	4	0	0	12475	12525	10	10	0.000963628388269394	0.000720428585947409	0.000243199802321984	-0.0360266380307986	0.393266098360195	0.448808668082529	42767
ENSG00000232963	chr2	24551771	24553770	HMGN2P20	NA	0.401686046999848	0.790495158572797	-0.388809111572949	-151989569553369	1.40224e-06	0.00132986	1467	2	0	0	15.35	14.9	10	10	0.000522639082576002	0.001140605044255	-0.000617965961678998	-0.661553783983657	0.302482791081319	0.379334868732191	34634
ENSG00000233747	chr2	24555881	24557880	RPL36AP13	NA	0.112480258247206	0.652517117169038	-0.540036858921832	-243540849948677	1.49386e-07	2.88388e-05	225	1	0	0	15.8	19	10	10	0.00017963832858724	0.00173607831396155	-0.00155643998537431	-327266491967542	0.722718235800672	0.742250237397158	42293
ENSG00000230749	chr2	66666945	66668944	MEIS1-AS2	100873998	0.10737239364421	0.699441786973012	-0.592069393328802	-287150878910172	4.72864e-09	1.6301e-06	126	12	0.5	0.333333333333333	121833333333333	115666666666667	9.5	966666666666667	0.00905915302866335	0.00541759157005938	0.00364156145860397	-209249880902275	0.0414456385806878	0.181495923215618	13790
ENSG00000226186	chr2	71182865	71184864	TCEB1P21	NA	0.162593466896662	0.718539068947368	-0.555945602050706	-207762848508491	2.91625e-05	0.0154476	820	1	0	0	14.9	12.6	10	10	0.000543936047852211	0.00293189259599666	-0.00238795654814445	-243032330950653	0.336967979725704	0.404854524917296	36149
ENSG00000241159	chr2	71191201	71193200	RN7SL160P	NA	0.076415271473942	0.562270179315909	-0.485854907841966	-272733823491033	7.06369e-08	1.53409e-05	390	1	0	0	15	14.9	10	10	5.19082e+07	0.00223500024441847	-0.00218309204467772	-542816872532595	0.0555599182351876	0.204188223069939	21459
ENSG00000168899	chr2	85810031	85812030	VAMP5	10791	0.237115071582756	0.653871155128816	-0.416756083546061	-163522803106548	0.118066	0.229867	2231	10	0.1	0.3	12.57	12.63	9.9	9.7	0.00200041948614567	0.00475935529188137	-0.00275893580573571	-183196479459024	0.140044729118416	0.279577247561695	21745
ENSG00000265507	chr2	87927774	87929773	MIR4435-1;MIR4435-2	100616341;100616499	0.477145810273028	0.705096696163646	-0.227950885890618	-0.553784680018019	94686.7	376700	10918	1	0	0	12.8	12.2	10	10	0.000330711640714789	0.004696629787151	-0.00436591814643621	-382798014439226	0.0108805857233431	0.105729109950589	11018
ENSG00000243238	chr2	89544580	89546579	IGKV2-30	NA	0.303146782455554	0.688264903836413	-0.385118121380859	-154025689729247	0.0273374	0.661519	1795	4	0	0	14.7	15525	10	10	0.00346548570913572	0.00150334175192365	0.00196214395721206	-0.0560185702516896	0.139585959005819	0.279189138849491	42428
ENSG00000239571	chr2	89974169	89976168	IGKV2D-30	NA	0.119421186342298	0.647073483973142	-0.527652297630844	-234398091683136	0.000176401	0.010029	764	1	0	0	13.1	12.9	10	10	0.00075836694291604	0.00194466195510559	-0.00118629501218955	-135855140624042	0.594584211320071	0.624232223984207	41373
ENSG00000158050	chr2	96810680	96812679	DUSP2	1844	0.117883658416076	0.576491859743208	-0.458608201327132	-25755501114557	0.0887327	1.78683	2157	9	0.222222222222222	0	123555555555556	115222222222222	977777777777778	10	0.00490288895142562	0.0223718520063638	-0.0174689630549382	-436794543480238	0.0167427576941368	0.12497652916352	5818
ENSG00000254126	chr2	107102324	107104323	CD8BP	926	0.139421984847138	0.52552140980391	-0.386099424956772	-232222000582211	0.0345882	0.802246	1872	6	0.166666666666667	0.166666666666667	108833333333333	123166666666667	983333333333333	983333333333333	0.00445486009124077	0.0119679423687106	-0.00751308227746985	-406659043872348	0.0463662742401474	0.190498862670482	10570
ENSG00000266139	chr2	112078169	112080168	MIR4435-1;MIR4435-2	100616341;100616499	0.122412331558625	0.755253824054989	-0.632841492496363	-253090086249998	9.36123e-08	1.97386e-05	206	1	0	0	15.4	16	10	10	0.000373553633553286	0.00122451619327515	-0.000850962559721867	-171282455232985	0.760772381755106	0.777015358679336	42528
ENSG00000231147	chr2	130762273	130764272	ARHGAP42P2	NA	0.213470701573239	0.570551329492234	-0.357080627918994	-1828433858235	0.0376795	0.858682	2140	3	0	0.333333333333333	108333333333333	104666666666667	10	966666666666667	0.000276393224186297	0.0048036475193985	-0.0045272542952122	-432401522295903	0.0196921279631934	0.133418697583726	10507
ENSG00000230756	chr2	130970564	130972563	RHOQP3	NA	0.215362404197054	0.621717752364356	-0.406355348167302	-170133014778102	0.000130567	0.00781172	1187	5	0	0	12.86	13.7	10	10	0.000229941938152122	0.00544142479982392	-0.00521148286167179	-46528583905725	0.00273279997741343	0.0657628253844487	8532
ENSG00000227817	chr2	132087931	132089930	ARHGAP42P1	NA	0.0610956284071184	0.56888698894958	-0.507791360542462	-305723593174586	2.92314e-07	5.31253e-06	285	2	0	0.5	11.55	13	10	9.5	8.40643e+09	0.00502720154818975	-0.00494313723864401	-609380040708849	0.108441474518381	0.258294335374438	18231
ENSG00000232742	chr2	132217033	132219032	RHOQP2	NA	0.145294993725328	0.666389862243559	-0.521094868518231	-21038171302256	0.000738779	0.0331162	969	2	0	0	11.7	10.85	10	10	0.000294047538005413	0.00765203879769543	-0.00735799125969001	-46202627554892	0.0359173212131896	0.171584738507699	9088
ENSG00000144229	chr2	137521615	137523614	THSD7B	80731	0.110834911256751	0.499304118360728	-0.388469207103977	-220528237946243	0.00999536	0.282288	1538	7	0.142857142857143	0	118714285714286	118857142857143	985714285714286	10	0.00315381879893109	0.0088605637378822	-0.00570674493895111	-514365241235202	0.0142580674918604	0.117360890577307	7410
ENSG00000136560	chr2	161991919	161993918	TANK	10010	0.299845004935073	0.678317464679796	-0.378472459744723	-161624146074506	0.00528179	0.169297	1657	6	0	0	14	144666666666667	10	10	0.00118983524508646	0.00336043779189508	-0.00217060254680862	-25723956690274	0.12293887675982	0.268867280143978	21564
ENSG00000136535	chr2	162271105	162273104	TBR1	10716	0.079889285501945	0.546521104336544	-0.466631818834599	-24577102980839	3.35095e-09	1.24403e-06	538	15	0.2	0.2	11.9	122733333333333	9.8	9.8	0.00436495042671692	0.0045495495945916	-0.000184599167874676	-299306202123529	0.19970017497689	0.313145168975429	39888
ENSG00000264047	chr2	166005484	166007483	RN7SL455P	NA	0.197331422526345	0.663545866932197	-0.466214444405852	-169983740972766	4.10305e-06	0.000484294	920	1	0	0	18.8	14.9	10	10	0.00035895574968341	0.00115329244014189	-0.000794336690458476	-168388047157813	0.372630461255636	0.432157015862542	37453
ENSG00000170178	chr2	176962958	176964957	HOXD12	3238	0.107034519741756	0.47560412512181	-0.368569605380054	-205498761454034	0.015727	0.412512	1865	13	0.153846153846154	0.0769230769230769	14	140769230769231	984615384615385	992307692307692	0.00303903157639909	0.00823756962627473	-0.00519853804987564	-517489757209893	0.00211064848221707	0.0601463804966556	8574
ENSG00000266705	chr2	182169880	182171879	MIR4437	100616213	0.11852615287435	0.599459997528423	-0.480933844654073	-24104530439705	1.06734e-05	0.00104182	445	3	0	0	13.3	143333333333333	10	10	0.000285815081731922	0.00683500821673582	-0.0065491931350039	-458283389443978	0.178938817451316	0.30127864465522	25798
ENSG00000202206	chr2	196377260	196379259	RNU6-169P	NA	0.172666369228864	0.639010915200994	-0.46634454597213	-18819841678915	9.14879e-06	0.000928474	642	2	0.5	0	13	13.6	9.5	10	0.00538896841821578	0.00225992709560548	0.0031290413226103	-0.365532881663723	0.080693425916472	0.234006784119812	36766
ENSG00000243478	chr2	201559140	201561139	AOX2P	344454	0.294401264546242	0.65766889569441	-0.363267631148168	-146383637403024	3.26437e-05	0.00256437	1983	5	0	0	13.12	12.42	10	10	0.000758501728369722	0.00221280905094192	-0.0014543073225722	-148423007954617	0.391648010989277	0.447556511584589	38010
ENSG00000178562	chr2	204569698	204571697	CD28	940	0.335210007046034	0.706216306815914	-0.37100629976988	-160105388027356	0.000101442	0.00636737	1814	7	0	0	12.6	128285714285714	10	10	0.000976852730986053	0.00200810374244429	-0.00103125101145823	-167933180802742	0.491332390499686	0.531890537387536	40121
ENSG00000118231	chr2	208988726	208990725	CRYGD	1421	0.339946661635815	0.7222499047873	-0.382303243151485	-154921121735384	1.99794e-05	0.0017603	1584	15	0.266666666666667	0.2	126333333333333	128066666666667	973333333333333	9.8	0.00434742881872051	0.0030549365395051	0.00129249227921541	-0.697022959662117	0.0925605821847085	0.24473793120276	31084
ENSG00000234285	chr2	223369063	223371062	GAPDHP49	NA	0.272647213204153	0.743110810073809	-0.470463596869656	-14138596809559	0.0154068	0.405336	1702	1	0	0	11.7	13.4	10	10	0.00165713621049279	0.0023445398663665	-0.000687403655873713	-0.500612619085518	0.836852802697637	0.847842192941351	42873
ENSG00000263641	chr2	232225919	232227918	MIR4777	100616317	0.145410856273385	0.671545612481138	-0.526134756207752	-213272292554031	0.0395034	0.0893218	1921	1	0	0	11.3	13.5	10	10	0.000430459195065558	0.00652264022893755	-0.00609218103387199	-392150766515706	0.0384175709189662	0.176216735195824	9468
ENSG00000168918	chr2	233923177	233925176	INPP5D	3635	0.279947830043249	0.682341166482682	-0.402393336439432	-224099258923462	1.67542e-06	2.36277e-05	1235	13	0.230769230769231	0.307692307692308	126461538461538	133461538461538	976923076923077	969230769230769	0.00538975050037267	0.00252804634311618	0.0028617041572565	-201213100388544	0.119784770876748	0.266931694320508	19489
ENSG00000157017	chr3	10334132	10336131	GHRL	51738	0.32886797490551	0.718531775973194	-0.389663801067684	-132043188881345	4.93967e-05	0.00354058	2071	8	0.375	0	129875	13.5	9625	10	0.00276124176820009	0.00167645880442821	0.00108478296377188	0.00972421885470573	0.40548083856137	0.458622131181201	43258
ENSG00000222983	chr3	31268707	31270706	RNA5SP127	NA	0.312701358084807	0.797183538387724	-0.484482180302917	-23284556644133	7.6433e-09	2.44114e-06	402	3	0	0	170333333333333	16.7	10	10	0.000137036715802138	0.00105974722567523	-0.000922710509873093	-309831881067362	0.132596931587043	0.274914383734622	31122
ENSG00000121797	chr3	46447154	46449153	CCRL2	9034	0.183588015692022	0.581678788969064	-0.398090773277041	-224290295845962	3.48833e-07	6.1593e-06	1303	14	0.142857142857143	0.214285714285714	115714285714286	121285714285714	985714285714286	978571428571429	0.00318449625633259	0.00278925015744428	0.000395246098888311	-303870666979256	0.233912950189959	0.333592628876083	36726
ENSG00000263506	chr3	49843179	49845178	MIR5193	100847079	0.150551118135623	0.910465881579784	-0.759914763444161	-251933153441014	2.6789e-06	0.000344262	338	1	2	1	6	8.5	8	9	0.0260311822755121	0.0158365798049905	0.0101946024705216	0.716980044023953	0.510515078084097	0.549029016109853	40389
ENSG00000068028	chr3	50377912	50379911	RASSF1	11186	0.230337410697541	0.703114791704216	-0.472777381006675	-253976551817006	1.70276e-10	1.19292e-07	497	15	0.266666666666667	0.266666666666667	133733333333333	132533333333333	973333333333333	973333333333333	0.00515339215699671	0.00363845452731098	0.00151493762968573	-228407619552473	0.108577817139924	0.258406767379009	26297
ENSG00000235058	chr3	50377037	50379036	ZMYND10-AS1	NA	0.0729684519577876	0.679506961645488	-0.6065385096877	-334600030661866	1.39382e-14	5.50381e-10	67	13	0.230769230769231	0.153846153846154	135769230769231	138692307692308	976923076923077	984615384615385	0.00563160618887964	0.00284603469061516	0.00278557149826448	-321670985566377	0.0749720520623329	0.228738365638937	17942
ENSG00000010327	chr3	52527854	52529853	STAB1	23166	0.254126943541556	0.735721925044105	-0.481594981502549	-166630163420921	1.17126e-08	2.35531e-05	979	10	0.3	0.3	11.63	11.91	9.7	9.7	0.002962286650499	0.00315194598528526	-0.000189659334786257	-0.961894951687509	0.15875228348843	0.290157200809533	39795
ENSG00000186451	chr3	57092969	57094968	SPATA12	353324	0.164435877532703	0.654621021081271	-0.490185143548568	-19858789688921	7.32808e-10	3.70119e-07	511	3	0	0	136666666666667	145666666666667	10	10	0.000325632269245854	0.00154853471649125	-0.0012229024472454	-289123724293976	0.0910679207758277	0.243359283726279	28647
ENSG00000253062	chr3	93816911	93818910	RNU7-108P	NA	0.330991174518123	0.817514290867247	-0.486523116349124	-127751612258164	4.76269e-05	0.00343641	2259	2	0.5	0	12.1	10.55	9.5	10	0.00456206046922809	0.000606570548464783	0.00395548992076331	282660706513035	0.120793444807292	0.267556556279936	19607
ENSG00000186265	chr3	112217909	112219908	BTLA	151888	0.30807840508409	0.751194935721832	-0.443116530637743	-160519220184332	3.53404e-06	0.000430462	1120	6	0.166666666666667	0	128166666666667	134166666666667	983333333333333	10	0.00140185266168632	0.0012104773235954	0.000191375338090926	-0.287188256745269	0.543549203223707	0.578510773840997	40811
ENSG00000241529	chr3	113350051	113352050	RN7SL767P	NA	0.138566695817025	0.765414850711344	-0.626848154894318	-23838576224846	1.14245e-07	2.30807e-05	215	1	1	0	10.4	10.9	9	10	0.0155582671140007	0.000983950219728437	0.0145743168942722	398295224289851	0.137202730962797	0.277595493351885	21460
ENSG00000242244	chr3	138608300	138610299	ATP5G1P3	NA	0.0848023462305253	0.721528363569515	-0.63672601733899	-294791913366372	7.30436e-06	0.000766358	414	1	0	0	14.5	14.8	10	10	0.0002052587842354	0.00358102536761105	-0.00337576658337565	-412485686871958	0.088035173978144	0.240566354846905	15889
ENSG00000174946	chr3	150920489	150922488	GPR171	29909	0.215741324281298	0.766760640708074	-0.551019316426776	-18811977405339	7.7748e-07	1.22802e-05	647	2	0	0	14.4	15.1	10	10	0.00175778293117328	0.00109147649902092	0.000666306432152353	0.253006656154071	0.356656612962964	0.419727888608722	38827
ENSG00000174944	chr3	150995756	150997755	P2RY14	9934	0.35049282458719	0.760577556782723	-0.410084732195533	-171074721129196	4.80714e-07	8.22059e-05	1143	8	0	0.125	12425	130875	10	9875	0.000487791323708037	0.00173969818710807	-0.00125190686340004	-210501642225171	0.212703951040354	0.320732098083344	28805
ENSG00000121858	chr3	172240798	172242797	TNFSF10	8743	0.315285077625016	0.701413252527874	-0.386128174902859	-213492919068429	4.89887e-05	0.00351714	1521	6	0.333333333333333	0.333333333333333	133333333333333	13	966666666666667	966666666666667	0.00217101288507485	0.00537671219528667	-0.00320569931021182	-367528844852017	0.0536036324495228	0.201099272679001	15725
ENSG00000172578	chr3	183272978	183274977	KLHL6	89857	0.119341530346539	0.590449967554803	-0.471108437208263	-296905854505032	2.28932e-10	1.48556e-07	506	9	0.333333333333333	0.555555555555556	117666666666667	122333333333333	966666666666667	944444444444444	0.00786677219292031	0.00395777367349058	0.00390899851942972	-306259207973551	0.0804402015025223	0.233733316182984	14948
ENSG00000223882	chr3	183722626	183724625	ABCC5-AS1	100873982	0.258970997082987	0.772873693052073	-0.513902695969086	-203622839032842	1.27266e-05	0.00122843	461	5	0	0.4	12.6	12.24	10	9.6	0.000533677411251263	0.00411816767083605	-0.00358449025958478	-233696428663181	0.211701523963231	0.320145090705104	28716
ENSG00000004468	chr4	15778398	15780397	CD38	952	0.316924754848303	0.689559922710624	-0.372635167862322	-176877256419061	0.0012807	0.0518438	1783	10	0.2	0	12.96	13.3	9.8	10	0.00445617857468555	0.0090894670310848	-0.00463328845639925	-245205803101861	0.0263757839465457	0.150878288670017	10261
ENSG00000145247	chr4	48908455	48910454	OCIAD2	132299	0.279383372136657	0.754966821622163	-0.475583449485505	-226052202738069	6.82202e-08	0.000110568	473	12	0.416666666666667	0.166666666666667	120416666666667	122333333333333	958333333333333	983333333333333	0.00619463445442325	0.00388578059143354	0.00230885386298971	-290970774412903	0.0103421557714099	0.103650640998376	20657
ENSG00000109182	chr4	48986764	48988763	CWH43	80157	0.171948791231115	0.585850642596971	-0.413901851365856	-213621770871771	1.41456e-05	0.00133862	1079	15	0.333333333333333	0.266666666666667	118466666666667	11.92	966666666666667	973333333333333	0.00515950476754526	0.00501026446594527	0.000149240301599994	-334190480105715	0.0377029419848166	0.174974874658484	40533
ENSG00000035720	chr4	68422946	68424945	STAP1	26228	0.349129689952037	0.780619539613267	-0.43148984966123	-177521788329478	0.000173952	0.00990274	858	5	0.4	0.2	13.14	13.48	9.6	9.8	0.00558219056770596	0.0030597272783293	0.00252246328937666	-0.0742845781822783	0.384156243947819	0.441550955599827	42122
ENSG00000234568	chr4	83194724	83196723	BIN2P1	NA	0.168461716584996	0.800874071008539	-0.632412354423543	-218386325879647	0.000320728	0.016771	830	1	0	4	8.3	6.7	10	6	0.000439713094534092	0.0222537017560447	-0.0218139886615106	-566133903234138	714135	0.000744834217524572	539
ENSG00000145423	chr4	154709773	154711772	SFRP2	6423	0.113525543591666	0.552212253633565	-0.438686710041899	-234270604544227	1.02144e-05	0.00101064	782	34	0.411764705882353	0.411764705882353	122764705882353	121205882352941	958823529411765	958823529411765	0.00476782062651158	0.0072207553862849	-0.00245293475977332	-452196434765727	0.00528215937023422	0.0830386805665919	19813
ENSG00000237125	chr4	174446921	174448920	HAND2-AS1	79804	0.146026556233939	0.605484602180061	-0.459458045946122	-207064170169835	0.00095557	0.00410952	1010	9	0	0.333333333333333	131222222222222	119555555555556	10	966666666666667	0.000390360901718062	0.00946396269616779	-0.00907360179444973	-500003471862792	0.0113813818749896	0.107399557054496	4603
ENSG00000170561	chr5	2752470	2754469	IRX2	153572	0.0825518667833563	0.505534712981873	-0.422982846198517	-223686191235262	0.00119036	0.00491955	1051	14	0.285714285714286	0.0714285714285714	126214285714286	13.05	971428571428571	992857142857143	0.00628744326232358	0.0050985736251443	0.00118886963717928	-282430870003774	0.0627124722268416	0.213695688683227	28932
ENSG00000186105	chr5	61873062	61875061	LRRC70	100130733	0.310543180878888	0.668351635263639	-0.357808454384751	-132554804052311	0.00466465	0.152756	2120	3	0	0.333333333333333	135333333333333	131666666666667	10	966666666666667	0.000973543808591955	0.00307357772228191	-0.00210003391368995	-0.837549567951275	0.177017817825237	0.300431199831318	28904
ENSG00000113648	chr5	134735105	134737104	H2AFY	9555	0.209870671338997	0.635665517731773	-0.425794846392776	-180812306874388	4.86661e-07	8.28966e-05	937	15	0.133333333333333	0.133333333333333	12.54	129466666666667	986666666666667	986666666666667	0.00291778890173646	0.00248832893961432	0.000429459962122146	-0.690699599119725	0.194297363247861	0.309683702848748	36291
ENSG00000170476	chr5	138725271	138727270	MZB1	51237	0.348590221584907	0.732372597357073	-0.383782375772166	-134637498004438	2.02926e-06	0.000278053	1957	9	0.111111111111111	0	139444444444444	136555555555556	988888888888889	10	0.00106414124495066	0.00155169002301057	-0.000487548778059909	-119722494792324	0.0986408380851794	0.250093148570952	35571
ENSG00000250346	chr5	147300242	147302241	EEF1GP2	NA	0.0469359115495081	0.427688414885674	-0.380752503336166	-294249339303217	0.0108876	0.302762	1616	1	0	1	11.9	10.6	10	9	5.07438e+09	0.00666169187029167	-0.00661094812013809	-703651467103427	0.0105178247787839	0.104351812949122	5756
ENSG00000113721	chr5	149534936	149536935	PDGFRB	5159	0.178475388678709	0.628582411193523	-0.450107022514815	-214223492493969	2.46464e-05	0.00209499	667	4	0	0.25	11575	13025	10	9.75	8.08614e+09	0.00494650158341827	-0.0048656401687083	-593607649428665	0.00312546436304268	0.069123049935398	9461
ENSG00000074276	chr5	175968012	175970011	CDHR2	54825	0.112841738509981	0.609106954791061	-0.496265216281079	-233021119605673	6.87758e-09	2.22936e-06	336	11	0.0909090909090909	0	134363636363636	14.1	990909090909091	10	0.00204174581935211	0.00135013702213639	0.000691608797215721	-223536524159599	0.325144954868346	0.395541409744854	35701
ENSG00000213316	chr5	179219481	179221480	LTC4S	4056	0.23691240563671	0.731254591314592	-0.494342185677883	-209661102773743	5.72197e-09	1.91184e-06	397	9	0.111111111111111	0.111111111111111	12.6	12.7	988888888888889	988888888888889	0.000691868689263533	0.00338313006188724	-0.00269126137262371	-305359278028399	0.0888865473444308	0.241375115773829	18443
ENSG00000131446	chr5	180242153	180244152	MGAT1	4245	0.38740061558201	0.750934593486907	-0.363533977904898	-133783275190188	0.00931241	0.267346	2002	5	0.6	0.2	9.72	10.82	9.4	9.8	0.00559404623722941	0.00319330165281243	0.00240074458441698	0.660931941709072	0.501161496808751	0.540602746054707	40267
ENSG00000124827	chr6	10881675	10883674	GCM2	9247	0.0859965817770739	0.468613724166951	-0.382617142389877	-236958253369071	0.000648875	0.0298249	1576	15	0.333333333333333	0.266666666666667	11.28	115733333333333	966666666666667	973333333333333	0.00673847851513495	0.00897313227173048	-0.00223465375659553	-40350299935405	0.0219417995598337	0.139792231645051	21111
ENSG00000111859	chr6	11382082	11384081	NEDD9	4739	0.39159111066891	0.770301435491118	-0.378710324822208	-169108558799229	0.0386597	0.877064	1914	9	0.333333333333333	0.333333333333333	114444444444444	122333333333333	966666666666667	966666666666667	0.00666961659933699	0.00320950982615367	0.00346010677318333	-0.141567552199756	0.317289082779298	0.389469524659515	40868
ENSG00000111913	chr6	25041739	25043738	FAM65B	9750	0.150110399518917	0.790222170392692	-0.640111770873775	-283161560571687	7.94259e-13	1.91663e-09	69	14	0.0714285714285714	0	126357142857143	124428571428571	992857142857143	10	0.00177752041300718	0.00194803769910787	-0.000170517286100693	-285685990610217	0.120347255744934	0.267201841385512	40140
ENSG00000168405	chr6	25166294	25168293	CMAHP	8418	0.334679226499278	0.740705082810137	-0.406025856310859	-156650625251152	5.13917e-07	0.000578303	1244	5	0	0.2	13.34	14.18	10	9.8	0.00149794589708534	0.00336603711897677	-0.00186809122189143	-0.937110824619249	0.398395975520955	0.452932198940695	38206
ENSG00000198339	chr6	27105576	27107575	HIST1H4I	8294;8359;8360;8361;8362;8363;8364;8365;8366;8367;8368;8370;121504;554313	0.253666134902471	0.615041820683263	-0.361375685780792	-204602539320615	2.83737e-05	0.00232288	2029	10	0.2	0.2	11.42	11.74	9.8	9.8	0.00442359469719329	0.00283434326978616	0.00158925142740713	-15652956323631	0.07771366798184	0.231287893177076	25716
ENSG00000235570	chr6	28616344	28618343	LINC00533	NA	0.216847905627554	0.612831050563131	-0.395983144935578	-203010083179569	0.0137888	0.0369027	1623	9	0.222222222222222	0.222222222222222	113666666666667	12	977777777777778	977777777777778	0.00445874628073367	0.00997622178003494	-0.00551747549930127	-305182818787484	0.0755731852374011	0.229225533548068	14320
ENSG00000204472	chr6	31581461	31583460	AIF1	199	0.222534110692503	0.629094267177692	-0.406560156485189	-169826854353882	4.85838e-06	0.000555473	1186	5	0.6	0.2	11.1	12.2	9.4	9.8	0.00940793648910596	0.00207356266099954	0.00733437382810642	159659313940057	0.116057641173579	0.264464495752782	19054
ENSG00000266509	chr6	33664405	33666404	MIR3934	100500873	0.222266583441574	0.708034552719328	-0.485767969277754	-162827166373233	5.78234e-08	1.31498e-05	1063	1	0	0	13.2	10.8	10	10	0.000368870630099532	0.000449062224625182	-8.01916e+09	-0.283800442297815	0.93750556041275	0.9411239345048	43269
ENSG00000124721	chr6	38681617	38683616	DNAH8	1769	0.120134143034565	0.494864439527994	-0.374730296493429	-245879152383887	0.0153429	0.4039	1744	8	0	0	116875	112625	10	10	9.37947e+08	0.0144971981533409	-0.0144034034428103	-685645062482553	0.0100745939465341	0.102191031188468	4280
ENSG00000008196	chr6	50784936	50786935	TFAP2B	7021	0.10803540172565	0.705314556283636	-0.597279154557987	-262403661794193	1.58968e-08	4.42623e-06	156	6	0.166666666666667	0.166666666666667	10.35	116166666666667	983333333333333	983333333333333	0.00313166061658869	0.00351029604426144	-0.000378635427672747	-221483761029637	0.385728560864375	0.442726637521672	37840
ENSG00000065833	chr6	84140298	84142297	ME1	4199	0.232551274994273	0.651589255592454	-0.419037980598181	-209213057929418	0.000431596	0.0214986	1005	12	0.666666666666667	0.5	109166666666667	103166666666667	933333333333333	9.5	0.0110103404659034	0.00651574449270279	0.00449459597320065	-203147165029914	0.00683915354940798	0.0907396293030867	13865
ENSG00000187772	chr6	105403423	105405422	LIN28B	389421	0.06649623784734	0.747087529908018	-0.680591292060678	-334734678981842	1.93423e-11	1.93904e-08	43	11	0.454545454545455	0.272727272727273	113636363636364	118454545454545	954545454545454	972727272727273	0.00907826192361385	0.00339452826377142	0.00568373365984242	-227338267547582	0.0736588983553254	0.227308623550934	14072
ENSG00000112297	chr6	106958230	106960229	AIM1	202	0.0553108451422909	0.53347279744593	-0.478161952303639	-305918512242237	5.13809e-13	1.48785e-09	453	11	0.727272727272727	0.636363636363636	100818181818182	108272727272727	927272727272727	936363636363636	0.0139536503990488	0.00152948030215359	0.0124241700968952	-0.55192426182526	0.01541797252291	0.120949079737243	33532
ENSG00000146285	chr6	108145022	108147021	SCML4	256380	0.17817716903768	0.650634869549518	-0.472457700511838	-267159696544858	2.99658e-08	7.71328e-06	499	9	0.222222222222222	0.333333333333333	13.1	129444444444444	977777777777778	966666666666667	0.00431076254655167	0.00474595065523114	-0.000435188108679478	-425356108847912	0.0128698791235714	0.112432837814049	36211
ENSG00000225174	chr6	108443219	108445218	OSTM1-AS1	100287366	0.322797514137195	0.799158375600279	-0.476360861463084	-150021592629978	5.27847e-08	1.23266e-05	1417	9	0	0.222222222222222	146111111111111	133888888888889	10	977777777777778	0.000802479133167378	0.00236242720022338	-0.00155994806705601	-137030801707161	0.115039877703984	0.263754745816189	25931
ENSG00000236703	chr6	135516634	135518633	MYB-AS1	NA	0.356658890850978	0.81450839524392	-0.457849504392942	-146407410844716	1.36394e-05	0.00130207	1535	7	0.142857142857143	0.428571428571429	123857142857143	122142857142857	985714285714286	957142857142857	0.0021996221195127	0.00573740196966091	-0.00353777985014821	-0.777057892307462	0.240073052623118	0.337369258159517	30908
ENSG00000266617	chr6	157948664	157950663	MIR3692	100500899	0.162717229430687	0.642346202476551	-0.479628973045864	-191722580485629	0.00387569	0.130601	1289	1	0	0	11.7	13.7	10	10	0.000356615511516637	0.00385301530948171	-0.00349639979796508	-343354655679499	0.0641091571292202	0.215516570066633	14406
ENSG00000219188	chr6	158936762	158938761	CACYBPP3	NA	0.390229851571725	0.747780503430369	-0.357550651858644	-137457394057752	0.00353666	0.120959	2127	4	0.5	0.5	12.5	12.05	9.5	9.5	0.00804675600829663	0.00213664092578407	0.00591011508251256	0.302879337449838	0.170230777776282	0.296482788280321	37906
ENSG00000235272	chr6	166999466	167001465	FAM103A2P	NA	0.244253476661119	0.755613316567953	-0.511359839906834	-159034842169412	0.0131463	0.357114	1599	1	0	0	13	12.7	10	10	0.00220295493356176	0.00171871304377061	0.000484241889791151	0.358111289100392	0.996368866532876	0.996552410581238	43428
ENSG00000006747	chr7	12608703	12610702	SCIN	85477	0.0842205931676801	0.476110485689302	-0.391889892521622	-244241279282746	3.25614e-05	0.00256437	1407	14	0.642857142857143	0.642857142857143	114285714285714	115142857142857	935714285714286	935714285714286	0.0116105117549254	0.00670203173703948	0.00490848001788589	-319447507713502	0.0529607451807132	0.200373398806484	11480
ENSG00000122585	chr7	24322282	24324281	NPY	4852	0.0881102626392253	0.497736766702279	-0.409626504063053	-269338562843398	3.44801e-05	0.00266966	1150	12	0.25	0.0833333333333333	111416666666667	11.9	9.75	991666666666667	0.0055695882142849	0.0038664753723303	0.0017031128419546	-230676907622894	0.139290011742627	0.279053705860181	24878
ENSG00000122592	chr7	27197056	27199055	HOXA7	3204	0.212446004766166	0.774748360983788	-0.562302356217622	-210002710426607	1.92377e-09	7.88311e-07	395	10	0.1	0.1	11.34	11.67	9.9	9.9	0.00237351910408555	0.00207564149033005	0.000297877613755492	-0.82007250625459	0.33090977024771	0.400078191211154	38096
ENSG00000253187	chr7	27206738	27208737	HOXA10-AS	442920;100874323	0.183619717286768	0.672755086979145	-0.489135369692377	-211209765118334	6.40073e-08	1.42575e-05	382	13	0.0769230769230769	0.230769230769231	118846153846154	120384615384615	992307692307692	976923076923077	0.00175191556831165	0.00264458805004032	-0.000892672481728663	-2650830925108	0.0274261436869706	0.153457320287233	31429
ENSG00000229358	chr7	32800900	32802899	DPY19L1P1	100129460	0.11416287769322	0.564556790710197	-0.450393913016977	-236251093940974	9.64833e-09	2.93066e-06	662	9	0.444444444444444	0.888888888888889	111222222222222	104888888888889	955555555555556	911111111111111	0.00866637873066599	0.00579720172429331	0.00286917700637268	-0.371146125826975	0.0716843643900699	0.224928270725065	36666
ENSG00000222869	chr7	37389247	37391246	RNU6-565P	NA	0.281414905433481	0.748935832968043	-0.467520927534562	-145576737788698	5.01712e-06	0.000566035	1570	3	0	0	144333333333333	126666666666667	10	10	0.00111549758231031	0.0014749987613021	-0.000359501178991784	-0.395028326617733	0.282871356277998	0.365787034290075	37178
ENSG00000002746	chr7	43150698	43152697	HECW1	23072	0.138851842388553	0.50026627098772	-0.361414428599166	-203593779484699	3.94881e-05	0.00297803	2027	12	0.25	0.333333333333333	117833333333333	113333333333333	9.75	966666666666667	0.00498235441222153	0.00389599824982167	0.00108635616239986	-185985109033049	0.16573207567401	0.294142900660342	29719
ENSG00000136286	chr7	45018198	45020197	MYO1G	64005	0.209703365034132	0.717001460904044	-0.507298095869912	-257254563487866	3.11029e-05	0.00248343	544	7	0.285714285714286	0.857142857142857	11.4	112428571428571	971428571428571	914285714285714	0.00636284378639755	0.00851211230094954	-0.00214926851455198	-363233423871323	0.0280268067736401	0.154263853258528	21694
ENSG00000240720	chr7	91808346	91810345	LRRD1	401387	0.162500198341305	0.513434373565864	-0.350934175224559	-164596101634083	0.00259361	0.09388	2298	10	0	0.1	12.93	13.63	10	9.9	0.00137732150840821	0.00418398454344347	-0.00280666303503526	-337262005303678	0.0160532031945958	0.123158202077939	17826
ENSG00000164692	chr7	94022373	94024372	COL1A2	1278	0.209749537733205	0.633652246774545	-0.42390270904134	-206185962080042	2.8397e-05	0.00232288	962	12	0.416666666666667	0.166666666666667	114416666666667	107833333333333	958333333333333	983333333333333	0.00962258022535575	0.003075212451481	0.00654736777387476	-0.497547013636903	0.108863025618649	0.258713614092913	34466
ENSG00000231764	chr7	96642878	96644877	DLX6-AS1	285987	0.16349990498576	0.671084261241974	-0.507584356256214	-205673219219663	7.80416e-07	1.22819e-05	441	6	0.666666666666667	0.5	104666666666667	103833333333333	933333333333333	9.5	0.010836072034928	0.00293031407718235	0.00790575795774568	0.67271383030066	0.136531688204425	0.277170454528359	31487
ENSG00000106384	chr7	100843803	100845802	MOGAT3	346606	0.22401272087361	0.605673961797411	-0.381661240923802	-17240187008871	6.33136e-06	0.000683665	1598	12	0.25	0.25	109416666666667	11575	9.75	9.75	0.00424193394103329	0.00346184924439194	0.000780084696641352	-244134007182693	0.0321584308779199	0.163487079074594	32426
ENSG00000105851	chr7	106504223	106506222	PIK3CG	5294	0.146604713248064	0.636876205231462	-0.490271491983398	-269954376222023	7.89945e-09	2.48638e-06	367	9	0.222222222222222	0.111111111111111	119888888888889	122222222222222	977777777777778	988888888888889	0.004837205905472	0.002979153816839	0.001858052088633	-217848080722121	0.119121419531104	0.266438565934164	23686
ENSG00000128610	chr7	121950246	121952245	FEZF1	389549	0.0882075687595381	0.44670921401379	-0.358501645254252	-221699046068153	0.000717239	0.0323174	2105	7	0.428571428571429	0.428571428571429	112714285714286	111714285714286	957142857142857	957142857142857	0.00774889722185449	0.00607299410620537	0.00167590311564912	-265277103410012	0.0721686504393377	0.225592733060223	25086
ENSG00000128594	chr7	127671661	127673660	LRRC4	64101	0.0899127413322299	0.651479369392172	-0.561566628059942	-306866769030385	3.98575e-10	2.33953e-07	136	6	0.5	0	102166666666667	10.7	9.5	10	0.00594841166393166	0.00381083903336351	0.00213757263056815	-293179062858721	0.0588858522565239	0.208706750507256	21777
ENSG00000146856	chr7	134669759	134671758	AGBL3	340351	0.184005363951247	0.548801918633308	-0.36479655468206	-237304942657896	1.16859e-09	3.38392e-06	1949	13	0.384615384615385	0.0769230769230769	107461538461538	109384615384615	961538461538461	992307692307692	0.00826641671411236	0.00139691394012476	0.0068695027739876	-10853027954493	0.0880152792421717	0.240566354846905	25053
ENSG00000254270	chr7	139217486	139219485	ERHP1	NA	0.242018759421904	0.605828277292886	-0.363809517870982	-128899698679927	4.16375e-05	0.00307579	2204	1	0	0	11.4	13.7	10	10	0.000424165171016419	0.000566477239886117	-0.000142312068869698	-0.417391828737307	0.894372526957994	0.900989518773278	43117
ENSG00000235029	chr7	156797501	156799500	MNX1-AS2	NA	0.0819106297921181	0.604038585491609	-0.522127955699491	-279196314967786	2.889e-05	0.00234993	534	10	0.3	0.3	11.26	11.48	9.7	9.7	0.00596789026751211	0.0114714085092083	-0.00550351824169617	-472589313304411	0.0171462076922504	0.126188186601252	7851
ENSG00000156011	chr8	18941741	18943740	PSD3	23362	0.220809381997691	0.629499216404986	-0.408689834407296	-149625764723968	0.0792447	1.62708	2115	2	0	0	14.15	12.65	10	10	0.000753220801591428	0.00464594324916755	-0.00389272244757613	-263949488425968	0.0501408484005005	0.196314935201383	12754
ENSG00000147443	chr8	21770872	21772871	DOK2	9046	0.171513768613148	0.791455995845117	-0.619942227231968	-268998683325745	7.15902e-12	9.71747e-10	93	9	0.222222222222222	0.333333333333333	119222222222222	128111111111111	977777777777778	966666666666667	0.0037105440315901	0.00428138434185732	-0.000570840310267219	-304678724393904	0.101681788938089	0.253189696426622	34570
ENSG00000251835	chr8	55064943	55066942	RNU6ATAC32P	NA	0.279114529347373	0.707362911919402	-0.428248382572028	-191768087779495	5.42546e-05	0.00381856	911	4	0	0	14375	13575	10	10	0.000387618319924153	0.0015253587940099	-0.00113774047408575	-216655462294879	0.317258275741463	0.389453721035106	35384
ENSG00000245080	chr8	96084911	96086910	MIR3150A;MIR3150B	100422964;100500907	0.298021463995705	0.757394785475158	-0.459373321479454	-137274822395953	0.00124837	0.0506769	1871	8	0.625	0.75	101125	9425	9375	9.25	0.00725755428053952	0.00653440957788861	0.000723144702650913	0.273697989945052	0.182441756561545	0.30309964192034	38421
ENSG00000104375	chr8	99954556	99956555	STK3	6788	0.0945683851286598	0.505912516392057	-0.411344131263398	-209853413061151	0.000545103	0.0258201	1122	13	0.0769230769230769	0.0769230769230769	117230769230769	107923076923077	992307692307692	992307692307692	0.00185982624875353	0.00422282633364114	-0.00236300008488761	-330569630886539	0.117195958760441	0.265303898623983	20350
ENSG00000236939	chr8	104153204	104155203	C8orf56	NA	0.256368912849583	0.746382280683862	-0.490013367834279	-215460813114042	2.7885e-07	5.08913e-05	371	9	0.333333333333333	0.222222222222222	10.2	106444444444444	966666666666667	977777777777778	0.00673434393430412	0.00259877112737263	0.00413557280693148	-0.372304377357874	0.307617595748733	0.38300062956738	36650
ENSG00000188379	chr9	21384897	21386896	IFNA2	3440	0.257463030752285	0.655750727049536	-0.398287696297251	-177012088337361	0.000150188	0.00879186	1300	2	0	0	13.15	13.7	10	10	0.000751744850576021	0.00184198456412346	-0.00109023971354744	-18134440793839	0.0708277834394753	0.223806035334703	29688
ENSG00000224854	chr9	21965637	21967636	C9orf53	NA	0.128578788398513	0.698112073021054	-0.569533284622541	-243482130278693	2.29148e-10	1.48556e-07	184	3	0	0.333333333333333	11.5	111666666666667	10	966666666666667	0.000221706089422452	0.00241547908840642	-0.00219377299898397	-333274534315764	0.235346729179337	0.334361238438975	30572
ENSG00000215183	chr9	35756111	35758110	MSMP	692094	0.0792765468642762	0.466257327815618	-0.386980780951342	-232556784185831	4.42067e-05	0.00322176	1507	3	0.333333333333333	0.666666666666667	111333333333333	10.8	966666666666667	933333333333333	0.00614907887115975	0.00583182836249558	0.000317250508664174	-329160394538048	0.121928983236092	0.268265997155451	37794
ENSG00000107371	chr9	37800935	37802934	EXOSC3	51010	0.0362685563838904	0.619477698574531	-0.58320914219064	-378058101408081	5.98264e-13	1.62414e-09	97	2	0.5	0	10.7	11.75	9.5	10	0.0118395398629728	0.000888381600459338	0.0109511582625135	0.21889363290884	0.128861568182156	0.272401767303715	39436
ENSG00000224809	chr9	94932023	94934022	BEND3P2	NA	0.311121551518497	0.762111862735296	-0.450990311216799	-126569038644023	0.000749269	0.0334828	2307	1	0	0	11.2	12.9	10	10	0.000664422467902725	0.00157018516749462	-0.000905762699591897	-124076193713115	0.197939684177075	0.312108242790171	31292
ENSG00000106952	chr9	117692198	117694197	TNFSF8	944	0.134917865060624	0.704160254838571	-0.569242389777947	-27656682873378	1.5823e-08	4.42623e-06	155	9	0.333333333333333	0.555555555555556	116555555555556	112555555555556	966666666666667	944444444444444	0.0101560443261403	0.00636775780561448	0.00378828652052584	-246801039218904	0.170823007991155	0.296706395429561	25006
ENSG00000188394	chr9	125795306	125797305	GPR21	2844	0.247721249095113	0.745964702432493	-0.498243453337381	-160057572425115	7.51359e-08	1.61565e-05	1140	12	0	0.25	13225	126333333333333	10	9.75	0.00118184905599433	0.00261425058603507	-0.00143240153004074	-0.880574454123122	0.381176308142471	0.439125135807245	37704
ENSG00000136859	chr9	129884663	129886662	ANGPTL2	23452	0.282663686674048	0.712811832962503	-0.430148146288455	-203885415798218	1.51929e-06	0.000219974	878	9	0	0	128777777777778	12.3	10	10	0.000176321310844918	0.00234843050700258	-0.00217210919615766	-332530176742045	0.0272630776869065	0.15304738795452	21546
ENSG00000095370	chr9	130540521	130542520	SH2D3C	10044	0.119084102349113	0.707620994080889	-0.588536891731776	-269848934185946	2.17172e-11	2.06661e-08	91	8	0	0.125	121375	12025	10	9875	0.000198543052319837	0.00312845886783551	-0.00292991581551568	-410094186143752	0.0448055376880979	0.187854569017396	17118
ENSG00000160408	chr9	130667188	130669187	ST6GALNAC6	30815	0.311185563197098	0.724357126508584	-0.413171563311486	-132369197482336	0.000197076	0.00109914	2056	3	0.333333333333333	0	10.8	118666666666667	966666666666667	10	0.00510301289420316	0.00171468211498911	0.00338833077921404	0.67205933533148	0.189162991594091	0.306946130780379	31495
ENSG00000261683	chr10	34061087	34063086	LINC00838	100505583	0.311715407452486	0.751846358257847	-0.44013095080536	-143256240597053	1.26306e-07	2.48246e-05	1643	9	0	0.111111111111111	133111111111111	13	10	988888888888889	0.000765680086928291	0.00185218132036812	-0.00108650123343983	-0.804224947267388	0.230537541824173	0.331084205904608	30243
ENSG00000128815	chr10	49891421	49893420	WDFY4	57705	0.274654508568741	0.728619135075566	-0.453964626506825	-166422908692422	8.13275e-05	0.00525676	987	13	0.153846153846154	0.615384615384615	112923076923077	109846153846154	984615384615385	938461538461539	0.0034603923220642	0.00499304803882847	-0.00153265571676426	-144166092135819	0.0712798129914593	0.224388314038051	26170
ENSG00000231471	chr10	74396024	74398023	HMGN2P34	NA	0.108415320502378	0.633709491926576	-0.525294171424198	-258019156278238	8.13764e-08	1.73268e-05	226	2	0	0.5	10.7	12.8	10	9.5	0.000449457219258624	0.00396593218034511	-0.00351647496108649	-378538973213056	0.502105491299143	0.541419346608152	40282
ENSG00000122861	chr10	75667435	75669434	PLAU	5328	0.0651206897434561	0.543444109660277	-0.478323419916821	-288115541704604	9.39719e-07	0.00014322	451	1	0	0	12.8	12.8	10	10	8.67484e+09	0.00268656502207002	-0.00259981665086201	-495278227549978	0.487451537041022	0.528491250353539	40063
ENSG00000165816	chr10	115997518	115999517	VWA2	340706	0.22619017844212	0.651960999166721	-0.425770820724601	-21489045294656	3.68236e-05	0.00282094	938	11	0.545454545454545	0.545454545454545	106090909090909	114909090909091	945454545454546	945454545454546	0.00930113824435207	0.00277227761426378	0.00652886063008829	-0.793614157438098	0.00551428361321353	0.0842188547902752	29571
ENSG00000188916	chr10	128993923	128995922	FAM196A	642938	0.0685812031265016	0.56829558233457	-0.499714379208068	-306699843065555	7.95781e-14	3.84062e-10	322	12	0.333333333333333	0.166666666666667	114916666666667	117833333333333	966666666666667	983333333333333	0.00807835056341094	0.00103629271467573	0.00704205784873521	-0.624248696466596	0.151687339576361	0.286336599261473	32296
ENSG00000142089	chr11	327038	329037	IFITM3	10410	0.0400024906815087	0.640540926629929	-0.60053843594842	-369773826584825	4.90458e-11	4.34766e-08	70	2	0	0	17.25	14.05	10	10	2.34755e+09	0.0034797955324124	-0.00345632003085395	-721816890191959	0.0259645475734273	0.149870994871583	14587
ENSG00000099834	chr11	625579	627578	CDHR5	53841	0.401351209099339	0.787185398821331	-0.385834189721993	-143864428977689	2.36011e-06	0.00202596	1625	11	0.0909090909090909	0	125090909090909	125636363636364	990909090909091	10	0.00224193479441345	0.000917079788170213	0.00132485500624324	-0.559210878470867	0.168417525461349	0.295441843160591	33416
ENSG00000070031	chr11	626644	628643	SCT	6343	0.428397836596872	0.880887349164165	-0.452489512567292	-158519845416635	6.28012e-06	0.000680257	1183	9	0.111111111111111	0.333333333333333	111666666666667	108111111111111	988888888888889	966666666666667	0.00303658346754409	0.00540920629498268	-0.00237262282743858	-119888033447461	0.0678746663113279	0.219883950320618	23480
ENSG00000130592	chr11	1872700	1874699	LSP1	4046	0.25074167323987	0.837852568366603	-0.587110895126733	-237747893093972	2.65715e-08	6.95276e-06	211	7	1	0.714285714285714	109285714285714	106571428571429	9	928571428571429	0.00728390388934122	0.00706250493433349	0.000221398955007737	0.125560976316276	0.0793620595883796	0.232950040943602	41161
ENSG00000110665	chr11	2323780	2325779	C11orf21	29125	0.125941280619924	0.593327794966557	-0.467386514346632	-233846927022408	3.45093e-09	1.25454e-06	534	6	0.166666666666667	0.333333333333333	127833333333333	121833333333333	983333333333333	966666666666667	0.004065353822329	0.00183287771166279	0.0022324761106662	-135160322399193	0.252733910541702	0.345626305934558	31759
ENSG00000064201	chr11	2321727	2323726	TSPAN32	10077	0.087397044110102	0.475408954310308	-0.388011910200206	-241520315100224	1.00868e-07	2.08633e-05	1482	31	0.32258064516129	0.258064516129032	116322580645161	113193548387097	967741935483871	974193548387097	0.00546844141040245	0.00374639061270027	0.00172205079770217	-300344354044162	0.113804616960974	0.262979057419634	24718
ENSG00000229414	chr11	2882299	2884298	KCNQ1-AS1	NA	0.240541403969048	0.651085039818624	-0.410543635849575	-201738244676762	3.88776e-05	0.0029471	1137	9	0.111111111111111	0	11	113444444444444	988888888888889	10	0.00192204009148189	0.00434195159218857	-0.00241991150070668	-348150996168106	0.0802531504624873	0.233615889328743	19995
ENSG00000237941	chr11	2889763	2891762	KCNQ1DN	55539	0.168458999181228	0.645870865295457	-0.47741186611423	-217492389654008	0.000326505	0.0170253	833	38	0.5	0.421052631578947	101263157894737	105368421052632	9.5	957894736842105	0.00724270752184038	0.00678758535689768	0.000455122164942696	-172330228799027	0.0615917273213086	0.212467080239223	35976
ENSG00000167323	chr11	3874257	3876256	STIM1	6786	0.124115824310434	0.478639654170637	-0.354523829860204	-198714356146721	0.000136248	0.00807375	2208	6	0	0.166666666666667	117833333333333	11.8	10	983333333333333	0.000174152617855485	0.00559676395262946	-0.00542261133477398	-55309858476144	0.0887481670147648	0.241251574218401	15976
ENSG00000133800	chr11	10632737	10634736	LYVE1	10894	0.337641578956644	0.749166087597457	-0.411524508640814	-130710029056371	0.0274846	0.664711	2122	4	0.25	0	12625	13025	9.75	10	0.00215582009733087	0.00192004706778892	0.000235773029541954	0.538739032124364	0.433548772894921	0.481808906214527	39085
ENSG00000266645	chr11	11677770	11679769	MIR4299	100423026	0.0520151764565271	0.700025242700436	-0.648010066243909	-351717709344973	1.14061e-11	8.66786e-09	56	1	0	0	12.1	14.8	10	10	4.58507e+07	0.00144461410929695	-0.0013987634238764	-497759705510164	0.563524440038136	0.596278869122935	41050
ENSG00000135363	chr11	33913337	33915336	LMO2	4005	0.229090875919031	0.746923105440861	-0.51783222952183	-197276931834038	7.2542e-10	3.70119e-07	522	5	0.2	0	12.46	12.78	9.8	10	0.00475170955194232	0.00162214533853069	0.00312956421341163	0.713009650632335	0.191473060804583	0.308260699254272	30819
ENSG00000066336	chr11	47399628	47401627	SPI1	6688	0.330204717811291	0.709362041226924	-0.379157323415633	-142079080601596	2.71216e-06	0.000346487	1681	15	0.333333333333333	0.266666666666667	112933333333333	114466666666667	966666666666667	973333333333333	0.00257752033435927	0.00471795235763311	-0.00214043202327384	-14784583850237	0.0961992941718841	0.248123482145402	21754
ENSG00000013725	chr11	60737615	60739614	CD6	923	0.149208652234458	0.668578821624714	-0.519370169390256	-244229492757921	2.1573e-09	5.76313e-06	250	11	0.272727272727273	0.181818181818182	122818181818182	123181818181818	972727272727273	981818181818182	0.00637242168436373	0.00375180326166756	0.00262061842269616	-176913381926588	0.161802571381339	0.291705328955292	24084
ENSG00000110448	chr11	60868367	60870366	CD5	921	0.367662536511552	0.803512288312034	-0.435849751800482	-140157706416273	0.000592993	0.0275479	1757	7	0.857142857142857	0.428571428571429	114142857142857	112857142857143	914285714285714	957142857142857	0.0106707351663815	0.00438905893247938	0.00628167623390213	0.797263076891339	0.0165424721215043	0.124578280921204	29514
ENSG00000124942	chr11	62323208	62325207	AHNAK	79026	0.0996636340465005	0.527285060593984	-0.427621426547483	-209474125996488	2.99762e-06	3.79605e-05	920	3	0	0	118333333333333	12.4	10	10	0.000186560508189952	0.00115413696746005	-0.000967576459270101	-269403272135734	0.497783238708637	0.537639565261299	40216
ENSG00000133317	chr11	63272056	63274055	LGALS12	85329	0.308254933527026	0.758280370254139	-0.450025436727113	-169447006382464	1.21702e-08	3.50084e-06	927	11	0.272727272727273	0.363636363636364	107454545454545	108636363636364	972727272727273	963636363636364	0.000942170368813216	0.0024559619731618	-0.00151379160434858	-129066146063453	0.304621599219213	0.380882079354321	34736
ENSG00000202089	chr11	63649658	63651657	RNU6-1306P	NA	0.442650377097953	0.826750448462672	-0.384100071364719	-158071478831869	0.0206551	0.522524	1717	4	0	0	13425	13.8	10	10	0.000265478532304064	0.000833998975661808	-0.000568520443357744	-186200943257646	0.0368931970074431	0.17348629481599	34602
ENSG00000149781	chr11	63972650	63974649	FERMT3	83706	0.155731347062517	0.691749887382084	-0.536018540319567	-251858906119135	3.03899e-12	4.78419e-09	195	11	0.0909090909090909	0	138090909090909	126272727272727	990909090909091	10	0.00216687056015603	0.00193534119575946	0.000231529364396574	-294381931027624	0.157830481590341	0.289702704460702	39084
ENSG00000168071	chr11	64106195	64108194	CCDC88B	283234	0.270825813197897	0.780389450142864	-0.509563636944967	-189090864520845	8.40873e-06	0.000861419	626	8	0.375	0.375	12.15	11.4	9625	9625	0.00719078365696155	0.00691691332886905	0.000273870328092502	-0.371927746535334	0.343193385877492	0.409430303193571	38432
ENSG00000197847	chr11	64979811	64981810	SLC22A20	440044	0.182430278461646	0.545407519894109	-0.362977241432463	-160360085366963	5.99645e-05	0.00414089	1988	10	0.1	0.1	11.55	11.98	9.9	9.9	0.00297431072493608	0.0012948705055688	0.00167944021936728	-0.050843412856116	0.0813879798768693	0.234816586238585	42505
ENSG00000175463	chr11	67169886	67171885	TBC1D10C	374403	0.182037159030979	0.764844777240962	-0.582807618209984	-249964582308916	8.78159e-12	1.05955e-08	159	8	0.125	0.25	125625	125125	9875	9.75	0.00284687135217379	0.00267511477332388	0.000171756578849908	-183679808314356	0.280124897392296	0.363958752150153	40114
ENSG00000200877	chr11	85862769	85864768	RNU6-560P	NA	0.111347214507135	0.589886957616008	-0.478539743108873	-233731056635774	6.17199e-08	1.38189e-05	449	3	0	0.333333333333333	172333333333333	18	10	966666666666667	0.000432070654350192	0.00200247328229426	-0.00157040262794407	-229846955415632	0.732501829891665	0.751126076705644	42359
ENSG00000149289	chr11	109962587	109964586	ZC3H12C	85463	0.106412756800552	0.475744389429273	-0.369331632628721	-261840190517732	0.00149732	0.0586451	1852	10	0.4	0.6	10.28	10.88	9.6	9.4	0.00938520274245607	0.00699460888604064	0.00239059385641543	-262454677623126	0.109804065637281	0.259358821373744	20186
ENSG00000246100	chr11	115630846	115632845	LINC00900	283143	0.274055851611429	0.649170944309195	-0.375115092697766	-193597409268654	1.01374e-05	0.00100761	1738	12	0.583333333333333	0.166666666666667	11.45	11275	941666666666667	983333333333333	0.00724972341062409	0.00294212492264316	0.00430759848798093	-154009467954946	0.0242723650847899	0.145977258417824	19080
ENSG00000207971	chr11	121970053	121972052	MIR125B1	406911	0.360969001903228	0.739636017302532	-0.378667015399304	-148853401478443	2.51441e-05	0.013584	1649	13	0	0.153846153846154	122692307692308	125153846153846	10	984615384615385	0.000932318313961047	0.00280311337839793	-0.00187079506443688	-198426222066417	0.0460499256193862	0.189963195284641	23597
ENSG00000254703	chr11	128565419	128567418	SENCR	100507392	0.119513693379105	0.656476325160742	-0.536962631781637	-258032076601158	1.62942e-09	6.93877e-07	192	5	0	0	12.7	13.08	10	10	0.000433468968208571	0.0030115788259651	-0.00257810985775653	-304932069476358	0.248146171030039	0.342696079259213	31451
ENSG00000254481	chr11	133993725	133995724	PTP4A2P2	NA	0.167359101067437	0.670343488263964	-0.502984387196527	-213953613266633	6.06254e-05	0.00416665	632	5	0.2	0.8	11.46	11.88	9.8	9.2	0.0034823270238097	0.00697458361880882	-0.00349225659499912	-415844128139392	0.0251099717746626	0.1479839904463	14425
ENSG00000246627	chr12	2799867	2801866	CACNA1C-AS1	100652846	0.0668612713068903	0.466268133705858	-0.399406862398968	-266469289729843	1.90712e-09	5.17736e-06	1285	14	0.0714285714285714	0	124214285714286	12.85	992857142857143	10	0.00179562945583948	0.0033606342523834	-0.00156500479654392	-486850369732602	0.251720266733339	0.345053855077139	31685
ENSG00000139193	chr12	6552533	6554532	CD27	939	0.324838293860805	0.712909324113476	-0.388071030252671	-129349640539499	2.51318e-05	0.00211555	2179	7	0	0	143428571428571	145142857142857	10	10	0.00126286586198401	0.00195427931562326	-0.00069141345363925	-0.580359054935164	0.0902789472135746	0.242712198348388	33259
ENSG00000205885	chr12	7259148	7261147	C1RL-AS1	283314	0.211851062151301	0.581859595673932	-0.370008533522631	-171292599486982	9.9251e-06	0.000995627	1844	12	0.5	0.25	128333333333333	126833333333333	9.5	9.75	0.00689334434185454	0.0037413160266927	0.00315202831516185	-153418918955099	0.182308868628381	0.303042698310305	26107
ENSG00000184344	chr12	7847873	7849872	GDF3	9573	0.322131766635046	0.684286110129711	-0.362154343494665	-158223867892533	0.00956951	0.272743	2009	6	0.666666666666667	0	110166666666667	127166666666667	933333333333333	10	0.0066489845933152	0.00204864938157084	0.00460033521174437	-159288101726554	0.0184630469553026	0.130061775470406	18466
ENSG00000059804	chr12	8088372	8090371	SLC2A3	6515	0.303485805602302	0.653631555508854	-0.350145749906552	-182412573337437	0.0019882	0.0507102	2318	8	0.25	0.25	11675	114375	9.75	9.75	0.00497163647207719	0.00320848538640445	0.00176315108567274	-129898396951344	0.158285988478145	0.289969477802149	24394
ENSG00000111729	chr12	8274728	8276727	CLEC4A	50856	0.338571492503165	0.71576632632889	-0.377194833825725	-159351533120303	8.40225e-05	0.00536706	1682	7	0.142857142857143	0	128714285714286	126428571428571	985714285714286	10	0.00269917688370449	0.00241375324279233	0.000285423640912163	-218845504983191	0.0414713659481773	0.181512143991462	38263
ENSG00000110848	chr12	9912998	9914997	CD69	969	0.202966110226444	0.680944475651443	-0.477978365424999	-226813542105722	2.5516e-10	1.62987e-07	455	5	0	0	13.8	14.06	10	10	0.000818764568616913	0.00161357940093515	-0.000794814832318236	-249305457521139	0.104521880341957	0.255717703230422	32289
ENSG00000251747	chr12	11697913	11699912	RNU7-60P	NA	0.279305055974304	0.629630646554343	-0.350325590580039	-137841940858556	0.0110079	0.305521	2317	6	0	0.166666666666667	13.25	13.6	10	983333333333333	0.00111784705877521	0.00472491012610496	-0.00360706306732975	-299818453624065	0.0162142398272229	0.123601565660803	13931
ENSG00000151490	chr12	15473831	15475830	PTPRO	5800	0.275726348999638	0.728910919699094	-0.453184570699456	-206585193906725	0.00263445	0.0950414	1204	12	0.0833333333333333	0.0833333333333333	121916666666667	12.15	991666666666667	991666666666667	0.00247473771789923	0.00659652195389679	-0.00412178423599756	-360936238496436	0.035458193242724	0.170787545097689	11857
ENSG00000111371	chr12	46663301	46665300	SLC38A1	81539	0.0873582251025847	0.459412038094399	-0.372053812991814	-20701374147355	0.109315	2.15339	2205	6	0	0	127666666666667	12.05	10	10	0.000199037179579051	0.00435925909049574	-0.00416022191091669	-522196269755486	0.0425386284148731	0.183492834670528	11729
ENSG00000247774	chr12	47609740	47611739	PCED1B-AS1	100233209	0.209685026223165	0.782325896258977	-0.572640870035812	-262350040187578	3.00107e-08	7.71328e-06	169	9	0.111111111111111	0.333333333333333	130666666666667	124444444444444	988888888888889	966666666666667	0.00417571725880863	0.00263540227486093	0.00154031498394769	-122892471646204	0.193802920942481	0.309395165909203	27208
ENSG00000161800	chr12	50426420	50428419	RACGAP1	29127	0.177184848018113	0.762491687982728	-0.585306839964615	-219051447952793	1.14042e-07	2.30807e-05	322	4	0.25	0.25	11.5	11125	9.75	9.75	0.00468631355978053	0.00423077727928892	0.000455536280491613	-205008515075395	0.0313610403133849	0.161839096099	35971
ENSG00000135477	chr12	52652152	52654151	KRT121P	NA	0.332904658839498	0.705779151486263	-0.372874492646765	-179145654087391	0.0268525	0.065051	1793	8	0.375	0.375	98375	108625	9625	9625	0.00449359084805688	0.00699264827112438	-0.0024990574230675	-243345754559566	0.0550375155166598	0.203034207311239	19516
ENSG00000167780	chr12	53495802	53497801	SOAT2	8435	0.371278453825163	0.762727091095886	-0.391448637270723	-142982211558241	6.96341e-07	0.000735414	1651	10	0.5	0.4	11.79	11.73	9.5	9.6	0.00394836027278345	0.00433552416214283	-0.00038716388935938	-0.90926548151602	0.12367305343019	0.269428365372341	36835
ENSG00000135390	chr12	54070693	54072692	ATP5G2	517	0.202180010272586	0.660361929691063	-0.458181919418478	-244936164398572	0.000101292	0.00636716	691	12	0.25	0.416666666666667	113166666666667	114916666666667	9.75	958333333333333	0.00566925657701708	0.00545440563352062	0.000214850943496458	-335725504992086	0.122844847515046	0.268843246542059	39346
ENSG00000139572	chr12	54757772	54759771	GPR84	53831	0.343162943974291	0.745519168570759	-0.402356224596468	-159996025179672	6.09269e-10	1.37834e-05	1236	6	0.5	0.333333333333333	106333333333333	106666666666667	9.5	966666666666667	0.010573027457762	0.00283488706220684	0.00773814039555519	14008577734102	0.0931596708003778	0.245273339633155	20807
ENSG00000123338	chr12	54889995	54891994	NCKAP1L	3071	0.107016139559364	0.734937576822555	-0.627921437263191	-302120346178358	1.60054e-10	1.15868e-07	60	5	0.2	0.2	12.84	12.08	9.8	9.8	0.00472006631188183	0.00406428571988128	0.000655780592000546	-33518002955704	0.060932831698053	0.211666544916557	33638
ENSG00000110944	chr12	56731163	56733162	IL23A	51561	0.334781506098885	0.68637336618958	-0.351591860090695	-133121832495445	1.31539e-05	0.000126127	2278	7	0.142857142857143	0.142857142857143	115142857142857	120857142857143	985714285714286	985714285714286	0.000992120564859308	0.00187745047360745	-0.000885329908748144	-171931689124377	0.286785991642847	0.368386796283368	33809
ENSG00000111049	chr12	81109191	81111190	MYF5	4617	0.181366890454124	0.569612740379831	-0.388245849925707	-177596239213246	0.00489721	0.158506	1475	16	0.125	0.125	12.85	1308125	9875	9875	0.00231461563780487	0.00623161281315694	-0.00391699717535207	-329702158673192	0.0254367529468779	0.148823163406192	12680
ENSG00000252366	chr12	101864617	101866616	RNA5SP367	NA	0.34189815640173	0.845199544920478	-0.503301388518747	-128110312954124	0.0152114	0.400924	2241	1	0	0	14.7	13.8	10	10	0.0025964266209769	0.00136296796262009	0.00123345865835681	0.929775802084695	0.551933459797765	0.586070057198839	40906
ENSG00000074590	chr12	106533312	106535311	NUAK1	9891	0.259569445007409	0.708918013848208	-0.4493485688408	-189179202397675	8.13784e-06	0.000837619	679	11	0.181818181818182	0.181818181818182	125636363636364	128181818181818	981818181818182	981818181818182	0.00373687481257226	0.0027839971792871	0.000952877633285162	-161675523680952	0.0609476757078146	0.211667075195864	30843
ENSG00000110876	chr12	109027236	109029235	SELPLG	6404	0.103936819813253	0.752621612404439	-0.648684792591185	-30012813532419	1.01965e-13	4.42897e-11	48	8	0.25	0.375	11675	11575	9.75	9625	0.00319445713558888	0.00344960906428135	-0.000255151928692472	-334789513538486	0.178640476443715	0.301210214466816	38701
ENSG00000171471	chr12	116995686	116997685	MAP1LC3B2	643246	0.194812213219529	0.753374271967543	-0.558562058748014	-24913001235728	7.8852e-12	1.00736e-08	162	13	0	0.230769230769231	125692307692308	129615384615385	10	976923076923077	0.000364141421873561	0.00265195133881387	-0.00228780991694031	-33962749837943	0.271010401860264	0.357734389327249	32906
ENSG00000227213	chr13	24828078	24830077	SPATA13-AS1	100874231	0.395033463385771	0.777862719896576	-0.382829256510804	-131660029062142	0.0111125	2.1831	2211	4	0	0	15175	14675	10	10	0.00308138704242773	0.00128944201819405	0.00179194502423368	120100825743837	0.302594118388668	0.379432195630973	34638
ENSG00000165556	chr13	28544777	28546776	CDX2	1045	0.121903641836288	0.573436103219909	-0.451532461383622	-234281129289727	1.31822e-06	0.000192961	650	9	0	0.333333333333333	128888888888889	128555555555556	10	966666666666667	0.000316787445998672	0.00567007687919239	-0.00535328943319372	-46736920061299	0.0564091220477844	0.205618511549052	11914
ENSG00000139597	chr13	33001816	33003815	N4BP2L1	90634	0.0990883042891019	0.555310521224678	-0.456222216935576	-267814239716771	7.20735e-11	6.02035e-08	607	13	0.384615384615385	0.230769230769231	120692307692308	123846153846154	961538461538461	976923076923077	0.00749009700388595	0.00155469046594033	0.00593540653794562	-176529762828695	0.104733088617681	0.255865890701672	17772
ENSG00000238230	chr13	95354617	95356616	LINC00391	NA	0.0885245842467154	0.506371558793861	-0.417846974547146	-231617049353674	0.000692573	0.21081	1427	9	0	0.111111111111111	130777777777778	126888888888889	10	988888888888889	0.00013175749977474	0.00986618332739677	-0.00973442582762203	-661384759226991	0.00634775170108872	0.0886790415307686	3107
ENSG00000260738	chr13	100649664	100651663	LINC00554	100861542	0.252276653789985	0.681098284933024	-0.428821631143038	-179973776971547	3.62993e-07	6.37212e-05	902	7	0	0	137857142857143	132285714285714	10	10	0.000478000482786748	0.0023277871920661	-0.00184978670927935	-255708379320535	0.0313758538921968	0.161864748621233	23741
ENSG00000224821	chr13	111115135	111117134	COL4A2-AS2	100129836	0.184282873884804	0.810245395726537	-0.625962521841733	-207789685813671	6.81913e-07	0.000110568	409	1	0	0	14	13	10	10	0.00050266754352951	0.0011916251560844	-0.000688957612554892	-124525404082375	0.191288425378831	0.308198585554283	33286
ENSG00000229520	chr13	112760697	112762696	LINC00404	NA	0.193435256584144	0.598517360290442	-0.405082103706298	-179889401370289	0.000834304	0.244527	1482	12	0.25	0.25	123916666666667	132083333333333	9.75	9.75	0.00265571379291579	0.00885569531407265	-0.00619998152115685	-449781437673394	0.00850813887512049	0.0971500555766013	6448
ENSG00000224243	chr13	112759933	112761932	LINC00403	100505996	0.166440421886474	0.590601072709025	-0.424160650822551	-202149597116859	0.00533496	0.170389	1360	16	0.1875	0.1875	1244375	1309375	98125	98125	0.00205996468579036	0.0104011335709372	-0.00834116888514683	-500633972865247	0.00856343649606281	0.0974552930493603	3814
ENSG00000228985	chr14	22916605	22918604	TRDD3	NA	0.0948904486426204	0.684399295832272	-0.589508847189651	-298873961604196	4.57542e-09	1.5899e-06	125	4	0	0	13.85	14.25	10	10	0.000164409922321605	0.0033636023655663	-0.00319919244324469	-414036749684672	0.169471500761188	0.296071029136194	24854
ENSG00000092067	chr14	23588326	23590325	CEBPE	1053	0.205403724747983	0.665217348864503	-0.45981362411652	-170299551246667	4.68667e-08	1.1247e-05	912	6	0	0.166666666666667	131833333333333	124333333333333	10	983333333333333	0.000664828204792804	0.00160949187093291	-0.000944663666140103	-0.433915474563818	0.4194006521981	0.470336846247978	38732
ENSG00000157326	chr14	24421295	24423294	DHRS4	10901	0.21064642707294	0.603272567316892	-0.392626140243952	-215894431481019	0.00010179	0.0432195	1401	15	0.266666666666667	0.2	119266666666667	12.82	973333333333333	9.8	0.00608131416737318	0.00580973286415853	0.000271581303214644	-309624347790689	0.0642959007424871	0.215740188849028	38483
ENSG00000213903	chr14	24779156	24781155	LTB4R	1241	0.354242801227096	0.817977605418904	-0.463734804191808	-130698676054724	2.60711e-05	0.0021694	2125	17	0.352941176470588	0.117647058823529	12.6	130705882352941	964705882352941	988235294117647	0.00269292142505941	0.00302413287067463	-0.000331211445615222	-0.210567084380389	0.123535449257525	0.269282619523964	39608
ENSG00000176165	chr14	29233550	29235549	FOXG1	2290	0.076545073711536	0.529658105233006	-0.45311303152147	-262168926405684	0.000245949	0.0133205	802	14	0.142857142857143	0.214285714285714	129214285714286	127357142857143	985714285714286	978571428571429	0.00291418743684436	0.0113366243410218	-0.00842243690417749	-59012207309732	0.0059062278229416	0.0861574679418435	3524
ENSG00000165588	chr14	57276698	57278697	OTX2	5015	0.110709396284341	0.565189772096008	-0.454480375811667	-224845112502973	1.26259e-07	2.48246e-05	618	11	0	0	131818181818182	137636363636364	10	10	0.000174826950278331	0.00472218319050606	-0.00454735624022773	-481484356227804	0.0359035402199067	0.171584738507699	10449
ENSG00000248550	chr14	57278401	57280400	OTX2-AS1	100309464	0.0752770716205224	0.522711059174215	-0.447433987553693	-254545812957104	0.000166307	0.0095848	752	8	0	0.375	12.1	125125	10	9625	0.000161412040268394	0.00818139766028299	-0.0080199856200146	-558853040338828	0.0243945602273162	0.146353883706313	7240
ENSG00000126778	chr14	61124478	61126477	SIX1	6495	0.127260569781916	0.558392445687833	-0.431131875905917	-19195913530893	4.0692e-05	0.000303085	862	7	0.142857142857143	0	127285714285714	125285714285714	985714285714286	10	0.00305190593588206	0.00250612113344444	0.000545784802437624	-292452034999775	0.0128568810348994	0.112387096927327	34855
ENSG00000100767	chr14	73702705	73704704	PAPLN	89932	0.194007746732748	0.585750359942558	-0.39174261320981	-154917474554649	1.655e-05	0.00152798	1410	10	0.1	0.5	12.18	11.58	9.9	9.5	0.00294987362257249	0.00587481224852381	-0.00292493862595132	-274702236694926	0.15128843209275	0.285947149518617	22981
ENSG00000183484	chr14	105531283	105533282	GPR132	29933	0.235031645818191	0.751017011674009	-0.515985365855818	-232110836478726	3.80441e-09	1.36569e-06	256	11	0.0909090909090909	0.181818181818182	120636363636364	127727272727273	990909090909091	981818181818182	0.00217839221612026	0.00346236200014829	-0.00128396978402803	-315400667614849	0.074808094455409	0.228657924766977	28155
ENSG00000175779	chr15	38987299	38989298	C15orf53	400359	0.322219424202836	0.743775160742187	-0.421555736539351	-162998082826883	0.00342567	0.117844	1262	7	0.714285714285714	0.428571428571429	128714285714286	134714285714286	928571428571429	957142857142857	0.00600486150201847	0.00443443783647123	0.00157042366554725	-100585456177957	0.187400896208647	0.305806045823082	26618
ENSG00000137841	chr15	40599637	40601636	PLCB2	5330	0.121398714456331	0.649742582958002	-0.528343868501671	-270564764897211	1.3394e-09	5.99773e-07	216	9	0	0.111111111111111	120888888888889	128777777777778	10	988888888888889	0.000681107214981008	0.00266508121081182	-0.00198397399583081	-396906394412447	0.188165356459533	0.306305528732762	26683
ENSG00000188277	chr15	41060659	41062658	C15orf62	643338	0.206632227515146	0.758158380843808	-0.551526153328662	-212289081103761	3.67654e-12	5.5067e-09	372	12	0.0833333333333333	0.166666666666667	123083333333333	130083333333333	991666666666667	983333333333333	0.00227339718106973	0.00246310469251777	-0.000189707511448041	-102031702602455	0.297642183068959	0.376350310426854	39794
ENSG00000247982	chr15	57591063	57593062	LINC00926	283663	0.249515253650723	0.70527844509912	-0.455763191448397	-173006512355416	0.00385732	0.130083	1288	4	0.25	0	10125	11.15	9.75	10	0.00837837656098334	0.00195501775692265	0.00642335880406069	120799309406601	0.0832258382507754	0.236475273779072	23336
ENSG00000167173	chr15	75486484	75488483	C15orf39	56905	0.252293505753278	0.715391915305288	-0.46309840955201	-161022796168928	2.96619e-07	5.3683e-05	1110	2	0.5	0	12.55	12.7	9.5	10	0.00190367497356453	0.00122497206118152	0.000678702912383009	-0.273917093179075	0.184572688314865	0.304311986701252	38414
ENSG00000172183	chr15	89177884	89179883	ISG20	3669	0.387385134691499	0.768510309714526	-0.381125175023027	-136958488362089	0.00103222	0.290574	1878	6	0	0.166666666666667	140166666666667	138666666666667	10	983333333333333	0.00158469241178934	0.00295837295216809	-0.00137368054037875	-0.709799025971873	0.169382258633596	0.296044092467764	30876
ENSG00000167984	chr16	3626902	3628901	NLRC3	197358	0.102058869694161	0.584703165002711	-0.482644295308551	-258240797934787	8.13056e-11	6.54741e-08	412	8	0.25	0.125	122625	123125	9.75	9875	0.00570579468437769	0.00277816540010631	0.00292762928427139	-203407696221747	0.126014063316679	0.270753208064071	20216
ENSG00000241641	chr16	12173594	12175593	RPS23P6	NA	0.231020393739184	0.821708906274532	-0.590688512535347	-178692345700659	3.55078e-05	0.00273332	767	1	0	0	14.7	12.1	10	10	0.00201152447898542	0.000581754492068545	0.00142976998691688	178980694407688	0.18177695623958	0.302852359756909	26954
ENSG00000207639	chr16	14396324	14398323	MIR193B	574455	0.162607289585243	0.587641160148618	-0.425033870563375	-185849654003216	5.86663e-05	0.00406416	946	8	0.25	0.25	12625	11.85	9.75	9.75	0.0049139545483258	0.00531393301560892	-0.000399978467283123	-308613624168567	0.0401054777315418	0.179120797089458	36669
ENSG00000265462	chr16	21516957	21518956	MIR3680-1;MIR3680-2	100500917;100847041	0.0553022935402682	0.768421709595837	-0.713119416055569	-35753463784021	6.1593e-08	1.38189e-05	193	1	0	1	10.5	9.1	10	9	0.000112871522799361	0.00786233282213885	-0.00774946129933949	-612220398728463	0.211353517049085	0.31994021837773	28692
ENSG00000184730	chr16	28504470	28506469	APOBR	55911	0.253855785992942	0.760403901245129	-0.506548115252187	-229228148355978	5.89203e-10	3.15959e-07	291	8	0.125	0.125	133875	138375	9875	9875	0.00330835752217651	0.00267385206873202	0.000634505453444489	-214354448637775	0.221242934223727	0.32567127866822	33858
ENSG00000213658	chr16	28994647	28996646	LAT	27040	0.180277310972765	0.770404851418848	-0.590127540446083	-278140117946898	1.66903e-12	3.33428e-09	82	16	0	0.25	1293125	124125	10	9.75	0.000199338781725441	0.00237621463486404	-0.0021768758531386	-374131548463832	0.169892870604666	0.296280833805126	24904
ENSG00000266758	chr16	29610087	29612086	MIR3680-1;MIR3680-2	100500917;100847041	0.0463562493235356	0.73682857399154	-0.690472324668004	-372812962247285	3.63021e-10	2.16196e-07	72	1	1	0	14	13.7	9	10	0.0232685770624193	0.00127646203671202	0.0219921150257073	418816045239711	0.0921820873444418	0.244352292880503	16379
ENSG00000197471	chr16	29672800	29674799	SPN	6693;101929889	0.145903942588417	0.762066840840358	-0.616162898251941	-290166364137846	1.68879e-12	3.33428e-09	59	10	0.2	0.1	12.31	12.41	9.8	9.9	0.00463719485533973	0.00174195671150558	0.00289523814383415	-20784421690305	0.155058193724191	0.288183050833273	23370
ENSG00000103485	chr16	29673100	29675099	QPRT	23475;101929880	0.12967202964963	0.78216109691976	-0.65248906727013	-302925218500012	1.63564e-14	5.92048e-10	39	13	0.153846153846154	0.0769230769230769	121230769230769	122153846153846	984615384615385	992307692307692	0.00357926201668572	0.00151951120145561	0.00205975081523011	-255958399350092	0.131978668923101	0.274524732465463	22274
ENSG00000185905	chr16	29756828	29758827	C16orf54	283897;101929877	0.110479667760552	0.826538341594946	-0.716058673834393	-322121953723169	2.58217e-14	2.6007e-10	24	11	0	0.181818181818182	131363636363636	127909090909091	10	981818181818182	0.000161766902226393	0.00256531166572291	-0.00240354476349652	-430986712043405	0.158310100615558	0.289982007539443	23712
ENSG00000005844	chr16	30482479	30484478	ITGAL	3683	0.274401848822408	0.68785907850361	-0.413457229681203	-187419129886838	1.64708e-06	0.000233038	1087	7	0.142857142857143	0.142857142857143	137142857142857	138714285714286	985714285714286	985714285714286	0.00161500322347291	0.00193182914285111	-0.000316825919378196	-170816329436512	0.165908717180352	0.294151232272573	37805
ENSG00000169896	chr16	31269811	31271810	ITGAM	3684	0.31779087007588	0.682484335618764	-0.364693465542883	-149177376052943	8.59601e-05	0.00547473	1952	7	0.142857142857143	0	121571428571429	125571428571429	985714285714286	10	0.00154702466525479	0.0014990684030385	4.79563e+09	-162122504451904	0.126694845974246	0.27118303502377	42431
ENSG00000244551	chr16	49967439	49969438	RPL34P29	NA	0.0614701739231373	0.647150358293714	-0.585680184370577	-320081029777517	1.01369e-06	0.000153417	287	1	1	0	12.2	11	9	10	0.0220083515154734	0.00242207549474194	0.0195862760207314	318373534870503	0.0965858251171292	0.24855156702338	16875
ENSG00000167208	chr16	50714765	50716764	SNX20	124460	0.316606434240417	0.683358205085132	-0.366751770844715	-18974728304399	0.000211984	0.00116849	1903	10	0	0.1	14.33	13.88	10	9.9	0.000294537631097022	0.00306811439754881	-0.00277357676645179	-400497778635045	0.0371331446193598	0.174049343874664	18015
ENSG00000166971	chr16	53537824	53539823	AKTIP	64400	0.160492147302116	0.590365739347897	-0.429873592045781	-181619354332166	3.21455e-05	0.00254794	887	2	0	0	14.15	13	10	10	0.000592177546038439	0.00244602025807947	-0.00185384271204103	-205372279689553	0.521732777269924	0.558934145110283	40545
ENSG00000205364	chr16	56664645	56666644	MT1M	4499	0.165489231278756	0.576217475384999	-0.410728244106243	-235934172472587	0.00309486	0.108235	1242	11	0.545454545454545	0	111545454545455	116909090909091	945454545454546	10	0.00911455997072951	0.0128249143904897	-0.00371035441976018	-3686445286284	0.00568906296524937	0.0855117220937032	13511
ENSG00000159618	chr16	57574833	57576832	GPR114	221188	0.444077711311902	0.827524496140339	-0.383446784828437	-157399251550153	0.000756957	0.0337222	1558	4	0	0	16475	15.45	10	10	0.000323002978436901	0.000371269874200754	-4.82669e+09	-0.767112900182399	0.150859154662621	0.285619657947417	42429
ENSG00000260828	chr16	57635549	57637548	HMGB3P32	NA	0.135785272787251	0.847983344108524	-0.712198071321273	-259039936748284	6.83745e-08	1.49242e-05	199	2	0	0	13.8	15.35	10	10	0.000818725270812681	0.00145881059646639	-0.000640085325653705	-0.853629481968554	0.209045130402375	0.318666536258777	33799
ENSG00000140932	chr16	66611851	66613850	CMTM2	146225	0.176930968963534	0.80821943012775	-0.631288461164216	-277551153345099	1.77026e-09	7.37787e-08	104	13	0.0769230769230769	0.230769230769231	122461538461538	121076923076923	992307692307692	976923076923077	0.00181301300566606	0.00486255976890254	-0.00304954676323648	-34100261910434	0.113420222852285	0.262697367761057	18753
ENSG00000140931	chr16	66636277	66638276	CMTM3	123920	0.224396437708094	0.613457818593357	-0.389061380885263	-215113960623207	1.56088e-05	0.0014549	1466	8	0.25	0	13175	131375	9.75	10	0.00539935962465631	0.00466900335700498	0.00073035626765133	-298087622925134	0.0365228787920654	0.172858869707423	32902
ENSG00000252026	chr16	68317722	68319721	RNU6-1262P	NA	0.233682990735339	0.814750292701077	-0.581067301965737	-245812395041114	2.80875e-10	1.74287e-07	173	4	0	0	13225	15425	10	10	0.000812392894800238	0.00114283359223934	-0.0003304406974391	-133872502865538	0.355281270158647	0.418585688986732	37583
ENSG00000102908	chr16	69597497	69599496	NFAT5	10725	0.0730544074544628	0.446467086464071	-0.373412679009609	-202477568251366	4.08883e-05	0.00303594	1766	6	0	0	125833333333333	13.55	10	10	7.67084e+09	0.00196754346741329	-0.00189083510226512	-399713837381463	0.0770844904937574	0.230706396271401	23464
ENSG00000187624	chr17	258618	260617	C17orf97	400566	0.170028279867295	0.527201569187863	-0.357173289320567	-220306555187734	2.89939e-06	3.6824e-05	2136	15	0.333333333333333	0.133333333333333	117066666666667	12.3	966666666666667	986666666666667	0.00685558232765705	0.00385884734764309	0.00299673498001396	-147859961104949	0.0389095903779123	0.177061872309359	19843
ENSG00000108405	chr17	3819295	3821294	P2RX1	5023	0.175054413994628	0.589313242890852	-0.414258828896225	-162928125030068	5.39491e-08	1.25312e-05	1071	11	0.0909090909090909	0.181818181818182	128545454545455	130909090909091	990909090909091	981818181818182	0.00223359755628697	0.00377340910106339	-0.00153981154477642	-146945704651628	0.086066053141166	0.238837639380873	26102
ENSG00000174326	chr17	6946743	6948742	SLC16A11	162515	0.150782862083067	0.706246066373001	-0.555463204289934	-267434588276407	2.01052e-10	1.36452e-07	145	9	0.222222222222222	0.111111111111111	136111111111111	133222222222222	977777777777778	988888888888889	0.00486697386478478	0.002578099792407	0.00228887407237778	-275678230193577	0.0357260373662229	0.171280470822786	20778
ENSG00000072818	chr17	7238348	7240347	ACAP1	9744	0.140501303580445	0.555509166588287	-0.415007863007842	-207224646309345	8.24553e-10	4.02419e-07	1061	8	0	0.125	132125	137875	10	9875	0.000276974676455711	0.00270386549117065	-0.00242689081471494	-345183864741596	0.315414610054925	0.38804180793449	35296
ENSG00000132518	chr17	7904412	7906411	GUCY2D	3000	0.152144589321842	0.550530058853254	-0.398385469531412	-250433142642943	3.0586e-06	0.000385082	1298	8	0.125	0	127375	12525	9875	10	0.00303339913639753	0.00373703407303729	-0.000703634936639757	-370892268410999	0.114437102885353	0.263278072083061	33154
ENSG00000266152	chr17	12875643	12877642	RN7SL550P	NA	0.0831622688523496	0.746594795575583	-0.663432526723233	-301971599254092	1.01312e-12	1.13963e-08	43	3	0	0	12.3	133333333333333	10	10	0.00014019290088093	0.00188424486382327	-0.00174405196294234	-401318999857178	0.122661813622314	0.268748229781243	24541
ENSG00000235397	chr17	19209075	19211074	EPN2-AS1	100874018	0.0729383294737986	0.754226935607868	-0.681288606134069	-325275264306942	3.01227e-12	4.78419e-09	26	5	0.2	0	13.58	12.64	9.8	10	0.00456913725921504	0.00178341680858844	0.0027857204506266	-194475526691322	0.173062635357558	0.298161391553985	25206
ENSG00000166482	chr17	19290054	19292053	MFAP4	4239	0.285687773231236	0.703416232184598	-0.417728458953362	-164059708166018	2.15075e-06	0.000290124	1030	10	0.1	0	13.27	13.15	9.9	10	0.00225951461289526	0.00193131169855093	0.000328202914344334	-140148416966566	0.229325206644731	0.330479065858889	37618
ENSG00000108599	chr17	19881157	19883156	AKAP10	11216	0.182337344801611	0.593766685012444	-0.411429340210833	-179096441992031	1.90467e-05	0.00168496	1121	11	0.181818181818182	0.0909090909090909	133090909090909	138272727272727	981818181818182	990909090909091	0.00427124626568039	0.00158753545834498	0.00268371080733541	-0.369439262294821	0.191636451325887	0.308339046517677	36692
ENSG00000170298	chr17	20370353	20372352	LGALS9B	284194	0.104160034517111	0.475135853085554	-0.370975818568443	-208733112709809	0.00177286	0.0679666	1817	1	0	0	12.6	10.6	10	10	0.000417076983570335	0.00169412609759261	-0.00127704911402228	-202215565739869	0.134276988051674	0.275907541104402	28208
ENSG00000181481	chr17	29294303	29296302	RNF135	84282	0.0806760996377151	0.775630496185191	-0.694954396547476	-311505669139073	7.76382e-09	2.46153e-06	137	1	0	0	11.9	10.8	10	10	7.73306e+09	0.00176382729916042	-0.00168649672224285	-45115265234459	0.0115378492305356	0.107845495841951	25009
ENSG00000185862	chr17	29640631	29642630	EVI2B	2124	0.207807721967242	0.70511305932981	-0.497305337362568	-243526386494695	4.11599e-06	0.000484504	369	4	0	0.25	13775	13.45	10	9.75	0.00264824155511726	0.00355029446339626	-0.000902052908279	-263623913808815	0.553566112145403	0.587573863622201	40922
ENSG00000092871	chr17	33415839	33417838	RFFL	117584	0.0503173173624294	0.403510470503771	-0.353193153141341	-218950029230572	6.16092e-05	0.00421426	2244	7	0	0	136285714285714	135857142857143	10	10	5.99906e+09	0.00124738535840727	-0.00118739473946267	-296466852377052	0.385131300185693	0.442262079441262	37825
ENSG00000108753	chr17	36104738	36106737	HNF1B	6928	0.106051501149791	0.691043115417548	-0.584991614267757	-284694172391128	1.01304e-09	4.77576e-07	94	11	0	0.181818181818182	136818181818182	127090909090909	10	981818181818182	0.00042213885749431	0.0048013532686111	-0.00437921441111679	-506840699106631	0.0580604717635836	0.207684645600183	12143
ENSG00000214553	chr17	37182030	37184029	LRRC37A11P	342666	0.164585613057577	0.64398893376752	-0.479403320709944	-205114963324467	0.0170091	0.441343	1673	4	0.25	0	12.15	12.8	9.75	10	0.00576827287221894	0.0101153892010676	-0.00434711632884864	-318760386391676	0.0383804429060529	0.176150984580232	11085
ENSG00000141748	chr17	37323238	37325237	ARL5C	390790	0.290073726648541	0.693307552187466	-0.403233825538926	-126500978021385	2.39965e-06	0.00205179	2312	3	0	0	121333333333333	118666666666667	10	10	0.000549422180038532	0.0021768109891518	-0.00162738880911327	-18861113229329	0.10896349298746	0.258713614092913	25442
ENSG00000126353	chr17	38721225	38723224	CCR7	1236	0.130567785424742	0.758132380708911	-0.627564595284168	-301934769651604	3.28817e-13	1.02018e-09	47	3	0	0	14.9	16.5	10	10	0.000191885346934545	0.000876815419161967	-0.000684930072227422	-301972129273399	0.296085128938636	0.375285569081143	34269
ENSG00000126561	chr17	40438065	40440064	STAT5A	6776	0.123669593893987	0.65411926855142	-0.530449674657433	-255001940937012	1.91703e-11	1.32172e-07	209	13	0.230769230769231	0.153846153846154	109923076923077	114615384615385	976923076923077	984615384615385	0.00372516398102002	0.00247931279841144	0.00124585118260859	-278442860927841	0.129842867534946	0.273052316546076	28457
ENSG00000131096	chr17	42081338	42083337	PYY	5697	0.0997248859181377	0.460127265196233	-0.360402379278096	-216067970465717	0.0478834	1.05668	2053	17	0.117647058823529	0	125117647058824	12.9	988235294117647	10	0.00167748296728154	0.0114084928491821	-0.00973100988190052	-58588107293924	0.00333807451004933	0.0707486749950799	2512
ENSG00000198336	chr17	45276312	45278311	MYL4	4635	0.140366744714449	0.829043456494312	-0.688676711779862	-252409529825401	3.08402e-12	4.78419e-09	149	2	0	0	13.5	13	10	10	0.000239829265469181	0.000827718690651897	-0.000587889425182716	-175926177928189	0.422440771617874	0.472708796558053	38817
ENSG00000159182	chr17	46799385	46801384	PRAC1	84366	0.0839165839970707	0.521640649565614	-0.437724065568543	-243351083568532	2.28263e-07	4.27363e-05	795	22	0.272727272727273	0.0909090909090909	121272727272727	122545454545455	972727272727273	990909090909091	0.00537180999143788	0.00519665873455715	0.000175151256880734	-436810456076246	0.0149403884588499	0.11975205952392	40050
ENSG00000229637	chr17	46799030	46801029	PRAC2	100422978	0.0896875571020564	0.535184016261917	-0.445496459159861	-235729392462851	8.75225e-07	0.000134809	704	18	0.277777777777778	0.111111111111111	121388888888889	120777777777778	972222222222222	988888888888889	0.00529215144869643	0.00559433110554198	-0.000302179656845551	-437389906513292	0.0136870071333749	0.115707616594241	38034
ENSG00000199492	chr17	48043041	48045040	RNU6-1313P	NA	0.172857512866515	0.673348910404363	-0.500491397537848	-213043055132018	6.95497e-07	0.000112299	368	5	0.2	0	12.8	11.98	9.8	10	0.00411754290949862	0.0040237885182236	9.37544e+09	-271867167261158	0.0302937056692936	0.159592164881921	41545
ENSG00000136457	chr17	48545828	48547827	CHAD	1101	0.254912608275251	0.745207133729013	-0.490294525453762	-203713445492892	5.47766e-08	1.26557e-05	460	13	0.153846153846154	0.153846153846154	123769230769231	123923076923077	984615384615385	984615384615385	0.0023335015991422	0.00270812016398918	-0.000374618564846984	-236606005994886	0.0613402066012017	0.21208096903047	36987
ENSG00000005379	chr17	56405653	56407652	BZRAP1	9256	0.0539961511324696	0.419660769774791	-0.365664618642321	-236234414688615	7.40353e-07	0.000117795	1929	11	0.272727272727273	0.363636363636364	118818181818182	118181818181818	972727272727273	963636363636364	0.00554319477113575	0.00386267784088729	0.00168051693024847	-33789708149692	0.0931200397518232	0.245269519189979	25055
ENSG00000265206	chr17	56409370	56411369	MIR142	406934	0.0620087049458582	0.728070478931622	-0.666061773985764	-33925446645792	6.98916e-15	1.01194e-10	20	4	0	0	11575	12775	10	10	6.19087e+09	0.00181360370503466	-0.0017516949742859	-493521789378495	0.296016108994219	0.375244585153156	34265
ENSG00000136490	chr17	61778033	61780032	LIMD2	80774	0.0837535612759384	0.507747043125652	-0.423993481849713	-250009958485492	9.94089e-12	1.13963e-08	959	4	0	0	13625	14.2	10	10	0.000112386465645889	0.00107405711392795	-0.000961670648282065	-354535302302118	0.120350327490242	0.267201841385512	30784
ENSG00000108622	chr17	62097495	62099494	ICAM2	3384	0.19955394916131	0.64901061517559	-0.44945666601428	-230182382232551	1.25353e-09	5.67168e-07	678	7	0	0.142857142857143	132142857142857	147285714285714	10	985714285714286	0.00035448446134311	0.00196001208335213	-0.00160552762200902	-329733519327793	0.250637469876762	0.344406489768017	31608
ENSG00000213179	chr17	65779369	65781368	RPL17P41	NA	0.176151756663549	0.628896553271551	-0.452744796608001	-177933799350309	2.28359e-06	0.000302409	783	2	0	0	13.7	13.75	10	10	0.000446392894233854	0.00215867066166761	-0.00171227776743375	-214569357050132	0.146780730664689	0.283163224248209	24801
ENSG00000108950	chr17	66597031	66599030	FAM20A	54757	0.184354686080739	0.648603381021484	-0.464248694940744	-253441229701225	3.63346e-11	2.16196e-07	555	4	0	0.25	12.7	11.9	10	9.75	0.000243788873227737	0.00210648627370024	-0.0018626974004725	-344580381639958	0.17824566593688	0.300963216545552	25724
ENSG00000167895	chr17	76125351	76127350	TMC8	147138	0.072768727504247	0.659500189269	-0.586731461764753	-302312269507121	2.6405e-12	4.77887e-09	89	9	0.111111111111111	0.222222222222222	137888888888889	130111111111111	988888888888889	977777777777778	0.00264676707462058	0.00333904178790213	-0.000692274713281548	-426312407003532	0.0789252178927405	0.232537233542265	33247
ENSG00000266392	chr17	79374079	79376078	MIR4740	100616294	0.207647566863603	0.637336983698713	-0.42968941683511	-174328389595191	6.8811e-06	7.32567e-05	890	9	0	0.111111111111111	125333333333333	124111111111111	10	988888888888889	0.000632345909510098	0.00425358033167656	-0.00362123442216646	-285475003161267	0.0604857699580032	0.211063903698154	13877
ENSG00000141526	chr17	80184773	80186772	SLC16A3	9123;102465472	0.282958176429591	0.674673378193006	-0.391715201763414	-186130224708558	0.000104646	0.00651532	1411	12	0.166666666666667	0.0833333333333333	117166666666667	115083333333333	983333333333333	991666666666667	0.00247079895877916	0.00441108465237302	-0.00194028569359386	-193723095947688	0.0532331639815919	0.200645236958038	23103
ENSG00000041353	chr18	52383591	52385590	RAB27B	5874	0.0445504103150244	0.505724250604206	-0.461173840289182	-320555053631876	2.1627e-08	5.76313e-06	576	2	0	0	13.75	14.05	10	10	6.11808e+08	0.00366188558750082	-0.00360070477884265	-604374052083204	0.485155478329771	0.526477445303187	40023
ENSG00000101542	chr18	58999315	59001314	CDH20	28316	0.0782905766257288	0.457175591478034	-0.378885014852305	-239575970031968	0.000275939	0.0147064	1643	7	0.428571428571429	0.285714285714286	117142857142857	122714285714286	957142857142857	971428571428571	0.0073271290865628	0.00725305186901533	7.40772e+09	-369219884379067	0.0249000067834826	0.147552072939611	41925
ENSG00000205744	chr19	6482069	6484068	DENND1C	79958	0.0992378232329272	0.500344552070638	-0.401106728837711	-217638507475483	1.10794e-08	3.22985e-06	1251	3	0	0.333333333333333	11.1	10.5	10	966666666666667	0.000184607271423018	0.00101511575605201	-0.000830508484628988	-244506486891347	0.345636489560006	0.411264239938584	36504
ENSG00000141968	chr19	6771225	6773224	VAV1	7409	0.152620065056322	0.706668158256384	-0.554048093200061	-280324121897661	2.62319e-11	2.42427e-08	150	9	0.111111111111111	0	126555555555556	126444444444444	988888888888889	10	0.00160905865071688	0.00199999516018842	-0.000390936509471547	-381775018369574	0.110534789025709	0.26000536253782	36780
ENSG00000198723	chr19	7556362	7558361	C19orf45	374877	0.12903689275577	0.602888278256008	-0.473851385500238	-218702489508133	3.15093e-07	5.65553e-05	487	2	0	0	13.2	12.9	10	10	0.000390921607187513	0.00249027601403739	-0.00209935440684987	-32387090699426	0.327588894709732	0.397495634567476	35797
ENSG00000133246	chr19	8567497	8569496	PRAM1	84106	0.277148338884685	0.739004344738241	-0.461856005853556	-167771678141505	5.36242e-09	1.8197e-06	957	8	0.125	0	12825	13075	9875	10	0.00330209922433367	0.0020329040757023	0.00126919514863137	-0.290239972143416	0.121604417103533	0.267948336485072	38125
ENSG00000076662	chr19	10450000	10451999	ICAM3	3385	0.296857798169927	0.654663797431297	-0.35780599926137	-186712968709111	1.93907e-06	0.000268234	2121	11	0.0909090909090909	0.272727272727273	126272727272727	125727272727273	990909090909091	972727272727273	0.0022715628580216	0.00245444186567536	-0.00018287900765376	-22066291316514	0.205105587555249	0.316095376855588	39924
ENSG00000188868	chr19	12444035	12446034	ZNF563	147837	0.237346270926594	0.628535510903351	-0.391189239976757	-234636089659694	0.000404238	0.0202988	1423	13	0.153846153846154	0.230769230769231	124384615384615	125153846153846	984615384615385	976923076923077	0.00369155356588533	0.00506384946760863	-0.0013722959017233	-262016309508773	0.222751429373151	0.326563760167821	29628
ENSG00000104903	chr19	13213476	13215475	LYL1	4066	0.102699508635536	0.457534902726597	-0.354835394091061	-173909269609299	0.00797306	0.0237042	2197	9	0.111111111111111	0.222222222222222	117555555555556	118111111111111	988888888888889	977777777777778	0.00243679924276457	0.00452351826312409	-0.00208671902035952	-304632924537063	0.135935603249673	0.27685149073167	22113
ENSG00000127533	chr19	16998171	17000170	F2RL3	9002	0.20596677919227	0.595722144333423	-0.389755365141153	-207852740104457	4.98466e-10	2.77582e-07	1447	11	0	0.0909090909090909	125090909090909	137636363636364	10	990909090909091	0.000130562789643224	0.00174450244389952	-0.0016139396542563	-389342028613468	0.136123486525765	0.276897905304451	25539
ENSG00000130303	chr19	17515958	17517957	BST2	684	0.182269409320927	0.674684843254091	-0.492415433933164	-197303598354771	8.08892e-10	4.02419e-07	520	11	0	0	140090909090909	122727272727273	10	10	0.000516489485382706	0.00209085404429781	-0.0015743645589151	-252674129421426	0.162229710560634	0.291957468042393	25825
ENSG00000141971	chr19	17515031	17517030	MVB12A	93343	0.195013368352156	0.683747882433226	-0.48873451408107	-191946395173806	4.15791e-10	2.37635e-08	579	11	0	0	137818181818182	124090909090909	10	10	0.000500481847774057	0.00181553551834668	-0.00131505367057263	-236241772742861	0.15747264469858	0.289510784522456	27939
ENSG00000105639	chr19	17958381	17960380	JAK3	3718	0.166663063552411	0.633784581545012	-0.467121517992601	-258206492625961	2.69371e-10	1.69571e-07	535	15	0.0666666666666667	0.133333333333333	14.32	132933333333333	993333333333333	986666666666667	0.000312527437297487	0.00254270013506479	-0.00223017269776731	-516887604750076	0.0377086349210297	0.174974874658484	21136
ENSG00000105707	chr19	35529910	35531909	HPN	3249	0.157139860984344	0.687425789587546	-0.530285928603202	-219614029786413	3.46591e-09	1.25454e-06	319	13	0.230769230769231	0	12.6	121307692307692	976923076923077	10	0.0035907738885619	0.00260284040521444	0.000987933483347457	-167476853996168	0.143539093621992	0.281315646805915	30556
ENSG00000126246	chr19	36232855	36234854	IGFLR1	79713	0.346583119916417	0.831921446599302	-0.485338326682884	-214783469928637	6.68131e-08	1.4657e-05	396	10	0.1	0.1	13.22	13.12	9.9	9.9	0.0021595822804404	0.00134535420090964	0.000814228079530754	-143557946212976	0.298948703658087	0.377080895459945	34434
ENSG00000167604	chr19	36392706	36394705	NFKBID	84807	0.0996697777556693	0.536062733624782	-0.436392955869112	-236782132066767	2.68755e-06	0.000344355	809	8	0	0.125	130375	123375	10	9875	0.000184485123854462	0.00616966096175404	-0.00598517583789958	-515001324379942	0.248717129367021	0.342982958638197	31494
ENSG00000126264	chr19	36391882	36393881	HCST	10870	0.104487976772687	0.602234604610204	-0.497746627837517	-268811519589047	6.9742e-09	2.24394e-06	329	7	0	0	134714285714286	127714285714286	10	10	0.000192749590794906	0.00427205971925102	-0.00407931012845612	-48481328461384	0.275501641168886	0.360852570338496	33159
ENSG00000167645	chr19	38807414	38809413	YIF1B	90522	0.0577289445514348	0.516542031825286	-0.458813087273851	-282021501968268	4.09252e-09	1.43647e-07	589	2	0.5	0	12.6	12.65	9.5	10	0.0108301536026309	0.00113369754599525	0.00969645605663566	0.200873552683312	0.298201985015122	0.376685029850709	39802
ENSG00000187994	chr19	39368420	39370419	RINL	126432	0.23972459876675	0.784887150274178	-0.545162551507427	-2103779202793	1.079e-11	1.17169e-08	389	7	0.285714285714286	0.285714285714286	119285714285714	109285714285714	971428571428571	971428571428571	0.0068431243001612	0.00412869615368726	0.00271442814647394	0.281269319323471	0.0816297049444647	0.235092684257245	38274
ENSG00000272311	chr19	39753522	39755521	IFNL4P1	NA	0.261643970314257	0.737333235958418	-0.475689265644161	-173894652907857	2.71674e-05	0.0022477	854	5	0.2	0.2	13.26	11.88	9.8	9.8	0.00263089983943508	0.00339307288483975	-0.000762173045404668	-281079835658982	0.0189896506359153	0.131610977816495	32604
ENSG00000105737	chr19	42573151	42575150	GRIK5	2901	0.332346720730866	0.76195160103092	-0.429604880300054	-162571835747264	3.07122e-05	0.00246583	1076	2	0	0	12.75	15.6	10	10	0.000301936722551619	0.00178577950235283	-0.00148384277980121	-246543771739387	0.0303517032554733	0.159665324283001	26539
ENSG00000104941	chr19	46318078	46320077	RSPH6A	81492	0.140612088410175	0.716180094294697	-0.575568005884522	-243961872256997	5.74338e-10	3.11837e-07	181	11	0.181818181818182	0	114727272727273	118454545454545	981818181818182	10	0.00398563266948295	0.00422686746090803	-0.000241234791425082	-152401316343637	0.386302801129369	0.44318555954294	38934
ENSG00000104894	chr19	49836928	49838927	CD37	951	0.172045638367957	0.574791799911697	-0.40274616154374	-226248814218453	1.7417e-05	0.000157939	1230	8	0.125	0.125	11.9	12.35	9875	9875	0.00304775855910678	0.00321572539927741	-0.000167966840170622	-339889549223437	0.0977762940860651	0.249530617504249	40180
ENSG00000142405	chr19	54327149	54329148	NLRP12	91662	0.309911167232545	0.694530241288307	-0.384619074055763	-159872265212254	8.1619e-05	0.00526062	1543	8	0.25	0	130125	12575	9.75	10	0.00185931280162146	0.00159585895966536	0.000263453841956093	-0.866480155423508	0.0251770307613478	0.1479839904463	38590
ENSG00000179909	chr19	58220080	58222079	ZNF154	7710	0.146776039276202	0.735004041757487	-0.588228002481285	-295803921687242	9.25108e-08	1.96015e-06	205	12	0.416666666666667	0.166666666666667	11.95	12625	958333333333333	983333333333333	0.00850007944589683	0.0071428704068436	0.00135720903905324	-312435597123937	0.0528591834517312	0.200340916277686	27564
ENSG00000196209	chr20	1471734	1473733	SIRPB2	284759	0.322925099864977	0.714237338730244	-0.391312238865266	-170770171348478	2.73371e-05	0.00225744	1421	11	0.0909090909090909	0	127909090909091	133363636363636	990909090909091	10	0.000698556864402203	0.00178366944777462	-0.00108511258337242	-224133029041609	0.172025670319972	0.297560144480444	29731
ENSG00000101307	chr20	1600208	1602207	SIRPB1	10326;100653194	0.242027616072847	0.60806131445317	-0.366033698380322	-21614181606701	1.24695e-06	1.84227e-05	1918	4	0	0	13525	12525	10	10	0.000426965773082595	0.00192126130262904	-0.00149429552954644	-377791877194342	0.357135071185813	0.420074249119315	36925
ENSG00000242348	chr20	1645506	1647505	RN7SL561P	NA	0.222447192028322	0.768006030670526	-0.545558838642203	-17428783400788	1.7598e-05	0.000158916	842	1	0	0	12.3	12.9	10	10	0.00125539440736523	0.000729557039313264	0.000525837368051968	0.783048004416546	0.314100733252601	0.387261288371248	35227
ENSG00000263905	chr20	3073361	3075360	RN7SL555P	NA	0.200425854603378	0.642689335328987	-0.442263480725608	-239735433182584	3.25394e-06	0.000404981	740	5	0	0.2	12.6	12.4	10	9.8	0.000368910300089309	0.00633139302194803	-0.00596248272185872	-532704238379172	0.0814199674258337	0.234816586238585	15050
ENSG00000125810	chr20	23066478	23068477	CD93	22918	0.245763012867684	0.695482102473295	-0.449719089605611	-226091321990794	1.88613e-06	0.000261744	673	11	0	0.0909090909090909	123090909090909	12.4	10	990909090909091	0.000798197823727385	0.00310594401004142	-0.00230774618631403	-414675867029251	0.0358527079006192	0.171467051097564	20664
ENSG00000101082	chr20	35274120	35276119	SLA2	84174	0.295133043488306	0.727394108231414	-0.432261064743108	-216151386598415	1.85541e-08	5.06866e-06	846	13	0.153846153846154	0.0769230769230769	124230769230769	129076923076923	984615384615385	992307692307692	0.00131981523977511	0.00294775919014109	-0.00162794395036598	-318236029120906	0.140944106964525	0.279944152691563	25433
ENSG00000101445	chr20	37432848	37434847	PPP1R16B	26051	0.0888513696059398	0.452165179603627	-0.363313809997687	-21124740756728	1.37305e-05	0.00130503	1982	12	0.333333333333333	0.0833333333333333	122583333333333	123166666666667	966666666666667	991666666666667	0.00720658780105824	0.00295131003664885	0.00425527776440938	-223375608350631	0.0674324601675252	0.219402088936755	13348
ENSG00000230758	chr20	47654640	47656639	SNAP23P	NA	0.0346174421824391	0.800411364135308	-0.765793921952869	-418297469011983	1.486e-08	4.19129e-06	154	1	0	1	9.3	10.8	10	9	7.49002e+09	0.00909950637606277	-0.00902460616260587	-692467464464989	0.390821434265407	0.446882349718383	37987
ENSG00000042062	chr20	49307566	49309565	FAM65C	140876	0.147559162055688	0.698654398835509	-0.551095236779821	-276668766563873	4.06753e-10	2.3557e-07	160	11	0	0	138363636363636	132272727272727	10	10	0.000293444052553511	0.00344904441361085	-0.00315560036105734	-495960242659364	0.024354281981427	0.146213212459608	15995
ENSG00000171940	chr20	52225947	52227946	ZNF217	7764	0.310159959365238	0.740862198435551	-0.430702239070312	-186254490495744	0.00243839	0.0894543	1184	7	0.428571428571429	0.285714285714286	13.1	129714285714286	957142857142857	971428571428571	0.00698441770818086	0.00433558726307867	0.00264883044510219	-190105890780926	0.0549166446692304	0.202960338214432	18677
ENSG00000087589	chr20	54985668	54987667	CASS4	57091	0.340797908732015	0.696499666075676	-0.35570175734366	-176504228697266	1.89235e-05	0.0106748	2181	12	0.166666666666667	0.166666666666667	129083333333333	13.3	983333333333333	983333333333333	0.0031491691152659	0.00380509200655219	-0.000655922891286287	-161743417526902	0.0945165195772655	0.246573323044008	33634
ENSG00000124256	chr20	56195133	56197132	ZBP1	81030	0.32734495550514	0.742926518277554	-0.415581562772415	-18615178938829	0.000391248	0.0198068	1046	10	0.1	0.1	13.53	13.4	9.9	9.9	0.00152745382675189	0.00183050142571582	-0.000303047598963931	-216486227416091	0.194876065758835	0.31003724241084	38020
ENSG00000176659	chr20	58629480	58631479	C20orf197	284756	0.178473846307828	0.656830406681513	-0.478356560373686	-220724366693445	3.92083e-09	1.39595e-06	450	9	0.111111111111111	0.111111111111111	141333333333333	137444444444444	988888888888889	988888888888889	0.00363532132685755	0.00207025614935038	0.00156506517750717	-155002191835878	0.0551822124576843	0.203212766452902	25899
ENSG00000101194	chr20	61582552	61584551	SLC17A9	63910	0.245926647690233	0.680610971730387	-0.434684324040154	-165089313242632	1.3194e-06	0.000192961	1015	12	0.166666666666667	0.0833333333333333	114833333333333	12.45	983333333333333	991666666666667	0.00247557856746577	0.00294314663921096	-0.000467568071745186	-0.606499788170489	0.270179651604434	0.357300147574675	35834
ENSG00000212136	chr21	38416330	38418329	RNU6-696P	NA	0.272897183498507	0.776445320163136	-0.503548136664629	-228089270819654	1.31136e-08	3.74299e-06	305	6	0.5	0.166666666666667	117333333333333	129833333333333	9.5	983333333333333	0.00592181946759376	0.00310497359152546	0.0028168458760683	-115568320802287	0.13679920615852	0.277288983417382	24055
ENSG00000230366	chr21	38579304	38581303	DSCR9	257203	0.258051493379025	0.623019513676988	-0.364968020297963	-168963784686411	3.22262e-05	0.00254968	1941	5	0	0.4	13.7	13.74	10	9.6	0.000452565294738024	0.00439970121589696	-0.00394713592115893	-400370815403388	0.0375066838637627	0.174688003464121	12560
ENSG00000177398	chr21	43481568	43483567	UMODL1	89766	0.0760396282489346	0.616111742570273	-0.540072114321339	-288138834906016	8.1398e-11	6.54741e-08	186	9	0.111111111111111	0.111111111111111	135222222222222	137222222222222	988888888888889	988888888888889	0.00277860352884464	0.00361348862429541	-0.000834885095450771	-437686856937825	0.0571395914782913	0.206607369669405	31909
ENSG00000128322	chr22	23921996	23923995	IGLL1	3543	0.239139792453433	0.602236925624096	-0.363097133170663	-134092600249411	0.000518979	0.0247718	1990	6	0	0	129333333333333	13.55	10	10	0.00328145914595264	0.00125736100214295	0.0020240981438097	0.153549971211252	0.0530883629294743	0.200512560136955	40634
ENSG00000099985	chr22	30662330	30664329	OSM	5008	0.0666682383362116	0.767719979491915	-0.701051741155703	-33523922759369	2.10727e-15	4.57657e-11	18	10	0.2	0	13.37	12.91	9.8	10	0.00410453504249565	0.00136377739836982	0.00274075764412583	-249708678144929	0.122124436516051	0.268290508623413	19748
ENSG00000100092	chr22	38029161	38031160	SH3BP1	23616	0.315558632071403	0.705417151391898	-0.389858519320494	-132161341336315	0.00888374	0.257421	2061	2	0	0.5	14.45	13.75	10	9.5	0.000692913622670546	0.00423897063901	-0.00354605701633945	-253909188070565	0.116210828882075	0.26454853300768	19078
ENSG00000235568	chr22	42827902	42829901	NFAM1	150372	0.393968400448358	0.811746451406962	-0.417778050958604	-169163440951468	3.42902e-05	0.00266445	1026	12	0.25	0	127166666666667	13.1	9.75	10	0.00311576030188613	0.00149660331227424	0.0016191569896119	-0.451819090079299	0.0943639884725472	0.246349157210091	35223
