# Supplementary material for: Extensive Placental Methylation Profiling in Normal Pregnancies
Source: Int J Mol Sci. 2021 Feb 21;22(4):2136. doi: 10.3390/ijms22042136 (PMC7924820; doi:10.3390/ijms22042136)
Supplement: Supplementary file 1 [file ijms-22-02136-s001.zip › Supplementary material/supplementary_table_14_IPA_placenta_diseases_and_functions_array_promoters_hypo.xlsx]

## Sheet: Sheet0
© 2000-2021 QIAGEN. All rights reserved.
Categories	Functions	Diseases or Functions Annotation	p-value	Molecules	# Molecules
Post-Translational Modification,Protein Folding,Protein Trafficking	cross-linkage	Cross-linkage of protein	1,60E-04	KRT8,TGM2	2
Hereditary Disorder,Neurological Disease,Organismal Injury and Abnormalities	Tourette syndrome	Tourette syndrome	1,65E-04	DRD3,GZMB,SCN1A,SOX5	4
Gastrointestinal Disease	heartburn	Heartburn	2,39E-04	DRD3,HTR4	2
Cancer,Dermatological Diseases and Conditions,Organismal Injury and Abnormalities	skin carcinoma	Skin carcinoma	7,37E-04	ADCK5,CTNNA2,DPPA2,FAP,GRXCR1,KRT8,KRTAP13-2,MFSD6L,NDST4,OR10J1,OR10Z1,OR5M1,OR6C4,PPP3R2,SCN1A,SLCO1B1,TRIM51,TRIML2	18
Cancer,Dermatological Diseases and Conditions,Organismal Injury and Abnormalities	squamous cell skin cancer	Skin squamous cell carcinoma	9,61E-04	CTNNA2,DPPA2,FAP,GRXCR1,KRTAP13-2,MFSD6L,NDST4,OR10J1,OR10Z1,OR5M1,PPP3R2,SCN1A,TRIML2	13
Digestive System Development and Function,Gastrointestinal Disease,Organ Morphology,Organismal Development,Organismal Injury and Abnormalities	abnormal morphology	Abnormal morphology of colon	9,62E-04	DACT1,KRT8,NDST4	3
Cardiovascular System Development and Function,Organ Development,Organ Morphology	relaxation	Relaxation of heart ventricle	1,03E-03	SLN,TGM2	2
Cardiovascular System Development and Function,Cell Morphology,Embryonic Development,Organ Development,Organ Morphology,Organismal Development,Skeletal and Muscular System Development and Function,Tissue Development,Tissue Morphology	surface area	Surface area of ventricular myocytes	1,22E-03	C10orf71,mir-30	2
Behavior	bobbing	Bobbing	1,22E-03	DRD3,SCN1A	2
Gastrointestinal Disease	dyspepsia	Dyspepsia	1,42E-03	DRD3,HTR4	2
Cancer,Gastrointestinal Disease,Organismal Injury and Abnormalities	non-colon gastrointestinal cancer	Non-colon gastrointestinal cancer	1,44E-03	ADAM7,ADCK5,ALDOB,C10orf71,CLCNKA,CTNNA2,DNAJC6,ETS1,FAP,GRXCR1,GZMB,HRCT1,IFI16,KRT8,LRRC53,MFSD6L,mir-30,MTFR1L,MTMR11,MUC15,NDST4,ODAPH,OR10J1,OR10S1,OR10Z1,OR51A7,OR5M1,OR5R1,OR6K3,PPP3R2,PRDM9,RAB14,RIMKLB,SCN1A,SEC23A,SH3TC1,SLC16A4,SLCO1B1,SOX5,STEAP2,TGM2,TMPRSS15,TRIM51,TRIM60,TRIML2	45
Cell Death and Survival,Organismal Injury and Abnormalities	cell death	Cell death of intestinal epithelial cells	1,51E-03	CASP4,KRT8,NDST4	3
Organismal Injury and Abnormalities	shock response	Shock Response	1,71E-03	CASP4,DRD3,IFI16,PDCD1LG2,SCN1A,TGM2	6
Cellular Development,Cellular Growth and Proliferation,Connective Tissue Development and Function,Tissue Development	development	Development of adipocytes	1,86E-03	mir-30,SLN	2
Inflammatory Response	inflammatory response	Inflammatory response of cells	2,02E-03	ETS1,STEAP2,TGM2	3
Organismal Injury and Abnormalities,Psychological Disorders,Reproductive System Disease	postpartum depression	Postpartum depression	2,91E-03	DRD3,SCN1A	2
Cell-To-Cell Signaling and Interaction,Hematological System Development and Function,Inflammatory Response	immune response	Immune response of CD8+ T lymphocyte	3,21E-03	GZMB,PDCD1LG2	2
Gastrointestinal Disease,Organismal Injury and Abnormalities	gastroparesis	Gastroparesis	3,21E-03	DRD3,HTR4	2
Cancer,Gastrointestinal Disease,Organismal Injury and Abnormalities	gastroesophageal adenocarcinoma	Gastroesophageal adenocarcinoma	3,52E-03	ADAM7,ALDOB,CTNNA2,DNAJC6,FAP,IFI16,LRRC53,MFSD6L,MTMR11,MUC15,NDST4,OR10J1,OR10S1,OR51A7,OR6K3,PRDM9,RAB14,RIMKLB,SCN1A,SH3TC1,SLC16A4,SOX5,TMPRSS15,TRIM51,TRIML2	25
Cell Death and Survival	apoptosis	Apoptosis of lymphoblasts	3,52E-03	CASP4,GZMB	2
Infectious Diseases,Organismal Injury and Abnormalities	septic shock	Septic shock	3,56E-03	CASP4,IFI16,PDCD1LG2,SCN1A,TGM2	5
Cancer,Gastrointestinal Disease,Organismal Injury and Abnormalities	gastro-esophageal carcinoma	Gastro-esophageal carcinoma	3,77E-03	ADAM7,ADCK5,ALDOB,C10orf71,CTNNA2,DNAJC6,FAP,GZMB,IFI16,LRRC53,MFSD6L,mir-30,MTMR11,MUC15,NDST4,ODAPH,OR10J1,OR10S1,OR10Z1,OR51A7,OR5M1,OR6K3,PRDM9,RAB14,RIMKLB,SCN1A,SEC23A,SH3TC1,SLC16A4,SLCO1B1,SOX5,STEAP2,TMPRSS15,TRIM51,TRIM60,TRIML2	36
Developmental Disorder,Hereditary Disorder,Organismal Injury and Abnormalities,Respiratory Disease	primary ciliary dyskinesia 1	Primary ciliary dyskinesia 1	4,03E-03	DNAI1	1
Embryonic Development,Organismal Development,Tissue Development	formation	Formation of hindgut	4,03E-03	DACT1	1
Cancer,Cellular Response to Therapeutics,Organismal Injury and Abnormalities	chemosensitivity	Chemosensitivity of glioblastoma cells	4,03E-03	TGM2	1
Cell-To-Cell Signaling and Interaction,Inflammatory Response	immune response	Immune response of myeloma cell lines	4,03E-03	PDCD1LG2	1
Hereditary Disorder,Neurological Disease,Organismal Injury and Abnormalities	susceptibility to familial febrile seizures type 3A	Susceptibility to familial febrile seizures type 3A	4,03E-03	SCN1A	1
Developmental Disorder,Hereditary Disorder,Metabolic Disease,Organismal Injury and Abnormalities,Renal and Urological Disease	combined malonic and methylmalonic aciduria	Combined malonic and methylmalonic aciduria	4,03E-03	ACSF3	1
Auditory Disease,Hereditary Disorder,Neurological Disease,Organismal Injury and Abnormalities	autosomal recessive deafness type 25	Autosomal recessive deafness type 25	4,03E-03	GRXCR1	1
Cellular Development,Cellular Growth and Proliferation,Nervous System Development and Function	neuritic differentiation	Neuritic differentiation of neuroblastoma cell lines	4,03E-03	TGM2	1
Endocrine System Disorders,Gastrointestinal Disease,Organismal Injury and Abnormalities	dysplasia	Dysplasia of exocrine region of pancreas	4,03E-03	KRT8	1
Developmental Disorder,Hematological Disease	aplasia	Aplasia of bone marrow	4,03E-03	HTR4	1
Molecular Transport	transport	Transport of rifampin	4,03E-03	SLCO1B1	1
Connective Tissue Disorders,Developmental Disorder,Organismal Injury and Abnormalities,Skeletal and Muscular Disorders	caudal agenesis	Caudal agenesis	4,03E-03	DACT1	1
Lipid Metabolism,Molecular Transport,Small Molecule Biochemistry	quantity	Quantity of pravastatin	4,03E-03	SLCO1B1	1
Cellular Assembly and Organization	quantity	Quantity of membrane blebs	4,03E-03	SLC16A4	1
Cancer,Cell Death and Survival,Organismal Injury and Abnormalities,Tumor Morphology	apoptosis	Initiation of apoptosis of tumor cells	4,03E-03	GZMB	1
Cell-To-Cell Signaling and Interaction	binding	Binding of Porphyromonas gingivalis ATCC 33277	4,03E-03	TGM2	1
Cellular Development	epithelial-mesenchymal transition	Epithelial-mesenchymal transition of pancreatic cells	4,03E-03	mir-30	1
Developmental Disorder,Hereditary Disorder,Neurological Disease,Organismal Injury and Abnormalities	complex cortical dysplasia with other brain malformations 9	Complex cortical dysplasia with other brain malformations 9	4,03E-03	CTNNA2	1
Endocrine System Development and Function	substitution	Substitution of acinar gland cells	4,03E-03	KRT8	1
Cell Death and Survival,Organismal Injury and Abnormalities	apoptosis	Apoptosis of thymic epithelial cells	4,03E-03	KRT8	1
Cell Morphology,Digestive System Development and Function,Organ Morphology,Organismal Development,Tissue Morphology	size	Size of goblet cells	4,03E-03	KRT8	1
Small Molecule Biochemistry	conjugation	Conjugation of histamine	4,03E-03	TGM2	1
Hematological System Development and Function,Organismal Development	activation	Activation of serum	4,03E-03	TMPRSS15	1
Endocrine System Disorders,Metabolic Disease,Organismal Injury and Abnormalities	Cushing syndrome due to adrenocorticotropin-independent bilateral macronodular adrenal hyperplasia	Cushing syndrome due to adrenocorticotropin-independent bilateral macronodular adrenal hyperplasia	4,03E-03	HTR4	1
Cell-mediated Immune Response,Cellular Development,Cellular Function and Maintenance,Cellular Growth and Proliferation,Embryonic Development,Hematological System Development and Function,Hematopoiesis,Lymphoid Tissue Structure and Development,Organ Development,Organismal Development,Tissue Development	allelic exclusion	Allelic exclusion of thymocytes	4,03E-03	ETS1	1
Hereditary Disorder,Organismal Injury and Abnormalities,Renal and Urological Disease	nephrotic syndrome type 9	Nephrotic syndrome type 9	4,03E-03	COQ8B	1
Cardiovascular Disease,Developmental Disorder,Hereditary Disorder,Organismal Injury and Abnormalities,Skeletal and Muscular Disorders	congenital heart defects, hamartomas of the tongue and polysyndactyly	Congenital heart defects, hamartomas of the tongue and polysyndactyly	4,03E-03	WDPCP	1
Cancer,Organismal Injury and Abnormalities,Renal and Urological Disease	renal oncocytoma	Renal oncocytoma	4,03E-03	TGM2	1
Cell-To-Cell Signaling and Interaction	signaling	Signaling of cortical neurons	4,03E-03	HCAR1	1
Endocrine System Disorders,Gastrointestinal Disease,Organismal Injury and Abnormalities	fibrosis	Fibrosis of exocrine region of pancreas	4,03E-03	KRT8	1
Connective Tissue Disorders,Developmental Disorder,Gastrointestinal Disease,Hereditary Disorder,Neurological Disease,Organismal Development,Organismal Injury and Abnormalities,Psychological Disorders,Skeletal and Muscular Disorders	Lamb-Shaffer syndrome	Lamb-Shaffer syndrome	4,03E-03	SOX5	1
Hereditary Disorder,Neurological Disease,Organismal Injury and Abnormalities,Psychological Disorders,Skeletal and Muscular Disorders	juvenile-onset Parkinson disease type 19A	Juvenile-onset Parkinson disease type 19A	4,03E-03	DNAJC6	1
Cell Morphology,Hematological System Development and Function,Lymphoid Tissue Structure and Development,Organ Morphology,Organismal Development,Tissue Morphology	morphology	Morphology of thymic cortical epitheliial cells	4,03E-03	KRT8	1
Hereditary Disorder,Neurological Disease,Organismal Injury and Abnormalities	hereditary essential tremor type 1	Hereditary essential tremor type 1	4,03E-03	DRD3	1
Hereditary Disorder,Neurological Disease,Organismal Injury and Abnormalities	familial hemiplegic migraine type 3	Familial hemiplegic migraine type 3	4,03E-03	SCN1A	1
Developmental Disorder,Gastrointestinal Disease,Hereditary Disorder,Metabolic Disease,Organismal Injury and Abnormalities	deficiency of enteropeptidase	Deficiency of enteropeptidase	4,03E-03	TMPRSS15	1
Cellular Function and Maintenance	regulation	Regulation of Tip cells	4,03E-03	mir-30	1
Dental Disease,Developmental Disorder,Gastrointestinal Disease,Hereditary Disorder,Organismal Injury and Abnormalities	hypomaturation type amelogenesis imperfecta type IIA4	Hypomaturation type amelogenesis imperfecta type IIA4	4,03E-03	ODAPH	1
Developmental Disorder,Hereditary Disorder,Neurological Disease,Organismal Injury and Abnormalities	Bardet-Biedl syndrome type 15	Bardet-Biedl syndrome type 15	4,03E-03	WDPCP	1
Cell Death and Survival,Organismal Injury and Abnormalities	anoikis	Anoikis of dermal fibroblasts	4,03E-03	TGM2	1
Hereditary Disorder,Neurological Disease,Organismal Injury and Abnormalities	generalized epilepsy with febrile seizures plus type 2	Generalized epilepsy with febrile seizures plus type 2	4,03E-03	SCN1A	1
Dermatological Diseases and Conditions,Infectious Diseases,Organismal Injury and Abnormalities	scabies	Scabies	4,03E-03	SCN1A	1
Developmental Disorder,Hereditary Disorder,Organismal Injury and Abnormalities	craniolenticulosutural dysplasia	Craniolenticulosutural dysplasia	4,03E-03	SEC23A	1
Neurological Disease,Organismal Injury and Abnormalities	drug resistant multifocal epilepsy	Drug resistant multifocal epilepsy	4,03E-03	SCN1A	1
Connective Tissue Development and Function,Tissue Development	substitution	Substitution of adipose tissue	4,03E-03	KRT8	1
Cell-To-Cell Signaling and Interaction	detachment	Detachment of breast cell lines	4,03E-03	GZMB	1
Neurological Disease,Organismal Injury and Abnormalities,Psychological Disorders	damage	Damage of nigrostriatum	4,03E-03	TGM2	1
Small Molecule Biochemistry	transamidation	Transamidation of histamine	4,03E-03	TGM2	1
Developmental Disorder,Organismal Injury and Abnormalities,Renal and Urological Disease	urethral atresia	Urethral atresia	4,03E-03	DACT1	1
Auditory Disease,Developmental Disorder,Hereditary Disorder,Organismal Injury and Abnormalities,Skeletal and Muscular Disorders	Townes-Brocks syndrome 2	Townes-Brocks syndrome 2	4,03E-03	DACT1	1
Organismal Survival	thermal pain threshold	Thermal pain threshold	4,03E-03	DRD3	1
Developmental Disorder,Embryonic Development,Organismal Development,Tissue Morphology	abnormal morphology	Abnormal morphology of cloaca	4,03E-03	DACT1	1
Cardiovascular System Development and Function	perfusion	Perfusion of renal cortex	4,03E-03	HCAR1	1
Cell-To-Cell Signaling and Interaction,Nervous System Development and Function	action potential	Action potential of interneurons	4,03E-03	SCN1A	1
Hematological System Development and Function,Immunological Disease,Lymphoid Tissue Structure and Development,Organ Morphology,Organismal Development,Organismal Injury and Abnormalities,Tissue Morphology	abnormal morphology	Abnormal morphology of subcapsular cortex of thymus	4,03E-03	ETS1	1
Drug Metabolism	retention	Retention of rifampin	4,03E-03	SLCO1B1	1
Cardiovascular System Development and Function	perfusion	Perfusion of renal medulla	4,03E-03	HCAR1	1
Cardiovascular System Development and Function,Cell Morphology,Cellular Development	conversion	Conversion of endothelial cells	4,03E-03	ETS1	1
Cardiovascular Disease,Connective Tissue Disorders,Hematological Disease,Organismal Injury and Abnormalities	thrombocytopenia, anemia, and myelofibrosis	Thrombocytopenia, anemia, and myelofibrosis	4,03E-03	MPIG6B	1
Cancer,Gastrointestinal Disease,Organismal Injury and Abnormalities	upper gastrointestinal carcinoma	Upper gastrointestinal carcinoma	4,11E-03	ADAM7,ADCK5,ALDOB,C10orf71,CTNNA2,DNAJC6,FAP,GRXCR1,GZMB,HRCT1,IFI16,LRRC53,MFSD6L,mir-30,MTFR1L,MTMR11,MUC15,NDST4,ODAPH,OR10J1,OR10S1,OR10Z1,OR51A7,OR5M1,OR5R1,OR6K3,PRDM9,RAB14,RIMKLB,SCN1A,SEC23A,SH3TC1,SLC16A4,SLCO1B1,SOX5,STEAP2,TGM2,TMPRSS15,TRIM51,TRIM60,TRIML2	41
Molecular Transport,Protein Trafficking	secretion	Secretion of protein	4,12E-03	CASP4,DRD3,mir-30,SEC23A	4
Hematological System Development and Function,Immunological Disease,Lymphoid Tissue Structure and Development,Organ Morphology,Organismal Development,Organismal Injury and Abnormalities,Tissue Morphology	abnormal morphology	Abnormal morphology of red pulp	4,19E-03	ETS1,MPIG6B	2
Gastrointestinal Disease	constipation	Constipation	4,54E-03	HTR4,SCN1A	2
Developmental Disorder,Hereditary Disorder,Neurological Disease,Organismal Injury and Abnormalities	severe myoclonic epilepsy in infancy	Severe myoclonic epilepsy in infancy	4,54E-03	HTR4,SCN1A	2
Cell Death and Survival,Organismal Injury and Abnormalities	apoptosis	Apoptosis of enterocytes	4,91E-03	KRT8,NDST4	2
Immunological Disease	acute graft-vs-host disease	Acute graft-vs-host disease	5,61E-03	ALDOB,PPP3R2,SUB1	3
Neurological Disease	akinesia	Akinesia	5,68E-03	DRD3,SCN1A	2
Endocrine System Disorders,Gastrointestinal Disease,Organismal Injury and Abnormalities	pancreatic lesion	Pancreatic lesion	5,88E-03	ACSF3,C10orf71,CASP4,CTNNA2,DNAJC6,ETS1,FAM178B,FAP,GZMB,HCAR1,KRT8,LRRC53,mir-30,MUC15,ODAPH,OOEP,OR51T1,PDCD1LG2,PRDM9,SCN1A,SEC23A,SLC16A4,SLC35B1,SMOX,SOX5,TRIM60,TSPAN31	27
Cancer,Organismal Injury and Abnormalities	formation	Formation of solid tumor	5,90E-03	ACSF3,ADAM7,ADCK5,ALDOB,ARRDC4,C10orf71,CAPS,CASP4,CLCNKA,COQ8B,CTNNA2,DACT1,DNAI1,DNAJC6,DRD3,ETS1,FAM178B,FAP,GZMB,HCAR1,HRCT1,HTR4,IFI16,KRT8,LMO7DN,LRRC53,MFSD6L,mir-187,mir-30,mir-873,MPIG6B,MTFR1L,MTMR11,MUC15,MUCL1,NDST4,ODAPH,OOEP,OR10J1,OR10S1,OR10Z1,OR13C9,OR2W1,OR51A7,OR51T1,OR5M1,OR5R1,OR6C4,OR6K3,OSBPL10,PDCD1LG2,PPP3R2,PRDM9,PRELP,RAB14,RIMKLB,SCN1A,SEC23A,SH3TC1,SLC16A4,SLCO1B1,SMO…	75
Hematological Disease,Infectious Diseases,Organismal Injury and Abnormalities	endotoxin shock response	Endotoxin shock response	5,97E-03	CASP4,IFI16,TGM2	3
Cell Death and Survival	cell death	Cell death of thymus gland	5,99E-03	ETS1,GZMB,KRT8,TGM2	4
Cellular Compromise	condensation	Condensation of nucleus	6,08E-03	GZMB,TGM2	2
Digestive System Development and Function,Gastrointestinal Disease,Organ Morphology,Organismal Development,Organismal Injury and Abnormalities,Tissue Morphology	abnormal morphology	Abnormal morphology of intestinal epithelium	6,50E-03	KRT8,NDST4	2
Cell Morphology,Cellular Assembly and Organization	size	Size of mitochondria	6,50E-03	KRT8,SLN	2
Gastrointestinal Disease,Immunological Disease,Organismal Injury and Abnormalities	celiac disease	Celiac disease	6,93E-03	HTR4,TGM2	2
Post-Translational Modification	O-glycosylation	O-glycosylation of protein	7,12E-03	ALDOB,MUC15,MUCL1	3
Cancer,Endocrine System Disorders,Gastrointestinal Disease,Organismal Injury and Abnormalities	pancreatic cancer	Pancreatic cancer	7,17E-03	ACSF3,C10orf71,CASP4,CTNNA2,DNAJC6,ETS1,FAM178B,FAP,GZMB,HCAR1,LRRC53,mir-30,MUC15,ODAPH,OOEP,OR51T1,PDCD1LG2,PRDM9,SCN1A,SLC16A4,SMOX,SOX5,TRIM60,TSPAN31	24
Protein Synthesis	quantity	Quantity of IL-1b in blood	7,37E-03	CASP4,IFI16	2
Cell Death and Survival,Cellular Compromise	cytotoxicity	Cytotoxicity of keratinocyte cancer cell lines	8,05E-03	GZMB	1
Cell Morphology,Cellular Assembly and Organization,Digestive System Development and Function,Organ Morphology,Organismal Development	size	Size of zymogen granules	8,05E-03	KRT8	1
Developmental Disorder,Hereditary Disorder,Neurological Disease,Organismal Injury and Abnormalities,Renal and Urological Disease	meckel syndrome type 6	Meckel syndrome type 6	8,05E-03	WDPCP	1
Cellular Assembly and Organization,Hair and Skin Development and Function	stabilization	Stabilization of keratin intermediate filaments	8,05E-03	KRT8	1
Cardiovascular System Development and Function,Tissue Morphology	density	Density of endothelial cells	8,05E-03	ETS1	1
Drug Metabolism	uptake	Uptake of rifampin	8,05E-03	SLCO1B1	1
Small Molecule Biochemistry	efficacy	Efficacy of simvastatin	8,05E-03	SLCO1B1	1
Developmental Disorder,Endocrine System Disorders,Hematological Disease,Hereditary Disorder,Metabolic Disease,Organismal Injury and Abnormalities,Renal and Urological Disease	Bartter syndrome type 3	Bartter syndrome type 3	8,05E-03	CLCNKA	1
Connective Tissue Disorders,Developmental Disorder,Organismal Injury and Abnormalities,Skeletal and Muscular Disorders	dysplasia	Dysplasia of femur	8,05E-03	HTR4	1
Gastrointestinal Disease	absorption	Abnormal absorption of mineral in intestine	8,05E-03	KRT8	1
Cell Cycle,Cell-To-Cell Signaling and Interaction,Cellular Growth and Proliferation	contact growth inhibition	Contact growth inhibition of thyroid tumor cell lines	8,05E-03	IFI16	1
Organismal Injury and Abnormalities	chronic shoulder pain	Chronic shoulder pain	8,05E-03	SCN1A	1
Cell Death and Survival	killing	Killing of Campylobacter jejuni	8,05E-03	DEFB103A/DEFB103B	1
Developmental Disorder,Hereditary Disorder,Neurological Disease,Organismal Injury and Abnormalities	severe myoclonic epilepsy borderline	Severe myoclonic epilepsy borderline	8,05E-03	SCN1A	1
Gastrointestinal Disease,Hepatic System Disease,Organismal Injury and Abnormalities	susceptibility to noncryptogenic cirrhosis	Susceptibility to noncryptogenic cirrhosis	8,05E-03	KRT8	1
Amino Acid Metabolism,Small Molecule Biochemistry	elimination	Elimination of methotrexate	8,05E-03	SLCO1B1	1
Hereditary Disorder,Neurological Disease,Organismal Injury and Abnormalities	generalized epilepsy with febrile seizures plus type 1	Generalized epilepsy with febrile seizures plus type 1	8,05E-03	SCN1A	1
Drug Metabolism,Molecular Transport	transport	Transport of simvastatin	8,05E-03	SLCO1B1	1
Cell Morphology	modification	Modification of ovarian cancer cell lines	8,05E-03	TGM2	1
Connective Tissue Development and Function,Skeletal and Muscular System Development and Function,Tissue Development	development	Development of inner annulus	8,05E-03	SOX5	1
Connective Tissue Development and Function,Skeletal and Muscular System Development and Function,Tissue Development	formation	Formation of nucleus pulposus	8,05E-03	SOX5	1
Cellular Development,Cellular Growth and Proliferation,Connective Tissue Development and Function,Skeletal and Muscular System Development and Function,Tissue Development	development	Development of chondroblast cells	8,05E-03	SOX5	1
Cell Morphology	morphology	Morphology of ER-to-Golgi intermediate compartment	8,05E-03	SEC23A	1
Connective Tissue Disorders,Organismal Injury and Abnormalities,Skeletal and Muscular Disorders	fibrosis	Fibrosis of bone	8,05E-03	MPIG6B	1
Organ Morphology,Organismal Development,Organismal Injury and Abnormalities,Renal and Urological Disease,Renal and Urological System Development and Function	lack	Lack of urinary bladder	8,05E-03	DACT1	1
Cellular Compromise,Embryonic Development,Hair and Skin Development and Function,Organ Development,Organismal Development,Tissue Development	collapse	Collapse of keratin intermediate filaments	8,05E-03	KRT8	1
Embryonic Development,Organismal Development,Tissue Development	development	Development of notochordal sheath	8,05E-03	SOX5	1
Developmental Disorder,Hereditary Disorder,Neurological Disease,Organismal Injury and Abnormalities	Bardet-Biedl syndrome type 12	Bardet-Biedl syndrome type 12	8,05E-03	WDPCP	1
Auditory Disease,Endocrine System Disorders,Gastrointestinal Disease,Hereditary Disorder,Metabolic Disease,Neurological Disease,Organismal Injury and Abnormalities	combined cerebellar and peripheral ataxia with hearing loss and diabetes mellitus	Combined cerebellar and peripheral ataxia with hearing loss and diabetes mellitus	8,05E-03	DNAJC6	1
Cancer	sphere formation	Sphere formation by keratinocyte cancer cell lines	8,05E-03	TGM2	1
Cardiovascular System Development and Function,Cellular Development,Cellular Growth and Proliferation,Nervous System Development and Function,Organismal Development	angiogenesis	Angiogenesis of nervous tissue cell lines	8,05E-03	ETS1	1
Lipid Metabolism,Molecular Transport,Small Molecule Biochemistry	transport	Transport of ursodeoxycholic acid	8,05E-03	SLCO1B1	1
Organ Morphology,Organismal Development,Organismal Injury and Abnormalities,Reproductive System Development and Function,Reproductive System Disease	abnormal morphology	Abnormal morphology of blind uterus	8,05E-03	DACT1	1
Developmental Disorder,Hereditary Disorder,Organismal Injury and Abnormalities	Jacobsen syndrome	Jacobsen syndrome	8,05E-03	ETS1	1
Hematological Disease,Immunological Disease,Infectious Diseases	infection	Infection of bone marrow-derived macrophages	8,05E-03	CASP4	1
Dermatological Diseases and Conditions,Gastrointestinal Disease,Hematological Disease,Hepatic System Disease,Hereditary Disorder,Metabolic Disease,Organismal Injury and Abnormalities	hepatoerythropoietic porphyria	Hepatoerythropoietic porphyria	8,05E-03	KRT8	1
Drug Metabolism,Molecular Transport	transport	Transport of lovastatin	8,05E-03	SLCO1B1	1
Cell Morphology,Connective Tissue Development and Function,Skeletal and Muscular System Development and Function,Tissue Development	cellularity	Cellularity of bone	8,05E-03	HTR4	1
Cell-To-Cell Signaling and Interaction,Nervous System Development and Function	neurotransmission	Neurotransmission of GABAergic neurons	8,05E-03	SCN1A	1
Metabolic Disease,Organismal Injury and Abnormalities	fructose intolerance	Fructose intolerance	8,05E-03	ALDOB	1
Auditory Disease,Developmental Disorder,Endocrine System Disorders,Hematological Disease,Hereditary Disorder,Metabolic Disease,Neurological Disease,Organismal Injury and Abnormalities,Renal and Urological Disease	Bartter syndrome type 4B	Bartter syndrome type 4B	8,05E-03	CLCNKA	1
Embryonic Development,Organismal Development,Tissue Morphology	thickness	Thickness of notochordal sheath	8,05E-03	SOX5	1
Reproductive System Development and Function	displacement	Displacement of sperm	8,05E-03	PPP3R2	1
Gastrointestinal Disease,Hepatic System Disease,Organismal Injury and Abnormalities	cryptogenic cirrhosis	Cryptogenic cirrhosis	8,05E-03	KRT8	1
Cancer,Cardiovascular Disease,Organismal Injury and Abnormalities,Renal and Urological Disease,Skeletal and Muscular Disorders	hyperplasia	Hyperplasia of juxtaglomerular cells	8,05E-03	CLCNKA	1
Cell Cycle	cell cycle progression	Arrest in cell cycle progression of thyroid tumor cell lines	8,05E-03	IFI16	1
Cell-To-Cell Signaling and Interaction,Endocrine System Development and Function,Organ Development	activation	Activation of thyroid cells	8,05E-03	GZMB	1
Organismal Injury and Abnormalities,Reproductive System Disease	hydrometrocolpos	Hydrometrocolpos	8,05E-03	DACT1	1
Endocrine System Disorders,Gastrointestinal Disease,Inflammatory Disease,Inflammatory Response,Organismal Injury and Abnormalities	inflammation	Inflammation of exocrine region of pancreas	8,05E-03	KRT8	1
Cancer,Gastrointestinal Disease,Organismal Injury and Abnormalities	gastric adenocarcinoma	Gastric adenocarcinoma	8,12E-03	ADAM7,CTNNA2,DNAJC6,FAP,IFI16,LRRC53,MFSD6L,MTMR11,MUC15,OR10J1,OR51A7,OR6K3,PRDM9,RAB14,RIMKLB,SCN1A,SH3TC1,SLC16A4,SOX5,TMPRSS15,TRIM51,TRIML2	22
Neurological Disease	essential tremor	Essential tremor	8,30E-03	DRD3,SCN1A	2
Cellular Compromise	permeability transition	Permeability transition	8,78E-03	GZMB,KRT8	2
Gene Expression	gene silencing	Gene silencing	8,94E-03	mir-187,mir-30,mir-548,mir-873	4
Cancer,Organismal Injury and Abnormalities	intraabdominal organ tumor	Intraabdominal organ tumor	9,68E-03	ACSF3,ADAM7,ADCK5,ALDOB,ARRDC4,C10orf71,CAPS,CASP4,CLCNKA,COQ8B,CTNNA2,DACT1,DEFB103A/DEFB103B,DNAI1,DNAJC6,DPPA2,DRD3,ETS1,FAM178B,FAP,GRXCR1,GZMB,HCAR1,HRCT1,HTR4,IFI16,KRT8,KRTAP13-2,LRRC53,MFSD6L,mir-187,mir-30,mir-548,MPIG6B,MTMR11,MUC15,MUCL1,NDST4,ODAPH,OOEP,OR10J1,OR10S1,OR10Z1,OR13C9,OR2W1,OR51A7,OR51T1,OR5M1,OR5R1,OR6K3,OSBPL10,PDCD1LG2,PPP3R2,PRDM9,PRELP,RAB14,RIMKLB,SCN1A,SEC23A,SH3TC…	79
Gastrointestinal Disease,Organismal Injury and Abnormalities	benign oral disorder	Benign oral disorder	9,74E-03	ETS1,GZMB,ODAPH,PPP3R2,SCN1A,SLN,SOX5,WDPCP	8
Cancer,Organismal Injury and Abnormalities	abdominal neoplasm	Abdominal neoplasm	9,75E-03	ACSF3,ADAM7,ADCK5,ALDOB,ARRDC4,C10orf71,CAPS,CASP4,CLCNKA,COQ8B,CTNNA2,DACT1,DEFB103A/DEFB103B,DNAI1,DNAJC6,DPPA2,DRD3,ETS1,FAM178B,FAP,GRXCR1,GZMB,HCAR1,HRCT1,HTR4,IFI16,KRT8,KRTAP13-2,LMO7DN,LRRC53,MFSD6L,mir-187,mir-30,mir-548,MPIG6B,MTMR11,MUC15,MUCL1,NDST4,ODAPH,OOEP,OR10J1,OR10S1,OR10Z1,OR13C9,OR2W1,OR51A7,OR51T1,OR5M1,OR5R1,OR6K3,OSBPL10,PDCD1LG2,PPP3R2,PRDM9,PRELP,RAB14,RIMKLB,SCN1A,SEC23…	80
Nutritional Disease,Psychological Disorders	binge eating disorder	Binge eating disorder	9,77E-03	DRD3,SCN1A	2
Immunological Disease	allergy	Allergy	1,02E-02	DEFB103A/DEFB103B,GZMB,HTR4,MUCL1,PDCD1LG2,PPP3R2,TGM2	7
Cellular Assembly and Organization,Cellular Function and Maintenance	depolarization	Depolarization of mitochondrial membrane	1,03E-02	GZMB,TGM2	2
Cancer,Endocrine System Disorders,Organismal Injury and Abnormalities	extrapancreatic neuroendocrine tumor	Extrapancreatic neuroendocrine tumor	1,05E-02	ADAM7,C10orf71,COQ8B,CTNNA2,ETS1,FAM178B,FAP,HRCT1,HTR4,MTFR1L,MTMR11,NDST4,OR10S1,OR5R1,OR6C4,PRDM9,SCN1A,SLC35B1,SLCO1B1,TBC1D21,TGM2,TRIM51,TRIM60,TRIML2,VPS72	25
Neurological Disease,Organismal Injury and Abnormalities	febrile seizure	Febrile seizure	1,08E-02	OR5M1,SCN1A	2
Organismal Injury and Abnormalities	chronic lower back pain	Chronic lower back pain	1,08E-02	DRD3,SCN1A	2
Cancer,Endocrine System Disorders,Gastrointestinal Disease,Organismal Injury and Abnormalities	pancreatic tumor	Pancreatic tumor	1,10E-02	ACSF3,C10orf71,CASP4,CTNNA2,DNAJC6,ETS1,FAM178B,FAP,GZMB,HCAR1,LRRC53,mir-30,MUC15,ODAPH,OOEP,OR51T1,PDCD1LG2,PRDM9,SCN1A,SEC23A,SLC16A4,SLC35B1,SMOX,SOX5,TRIM60,TSPAN31	26
Cancer,Hematological Disease,Immunological Disease,Organismal Injury and Abnormalities	natural killer cell lymphoma	Natural killer cell lymphoma	1,11E-02	GZMB,mir-30,mir-873,PPP3R2	4
Cancer,Organismal Injury and Abnormalities	abdominal adenocarcinoma	Abdominal adenocarcinoma	1,13E-02	ACSF3,ADAM7,ADCK5,ALDOB,ARRDC4,C10orf71,CAPS,CASP4,CLCNKA,COQ8B,CTNNA2,DACT1,DNAI1,DNAJC6,DPPA2,DRD3,ETS1,FAM178B,FAP,GRXCR1,GZMB,HRCT1,HTR4,IFI16,KRT8,KRTAP13-2,LMO7DN,LRRC53,MFSD6L,mir-30,MPIG6B,MTMR11,MUC15,MUCL1,NDST4,ODAPH,OOEP,OR10J1,OR10S1,OR10Z1,OR13C9,OR51A7,OR51T1,OR5M1,OR5R1,OR6K3,OSBPL10,PDCD1LG2,PPP3R2,PRDM9,PRELP,RAB14,RIMKLB,SCN1A,SEC23A,SH3TC1,SLC16A4,SLCO1B1,SMOX,SOX5,SRBD1,STEAP…	74
Gastrointestinal Disease,Organismal Injury and Abnormalities	postoperative ileus	Postoperative ileus	1,14E-02	HTR4,SCN1A	2
Behavior	stereotypy	Stereotypy	1,14E-02	DRD3,SCN1A	2
Cancer,Gastrointestinal Disease,Organismal Injury and Abnormalities	pancreatobiliary tumor	Pancreatobiliary tumor	1,16E-02	ACSF3,C10orf71,CASP4,CTNNA2,DNAJC6,DPPA2,ETS1,FAM178B,FAP,GZMB,HCAR1,KRT8,LRRC53,mir-30,MUC15,ODAPH,OOEP,OR51T1,PDCD1LG2,PRDM9,SCN1A,SEC23A,SLC16A4,SLC35B1,SLCO1B1,SMOX,SOX5,TRIM60,TSPAN31	29
Cell Morphology,Cellular Assembly and Organization,Cellular Development,Cellular Function and Maintenance,Cellular Growth and Proliferation,Embryonic Development,Nervous System Development and Function,Organismal Development,Tissue Development,Tissue Morphology	morphology	Morphology of dendritic spines	1,19E-02	CTNNA2,DACT1,SCN1A	3
Cell-To-Cell Signaling and Interaction,Inflammatory Response	inflammatory response	Inflammatory response of leukocytes	1,19E-02	ETS1,TGM2	2
Digestive System Development and Function,Gastrointestinal Disease,Organ Morphology,Organismal Development,Organismal Injury and Abnormalities	lack	Lack of anus	1,20E-02	DACT1	1
Developmental Disorder,Gastrointestinal Disease,Hepatic System Disease,Hereditary Disorder,Metabolic Disease,Organismal Injury and Abnormalities	Gilbert syndrome	Gilbert syndrome	1,20E-02	SLCO1B1	1
Developmental Disorder,Organismal Injury and Abnormalities,Renal and Urological Disease	hypoplasia	Hypoplasia of ureter	1,20E-02	DACT1	1
Lipid Metabolism,Molecular Transport,Small Molecule Biochemistry	depletion	Depletion of fat	1,20E-02	SLN	1
Cell-mediated Immune Response,Cellular Movement,Hematological System Development and Function,Hematopoiesis,Immune Cell Trafficking,Inflammatory Response,Lymphoid Tissue Structure and Development	chemotaxis	Chemotaxis of T lymphoblasts	1,20E-02	DEFB103A/DEFB103B	1
Drug Metabolism	uptake	Uptake of cerivastatin	1,20E-02	SLCO1B1	1
Cell Morphology,Hematological System Development and Function,Lymphoid Tissue Structure and Development,Organ Morphology,Organismal Development,Tissue Morphology	morphology	Morphology of thymic medullary epithelial cells	1,20E-02	KRT8	1
Developmental Disorder,Organ Morphology,Organismal Development,Organismal Injury and Abnormalities,Renal and Urological Disease,Renal and Urological System Development and Function	renal duplication	Renal duplication	1,20E-02	WDPCP	1
Amino Acid Metabolism,Drug Metabolism,Molecular Transport,Small Molecule Biochemistry	clearance	Clearance of methotrexate	1,20E-02	SLCO1B1	1
Cell Morphology,Cellular Compromise	collapse	Collapse of nucleus	1,20E-02	GZMB	1
Cellular Assembly and Organization,Cellular Compromise,Cellular Development,Cellular Growth and Proliferation,Digestive System Development and Function,Embryonic Development,Hepatic System Development and Function,Organ Development,Organismal Development,Tissue Development	formation	Formation of Mallory bodies	1,20E-02	KRT8	1
Cell-To-Cell Signaling and Interaction,Hematological System Development and Function,Inflammatory Response	adaptive immune response	Adaptive immune response of CD8+ T lymphocyte	1,20E-02	PDCD1LG2	1
Inflammatory Response	inflammatory response	Inflammatory response of fibroblast cell lines	1,20E-02	STEAP2	1
Organ Morphology,Organismal Development,Organismal Injury and Abnormalities,Renal and Urological Disease,Renal and Urological System Development and Function	fusion	Fusion of kidney	1,20E-02	DACT1	1
Developmental Disorder,Embryonic Development,Organismal Development,Tissue Morphology	abnormal morphology	Abnormal morphology of presomitic mesoderm	1,20E-02	DACT1	1
Developmental Disorder,Gastrointestinal Disease,Hepatic System Disease,Hereditary Disorder,Metabolic Disease,Organismal Injury and Abnormalities	digenic Rotor type hyperbilirubinemia	Digenic Rotor type hyperbilirubinemia	1,20E-02	SLCO1B1	1
Behavior	cocaine taking behavior	Cocaine taking behavior	1,20E-02	DRD3	1
Molecular Transport,Small Molecule Biochemistry	uptake	Uptake of bilirubin	1,20E-02	SLCO1B1	1
Molecular Transport,Small Molecule Biochemistry	concentration	Concentration of bilirubin	1,20E-02	SLCO1B1	1
Digestive System Development and Function,Gastrointestinal Disease,Hepatic System Development and Function,Hepatic System Disease,Infectious Diseases,Inflammatory Disease,Inflammatory Response,Organ Development,Organismal Injury and Abnormalities	susceptibility to hepatitis C virus	Susceptibility to hepatitis C virus	1,20E-02	KRT8	1
Cell Cycle	senescence	Senescence of brain cells	1,20E-02	SOX5	1
Cellular Development,Cellular Growth and Proliferation,Embryonic Development,Organismal Development,Tissue Morphology	quantity	Quantity of labyrinthine trophoblast cells	1,20E-02	KRT8	1
Lipid Metabolism,Small Molecule Biochemistry	conjugation	Conjugation of bile acid	1,20E-02	SULT2A1	1
Cell Morphology,Cellular Movement	cell spreading	Cell spreading of nervous tissue cell lines	1,20E-02	ETS1	1
Nervous System Development and Function	corticogenesis	Corticogenesis	1,20E-02	MIAT	1
Cell-To-Cell Signaling and Interaction,Hematological System Development and Function,Inflammatory Response	inflammatory response	Inflammatory response of Th1 cells	1,20E-02	ETS1	1
Cellular Development,Cellular Growth and Proliferation,Connective Tissue Development and Function,Skeletal and Muscular System Development and Function,Tissue Development	expansion	Expansion of osteoblasts	1,20E-02	HTR4	1
Gastrointestinal Disease	chronic idiopathic constipation	Chronic idiopathic constipation	1,20E-02	HTR4	1
Cell-To-Cell Signaling and Interaction,Connective Tissue Development and Function,Skeletal and Muscular System Development and Function,Tissue Development	adhesion	Adhesion of hOB cells	1,20E-02	TGM2	1
Drug Metabolism,Lipid Metabolism,Molecular Transport,Small Molecule Biochemistry	transport	Transport of atorvastatin	1,20E-02	SLCO1B1	1
Cell Death and Survival	apoptosis	Delay in initiation of apoptosis of bone marrow-derived dendritic cells	1,20E-02	CASP4	1
Developmental Disorder,Embryonic Development,Organismal Development,Tissue Morphology	abnormal morphology	Abnormal morphology of genital tubercle	1,20E-02	DACT1	1
Cell-To-Cell Signaling and Interaction,Skeletal and Muscular System Development and Function	activation	Activation of smooth muscle cell lines	1,20E-02	TGM2	1
Cell Cycle	mitogenesis	Mitogenesis of proximal tubule cells	1,20E-02	DRD3	1
Small Molecule Biochemistry	catabolism	Catabolism of spermine	1,20E-02	SMOX	1
Cell Morphology,Cellular Development	branching	Branching of nervous tissue cell lines	1,20E-02	ETS1	1
Developmental Disorder,Neurological Disease,Organismal Injury and Abnormalities	pachygyria	Pachygyria	1,20E-02	CTNNA2	1
Infectious Diseases	sepsis	Sepsis	1,22E-02	CASP4,DRD3,IFI16,SCN1A,TGM2	5
Neurological Disease,Psychological Disorders	restless legs syndrome	Restless legs syndrome	1,25E-02	DRD3,SCN1A	2
Endocrine System Disorders,Gastrointestinal Disease,Metabolic Disease,Organismal Injury and Abnormalities	adult-onset diabetes mellitus	Adult-onset diabetes mellitus	1,25E-02	SCN1A,TGM2	2
Cancer,Organismal Injury and Abnormalities	cancer	Cancer	1,28E-02	ACSF3,ADAM7,ADCK5,ALDOB,ARRDC4,C10orf71,CAPS,CASP4,CLCNKA,COQ8B,CTNNA2,DACT1,DEFB103A/DEFB103B,DNAI1,DNAJC6,DPPA2,DRD3,ETS1,FAM178B,FAP,GRXCR1,GZMB,HCAR1,HRCT1,HTR4,IFI16,KRT8,KRTAP13-2,LINC01194,LMO7DN,LRRC53,MFSD6L,MIAT,mir-187,mir-30,mir-548,mir-873,MPIG6B,MTFR1L,MTMR11,MUC15,MUCL1,NDST4,ODAPH,OOEP,OR10J1,OR10S1,OR10Z1,OR13C9,OR2W1,OR51A7,OR51T1,OR5M1,OR5R1,OR6C4,OR6K3,OSBPL10,PDCD1LG2,PPP3R2,…	85
Cellular Development,Cellular Growth and Proliferation	colony formation	Colony formation of prostate cancer cell lines	1,30E-02	IFI16,STEAP2	2
Neurological Disease,Organismal Injury and Abnormalities	cluster headache	Cluster headache	1,30E-02	DRD3,SCN1A	2
Cancer,Organismal Injury and Abnormalities	solid tumor	Solid tumor	1,32E-02	ACSF3,ADAM7,ADCK5,ALDOB,ARRDC4,C10orf71,CAPS,CASP4,CLCNKA,COQ8B,CTNNA2,DACT1,DEFB103A/DEFB103B,DNAI1,DNAJC6,DPPA2,DRD3,ETS1,FAM178B,FAP,GRXCR1,GZMB,HCAR1,HRCT1,HTR4,IFI16,KRT8,KRTAP13-2,LINC01194,LMO7DN,LRRC53,MFSD6L,MIAT,mir-187,mir-30,mir-548,mir-873,MPIG6B,MTFR1L,MTMR11,MUC15,MUCL1,NDST4,ODAPH,OOEP,OR10J1,OR10S1,OR10Z1,OR13C9,OR2W1,OR51A7,OR51T1,OR5M1,OR5R1,OR6C4,OR6K3,OSBPL10,PDCD1LG2,PPP3R2,…	85
Cancer,Gastrointestinal Disease,Organismal Injury and Abnormalities	gastric epithelial cancer	Gastric carcinoma	1,44E-02	ADAM7,ADCK5,C10orf71,CTNNA2,DNAJC6,FAP,GZMB,IFI16,LRRC53,MFSD6L,MTMR11,MUC15,ODAPH,OR10J1,OR10Z1,OR51A7,OR5M1,OR6K3,PRDM9,RAB14,RIMKLB,SCN1A,SEC23A,SH3TC1,SLC16A4,SLCO1B1,SOX5,STEAP2,TMPRSS15,TRIM51,TRIM60,TRIML2	32
Dermatological Diseases and Conditions,Organismal Injury and Abnormalities	psoriasis	Psoriasis	1,45E-02	CASP4,DEFB103A/DEFB103B,GZMB,IFI16,mir-30,MUCL1,PPP3R2,SUB1	8
Cancer,Endocrine System Disorders,Gastrointestinal Disease,Organismal Injury and Abnormalities	carcinoma	Pancreatic carcinoma	1,47E-02	ACSF3,C10orf71,CASP4,CTNNA2,DNAJC6,ETS1,FAM178B,FAP,GZMB,LRRC53,mir-30,MUC15,ODAPH,OOEP,OR51T1,PRDM9,SCN1A,SLC16A4,SMOX,SOX5,TRIM60,TSPAN31	22
Cancer,Endocrine System Disorders,Gastrointestinal Disease,Organismal Injury and Abnormalities	pancreatic adenocarcinoma	Pancreatic adenocarcinoma	1,48E-02	ACSF3,C10orf71,CASP4,CTNNA2,DNAJC6,ETS1,FAM178B,FAP,GZMB,LRRC53,mir-30,MUC15,ODAPH,OOEP,OR51T1,PRDM9,SCN1A,SLC16A4,SMOX,SOX5,TRIM60	21
Cancer,Neurological Disease,Organismal Injury and Abnormalities	malignant peripheral nerve sheath tumor	Malignant peripheral nerve sheath tumor	1,48E-02	SOX5,TSPAN31	2
Neurological Disease,Ophthalmic Disease,Organismal Functions,Organismal Injury and Abnormalities,Psychological Disorders,Skeletal and Muscular Disorders	progressive supranuclear palsy	Progressive supranuclear palsy	1,48E-02	SCN1A,TGM2	2
Cell-mediated Immune Response,Cellular Development,Cellular Function and Maintenance,Cellular Growth and Proliferation,Embryonic Development,Hematological System Development and Function,Hematopoiesis,Lymphoid Tissue Structure and Development,Organ Development,Organismal Development,Tissue Development	differentiation	Differentiation of Th17 cells	1,51E-02	ETS1,HCAR1,SOX5	3
Cell-mediated Immune Response,Cellular Movement,Hematological System Development and Function,Immune Cell Trafficking	transmigration	Transmigration of T lymphocytes	1,55E-02	PDCD1LG2,TGM2	2
Cancer,Gastrointestinal Disease,Organismal Injury and Abnormalities	digestive organ tumor	Digestive organ tumor	1,57E-02	ACSF3,ADAM7,ADCK5,ALDOB,ARRDC4,C10orf71,CAPS,CASP4,CLCNKA,COQ8B,CTNNA2,DACT1,DEFB103A/DEFB103B,DNAI1,DNAJC6,DPPA2,DRD3,ETS1,FAM178B,FAP,GRXCR1,GZMB,HCAR1,HRCT1,IFI16,KRT8,KRTAP13-2,LRRC53,MFSD6L,mir-187,mir-30,mir-548,MPIG6B,MTFR1L,MTMR11,MUC15,MUCL1,NDST4,ODAPH,OOEP,OR10J1,OR10S1,OR10Z1,OR13C9,OR51A7,OR51T1,OR5M1,OR5R1,OR6K3,PDCD1LG2,PPP3R2,PRDM9,PRELP,RAB14,RIMKLB,SCN1A,SEC23A,SH3TC1,SLC16A4,SL…	76
Cellular Development	maturation	Maturation of fibroblast cell lines	1,60E-02	mir-30	1
Cellular Growth and Proliferation	cloning	Cloning of tumor cell lines	1,60E-02	SOX5	1
Cellular Development	epithelial-mesenchymal transition	Epithelial-mesenchymal transition of ovarian cancer cell lines	1,60E-02	TGM2	1
Nervous System Development and Function,Tissue Morphology	quantity	Quantity of enteric neurons	1,60E-02	HTR4	1
Cell-To-Cell Signaling and Interaction	attachment	Attachment of cervical cancer cell lines	1,60E-02	ETS1	1
Cancer	sphere formation	Sphere formation by skin cancer cell lines	1,60E-02	TGM2	1
Neurological Disease,Organismal Injury and Abnormalities	grand mal status	Grand mal status	1,60E-02	SCN1A	1
Cell Morphology,Connective Tissue Development and Function	polarity	Polarity of fibroblast cell lines	1,60E-02	WDPCP	1
Drug Metabolism,Molecular Transport	transport	Transport of cerivastatin	1,60E-02	SLCO1B1	1
Cell Death and Survival,Cellular Compromise	apoptosis	Apoptosis of nucleus	1,60E-02	GZMB	1
Developmental Disorder,Embryonic Development,Organismal Development,Organismal Injury and Abnormalities,Reproductive System Development and Function,Reproductive System Disease,Tissue Morphology	abnormal morphology	Abnormal morphology of urogenital sinus	1,60E-02	DACT1	1
Carbohydrate Metabolism,Small Molecule Biochemistry	metabolism	Metabolism of D-fructose	1,60E-02	ALDOB	1
Cell Cycle,Gene Expression	binding	Binding of Nkx2.5 binding site	1,60E-02	IFI16	1
Cell Cycle,Gene Expression	binding	Binding of GATA-4 binding site	1,60E-02	IFI16	1
Molecular Transport,Nucleic Acid Metabolism,Small Molecule Biochemistry	transport	Transport of imatinib	1,60E-02	SLCO1B1	1
Neurological Disease,Organismal Injury and Abnormalities,Psychological Disorders,Skeletal and Muscular Disorders	idiopathic Parkinson disease	Stage I-IV idiopathic Parkinson disease	1,60E-02	DRD3	1
Cellular Assembly and Organization,Cellular Compromise	perturbation	Perturbation of mitochondria	1,60E-02	GZMB	1
Organ Morphology,Organismal Development,Organismal Injury and Abnormalities,Renal and Urological Disease,Renal and Urological System Development and Function	abnormal morphology	Abnormal morphology of dilated distal convoluted tubule	1,60E-02	CLCNKA	1
Immunological Disease,Organismal Injury and Abnormalities,Respiratory Disease	chronic beryllium disease	Chronic beryllium disease	1,60E-02	PDCD1LG2	1
Lipid Metabolism,Molecular Transport,Small Molecule Biochemistry	transport	Transport of paclitaxel	1,60E-02	SLCO1B1	1
Cellular Development,Cellular Growth and Proliferation,Embryonic Development,Organ Development,Organismal Development,Skeletal and Muscular System Development and Function,Tissue Development	formation	Formation of smooth muscle cells	1,60E-02	TGM2	1
Molecular Transport,Small Molecule Biochemistry	transport	Transport of bilirubin	1,60E-02	SLCO1B1	1
Cell Morphology	morphology	Morphology of nervous tissue cell lines	1,60E-02	ETS1	1
Nervous System Development and Function	postural reflex	Postural reflex	1,60E-02	SCN1A	1
Neurological Disease,Organismal Injury and Abnormalities	myoclonic encephalopathy	Myoclonic encephalopathy	1,60E-02	SCN1A	1
Gastrointestinal Disease	gastroesophageal reflux	Gastroesophageal reflux	1,67E-02	DRD3,HTR4	2
Behavior	hyperactivity	Hyperactivity	1,67E-02	DRD3,SCN1A	2
Cell Cycle	G1/S phase transition	G1/S phase transition of tumor cell lines	1,70E-02	ETS1,mir-30,MUCL1	3
Inflammatory Response,Organismal Injury and Abnormalities	inflammation	Inflammation of organ	1,73E-02	CASP4,DEFB103A/DEFB103B,DRD3,GZMB,HCAR1,IFI16,KRT8,mir-30,mir-873,MUCL1,PDCD1LG2,PPP3R2,SCN1A,SLCO1B1,SOX5,TGM2	16
Cancer,Organismal Injury and Abnormalities,Tissue Morphology,Tumor Morphology	induction	Induction of tumor	1,74E-02	ETS1,FAP	2
Cellular Development,Cellular Growth and Proliferation	colony formation	Colony formation of tumor cell lines	1,76E-02	ETS1,GZMB,IFI16,KRT8,STEAP2,TGM2	6
Cell-To-Cell Signaling and Interaction	attachment	Attachment of tumor cell lines	1,80E-02	ETS1,TGM2	2
Cancer,Organismal Injury and Abnormalities	pelvic carcinoma	Pelvic carcinoma	1,85E-02	ADAM7,ADCK5,ALDOB,ARRDC4,C10orf71,CASP4,CLCNKA,CTNNA2,DACT1,DNAJC6,DRD3,ETS1,FAM178B,FAP,GZMB,HRCT1,HTR4,IFI16,KRT8,KRTAP13-2,LMO7DN,LRRC53,mir-187,mir-30,MUC15,NDST4,OOEP,OR10J1,OR10S1,OR13C9,OR2W1,OR51A7,OR51T1,OR5M1,OSBPL10,PPP3R2,PRDM9,RAB14,SCN1A,SH3TC1,SLC16A4,SLCO1B1,SMOX,SOX5,SRBD1,STEAP2,SUB1,SULT2A1,TBC1D21,TGM2,TMPRSS15,TRIM51,TRIM60,TSPAN31,WDPCP	55
Cancer,Organismal Injury and Abnormalities	endometrioid carcinoma	Endometrioid carcinoma	1,85E-02	ADAM7,ALDOB,ARRDC4,CASP4,CLCNKA,CTNNA2,DACT1,DNAJC6,DRD3,FAM178B,FAP,GZMB,HTR4,IFI16,KRT8,MUC15,NDST4,OOEP,OR10J1,OR10S1,OR13C9,OR51T1,OR5M1,OSBPL10,PRDM9,RAB14,SCN1A,SH3TC1,SLC16A4,SMOX,SRBD1,STEAP2,SUB1,SULT2A1,TGM2,TMPRSS15,TRIM60,WDPCP	38
Behavior,Psychological Disorders	irritable behavior	Irritable behavior	1,87E-02	DRD3,SCN1A	2
Organismal Injury and Abnormalities,Renal and Urological Disease	renal cyst	Renal cyst	1,87E-02	DACT1,WDPCP	2
Organismal Injury and Abnormalities,Reproductive System Disease	disorder of pregnancy	Disorder of pregnancy	1,90E-02	CLCNKA,DRD3,FAP,KRT8,PPP3R2,PRELP,SCN1A,SLN,TMEM52B	9
Gastrointestinal Disease,Organismal Injury and Abnormalities	obstruction	Obstruction of intestine	1,91E-02	DACT1,HTR4,SCN1A	3
Cancer,Organismal Injury and Abnormalities	extracranial solid tumor	Extracranial solid tumor	1,93E-02	ACSF3,ADAM7,ADCK5,ALDOB,ARRDC4,C10orf71,CAPS,CASP4,CLCNKA,COQ8B,CTNNA2,DACT1,DEFB103A/DEFB103B,DNAI1,DNAJC6,DPPA2,DRD3,ETS1,FAM178B,FAP,GRXCR1,GZMB,HCAR1,HRCT1,HTR4,IFI16,KRT8,KRTAP13-2,LINC01194,LMO7DN,LRRC53,MFSD6L,MIAT,mir-187,mir-30,mir-548,MPIG6B,MTFR1L,MTMR11,MUC15,MUCL1,NDST4,ODAPH,OOEP,OR10J1,OR10S1,OR10Z1,OR13C9,OR2W1,OR51A7,OR51T1,OR5M1,OR5R1,OR6C4,OR6K3,OSBPL10,PDCD1LG2,PPP3R2,PRDM9,PR…	84
Organismal Injury and Abnormalities	groin pain	Groin pain	2,00E-02	SCN1A	1
Lymphoid Tissue Structure and Development	frequency	Frequency of type 2 innate lymphocyte	2,00E-02	ETS1	1
Molecular Transport	abnormal quantity	Abnormal quantity of water	2,00E-02	DRD3	1
Cell Morphology,Cellular Function and Maintenance	autophagy	Autophagy of ventricular myocytes	2,00E-02	mir-30	1
Cell Death and Survival	apoptosis	Apoptosis of B-lymphoblastoid cells	2,00E-02	GZMB	1
Cardiovascular System Development and Function,Cellular Function and Maintenance,Organ Development,Organ Morphology,Skeletal and Muscular System Development and Function	relaxation	Relaxation of ventricular myocytes	2,00E-02	SLN	1
Cell Death and Survival	pyroptosis	Pyroptosis of bone marrow-derived dendritic cells	2,00E-02	CASP4	1
Digestive System Development and Function,Embryonic Development,Organismal Development,Tissue Development	morphogenesis	Morphogenesis of embryonic hindgut	2,00E-02	DACT1	1
Lymphoid Tissue Structure and Development	frequency	Frequency of B-1a lymphocytes	2,00E-02	PDCD1LG2	1
Cell Death and Survival	killing	Killing of Enterococcus faecalis 29212	2,00E-02	DEFB103A/DEFB103B	1
Neurological Disease	idiopathic sensory neuropathy	Idiopathic sensory neuropathy	2,00E-02	SCN1A	1
Developmental Disorder,Hereditary Disorder,Metabolic Disease,Organismal Injury and Abnormalities	Laron syndrome	Laron syndrome	2,00E-02	RIMKLB	1
Neurological Disease,Psychological Disorders	primary restless legs syndrome	Primary restless legs syndrome	2,00E-02	DRD3	1
Neurological Disease	HIV neuropathy	HIV neuropathy	2,00E-02	SCN1A	1
Cellular Development,Cellular Growth and Proliferation,Embryonic Development,Hematological System Development and Function,Hematopoiesis,Humoral Immune Response,Lymphoid Tissue Structure and Development,Organ Development,Organismal Development,Tissue Development	formation	Formation of Ab-secreting B cells	2,00E-02	ETS1	1
Cancer,Dermatological Diseases and Conditions,Organismal Injury and Abnormalities	multiplicity	Multiplicity of skin tumor	2,00E-02	mir-30	1
Cell Morphology,Cellular Assembly and Organization,DNA Replication, Recombination, and Repair	morphology	Morphology of nuclear bodies	2,00E-02	ETS1	1
Cardiovascular Disease,Neurological Disease,Organismal Injury and Abnormalities	radial artery spasm	Radial artery spasm	2,00E-02	SCN1A	1
Cell-To-Cell Signaling and Interaction	detachment	Detachment of endothelial cells	2,00E-02	GZMB	1
Organ Morphology,Organismal Development,Organismal Injury and Abnormalities,Renal and Urological Disease,Renal and Urological System Development and Function	abnormal morphology	Abnormal morphology of juxtaglomerular apparatus	2,00E-02	CLCNKA	1
Cardiovascular Disease,Organismal Injury and Abnormalities	perivascular fibrosis	Perivascular fibrosis of artery	2,00E-02	ETS1	1
Cellular Assembly and Organization,Endocrine System Development and Function,Organ Morphology,Tissue Morphology	quantity	Quantity of zymogen granules	2,00E-02	KRT8	1
Connective Tissue Development and Function,Connective Tissue Disorders,Organ Morphology,Organismal Development,Organismal Injury and Abnormalities,Skeletal and Muscular Disorders,Skeletal and Muscular System Development and Function,Tissue Development	abnormal morphology	Abnormal morphology of ilium	2,00E-02	DACT1	1
Cell-To-Cell Signaling and Interaction	adhesion	Adhesion of Candida albicans	2,00E-02	DEFB103A/DEFB103B	1
Drug Metabolism,Lipid Metabolism,Molecular Transport,Small Molecule Biochemistry	transport	Transport of pravastatin	2,00E-02	SLCO1B1	1
Hereditary Disorder,Neurological Disease,Organismal Injury and Abnormalities,Psychological Disorders	susceptibility to schizophrenia	Susceptibility to schizophrenia	2,00E-02	DRD3	1
Organismal Injury and Abnormalities,Renal and Urological Disease	acute urinary retention	Acute urinary retention	2,00E-02	SCN1A	1
Cellular Movement,Hematological System Development and Function,Immune Cell Trafficking,Inflammatory Response	chemotaxis	Chemotaxis of peripheral blood neutrophils	2,00E-02	DEFB103A/DEFB103B	1
Gastrointestinal Disease	opioid induced constipation	Opioid induced constipation	2,00E-02	HTR4	1
Cardiovascular Disease,Organismal Injury and Abnormalities	hemorrhoid	Hemorrhoid	2,00E-02	SCN1A	1
Behavior	cocaine seeking behavior	Cocaine seeking behavior	2,00E-02	DRD3	1
Cell Signaling	dopamine receptor, adenylate cyclase inhibiting pathway	Dopamine receptor, adenylate cyclase inhibiting pathway	2,00E-02	DRD3	1
Cancer,Organismal Injury and Abnormalities	macroadenoma	Macroadenoma	2,00E-02	DRD3	1
Organ Morphology,Organismal Injury and Abnormalities,Reproductive System Development and Function,Reproductive System Disease	lack	Lack of external genitalia	2,00E-02	DACT1	1
Neurological Disease,Organismal Injury and Abnormalities	leakage	Leakage of cerebrospinal fluid	2,00E-02	SCN1A	1
Neurological Disease,Psychological Disorders	bipolar I disorder	Bipolar I disorder	2,01E-02	DRD3,SCN1A	2
Psychological Disorders	alcohol abuse	Alcohol abuse	2,01E-02	DRD3,SCN1A	2
Digestive System Development and Function,Gastrointestinal Disease,Organ Morphology,Organismal Development,Organismal Injury and Abnormalities	abnormal morphology	Abnormal morphology of intestine	2,03E-02	DACT1,KRT8,NDST4,WDPCP	4
Cell Cycle	G1/S phase transition	Arrest in G1/S phase transition of tumor cell lines	2,08E-02	mir-30,MUCL1	2
Connective Tissue Disorders,Inflammatory Disease,Inflammatory Response,Organismal Injury and Abnormalities,Skeletal and Muscular Disorders	polymyositis	Polymyositis	2,08E-02	mir-30,PDCD1LG2	2
Metabolic Disease,Neurological Disease,Organismal Injury and Abnormalities,Psychological Disorders	Alzheimer disease	Alzheimer disease	2,09E-02	CASP4,DRD3,mir-30,OOEP,OSBPL10,RAB14,SCN1A,TGM2	8
Cancer,Organismal Injury and Abnormalities	tumorigenesis	Tumorigenesis of tissue	2,14E-02	ACSF3,ADAM7,ADCK5,ALDOB,ARRDC4,C10orf71,CAPS,CASP4,CLCNKA,COQ8B,CTNNA2,DACT1,DEFB103A/DEFB103B,DNAI1,DNAJC6,DPPA2,DRD3,ETS1,FAM178B,FAP,GRXCR1,GZMB,HCAR1,HRCT1,HTR4,IFI16,KRT8,KRTAP13-2,LINC01194,LMO7DN,LRRC53,MFSD6L,mir-187,mir-30,MPIG6B,MTFR1L,MTMR11,MUC15,MUCL1,NDST4,ODAPH,OOEP,OR10J1,OR10S1,OR10Z1,OR13C9,OR2W1,OR51A7,OR51T1,OR5M1,OR5R1,OR6C4,OR6K3,OSBPL10,PDCD1LG2,PPP3R2,PRDM9,PRELP,RAB14,RIM…	82
Cancer,Organismal Injury and Abnormalities,Reproductive System Disease	breast cancer	Stage I-II breast cancer	2,15E-02	KRT8,MIAT	2
Cell-To-Cell Signaling and Interaction,Hematological System Development and Function	response	Response of helper T lymphocytes	2,15E-02	ETS1,PDCD1LG2	2
Cellular Development,Cellular Growth and Proliferation,Embryonic Development,Hematological System Development and Function,Hematopoiesis,Humoral Immune Response,Lymphoid Tissue Structure and Development,Organ Development,Organismal Development,Tissue Development	differentiation	Differentiation of plasma cells	2,22E-02	ETS1,GZMB	2
Cancer,Organismal Injury and Abnormalities	malignant solid tumor	Malignant solid tumor	2,29E-02	ACSF3,ADAM7,ADCK5,ALDOB,ARRDC4,C10orf71,CAPS,CASP4,CLCNKA,COQ8B,CTNNA2,DACT1,DNAI1,DNAJC6,DPPA2,DRD3,ETS1,FAM178B,FAP,GRXCR1,GZMB,HCAR1,HRCT1,HTR4,IFI16,KRT8,KRTAP13-2,LINC01194,LMO7DN,LRRC53,MFSD6L,MIAT,mir-187,mir-30,mir-548,mir-873,MPIG6B,MTFR1L,MTMR11,MUC15,MUCL1,NDST4,ODAPH,OOEP,OR10J1,OR10S1,OR10Z1,OR13C9,OR2W1,OR51A7,OR51T1,OR5M1,OR5R1,OR6C4,OR6K3,OSBPL10,PDCD1LG2,PPP3R2,PRDM9,PRELP,RAB14,…	84
Psychological Disorders	agitation	Agitation	2,30E-02	DRD3,SCN1A	2
Neurological Disease,Organismal Injury and Abnormalities	migraine with aura	Migraine with aura	2,30E-02	DRD3,SCN1A	2
Psychological Disorders	borderline personality disorder	Borderline personality disorder	2,30E-02	DRD3,SCN1A	2
Cancer,Endocrine System Disorders,Organismal Injury and Abnormalities,Respiratory Disease	small cell lung cancer	Small cell lung carcinoma	2,31E-02	ADAM7,C10orf71,COQ8B,CTNNA2,ETS1,FAP,HRCT1,MTFR1L,MTMR11,NDST4,OR10S1,OR5R1,OR6C4,PRDM9,SCN1A,SLCO1B1,TBC1D21,TRIM51,TRIM60,TRIML2,VPS72	21
Organismal Functions,Skeletal and Muscular Disorders	muscle weakness	Progressive muscle weakness	2,33E-02	mir-30,SCN1A,TGM2	3
Cell-mediated Immune Response,Cellular Development,Cellular Function and Maintenance,Cellular Growth and Proliferation,Embryonic Development,Hematological System Development and Function,Hematopoiesis,Lymphoid Tissue Structure and Development,Organ Development,Organismal Development,Tissue Development	differentiation	Differentiation of helper T lymphocytes	2,33E-02	DRD3,ETS1,HCAR1,SOX5	4
Immunological Disease	acute graft-vs-host disease	Early stage acute graft-vs-host disease	2,37E-02	ALDOB,SUB1	2
Cell Morphology,Cellular Assembly and Organization,Cellular Development,Cellular Function and Maintenance,Cellular Growth and Proliferation,Embryonic Development,Nervous System Development and Function,Neurological Disease,Organismal Development,Tissue Development,Tissue Morphology	abnormal morphology	Abnormal morphology of dendritic spines	2,37E-02	DACT1,SCN1A	2
Developmental Disorder,Neurological Disease,Organismal Injury and Abnormalities	Lennox-Gastaut syndrome	Lennox-Gastaut syndrome	2,37E-02	HTR4,SCN1A	2
Cell-To-Cell Signaling and Interaction,Nervous System Development and Function	miniature excitatory postsynaptic currents	Miniature excitatory postsynaptic currents	2,37E-02	DACT1,SCN1A	2
Neurological Disease,Psychological Disorders	mania	Mania	2,37E-02	DRD3,SCN1A	2
Neurological Disease,Psychological Disorders	bipolar depression	Bipolar depression	2,37E-02	DRD3,SCN1A	2
Cancer,Organismal Injury and Abnormalities	neoplasia	Neoplasia of cells	2,38E-02	ADAM7,ADCK5,ALDOB,C10orf71,CLCNKA,COQ8B,CTNNA2,DEFB103A/DEFB103B,DNAI1,DPPA2,ETS1,FAM178B,FAP,GRXCR1,GZMB,HCAR1,HRCT1,KRT8,KRTAP13-2,LRRC53,MFSD6L,mir-187,mir-30,mir-873,MTFR1L,MTMR11,NDST4,OR10J1,OR10Z1,OR51T1,OR5M1,OR5R1,OR6C4,OR6K3,PDCD1LG2,PPP3R2,PRDM9,PRELP,RAB14,SCN1A,SH3TC1,SOX5,STEAP2,TGM2,TRIM51,TRIML2,WDPCP	47
Organismal Survival	survival	Survival of organism	2,39E-02	ARRDC4,CASP4,DACT1,DEFB103A/DEFB103B,ETS1,IFI16,mir-30,PDCD1LG2,SLN,TGM2	10
Cell-To-Cell Signaling and Interaction,Nervous System Development and Function	adhesion	Adhesion of nervous tissue cell lines	2,40E-02	ETS1	1
Cell-To-Cell Signaling and Interaction,Hepatic System Development and Function	adhesion	Adhesion of hepatocytes	2,40E-02	KRT8	1
Amino Acid Metabolism,Drug Metabolism,Molecular Transport,Small Molecule Biochemistry	uptake	Uptake of methotrexate	2,40E-02	SLCO1B1	1
Neurological Disease,Organismal Injury and Abnormalities	postdural puncture headache	Postdural puncture headache	2,40E-02	SCN1A	1
Lipid Metabolism,Small Molecule Biochemistry	translocation	Translocation of bile salt	2,40E-02	SLCO1B1	1
Amino Acid Metabolism	quantity	Quantity of methotrexate	2,40E-02	SLCO1B1	1
Cell Morphology,Cellular Function and Maintenance	autophagy	Autophagy of lymphoma cell lines	2,40E-02	TGM2	1
Cellular Compromise,Organismal Injury and Abnormalities,Skeletal and Muscular Disorders	calcification	Calcification of smooth muscle cells	2,40E-02	TGM2	1
Cell Cycle	G1/S phase transition	Arrest in G1/S phase transition of breast cancer cell lines	2,40E-02	MUCL1	1
Digestive System Development and Function,Embryonic Development,Organismal Development	development	Development of common bile duct	2,40E-02	mir-30	1
Cell Morphology,Hematological Disease,Humoral Immune Response,Immunological Disease,Lymphoid Tissue Structure and Development	lack	Lack of B-1a lymphocytes	2,40E-02	ETS1	1
Neurological Disease,Organismal Injury and Abnormalities,Psychological Disorders	postencephalitic Parkinsonism	Postencephalitic Parkinsonism	2,40E-02	DRD3	1
Organismal Injury and Abnormalities,Renal and Urological Disease	transport	Abnormal transport in kidney	2,40E-02	CLCNKA	1
Digestive System Development and Function,Organ Morphology,Organismal Development	morphology	Morphology of pancreatic acinus	2,40E-02	KRT8	1
Cellular Function and Maintenance	respiration	Respiration of adipocytes	2,40E-02	mir-30	1
Developmental Disorder,Embryonic Development,Organismal Development,Tissue Morphology	abnormal morphology	Abnormal morphology of tail bud	2,40E-02	DACT1	1
Dermatological Diseases and Conditions,Organismal Injury and Abnormalities	thermal burn	Thermal burn	2,40E-02	SCN1A	1
Endocrine System Development and Function,Lipid Metabolism,Molecular Transport,Small Molecule Biochemistry	uptake	Uptake of estrogen	2,40E-02	SLCO1B1	1
Dermatological Diseases and Conditions,Organismal Functions,Organismal Injury and Abnormalities	healing	Healing of skin lesion	2,40E-02	CASP4	1
Tissue Development	function	Function of extraembryonic tissue	2,40E-02	KRT8	1
Embryonic Development,Organ Morphology,Organismal Development,Reproductive System Development and Function,Tissue Morphology	quantity	Quantity of spongiotrophoblasts	2,40E-02	KRT8	1
Cell Morphology	polarity	Polarity of embryonic cell lines	2,40E-02	WDPCP	1
Small Molecule Biochemistry	toxicity	Toxicity of methotrexate	2,40E-02	SLCO1B1	1
Neurological Disease	extrapyramidal side-effects	Extrapyramidal side-effects	2,40E-02	DRD3	1
Developmental Disorder,Embryonic Development,Organismal Development,Tissue Morphology	abnormal morphology	Abnormal morphology of hindgut	2,40E-02	DACT1	1
Psychological Disorders	suicidal behavior	Recurrent suicidal behavior	2,40E-02	DRD3	1
Cell Death and Survival	apoptosis	Apoptosis of plasma cells	2,40E-02	CASP4	1
Connective Tissue Disorders,Organismal Injury and Abnormalities,Skeletal and Muscular Disorders,Tissue Morphology	humerus fracture	Humerus fracture	2,40E-02	SCN1A	1
Molecular Transport	uptake	Uptake of organic anion	2,40E-02	SLCO1B1	1
Neurological Disease,Organismal Injury and Abnormalities	clonic seizure	Clonic seizure	2,40E-02	SCN1A	1
Developmental Disorder,Hereditary Disorder,Neurological Disease,Organismal Injury and Abnormalities	sirenomelia	Sirenomelia	2,40E-02	DACT1	1
Organismal Injury and Abnormalities,Renal and Urological Disease	dysuria	Dysuria	2,40E-02	SCN1A	1
Cell Death and Survival	killing	Killing of Escherichia coli 25922	2,40E-02	DEFB103A/DEFB103B	1
Cell-To-Cell Signaling and Interaction	attachment	Attachment of breast cancer cell lines	2,40E-02	TGM2	1
Organismal Injury and Abnormalities	breakthrough pain	Breakthrough pain	2,40E-02	SCN1A	1
Cancer	sphere formation	Sphere formation of ovarian cancer cell lines	2,40E-02	TGM2	1
Neurological Disease,Organismal Injury and Abnormalities,Psychological Disorders,Skeletal and Muscular Disorders	idiopathic Parkinson disease	Advanced idiopathic Parkinson disease	2,40E-02	DRD3	1
Molecular Transport	import	Import of Cu2+	2,40E-02	STEAP2	1
Cancer,Organismal Injury and Abnormalities	abdominal cancer	Abdominal cancer	2,43E-02	ACSF3,ADAM7,ADCK5,ALDOB,ARRDC4,C10orf71,CAPS,CASP4,CLCNKA,COQ8B,CTNNA2,DACT1,DNAI1,DNAJC6,DPPA2,DRD3,ETS1,FAM178B,FAP,GRXCR1,GZMB,HCAR1,HRCT1,HTR4,IFI16,KRT8,KRTAP13-2,LMO7DN,LRRC53,MFSD6L,mir-187,mir-30,mir-548,MPIG6B,MTMR11,MUC15,MUCL1,NDST4,ODAPH,OOEP,OR10J1,OR10S1,OR10Z1,OR13C9,OR2W1,OR51A7,OR51T1,OR5M1,OR5R1,OR6K3,OSBPL10,PDCD1LG2,PPP3R2,PRDM9,PRELP,RAB14,RIMKLB,SCN1A,SEC23A,SH3TC1,SLC16A4,S…	78
Carbohydrate Metabolism,Post-Translational Modification	processing	Processing of O-glycan	2,45E-02	MUC15,MUCL1	2
Cancer,Organismal Injury and Abnormalities,Reproductive System Disease	ductal in situ breast cancer	Ductal carcinoma in situ	2,45E-02	DACT1,FAP	2
Cancer,Hematological Disease,Immunological Disease,Organismal Injury and Abnormalities	nasal type extranodal NK-/T-cell lymphoma	Nasal type extranodal NK-/T-cell lymphoma	2,49E-02	GZMB,mir-30,mir-873	3
Gastrointestinal Disease,Hepatic System Disease,Hereditary Disorder,Organismal Injury and Abnormalities	progressive familial intrahepatic cholestasis type 1	Progressive familial intrahepatic cholestasis type 1	2,52E-02	SLC35B1,SLCO1B1	2
Developmental Disorder,Neurological Disease,Organismal Injury and Abnormalities	brain developmental abnormality	Brain developmental abnormality	2,57E-02	CTNNA2,HTR4,SCN1A	3
Neurological Disease,Organismal Injury and Abnormalities	migraines	Migraines	2,61E-02	DRD3,HTR4,SCN1A	3
Cell Morphology,Embryonic Development,Hair and Skin Development and Function,Organ Development,Organismal Development,Tissue Development	keratinization	Keratinization of epidermis	2,61E-02	KRT8,KRTAP13-2,KRTAP8-1	3
Cell-To-Cell Signaling and Interaction,Inflammatory Response	immune response	Immune response of T lymphocytes	2,66E-02	ETS1,GZMB,PDCD1LG2	3
Cell Death and Survival	apoptosis	Apoptosis of thymus gland	2,66E-02	ETS1,GZMB,KRT8	3
Cancer,Organismal Injury and Abnormalities	sarcoma	Sarcoma	2,67E-02	ADAM7,FAP,HRCT1,HTR4,KRT8,LRRC53,OSBPL10,PDCD1LG2,PRDM9,SCN1A,SEC23A,SOX5,TMPRSS15,TSPAN31	14
Gastrointestinal Disease	postoperative nausea and vomiting	Postoperative nausea and vomiting	2,68E-02	DRD3,SCN1A	2
Dermatological Diseases and Conditions,Organismal Injury and Abnormalities	skin lesion	Skin lesion	2,69E-02	ADAM7,ADCK5,ALDOB,ARRDC4,C10orf71,CASP4,COQ8B,CTNNA2,DACT1,DNAI1,DNAJC6,DPPA2,DRD3,ETS1,FAM178B,FAP,GRXCR1,HCAR1,HTR4,KRT8,KRTAP13-2,MFSD6L,mir-30,MTMR11,MUC15,MUCL1,NDST4,OOEP,OR10J1,OR10S1,OR10Z1,OR13C9,OR2W1,OR51A7,OR51T1,OR5M1,OR5R1,OR6C4,OR6K3,OSBPL10,PDCD1LG2,PPP3R2,PRDM9,PRELP,SCN1A,SEC23A,SH3TC1,SLCO1B1,SOX5,SRBD1,STEAP2,SULT2A1,TBC1D21,TGM2,TMPRSS15,TRIM51,TRIM60,TRIML2,VPS72	59
Cell Death and Survival	apoptosis	Apoptosis of B lymphocytes	2,70E-02	CASP4,ETS1,GZMB	3
Cancer,Organismal Injury and Abnormalities	abdominal carcinoma	Abdominal carcinoma	2,72E-02	ACSF3,ADAM7,ADCK5,ALDOB,ARRDC4,C10orf71,CAPS,CASP4,CLCNKA,COQ8B,CTNNA2,DACT1,DNAI1,DNAJC6,DPPA2,DRD3,ETS1,FAM178B,FAP,GRXCR1,GZMB,HRCT1,HTR4,IFI16,KRT8,KRTAP13-2,LMO7DN,LRRC53,MFSD6L,mir-187,mir-30,MPIG6B,MTMR11,MUC15,MUCL1,NDST4,ODAPH,OOEP,OR10J1,OR10S1,OR10Z1,OR13C9,OR2W1,OR51A7,OR51T1,OR5M1,OR5R1,OR6K3,OSBPL10,PDCD1LG2,PPP3R2,PRDM9,PRELP,RAB14,RIMKLB,SCN1A,SEC23A,SH3TC1,SLC16A4,SLCO1B1,SMOX,SO…	76
Psychological Disorders	impulse control disorder	Impulse control disorder	2,76E-02	DRD3,SCN1A	2
Ophthalmic Disease,Organismal Injury and Abnormalities	evaporative dry eye disease	Evaporative dry eye disease	2,79E-02	PPP3R2	1
Cellular Development,Cellular Growth and Proliferation,Hematological System Development and Function,Lymphoid Tissue Structure and Development	expansion	Expansion of type 2 innate lymphocyte	2,79E-02	ETS1	1
Cell-To-Cell Signaling and Interaction,Cellular Growth and Proliferation,Hematological System Development and Function	induction	Induction of Th1 cells	2,79E-02	CASP4	1
Connective Tissue Disorders,Organismal Development,Organismal Injury and Abnormalities,Skeletal and Muscular Disorders,Skeletal and Muscular System Development and Function	shape	Abnormal shape of rib cage	2,79E-02	SOX5	1
Protein Synthesis	quantity	Quantity of IL-1a in blood	2,79E-02	CASP4	1
Cell-To-Cell Signaling and Interaction,Cellular Assembly and Organization,Cellular Function and Maintenance	organization	Organization of focal adhesions	2,79E-02	WDPCP	1
Connective Tissue Disorders,Inflammatory Response,Organismal Injury and Abnormalities,Tissue Development	inflammation	Inflammation of visceral fat	2,79E-02	STEAP2	1
Organ Morphology,Skeletal and Muscular System Development and Function	number	Number of caudal vertebra	2,79E-02	DACT1	1
Small Molecule Biochemistry	efficacy	Efficacy of risperidone	2,79E-02	DRD3	1
Carbohydrate Metabolism	metabolism	Metabolism of fructose-1,6-diphosphate	2,79E-02	ALDOB	1
Psychological Disorders	agitation	Mild to moderate stage agitation	2,79E-02	DRD3	1
Cell Death and Survival	killing	Killing of splenocytes	2,79E-02	ETS1	1
Small Molecule Biochemistry	sulfation	Sulfation of raloxifene	2,79E-02	SULT2A1	1
Psychological Disorders	cannabis abuse	Cannabis abuse	2,79E-02	DRD3	1
Infectious Diseases,Organismal Injury and Abnormalities,Respiratory Disease	legionnaires' disease	Legionnaires' disease	2,79E-02	CASP4	1
Carbohydrate Metabolism,Drug Metabolism,Small Molecule Biochemistry	synthesis	Synthesis of heparan sulfate	2,79E-02	NDST4	1
Lipid Metabolism,Molecular Transport,Small Molecule Biochemistry	transport	Transport of leukotriene C4	2,79E-02	SLCO1B1	1
DNA Replication, Recombination, and Repair,Energy Production,Nucleic Acid Metabolism,Small Molecule Biochemistry	oxidation	Oxidation of NADH	2,79E-02	ALDOB	1
Neurological Disease,Organismal Injury and Abnormalities,Psychological Disorders	abnormal involuntary movement	Abnormal involuntary movement	2,79E-02	SCN1A	1
Cardiovascular System Development and Function,Cellular Development,Cellular Function and Maintenance,Cellular Growth and Proliferation,Organismal Development,Tissue Development,Tissue Morphology	expansion	Expansion of endothelial cells	2,79E-02	HTR4	1
Cell-mediated Immune Response,Cellular Movement,Hematological System Development and Function,Immune Cell Trafficking	transmigration	Transmigration of CD4+ T-lymphocytes	2,79E-02	PDCD1LG2	1
Inflammatory Disease,Ophthalmic Disease,Organismal Injury and Abnormalities	vernal keratoconjunctivitis	Severe vernal keratoconjunctivitis	2,79E-02	PPP3R2	1
Immunological Disease,Inflammatory Disease,Inflammatory Response,Organismal Injury and Abnormalities,Renal and Urological Disease	immune complex nephritis	Immune complex nephritis	2,79E-02	TGM2	1
Cardiovascular Disease,Organismal Injury and Abnormalities,Tissue Morphology	thickening	Thickening of artery	2,79E-02	ETS1	1
Psychological Disorders	gender identity disorder	Gender identity disorder	2,79E-02	SCN1A	1
Digestive System Development and Function,Gastrointestinal Disease,Hepatic System Development and Function,Hepatic System Disease,Inflammatory Disease,Inflammatory Response,Organ Development,Organismal Injury and Abnormalities	cholestatic hepatitis	Cholestatic hepatitis	2,79E-02	SLCO1B1	1
Neurological Disease,Organismal Injury and Abnormalities,Psychological Disorders,Skeletal and Muscular Disorders	Parkinson disease	Early stage Parkinson disease	2,79E-02	DRD3	1
Hematological System Development and Function,Immunological Disease,Inflammatory Disease,Lymphoid Tissue Structure and Development,Organ Morphology,Organismal Development,Organismal Injury and Abnormalities,Tissue Morphology	enlargement	Enlargement of spleen	2,83E-02	ETS1,KRT8,MPIG6B,TGM2	4
Organismal Injury and Abnormalities,Psychological Disorders	generalized anxiety disorder	Generalized anxiety disorder	2,84E-02	DRD3,SCN1A	2
Cancer,Organismal Injury and Abnormalities	malignant neoplasm of retroperitoneum	Malignant neoplasm of retroperitoneum	2,89E-02	ACSF3,C10orf71,CASP4,CTNNA2,DNAJC6,ETS1,FAM178B,FAP,GZMB,HCAR1,IFI16,KRT8,LRRC53,mir-30,MUC15,ODAPH,OOEP,OR51T1,PDCD1LG2,PRDM9,SCN1A,SLC16A4,SLCO1B1,SMOX,SOX5,TGM2,TRIM60,TSPAN31	28
Cancer,Gastrointestinal Disease,Organismal Injury and Abnormalities	digestive system cancer	Digestive system cancer	2,91E-02	ACSF3,ADAM7,ADCK5,ALDOB,ARRDC4,C10orf71,CAPS,CASP4,CLCNKA,COQ8B,CTNNA2,DACT1,DNAI1,DNAJC6,DPPA2,DRD3,ETS1,FAM178B,FAP,GRXCR1,GZMB,HCAR1,HRCT1,IFI16,KRT8,KRTAP13-2,LRRC53,MFSD6L,mir-187,mir-30,mir-548,MPIG6B,MTFR1L,MTMR11,MUC15,MUCL1,NDST4,ODAPH,OOEP,OR10J1,OR10S1,OR10Z1,OR13C9,OR51A7,OR51T1,OR5M1,OR5R1,OR6K3,PDCD1LG2,PPP3R2,PRDM9,PRELP,RAB14,RIMKLB,SCN1A,SEC23A,SH3TC1,SLC16A4,SLCO1B1,SMOX,SOX5,SR…	74
Cancer,Organismal Injury and Abnormalities,Reproductive System Disease	development	Development of genital tumor	2,92E-02	ADAM7,ALDOB,ARRDC4,CASP4,CLCNKA,CTNNA2,DACT1,DNAJC6,DRD3,ETS1,FAM178B,FAP,GZMB,HTR4,IFI16,KRT8,mir-187,mir-30,MUC15,NDST4,OOEP,OR10J1,OR10S1,OR13C9,OR51T1,OR5M1,OSBPL10,PDCD1LG2,PRDM9,RAB14,SCN1A,SH3TC1,SLC16A4,SMOX,SOX5,SRBD1,STEAP2,SUB1,SULT2A1,TGM2,TMPRSS15,TRIM60,TSPAN31,WDPCP	44
Cancer,Organismal Injury and Abnormalities	blue round small cell tumor	Blue round small cell tumor	2,98E-02	ADAM7,C10orf71,COQ8B,CTNNA2,ETS1,FAP,HRCT1,MTFR1L,MTMR11,NDST4,OR10S1,OR5R1,OR6C4,PRDM9,SCN1A,SEC23A,SLCO1B1,TBC1D21,TMPRSS15,TRIM51,TRIM60,TRIML2,VPS72	23
Cell Death and Survival	cell death	Cell death of T lymphocytes	2,98E-02	CASP4,ETS1,GZMB,PDCD1LG2,TGM2	5
Cancer,Organismal Injury and Abnormalities	soft tissue sarcoma cancer	Soft tissue sarcoma	2,99E-02	ADAM7,FAP,HRCT1,HTR4,KRT8,OSBPL10,PRDM9,SCN1A,SEC23A,SOX5,TMPRSS15,TSPAN31	12
Lipid Metabolism,Small Molecule Biochemistry,Vitamin and Mineral Metabolism	metabolism	Metabolism of sterol	3,01E-02	mir-30,SLCO1B1,SULT2A1	3
Cancer,Organismal Injury and Abnormalities	pelvic cancer	Pelvic cancer	3,03E-02	ADAM7,ADCK5,ALDOB,ARRDC4,C10orf71,CASP4,CLCNKA,CTNNA2,DACT1,DNAJC6,DRD3,ETS1,FAM178B,FAP,GZMB,HRCT1,HTR4,IFI16,KRT8,KRTAP13-2,LMO7DN,LRRC53,mir-187,mir-30,MUC15,NDST4,OOEP,OR10J1,OR10S1,OR13C9,OR2W1,OR51A7,OR51T1,OR5M1,OSBPL10,PDCD1LG2,PPP3R2,PRDM9,RAB14,SCN1A,SH3TC1,SLC16A4,SLCO1B1,SMOX,SOX5,SRBD1,STEAP2,SUB1,SULT2A1,TBC1D21,TGM2,TMPRSS15,TRIM51,TRIM60,TSPAN31,WDPCP	56
Cancer,Organismal Injury and Abnormalities,Reproductive System Disease	uterine cancer	Uterine cancer	3,03E-02	ADAM7,ALDOB,ARRDC4,CASP4,CLCNKA,CTNNA2,DACT1,DNAJC6,DRD3,ETS1,FAM178B,FAP,GZMB,HTR4,IFI16,KRT8,mir-187,mir-30,MUC15,NDST4,OOEP,OR10J1,OR10S1,OR13C9,OR51T1,OR5M1,OSBPL10,PDCD1LG2,PRDM9,RAB14,SH3TC1,SLC16A4,SMOX,SOX5,SRBD1,STEAP2,SUB1,SULT2A1,TRIM60	39
Cell Death and Survival	apoptosis	Apoptosis of fibroblast cell lines	3,09E-02	CASP4,ETS1,GZMB,IFI16,TGM2	5
Endocrine System Disorders,Gastrointestinal Disease,Metabolic Disease,Organismal Injury and Abnormalities	diabetes mellitus	Diabetes mellitus	3,11E-02	ALDOB,CASP4,CLCNKA,DNAJC6,DRD3,HTR4,IFI16,KRT8,MIAT,mir-30,PDCD1LG2,PPP3R2,SCN1A,TGM2	14
Cell Death and Survival	apoptosis	Apoptosis of melanoma cell lines	3,15E-02	CASP4,ETS1,SMOX	3
Cancer,Organismal Injury and Abnormalities,Reproductive System Disease	female genital tract cancer	Female genital tract cancer	3,17E-02	ADAM7,ALDOB,ARRDC4,CASP4,CLCNKA,CTNNA2,DACT1,DNAJC6,DRD3,ETS1,FAM178B,FAP,GZMB,HTR4,IFI16,KRT8,mir-187,mir-30,MUC15,NDST4,OOEP,OR10J1,OR10S1,OR13C9,OR51T1,OR5M1,OSBPL10,PDCD1LG2,PRDM9,RAB14,SCN1A,SH3TC1,SLC16A4,SMOX,SOX5,SRBD1,STEAP2,SUB1,SULT2A1,TGM2,TMPRSS15,TRIM60,TSPAN31,WDPCP	44
Nervous System Development and Function,Organ Morphology,Organismal Development	mass	Mass of brain	3,17E-02	SCN1A,TGM2	2
Hematological System Development and Function,Humoral Immune Response,Lymphoid Tissue Structure and Development,Tissue Morphology	quantity	Quantity of plasma cells	3,17E-02	ETS1,PDCD1LG2	2
Connective Tissue Disorders,Organismal Injury and Abnormalities,Skeletal and Muscular Disorders,Tissue Morphology	radius fracture	Radius fracture	3,18E-02	SCN1A	1
Cell Death and Survival	cell viability	Cell viability of eye cell lines	3,18E-02	MIAT	1
Cell-To-Cell Signaling and Interaction,Nervous System Development and Function	response	Response of cortical neurons	3,18E-02	HCAR1	1
Behavior,Neurological Disease	spasmodic movement	Spasmodic movement	3,18E-02	SCN1A	1
Cellular Movement,Hematological System Development and Function,Immune Cell Trafficking,Inflammatory Response	chemotaxis	Chemotaxis of monocyte-derived macrophages	3,18E-02	DEFB103A/DEFB103B	1
Post-Translational Modification	O-GlcNAcylation	O-GlcNAcylation of protein	3,18E-02	ALDOB	1
Small Molecule Biochemistry	efficacy	Efficacy of clozapine	3,18E-02	DRD3	1
Cell Death and Survival,Organismal Survival	survival	Survival of Francisella tularensis	3,18E-02	DEFB103A/DEFB103B	1
Organ Development,Reproductive System Development and Function	function	Function of placenta	3,18E-02	KRT8	1
Infectious Diseases,Inflammatory Disease,Inflammatory Response,Neurological Disease	pneumococcal meningitis	Pneumococcal meningitis	3,18E-02	SCN1A	1
Connective Tissue Development and Function,Embryonic Development,Organ Development,Organismal Development,Skeletal and Muscular System Development and Function,Tissue Development	development	Development of vertebral body	3,18E-02	SOX5	1
Cellular Assembly and Organization,Gastrointestinal Disease,Hepatic System Disease,Organismal Injury and Abnormalities,Tissue Development	carbon tetrachloride-induced liver fibrosis	Carbon tetrachloride-induced liver fibrosis	3,18E-02	mir-30	1
Cellular Development,Cellular Growth and Proliferation	colony formation	Colony formation of kidney cancer cell lines	3,18E-02	TGM2	1
Cell-mediated Immune Response,Cellular Development,Cellular Function and Maintenance,Cellular Growth and Proliferation,Embryonic Development,Hematological System Development and Function,Hematopoiesis,Lymphoid Tissue Structure and Development,Organ Development,Organismal Development,Tissue Development	production	Production of natural killer precursor cells	3,18E-02	ETS1	1
Cellular Function and Maintenance	maintenance	Maintenance of hematopoietic progenitor cells	3,18E-02	HTR4	1
Cellular Development,Tissue Development	differentiation	Differentiation of duct cells	3,18E-02	KRT8	1
Cell Morphology	cell rounding	Cell rounding of neuroblastoma cell lines	3,18E-02	HTR4	1
Molecular Transport,Nucleic Acid Metabolism,Small Molecule Biochemistry	transport	Transport of rosuvastatin	3,18E-02	SLCO1B1	1
Cell Death and Survival	cell death	Cell death of fibroblast cell lines	3,19E-02	CASP4,ETS1,GZMB,IFI16,KRT8,TGM2	6
Auditory and Vestibular System Development and Function,Embryonic Development,Organ Development,Organismal Development,Tissue Development	development	Development of inner ear	3,20E-02	GRXCR1,IFI16,WDPCP	3
Cancer,Organismal Injury and Abnormalities	cancer	Cancer of cells	3,25E-02	ADAM7,ADCK5,ALDOB,C10orf71,COQ8B,CTNNA2,DPPA2,ETS1,FAM178B,FAP,GRXCR1,GZMB,HCAR1,HRCT1,KRT8,KRTAP13-2,MFSD6L,mir-187,mir-30,mir-873,MTFR1L,MTMR11,NDST4,OR10J1,OR10Z1,OR51T1,OR5M1,OR5R1,OR6C4,OR6K3,PDCD1LG2,PPP3R2,PRELP,RAB14,SCN1A,SH3TC1,SOX5,STEAP2,TGM2,TRIM51,TRIML2,WDPCP	42
Neurological Disease,Organismal Injury and Abnormalities,Psychological Disorders	cocaine-related disorder	Cocaine-related disorder	3,25E-02	DRD3,SCN1A	2
Cancer,Organismal Injury and Abnormalities	extraadrenal retroperitoneal tumor	Extraadrenal retroperitoneal tumor	3,26E-02	ACSF3,C10orf71,CASP4,CTNNA2,DNAJC6,ETS1,FAM178B,FAP,GZMB,HCAR1,IFI16,KRT8,LRRC53,mir-30,MUC15,ODAPH,OOEP,OR51T1,PDCD1LG2,PRDM9,SCN1A,SEC23A,SLC16A4,SLC35B1,SLCO1B1,SMOX,SOX5,TGM2,TRIM60,TSPAN31	30
Metabolic Disease,Organismal Injury and Abnormalities	glucose metabolism disorder	Glucose metabolism disorder	3,33E-02	ALDOB,CASP4,CLCNKA,DNAJC6,DRD3,HTR4,IFI16,KRT8,MIAT,mir-30,PDCD1LG2,PPP3R2,SCN1A,STEAP2,SUB1,TGM2	16
Cardiovascular Disease,Organismal Injury and Abnormalities,Respiratory Disease	pulmonary hypertensive arterial disease	Pulmonary hypertensive arterial disease	3,34E-02	GZMB,SCN1A	2
Hematological System Development and Function,Organismal Functions	flow	Flow of blood	3,34E-02	ETS1,HCAR1	2
Tissue Development	disassembly	Disassembly of extracellular matrix	3,34E-02	ETS1,FAP	2
Cancer,Organismal Injury and Abnormalities	non-melanoma solid tumor	Non-melanoma solid tumor	3,39E-02	ACSF3,ADAM7,ADCK5,ALDOB,ARRDC4,C10orf71,CAPS,CASP4,CLCNKA,COQ8B,CTNNA2,DACT1,DNAI1,DNAJC6,DPPA2,DRD3,ETS1,FAM178B,FAP,GRXCR1,GZMB,HCAR1,HRCT1,HTR4,IFI16,KRT8,KRTAP13-2,LINC01194,LMO7DN,LRRC53,MFSD6L,mir-187,mir-30,mir-873,MPIG6B,MTFR1L,MTMR11,MUC15,MUCL1,NDST4,ODAPH,OOEP,OR10J1,OR10S1,OR10Z1,OR13C9,OR2W1,OR51A7,OR51T1,OR5M1,OR5R1,OR6C4,OR6K3,OSBPL10,PDCD1LG2,PPP3R2,PRDM9,PRELP,RAB14,RIMKLB,SCN1A,…	82
Cell Death and Survival	cell death	Cell death of adenocarcinoma cell lines	3,43E-02	ETS1,TGM2	2
Cellular Movement	migration	Migration of breast cancer cell lines	3,47E-02	ETS1,GZMB,KRT8,SLC16A4,TGM2	5
Cancer,Organismal Injury and Abnormalities	carcinoma	Carcinoma	3,47E-02	ACSF3,ADAM7,ADCK5,ALDOB,ARRDC4,C10orf71,CAPS,CASP4,CLCNKA,COQ8B,CTNNA2,DACT1,DNAI1,DNAJC6,DPPA2,DRD3,ETS1,FAM178B,FAP,GRXCR1,GZMB,HCAR1,HRCT1,HTR4,IFI16,KRT8,KRTAP13-2,LINC01194,LMO7DN,LRRC53,MFSD6L,mir-187,mir-30,MPIG6B,MTFR1L,MTMR11,MUC15,MUCL1,NDST4,ODAPH,OOEP,OR10J1,OR10S1,OR10Z1,OR13C9,OR2W1,OR51A7,OR51T1,OR5M1,OR5R1,OR6C4,OR6K3,OSBPL10,PDCD1LG2,PPP3R2,PRDM9,PRELP,RAB14,RIMKLB,SCN1A,SEC23A,S…	81
Cell Death and Survival	cell death	Cell death of thymocytes	3,49E-02	ETS1,GZMB,TGM2	3
Cell Death and Survival,Organismal Injury and Abnormalities	cell death	Cell death of epithelial cells	3,54E-02	CASP4,FAP,KRT8,MIAT,mir-30,NDST4,TGM2	7
Cancer,Organismal Injury and Abnormalities,Reproductive System Disease	uterine carcinoma	Uterine carcinoma	3,56E-02	ADAM7,ALDOB,ARRDC4,CASP4,CLCNKA,CTNNA2,DACT1,DNAJC6,DRD3,ETS1,FAM178B,FAP,GZMB,HTR4,IFI16,KRT8,mir-187,mir-30,MUC15,NDST4,OOEP,OR10J1,OR10S1,OR13C9,OR51T1,OR5M1,OSBPL10,PRDM9,RAB14,SH3TC1,SLC16A4,SMOX,SOX5,SRBD1,STEAP2,SUB1,SULT2A1,TRIM60	38
Neurological Disease	motor fluctuations	Motor fluctuations	3,57E-02	DRD3	1
Cellular Assembly and Organization	binding	Binding of actin filaments	3,57E-02	ALDOB	1
Cellular Movement,Hematological System Development and Function,Hypersensitivity Response,Immune Cell Trafficking,Inflammatory Response	migration	Migration of bone marrow-derived mast cells	3,57E-02	DEFB103A/DEFB103B	1
Behavior,Psychological Disorders	apathetic behavior	Apathetic behavior	3,57E-02	DRD3	1
Carbohydrate Metabolism,Drug Metabolism,Lipid Metabolism,Molecular Transport,Small Molecule Biochemistry	uptake	Uptake of digoxin	3,57E-02	SLCO1B1	1
Cell Cycle	G1/S phase transition	Arrest in G1/S phase transition of lung cancer cell lines	3,57E-02	mir-30	1
Cardiovascular Disease,Hematological Disease,Organismal Injury and Abnormalities	severe aplastic anemia	Severe aplastic anemia	3,57E-02	PPP3R2	1
Cell Death and Survival,Cellular Assembly and Organization,Cellular Function and Maintenance	formation	Formation of apoptotic bodies	3,57E-02	TGM2	1
Lipid Metabolism,Molecular Transport,Small Molecule Biochemistry	uptake	Uptake of taurocholic acid	3,57E-02	SLCO1B1	1
Connective Tissue Development and Function,Connective Tissue Disorders,Nervous System Development and Function,Organ Morphology,Organismal Development,Organismal Injury and Abnormalities,Skeletal and Muscular Disorders,Skeletal and Muscular System Development and Function,Tissue Development	abnormal morphology	Abnormal morphology of sacral vertebra	3,57E-02	DACT1	1
Cardiovascular System Development and Function,Embryonic Development,Organismal Development,Skeletal and Muscular System Development and Function	angiogenesis	Angiogenesis of hindlimb	3,57E-02	ETS1	1
Behavior	self-administration	Self-administration of cocaine	3,57E-02	DRD3	1
Cell Cycle	G1/S phase transition	G1/S phase transition of hepatoma cell lines	3,57E-02	ETS1	1
Connective Tissue Disorders,Inflammatory Disease,Organismal Injury and Abnormalities,Skeletal and Muscular Disorders	lateral epicondylitis	Lateral epicondylitis	3,57E-02	SCN1A	1
Organismal Injury and Abnormalities,Reproductive System Disease	spontaneous abortion	Spontaneous abortion	3,60E-02	PPP3R2,SCN1A	2
Developmental Disorder,Neurological Disease,Psychological Disorders	speech disorder	Speech disorder	3,60E-02	DRD3,SOX5	2
Cell Death and Survival	cell death	Cell death of hematopoietic progenitor cells	3,61E-02	CASP4,ETS1,GZMB,TGM2	4
Cancer,Gastrointestinal Disease,Organismal Injury and Abnormalities	gastrointestinal carcinoma	Gastrointestinal carcinoma	3,71E-02	ACSF3,ADAM7,ADCK5,ALDOB,C10orf71,CAPS,CASP4,CLCNKA,COQ8B,CTNNA2,DACT1,DNAI1,DNAJC6,DPPA2,DRD3,ETS1,FAM178B,FAP,GRXCR1,GZMB,HRCT1,IFI16,KRT8,KRTAP13-2,LRRC53,MFSD6L,mir-30,MPIG6B,MTFR1L,MTMR11,MUC15,MUCL1,NDST4,ODAPH,OOEP,OR10J1,OR10S1,OR10Z1,OR13C9,OR51A7,OR5M1,OR5R1,OR6K3,PDCD1LG2,PPP3R2,PRDM9,PRELP,RAB14,RIMKLB,SCN1A,SEC23A,SH3TC1,SLC16A4,SLCO1B1,SMOX,SOX5,SRBD1,STEAP2,TBC1D21,TGM2,TMEM52B,TMPR…	67
Gastrointestinal Disease,Organismal Injury and Abnormalities	periodontal disease	Periodontal disease	3,74E-02	ETS1,GZMB,SCN1A	3
Cellular Movement,Connective Tissue Development and Function	migration	Migration of fibroblast cell lines	3,74E-02	IFI16,TGM2,WDPCP	3
Cancer,Gastrointestinal Disease,Organismal Injury and Abnormalities	malignant neoplasm of digestive system	Metastatic malignant neoplasm of digestive system	3,76E-02	mir-187,mir-30,mir-548,PPP3R2,SCN1A	5
Cancer,Organismal Injury and Abnormalities,Reproductive System Disease	progesterone receptor-positive breast cancer	Progesterone receptor-positive breast cancer	3,78E-02	MIAT,mir-30	2
Cancer,Organismal Injury and Abnormalities	incidence	Incidence of tumor	3,83E-02	ADAM7,ADCK5,ALDOB,ARRDC4,C10orf71,CASP4,CLCNKA,COQ8B,CTNNA2,DACT1,DNAI1,DNAJC6,DRD3,ETS1,FAM178B,FAP,GZMB,HRCT1,HTR4,IFI16,KRT8,LRRC53,MFSD6L,mir-187,mir-30,MPIG6B,MTMR11,MUC15,MUCL1,NDST4,ODAPH,OOEP,OR10J1,OR10S1,OR10Z1,OR13C9,OR51A7,OR51T1,OR5M1,OR6K3,OSBPL10,PDCD1LG2,PPP3R2,PRDM9,PRELP,RAB14,RIMKLB,SCN1A,SEC23A,SH3TC1,SLC16A4,SLCO1B1,SMOX,SOX5,SRBD1,STEAP2,SUB1,SULT2A1,TGM2,TMPRSS15,TRIM51,TRI…	65
Cancer,Organismal Injury and Abnormalities	nonhematologic malignant neoplasm	Nonhematologic malignant neoplasm	3,83E-02	ACSF3,ADAM7,ADCK5,ALDOB,ARRDC4,C10orf71,CAPS,CASP4,CLCNKA,COQ8B,CTNNA2,DACT1,DNAI1,DNAJC6,DPPA2,DRD3,ETS1,FAM178B,FAP,GRXCR1,GZMB,HCAR1,HRCT1,HTR4,IFI16,KRT8,KRTAP13-2,LINC01194,LMO7DN,LRRC53,MFSD6L,mir-187,mir-30,mir-873,MPIG6B,MTFR1L,MTMR11,MUC15,MUCL1,NDST4,ODAPH,OOEP,OR10J1,OR10S1,OR10Z1,OR13C9,OR2W1,OR51A7,OR51T1,OR5M1,OR5R1,OR6C4,OR6K3,OSBPL10,PDCD1LG2,PPP3R2,PRDM9,PRELP,RAB14,RIMKLB,SCN1A,…	82
Cancer,Dermatological Diseases and Conditions,Organismal Injury and Abnormalities	skin tumor	Skin tumor	3,87E-02	ADAM7,ADCK5,ALDOB,ARRDC4,C10orf71,COQ8B,CTNNA2,DACT1,DNAI1,DNAJC6,DPPA2,DRD3,ETS1,FAM178B,FAP,GRXCR1,HCAR1,HTR4,KRT8,KRTAP13-2,MFSD6L,mir-30,MTMR11,MUC15,MUCL1,NDST4,OOEP,OR10J1,OR10S1,OR10Z1,OR13C9,OR2W1,OR51A7,OR51T1,OR5M1,OR5R1,OR6C4,OR6K3,OSBPL10,PDCD1LG2,PPP3R2,PRDM9,PRELP,SCN1A,SEC23A,SH3TC1,SLCO1B1,SOX5,SRBD1,STEAP2,SULT2A1,TBC1D21,TGM2,TMPRSS15,TRIM51,TRIM60,TRIML2,VPS72	58
Cellular Development,Cellular Growth and Proliferation,Hematological System Development and Function,Lymphoid Tissue Structure and Development	proliferation	Proliferation of activated T lymphocytes	3,87E-02	mir-30,PDCD1LG2	2
Cellular Development,Cellular Growth and Proliferation	cell proliferation	Cell proliferation of breast cancer cell lines	3,89E-02	ETS1,KRT8,MIAT,mir-873,MUCL1,SMOX,TGM2	7
Endocrine System Disorders,Gastrointestinal Disease,Inflammatory Disease,Inflammatory Response,Organismal Injury and Abnormalities	inflammation	Inflammation of pancreas	3,90E-02	KRT8,PDCD1LG2,SCN1A	3
Cancer,Gastrointestinal Disease,Organismal Injury and Abnormalities	gastrointestinal tract cancer	Gastrointestinal tract cancer	3,90E-02	ACSF3,ADAM7,ADCK5,ALDOB,C10orf71,CAPS,CASP4,CLCNKA,COQ8B,CTNNA2,DACT1,DNAI1,DNAJC6,DPPA2,DRD3,ETS1,FAM178B,FAP,GRXCR1,GZMB,HRCT1,IFI16,KRT8,KRTAP13-2,LRRC53,MFSD6L,mir-187,mir-30,mir-548,MPIG6B,MTFR1L,MTMR11,MUC15,MUCL1,NDST4,ODAPH,OOEP,OR10J1,OR10S1,OR10Z1,OR13C9,OR51A7,OR5M1,OR5R1,OR6K3,PDCD1LG2,PPP3R2,PRDM9,PRELP,RAB14,RIMKLB,SCN1A,SEC23A,SH3TC1,SLC16A4,SLCO1B1,SMOX,SOX5,SRBD1,STEAP2,TBC1D21,T…	69
Cardiovascular Disease,Organismal Injury and Abnormalities,Skeletal and Muscular Disorders	myocardial infarction	Myocardial infarction	3,91E-02	KRT8,MIAT,PPP3R2,TGM2	4
Cancer,Endocrine System Disorders,Gastrointestinal Disease,Organismal Injury and Abnormalities	pancreatic ductal adenocarcinoma	Pancreatic ductal adenocarcinoma	3,95E-02	ACSF3,C10orf71,CTNNA2,DNAJC6,ETS1,FAM178B,FAP,GZMB,LRRC53,mir-30,MUC15,ODAPH,OOEP,PRDM9,SCN1A,SLC16A4,SMOX,SOX5,TRIM60	19
Small Molecule Biochemistry	efficacy	Efficacy of cisplatin	3,96E-02	mir-30	1
Cell Death and Survival,Cellular Function and Maintenance	clearance	Clearance of Haemophilus influenzae	3,96E-02	PDCD1LG2	1
Cellular Development,Cellular Growth and Proliferation,Embryonic Development,Organismal Development,Tissue Development	expansion	Expansion of mesenchymal cells	3,96E-02	HTR4	1
Cell Death and Survival	apoptosis	Apoptosis of cytotoxic T cells	3,96E-02	GZMB	1
Protein Synthesis	quantity	Quantity of IFNB1 in blood	3,96E-02	IFI16	1
Small Molecule Biochemistry	biosynthesis	Biosynthesis of ubiquinone	3,96E-02	COQ8B	1
Neurological Disease,Organismal Injury and Abnormalities	complex regional pain syndrome	Complex regional pain syndrome	3,96E-02	SCN1A	1
Cancer,Endocrine System Disorders,Gastrointestinal Disease,Organismal Injury and Abnormalities	growth	Growth of pancreatic ductal adenocarcinoma	3,96E-02	mir-30	1
Cancer,Hematological Disease,Immunological Disease,Organismal Injury and Abnormalities	mantle cell lymphoma	Mantle cell lymphoma in lymph node	3,96E-02	CTNNA2	1
Skeletal and Muscular Disorders	hallux valgus	Hallux valgus	3,96E-02	SCN1A	1
Organismal Injury and Abnormalities,Respiratory Disease	postoperative pulmonary complication	Postoperative pulmonary complication	3,96E-02	SCN1A	1
Psychological Disorders	dysthymia	Dysthymia	3,96E-02	DRD3	1
Developmental Disorder,Hereditary Disorder,Neurological Disease,Organismal Injury and Abnormalities	Angelman syndrome	Angelman syndrome	3,96E-02	DRD3	1
Cell Signaling	dopamine receptor, adenylate cyclase activating pathway	Dopamine receptor, adenylate cyclase activating pathway	3,96E-02	DRD3	1
Cellular Growth and Proliferation	cytostasis	Cytostasis of bone cancer cell lines	3,96E-02	ETS1	1
