# Supplementary material for: Extensive Placental Methylation Profiling in Normal Pregnancies
Source: Int J Mol Sci. 2021 Feb 21;22(4):2136. doi: 10.3390/ijms22042136 (PMC7924820; doi:10.3390/ijms22042136)
Supplement: Supplementary file 1 [file ijms-22-02136-s001.zip › Supplementary material/supplementary_table_22_dmt_promoters_SGAvsLGA_top1000.csv]

id	Chromosome	Start	End	mean.mean.SGA	mean.mean.LGA	mean.mean.diff	mean.mean.quot.log2	comb.p.val	comb.p.adj.fdr	combinedRank	num.sites	mean.num.na.SGA	mean.num.na.LGA	mean.mean.covg.SGA	mean.mean.covg.LGA	mean.nsamples.covg.thres5.SGA	mean.nsamples.covg.thres5.LGA	NA	NA
ENSG00000235869	chr1	174891078	174893077	NA	NA	0.968125999345393	1	-0.0318740006546068	-0.0462746619920876	6.67970109316478e-06	0.0681376936359863	28480	3	0	0	50	27.3333333333333	2	2
ENSG00000252068	chr5	157005005	157007004	RNU6-390P	NA	0.794736842105263	1	-0.205263157894737	-0.327766304834576	8.15421642873942e-06	0.0681376936359863	6009	1	0	0	19.5	10	2	2
ENSG00000257649	chr12	52622873	52624872	METTL7AP1	NA	0.81929347826087	1	-0.18070652173913	-0.284400641144151	9.99170861711757e-06	0.0681376936359863	7476	1	0	0	19.5	7.5	2	2
ENSG00000233894	chr1	74932379	74934378	NA	NA	0.127642276422764	0	0.127642276422764	3.7828517525564	1.1903753501999e-05	0.0681376936359863	1224	1	0	0	35.5	15	2	2
ENSG00000198261	chr11	59159266	59161265	OR5BB1P	NA	0.0715197956577267	0	0.0715197956577267	3.02715043516474	1.19771043779195e-05	0.0681376936359863	4364	1	0	0	28	10	2	2
ENSG00000255321	chr8	61465096	61467095	NA	NA	1	0.977272727272727	0.0227272727272727	0.0328347135847304	1.32398019662696e-05	0.0681376936359863	30951	1	0	0	73.5	44	2	2
ENSG00000272486	chr8	125590372	125592371	NA	NA	0.894444444444444	1	-0.105555555555556	-0.15925149992786	1.40725842026046e-05	0.0681376936359863	14862	1	0	0	9.5	6	2	2
ENSG00000270857	chr12	12400425	12402424	NA	NA	0.894444444444444	1	-0.105555555555556	-0.15925149992786	1.40725842026046e-05	0.0681376936359863	14862	1	0	0	14	7	2	2
ENSG00000213542	chr7	76745010	76747009	NA	NA	0.949874686716792	1	-0.050125313283208	-0.0734373160440503	1.60692547587497e-05	0.0691602870089076	24156	1	0	0	20	13	2	2
ENSG00000234175	chr10	13181034	13183033	NA	NA	0.922619047619048	1	-0.0773809523809524	-0.114995492579809	2.24420117996204e-05	0.0869291327058295	19054	1	0	0	26	19.5	2	2
ENSG00000250662	chr5	14877529	14879528	HNRNPKP5	NA	1	0.816666666666667	0.183333333333333	0.288977673086076	2.65150650108437e-05	0.0933691857450029	7303	1	0	0	15.5	8.5	2	2
ENSG00000261433	chr17	10561900	10563899	NA	NA	0.954166666666667	1	-0.0458333333333333	-0.067000834365461	3.15794892818479e-05	0.101935959777698	25139	1	0	0	22	10.5	2	2
ENSG00000182333	chr10	90422698	90424697	LIPF	8513	0.0505050505050505	0	0.0505050505050505	2.59705557270918	3.56999361192508e-05	0.106372078890706	7348	1	0	0	40	16.5	2	2
ENSG00000235627	chr3	48201166	48203165	SNRPFP4	NA	0.852150537634409	1	-0.147849462365591	-0.228343591709055	4.80093878158512e-05	0.124885610421688	10141	1	0	0	24.5	10	2	2
ENSG00000231203	chr2	183936715	183938714	KRT8P10	NA	0.701754385964912	1	-0.298245614035088	-0.504903909710264	4.83615375326015e-05	0.124885610421688	2741	1	0	0	14	9.5	2	2
ENSG00000255520	chr11	47151853	47153852	NA	NA	0.970682503770739	0.980740740740741	-0.0100582369700016	-0.0150937665812309	0.000113959016934993	0.275887657561059	34833	2	0	0	46.5	27.5	2	2
ENSG00000227160	chr11	32364456	32366455	NA	NA	0.77843137254902	1	-0.22156862745098	-0.35729820392293	0.000141267304184299	0.321881707504636	5222	1	0	0	16	6	2	2
ENSG00000259416	chr15	86298969	86300968	NA	101929679	0.990336134453782	0.972725095785441	0.0176110386683409	0.0260518669796823	0.000150322588978147	0.32348586022603	32362	3	0	0	27.8333333333333	20.8333333333333	2	2
ENSG00000228729	chr1	227420470	227422469	NA	NA	0.948085106382979	1	-0.0519148936170213	-0.0761295720875876	0.000186180256865527	0.379562749983483	23763	1	0	0	48.5	29	2	2
ENSG00000226868	chr1	211898245	211900244	NA	NA	0.70295983829028	0.857730263157895	-0.154770424867614	-0.36436888395826	0.000200273584984944	0.38787986571959	5077	3	0	0	47.3333333333333	24.3333333333333	2	2
ENSG00000255494	chr8	12650252	12652251	LINC00681	101409254	0.764705882352941	1	-0.235294117647059	-0.38263469374562	0.000235470592956401	0.421778214502052	4658	1	0	0	17	8	2	2
ENSG00000180662	chr14	65934560	65936559	RPL21P8	NA	0.937750484809308	0.984375	-0.0466245151906916	-0.0697709184527968	0.000239553910392285	0.421778214502052	24694	3	0	0	46.1666666666667	27	2	2
ENSG00000253567	chr8	28303281	28305280	NA	NA	0.89010989010989	1	-0.10989010989011	-0.166182243934765	0.0003278376646044	0.552121388628323	14314	1	0	0	17	8.5	2	2
ENSG00000200394	chr17	65735285	65737284	SNORA38B	100124536	1	0.948809523809524	0.0511904761904762	0.0750391485848011	0.000363325941438901	0.586392930901494	23937	1	0	0	40.5	29	2	2
ENSG00000227409	chr1	35831179	35833178	ZMYM4-AS1	NA	0.904316795884592	0.938725490196078	-0.0344086943114859	-0.0495432027130208	0.000450885238390014	0.593844441680397	27922	3	0	0	46.5	30.5	2	2
ENSG00000207255	chr2	35695171	35697170	RNU6-1117P	NA	0.355769230769231	0	0.355769230769231	5.19286181271947	0.000472412137447411	0.593844441680397	26	1	0	0	14.5	6	2	2
ENSG00000229013	chr2	35695282	35697281	NA	NA	0.355769230769231	0	0.355769230769231	5.19286181271947	0.000472412137447411	0.593844441680397	26	1	0	0	14.5	6	2	2
ENSG00000243945	chr3	109696115	109698114	NA	NA	0.889285714285714	1	-0.110714285714286	-0.167503837090382	0.000503847856499022	0.593844441680397	14209	1	0	0	17	11	2	2
ENSG00000179061	chr2	25592686	25594685	NA	NA	0.922914890593919	0.988636363636364	-0.065721473042445	-0.0987653619086617	0.000506752737649155	0.593844441680397	20831	4	0	0	17.75	8.75	2	2
ENSG00000252502	chr2	33215892	33217891	NA	NA	0.945510168235147	0.990740740740741	-0.0452305725055935	-0.0679199395844314	0.000536208108400291	0.593844441680397	24997	3	0	0	39.5	20.6666666666667	2	2
ENSG00000227769	chr2	215885222	215887221	NA	NA	0.799839743589744	0.860681114551084	-0.0608413709613401	-0.119799808183302	0.00054170478608821	0.593844441680397	18550	2	0	0	61.25	34.75	2	2
ENSG00000271653	chr3	37256770	37258769	NA	NA	0.942241749631687	0.97753361143466	-0.035291861802973	-0.0551128790466465	0.000542303057446822	0.593844441680397	27002	3	0	0	50.3333333333333	31.1666666666667	2	2
ENSG00000151883	chr5	49960233	49962232	PARP8	79668	1	0.7	0.3	0.508464363247113	0.000550292212573808	0.593844441680397	2708	1	0	0	10	7.5	2	2
ENSG00000254867	chr11	65751303	65753302	NA	NA	1	0.878205128205128	0.121794871794872	0.185390486887318	0.000556396881154981	0.593844441680397	12855	1	0	0	13	9.5	2	2
ENSG00000221227	chr4	183088946	183090945	MIR1305	100302270	0.952680451810354	0.983333333333333	-0.0306528815229796	-0.0450799195186687	0.000707358325579651	0.593844441680397	28686	3	0	0	29.3333333333333	20.6666666666667	2	2
ENSG00000140859	chr16	57896458	57898457	KIFC3	3801	0.0608778834114291	0.0178571428571429	0.0430207405542862	1.34819463933569	0.000732110824063725	0.593844441680397	8833	5	0	0	32.9	16.6	2	2
ENSG00000252561	chr16	3118024	3120023	RNU1-125P	NA	0.858471691352126	0.849624060150376	0.00884763120175019	0.0371876800720915	0.000782397198005726	0.593844441680397	30064	2	0	0	23.75	14.25	2	2
ENSG00000249338	chr5	50705540	50707539	HMGB1P47	NA	0.399549520352606	0.257971014492754	0.141578505859852	1.67746852583906	0.00082368072734967	0.593844441680397	917	2	0	0	20.5	16.5	2	2
ENSG00000227995	chr10	95641196	95643195	RAB11AP1	NA	0.753064152490264	0.849798387096774	-0.0967342346065099	-0.195482423085884	0.000834409584687598	0.593844441680397	12117	2	0	0	40.5	30.5	2	2
ENSG00000218472	chr6	3914027	3916026	NA	NA	0.936026936026936	1	-0.063973063973064	-0.0944021261610267	0.000836793730142809	0.593844441680397	21361	1	0	0	24.5	18	2	2
ENSG00000248457	chr5	13032499	13034498	NA	NA	0.265062830687831	0.37218045112782	-0.107117620439989	0.815410442809177	0.00086034408138635	0.593844441680397	1897	2	0	0	31.75	19.25	2	2
ENSG00000253699	chr8	87191147	87193146	NA	NA	0.378472222222222	0.541666666666667	-0.163194444444444	-2.20794317734932	0.000951452204332958	0.593844441680397	590	2	0	0	16.5	8.5	2	2
ENSG00000267950	chr11	1294309	1296308	NA	NA	0.94001034241113	0.984407096171802	-0.0443967537606716	-0.0658098148306912	0.000984075642412372	0.593844441680397	25328	11	0	0	24.3636363636364	12.3636363636364	2	2
ENSG00000219361	chr6	81179646	81181645	NA	NA	0.773634453781513	0.857142857142857	-0.0835084033613445	-0.126607686663533	0.00105274278547858	0.593844441680397	17861	2	0	0	31.25	18	2	2
ENSG00000225036	chr1	105975116	105977115	NA	NA	0.187478735189562	0.241935483870968	-0.0544567486814055	1.46021752279073	0.00114301073291451	0.593844441680397	6667	2	0	0	94	51.5	2	2
ENSG00000221027	chr8	7995954	7997953	NA	NA	0.884157509157509	1	-0.115842490842491	-0.176708544603778	0.00119369864307982	0.593844441680397	13482	2	0	0	9.5	5.5	2	2
ENSG00000243746	chr7	144345169	144347168	EEF1A1P10	NA	0.977678571428571	0.960445930880714	0.0172326405478579	0.0260604584512817	0.00124432842930156	0.593844441680397	32358	3	0	0	16.6666666666667	17.3333333333333	2	2
ENSG00000242951	chr14	76062050	76064049	NA	NA	0.940350877192982	0.944669117647059	-0.00431824045407625	-0.00936538610884248	0.00125333116529157	0.593844441680397	36262	2	0	0	34.5	25.25	2	2
ENSG00000229226	chr4	169519409	169521408	BTF3L4P4	NA	0.937251984126984	1	-0.0627480158730158	-0.0925351312384849	0.00132733567952682	0.593844441680397	21590	1	0	0	63.5	42.5	2	2
ENSG00000254965	chr11	82821985	82823984	NA	NA	0.853902649769585	0.979166666666667	-0.125264016897081	-0.19509738898796	0.00137248992453158	0.593844441680397	12151	2	0	0	33	18.5	2	2
ENSG00000229708	chr13	73981990	73983989	MARK2P12	NA	0.981922398589065	1	-0.0180776014109347	-0.0260840659145518	0.00140826117302449	0.593844441680397	32353	2	0	0	61.25	28.25	2	2
ENSG00000237772	chr2	139360580	139362579	NA	NA	0.928580341735692	0.923928789979144	0.0046515517565483	0.0048082628105989	0.00142828757138527	0.593844441680397	37452	3	0	0	80.5	46.6666666666667	2	2
ENSG00000257754	chr12	104211888	104213887	NA	NA	0.86875	1	-0.13125	-0.200830603679259	0.00150032335828959	0.593844441680397	11778	1	0	0	15.5	10.5	2	2
ENSG00000254613	chr11	123712085	123714084	OR6M2P	NA	0.330584159674549	0.132697947214076	0.197886212460472	2.52952782165735	0.0015531219718841	0.593844441680397	309	2	0	0	29.5	16.75	2	2
ENSG00000235984	chr13	93373368	93375367	GPC5-AS1	100873969	0.282723434201267	0.782800982800983	-0.500077548599716	-1.43742050453299	0.00156313315722908	0.593844441680397	272	1	0	0	78	46	2	2
ENSG00000216977	chr6	107088838	107090837	RPL21P65	NA	0.915178571428571	1	-0.0848214285714285	-0.128586681018512	0.00159326569899222	0.593844441680397	17653	2	0	0	14.5	10.5	2	2
ENSG00000249404	chr5	23011657	23013656	NA	NA	0.133894098179812	0.413825757575758	-0.279931659395945	-1.55846384756906	0.00161145270507016	0.593844441680397	224	1	0	0	86	46	2	2
ENSG00000232946	chr9	6673784	6675783	NA	NA	0.948660714285714	1	-0.0513392857142857	-0.0754547272615934	0.00170361155563162	0.593844441680397	23858	2	0	0	15	7.75	2	2
ENSG00000181885	chr17	7166803	7168802	CLDN7	1366	0.0844481605351171	0	0.0844481605351171	3.23952269907307	0.00171934645114503	0.593844441680397	3136	1	0	0	24.5	15	2	2
ENSG00000222069	chr1	104064684	104066683	RN7SKP285	NA	0.982575859273087	0.987068965517241	-0.0044931062441545	-0.0063946032700298	0.00173314966865842	0.593844441680397	37044	2	0	0	85.25	54.5	2	2
ENSG00000235602	chr12	8286948	8288947	POU5F1P3	642559	0.915549324283927	0.893840579710145	0.0217087445737818	0.0429231447625081	0.00180141179762726	0.593844441680397	29053	3	0	0	37.5	19.8333333333333	2	2
ENSG00000240751	chr3	113077614	113079613	NA	NA	0.810084033613445	1	-0.189915966386555	-0.30051163829745	0.00180528981667846	0.593844441680397	6865	1	0	0	26	16	2	2
ENSG00000260288	chr15	76028661	76030660	NA	101929408	0.0811801378589077	0.0105417814508724	0.0706383564080353	2.45510568797681	0.00182737313754907	0.593844441680397	4479	11	0	0	30.9090909090909	19.3636363636364	2	2
ENSG00000237178	chr2	178207671	178209670	NA	NA	0.953893699435112	0.994318181818182	-0.0404244823830697	-0.0594930745277791	0.00192265144696022	0.593844441680397	26321	2	0	0	42	26.5	2	2
ENSG00000233425	chr9	125598336	125600335	KRT18P67	NA	0.942593638245812	0.958333333333333	-0.0157396950875212	-0.0233180001122381	0.00192445651141797	0.593844441680397	32930	2	0	0	17	6	2	2
ENSG00000252295	chr5	122130320	122132319	NA	NA	0.969428334714167	1	-0.0305716652858328	-0.0443434542638367	0.00201518926887814	0.593844441680397	28800	1	0	0	78	48	2	2
ENSG00000249258	chr8	16987190	16989189	NA	NA	0.92645881006865	0.949074074074074	-0.0226152640054242	-0.0324374901026271	0.00203215211001319	0.593844441680397	31029	2	0	0	27.75	17	2	2
ENSG00000238395	chr12	49354120	49356119	NA	NA	0.46547619047619	0.518181818181818	-0.0527056277056277	-2.07415399860422	0.00209607791659113	0.593844441680397	6981	2	0	0	28	17.25	2	2
ENSG00000221643	chr1	203697209	203699208	SNORA77	677843	0.970867716758128	0.982142857142857	-0.0112751403847295	-0.0164151999057379	0.00217267210066602	0.593844441680397	34534	2	0	0	51.5	25	2	2
ENSG00000257095	chr12	119554267	119556266	NA	NA	0.86998478640581	0.880788198315372	-0.0108034119095625	0.0140342569464822	0.00225636049007869	0.593844441680397	35095	6	0	0	31.5	19.8333333333333	2	2
ENSG00000247627	chr5	134263227	134265226	MTND4P12	NA	0.979254201680672	0.984848484848485	-0.00559428316781257	-0.00801831486139267	0.0022832410025	0.593844441680397	36601	2	0	0	37.25	29.75	2	2
ENSG00000198868	chr5	134263517	134265516	MIR4461	100616209	0.979254201680672	0.984848484848485	-0.00559428316781257	-0.00801831486139267	0.0022832410025	0.593844441680397	36601	2	0	0	37.25	29.75	2	2
ENSG00000249192	chr5	134263718	134265717	NA	NA	0.979254201680672	0.984848484848485	-0.00559428316781257	-0.00801831486139267	0.0022832410025	0.593844441680397	36601	2	0	0	37.25	29.75	2	2
ENSG00000168824	chr4	4348367	4350366	NA	27065	0.938021134567187	0.944871794871795	-0.00685066030460768	-0.00799506260363011	0.00234753497169877	0.593844441680397	36608	2	0	0	29.5	13	2	2
ENSG00000229544	chr10	126138254	126140253	NKX1-2	390010	0.384896111821979	0.148209041557992	0.236687070263986	3.17762221623464	0.00235806171868851	0.593844441680397	154	94	0	0	41.3617021276596	25.313829787234	2	2
ENSG00000233907	chr1	95938793	95940792	NA	440594	0.625159642401022	0.816498316498317	-0.191338674097295	-0.379892633322185	0.0023871542783654	0.593844441680397	4727	1	0	0	56	35.5	2	2
ENSG00000249128	chr5	117930383	117932382	NA	102467225	0.252530809859155	0.619444444444444	-0.36691363458529	-1.26159230624467	0.00241873312060698	0.593844441680397	367	1	0	0	67.5	33	2	2
ENSG00000270987	chr6	101335979	101337978	NA	NA	0.966434256795186	0.969607843137255	-0.00317358634206916	-0.00385182328848612	0.00245630593585112	0.593844441680397	37706	4	0	0	46.75	20.25	2	2
ENSG00000136487	chr17	61958796	61960795	GH2	2689	0.0769736842105263	0	0.0769736842105263	3.12020738204447	0.00251781839351895	0.593844441680397	3815	2	0	0	18.25	8.5	2	2
ENSG00000235427	chr7	116191524	116193523	NA	NA	0.901893409212885	0.936167635658915	-0.0342742264460302	-0.0547493192934233	0.00265321784090287	0.593844441680397	27064	4	0	0	57.5	28.75	2	2
ENSG00000117791	chr1	220920067	220922066	MARC2	54996	0.117686721416593	0.417547507116454	-0.299860785699861	-3.72497762507231	0.00274979114277895	0.593844441680397	81	78	0	0	51.8461538461538	29.1410256410256	2	2
ENSG00000253801	chr5	67382823	67384822	NA	NA	0.847435298812909	0.897245766740858	-0.0498104679279488	-0.0675840513821863	0.00278319378568812	0.593844441680397	25053	6	0	0	64.75	34.25	2	2
ENSG00000123447	chr11	49436800	49438799	TYRL	NA	0.322222222222222	0.405128205128205	-0.0829059829059829	-1.9945922840012	0.00279926639018591	0.593844441680397	3263	2	0	0	14.75	11.5	2	2
ENSG00000248406	chr19	12494002	12496001	NA	NA	0.967444030082202	0.973626373626374	-0.00618234354417113	-0.00857848488920471	0.00284839252795759	0.593844441680397	36444	2	0	0	47	28	2	2
ENSG00000223979	chr17	17580503	17582502	SMCR2	NA	0.533898305084746	0.247101449275362	0.286796855809383	1.08099918739707	0.00285978858813092	0.593844441680397	542	1	0	0	59	38	2	2
ENSG00000251188	chr4	262821	264820	NA	NA	0.951463560334528	0.975	-0.0235364396654719	-0.0347630569329548	0.00297603278936805	0.593844441680397	30560	2	0	0	25	16.75	2	2
ENSG00000251689	chr4	263465	265464	NA	NA	0.951463560334528	0.975	-0.0235364396654719	-0.0347630569329548	0.00297603278936805	0.593844441680397	30560	2	0	0	25	16.75	2	2
ENSG00000237065	chr7	29250418	29252417	NANOGP4	NA	0.71022521129664	0.7421875	-0.0319622887033602	-0.0475982194762809	0.00301109484343718	0.593844441680397	28268	4	0	0	27.375	17.5	2	2
ENSG00000231955	chr2	206978771	206980770	NA	100329109	0.829397965226991	0.859615384615385	-0.0302174193883937	-0.0457748129957981	0.00303156756817868	0.593844441680397	28556	2	0	0	36.25	22	2	2
ENSG00000203575	chr15	44588282	44590281	NA	NA	0.848684210526316	1	-0.151315789473684	-0.234155724103516	0.00309397868496331	0.593844441680397	9821	1	0	0	17.5	6	2	2
ENSG00000111907	chr6	125438695	125440694	TPD52L1	7164	0.963743801929777	0.986476608187134	-0.022732806257357	-0.0332035548367534	0.00312062307422358	0.593844441680397	30874	4	0	0	40.875	19.125	2	2
ENSG00000223554	chr2	140582947	140584946	NA	NA	0.797979797979798	0.358974358974359	0.439005439005439	1.13079865855232	0.00313786114974702	0.593844441680397	483	1	0	0	14.5	9.5	2	2
ENSG00000221074	chr2	140582761	140584760	NA	NA	0.797979797979798	0.358974358974359	0.439005439005439	1.13079865855232	0.00313786114974702	0.593844441680397	483	1	0	0	14.5	9.5	2	2
ENSG00000259922	chr16	57047513	57049512	NA	NA	0.8612502368097	0.931286549707602	-0.0700363128979027	-0.112677336235906	0.00314688127675159	0.593844441680397	19303	2	0	0	28.5	17	2	2
ENSG00000237442	chr2	41369420	41371419	HNRNPA1P57	NA	0.682720775989273	0.693668046928916	-0.0109472709396432	0.0965649043339964	0.00331665506193909	0.593844441680397	21735	3	0	0	34.6666666666667	15.3333333333333	2	2
ENSG00000236980	chr3	49228792	49230791	C3orf84	646498	0	0.542857142857143	-0.542857142857143	-5.78883483408681	0.00340141949604202	0.593844441680397	96	1	0	0	11	6	2	2
ENSG00000226533	chr6	38447968	38449967	BTBD9-AS1	101929425	0.941495648518092	0.923833487940631	0.0176621605774608	0.0419628631431927	0.00345130169129668	0.593844441680397	29218	6	0	0	46.4166666666667	26.1666666666667	2	2
ENSG00000261538	chr16	48200650	48202649	NA	NA	0.950729895104895	0.990384615384615	-0.0396547202797202	-0.0591651486964835	0.00351735085902037	0.593844441680397	26370	6	0	0	18.5833333333333	14.75	2	2
ENSG00000271763	chr15	93144640	93146639	NA	NA	0.785714285714286	1	-0.214285714285714	-0.344032887469367	0.00353636242403654	0.593844441680397	5565	1	0	0	14	12	2	2
ENSG00000250669	chr5	66985766	66987765	NA	NA	0.3875	0.630681818181818	-0.243181818181818	-0.688653188648769	0.00353809173243842	0.593844441680397	1432	1	0	0	13	9.5	2	2
ENSG00000250511	chr4	111440162	111442161	NA	NA	0.944366755390127	0.954390485909086	-0.0100237305189594	-0.0145181810592874	0.00355195438096708	0.593844441680397	34978	5	0	0	106.6	75.1	2	2
ENSG00000234772	chr13	27810449	27812448	LINC00412	NA	0.915938750757395	0.873015873015873	0.0429228777415215	0.0775630771365284	0.00359460511122115	0.593844441680397	23562	3	0	0	29.5	8.5	2	2
ENSG00000216004	chr10	72974057	72976056	NA	NA	0.508893762183236	0.449656750572082	0.0592370116111534	1.09538001252873	0.00368775978554273	0.593844441680397	5926	2	0	0	33	18.5	2	2
ENSG00000179979	chr4	1383840	1385839	CRIPAK	285464	0.938776629072682	0.912404092071611	0.0263725370010705	0.0467235992105249	0.00373283260983694	0.593844441680397	28411	2	0	0	61.5	31.5	2	2
ENSG00000263179	chr16	11335010	11337009	HNRNPCP4	NA	0.946653024430076	0.97987012987013	-0.0332171054400541	-0.0491760631061386	0.00381793576251612	0.593844441680397	27987	7	0	0	21.1428571428571	10.7142857142857	2	2
ENSG00000241792	chr3	147809462	147811461	NA	NA	0.0347222222222222	0.0687134502923977	-0.0339912280701754	-1.47200729718846	0.00395432040128656	0.593844441680397	11237	2	0	0	25.75	18	2	2
ENSG00000228446	chr2	225364318	225366317	NA	NA	0.962183800553582	0.965169742538164	-0.00298594198458124	-0.00521101790793005	0.00417444933189792	0.593844441680397	37355	5	0	0	30.1	18	2	2
ENSG00000250984	chr5	29794545	29796544	NA	NA	0.198607910906298	0.164423885618167	0.0341840252881315	1.69834434747791	0.00425166362139436	0.593844441680397	11167	2	0	0	46.25	23.75	2	2
ENSG00000237227	chr1	62673615	62675614	NA	NA	1	0.94375	0.05625	0.0851857244643718	0.00430411018973139	0.593844441680397	22536	2	0	0	12	10.75	2	2
ENSG00000247903	chr12	27123019	27125018	NA	NA	0.84023199023199	0.825757575757576	0.0144744144744145	0.0512158327696442	0.00437594766332498	0.593844441680397	27634	2	0	0	26	18.25	2	2
ENSG00000255490	chr11	32105157	32107156	EIF4A2P5	NA	0.410526315789474	0.615384615384615	-0.204858299595142	-0.572547644449544	0.00446883622104794	0.593844441680397	2144	1	0	0	19.5	13	2	2
ENSG00000236928	chr7	65899966	65901965	NA	NA	0.934546592490395	0.955510182541916	-0.0209635900515212	-0.0297005475134394	0.00449229466157368	0.593844441680397	31563	8	0	0	35.5	16.625	2	2
ENSG00000213642	chr7	64030316	64032315	NA	NA	0.183924848644852	0.0109978703893848	0.172926978255467	3.35820408246202	0.00463961606941273	0.593844441680397	479	37	0	0	93.0135135135135	64.1216216216216	2	2
ENSG00000237107	chr6	42465948	42467947	NA	NA	0.850431154866639	0.860040133477633	-0.00960897861099469	0.0240907427217752	0.00468085934046316	0.593844441680397	32765	4	0	0	28.375	15.625	2	2
ENSG00000221114	chr14	50149762	50151761	RNU6ATAC30P	NA	0.921945701357466	1	-0.0780542986425339	-0.116344707084976	0.00506225445934129	0.593844441680397	18913	2	0	0	15.5	11	2	2
ENSG00000264630	chr17	64412473	64414472	NA	101928001	0.716574121475943	0.7448927298192	-0.0283186083432573	0.0889010258029611	0.00528992064557994	0.593844441680397	22056	4	0	0	37.5	20.375	2	2
ENSG00000170955	chr11	6341378	6343377	PRKCDBP	112464	0.376730755124373	0.180077899359637	0.196652855764736	2.39345669605992	0.0053017382267799	0.593844441680397	311	68	0	0	53.2720588235294	35.8382352941176	2	2
ENSG00000250490	chr5	6339498	6341497	NA	401172	0.0829519450800915	0.0370879120879121	0.0458640329921794	0.981128300881751	0.00568444008722098	0.593844441680397	8241	1	0	0	42	27	2	2
ENSG00000250290	chr8	121649945	121651944	NA	NA	0.917670862811528	0.973737373737374	-0.0560665109258459	-0.0839379450194856	0.00569025930618035	0.593844441680397	22713	3	0	0	21.1666666666667	12.5	2	2
ENSG00000248234	chr5	38429763	38431762	NA	NA	0.912629404908817	0.91625816993464	-0.00362876502582382	-0.000210166633435933	0.00570381788051826	0.593844441680397	38632	4	0	0	25.5	17	2	2
ENSG00000234981	chr1	206700748	206702747	NA	NA	0.821021895673555	0.903846153846154	-0.0828242581725985	-0.129556505840637	0.00577406499131358	0.593844441680397	17555	2	0	0	32.25	12	2	2
ENSG00000187210	chr9	79033252	79035251	GCNT1	2650	0.757136988051877	0.739669870100596	0.0174671179512816	0.0725069085466323	0.00602073076566463	0.593844441680397	24301	4	0	0	72.375	37.5	2	2
ENSG00000233814	chr9	79033350	79035349	NA	NA	0.757136988051877	0.739669870100596	0.0174671179512816	0.0725069085466323	0.00602073076566463	0.593844441680397	24301	4	0	0	72.375	37.5	2	2
ENSG00000249843	chr5	54172566	54174565	NA	NA	0.937272487621493	0.959742351046699	-0.0224698634252061	-0.0320832947710628	0.00606363279169561	0.593844441680397	31101	3	0	0	31.6666666666667	19.1666666666667	2	2
ENSG00000196188	chr1	206315959	206317958	CTSE	1510	0.926309750195727	0.946950953626176	-0.0206412034304487	-0.0305044992641825	0.00612258069410944	0.593844441680397	31415	9	0	0	53.3333333333333	32.7777777777778	2	2
ENSG00000212327	chr3	9960338	9962337	RNU6-882P	NA	0.981731402238315	0.944401544401544	0.0373298578367703	0.0553530604345853	0.00636542187155609	0.593844441680397	26966	1	0	0	55.5	36	2	2
ENSG00000221526	chr16	67910060	67912059	NA	NA	0.929585326953748	0.992647058823529	-0.0630617318697815	-0.0936809445803721	0.00637275402400047	0.593844441680397	21445	2	0	0	51.75	27.5	2	2
ENSG00000234619	chr1	8808989	8810988	RPL7P11	NA	0.981693883502223	0.927545352233336	0.0541485312688874	0.0827334501722494	0.00637701863067606	0.593844441680397	22900	4	0	0	37.125	23.5	2	2
ENSG00000232391	chr7	146862936	146864935	RANP2	NA	0.150352441300717	0.0407444668008048	0.109607974499912	2.28897262986799	0.00642753986398026	0.593844441680397	1804	2	0	0	147.5	80.5	2	2
ENSG00000226938	chr1	53814406	53816405	NA	NA	0.917717807820909	0.958375257983749	-0.0406574501628397	-0.0619539158724616	0.00650420734296781	0.593844441680397	25913	8	0	0	42.875	23	2	2
ENSG00000255089	chr11	320491	322490	NA	NA	0.0710327233609913	0.0164035087719298	0.0546292145890614	1.14127526896474	0.00656733381879789	0.593844441680397	6642	14	0	0	20.0714285714286	12.1071428571429	2	2
ENSG00000241981	chr4	103582268	103584267	NA	NA	0.559242793126566	0.723717383682006	-0.164474590555441	-1.83985558283173	0.00657537645010781	0.593844441680397	576	3	0	0	54.5	35	2	2
ENSG00000256577	chr12	311308	313307	NA	NA	0.171028327892011	0.389438330769805	-0.218410002877794	-2.6389854115851	0.0066015931854266	0.593844441680397	216	55	0	0	36.2090909090909	22.2818181818182	2	2
ENSG00000253795	chr8	104096379	104098378	MTND1P5	NA	0.898572967106622	0.971419467472099	-0.0728465003654768	-0.112061886421448	0.00667820883206879	0.593844441680397	19369	5	0	0	58.6	33.4	2	2
ENSG00000184009	chr17	79490374	79492373	ACTG1	60;71	0.816666666666667	0.585714285714286	0.230952380952381	0.47268515827866	0.00670768566862085	0.593844441680397	3144	1	0	0	11.5	6	2	2
ENSG00000254088	chr8	87514320	87516319	SLC2A3P4	NA	0.964721489210883	0.926829176201539	0.037892313009343	0.0637606158046164	0.00681274559717152	0.593844441680397	25657	8	0	0	44	30.25	2	2
ENSG00000226363	chr2	177040945	177042944	NA	NA	0.0693005257387611	0.363476176267656	-0.294175650528895	-3.47265282401458	0.00692952703257393	0.593844441680397	137	43	0	0	30.4418604651163	19.2325581395349	2	2
ENSG00000213403	chr2	20024510	20026509	CISD1P1	NA	0.700665266106443	0.371114996114996	0.329550269991446	0.905756681969294	0.00695436800899391	0.593844441680397	801	3	0	0	18.8333333333333	12.1666666666667	2	2
ENSG00000126861	chr17	29624058	29626057	OMG	4974;101927057	0.956696249494762	0.93262987012987	0.0240663793648915	0.0410132571174017	0.00697531250808452	0.593844441680397	29375	6	0	0	43.5833333333333	28.3333333333333	2	2
ENSG00000259512	chr15	67918690	67920689	HNRNPA1P5	NA	0.889880952380952	0.910623404373404	-0.020742451992452	-0.0517341435557131	0.00697867159092501	0.593844441680397	27538	3	0	0	18.8333333333333	13.6666666666667	2	2
ENSG00000244253	chr19	40078095	40080094	RPS29P24	NA	0.0899912379104406	0.0880357757795342	0.0019554621309064	0.587457965609917	0.0070114897476832	0.593844441680397	33697	3	0	0	87.3333333333333	53	2	2
ENSG00000223730	chr22	45295927	45297926	NA	NA	0.292114695340502	0.341179337231969	-0.049064641891467	-0.787359376179958	0.00703073222023196	0.593844441680397	7609	3	0	0	32.3333333333333	18.3333333333333	2	2
ENSG00000254091	chr8	9089023	9091022	NA	NA	0.797191847297985	0.711550332828984	0.0856415144690012	0.254369576229278	0.00704899378338486	0.593844441680397	8812	3	0	0	88.3333333333333	52.1666666666667	2	2
ENSG00000270301	chr15	29103045	29105044	NA	NA	0.763888888888889	0.522727272727273	0.241161616161616	0.53872930537399	0.00705747776796079	0.593844441680397	2427	1	0	0	12.5	9.5	2	2
ENSG00000214286	chr3	17919162	17921161	PDCL3P3	NA	0.65606884057971	0.798076923076923	-0.142008082497213	-0.280060406802744	0.00716199971818346	0.593844441680397	7664	2	0	0	23	14	2	2
ENSG00000229919	chr10	10214693	10216692	TCEB1P3	NA	0.245726495726496	0.5	-0.254273504273504	-0.995895601667264	0.00717470538032043	0.593844441680397	648	1	0	0	22	12	2	2
ENSG00000241073	chr1	100549528	100551527	NA	NA	0.94164896435995	0.97360647613343	-0.0319575117734804	-0.0494921695100854	0.00723118558392948	0.593844441680397	27932	3	0	0	67.8333333333333	46.3333333333333	2	2
ENSG00000260646	chr16	1561480	1563479	NA	NA	0.909353136511522	0.89122187336473	0.0181312631467911	0.0308016956838388	0.00726170817313872	0.593844441680397	31358	7	0	0	15.5714285714286	9.42857142857143	2	2
ENSG00000223864	chr20	37606566	37608565	NPM1P19	NA	0.826823695945549	0.900563205586466	-0.0737395096409162	-0.236195944305018	0.00729888814448272	0.593844441680397	9722	4	0	0	56	32.625	2	2
ENSG00000234041	chr1	179105399	179107398	NA	NA	0.902382611003301	0.851143009037746	0.0512396019655547	0.108327700537023	0.00744137057483363	0.593844441680397	19756	3	0	0	27.8333333333333	16	2	2
ENSG00000238236	chr1	235681769	235683768	NA	NA	0.928084277189136	0.922222222222222	0.00586205496691424	0.00936697249930825	0.00750797198469657	0.593844441680397	36261	3	0	0	15.8333333333333	6.83333333333333	2	2
ENSG00000229122	chr2	27282406	27284405	AGBL5-IT1	NA	0.835758377425044	0.90485679779158	-0.0690984203665363	-0.151815679497606	0.0075547156875141	0.593844441680397	15521	3	0	0	20.8333333333333	15	2	2
ENSG00000233551	chr9	16775344	16777343	NA	NA	0.962667597754682	0.968266502113282	-0.00559890435860005	-0.00809485927957358	0.00767350410711324	0.593844441680397	36576	11	0	0	35.4545454545455	20.0909090909091	2	2
ENSG00000259427	chr15	45857474	45859473	DPPA5P2	NA	0.676856803327392	0.849206349206349	-0.172349545878958	-0.451805606614566	0.00771466743514327	0.593844441680397	3405	3	0	0	11.6666666666667	6.16666666666667	2	2
ENSG00000243979	chr8	95901967	95903966	NA	NA	0.862692138730489	0.876447245564893	-0.013755106834404	-0.0204676172955917	0.00777486218461497	0.593844441680397	33584	3	0	0	52	28.6666666666667	2	2
ENSG00000257219	chr12	76652119	76654118	NA	NA	0.567241379310345	0.804761904761905	-0.23752052545156	-0.497203804287882	0.00786200890688762	0.593844441680397	2865	1	0	0	46.5	20.5	2	2
ENSG00000260787	chr15	77335034	77337033	NA	NA	0.753333333333333	0.924263674614306	-0.170930341280972	-0.29151658268582	0.00790671294545304	0.593844441680397	7196	1	0	0	55	27	2	2
ENSG00000222631	chr10	71570951	71572950	NA	NA	0.777386941618753	0.845238095238095	-0.0678511536193425	-0.117985168580741	0.00795377156706972	0.593844441680397	18738	2	0	0	16.5	9.25	2	2
ENSG00000213026	chr1	242154987	242156986	CFL1P4	NA	0.912053667797035	0.95840450310559	-0.0463508353085546	-0.0694211174668283	0.00796717589756153	0.593844441680397	24750	4	0	0	53.375	33.125	2	2
ENSG00000197506	chr9	86955173	86957172	SLC28A3	64078	0.87815999722042	0.767489325164764	0.110670672055656	0.220497960585403	0.00801042961396575	0.593844441680397	10603	6	0	0	54.5833333333333	31.5	2	2
ENSG00000231328	chr7	23850780	23852779	TPT1P7	NA	0.409136904761905	0.398333333333333	0.0108035714285713	1.9738594332541	0.00805003032885152	0.593844441680397	21848	2	0	0	31.25	18.5	2	2
ENSG00000213131	chr6	127675401	127677400	YWHAZP4	NA	0.736556121620809	0.867823953823954	-0.131267832203145	-0.976264348640272	0.00814178706183163	0.593844441680397	1126	5	0	0	36.5	26.2	2	2
ENSG00000217653	chr6	90522928	90524927	NA	NA	0.939217799744116	0.945396579684505	-0.00617877994038981	-0.00439621114381134	0.00814848752951786	0.593844441680397	37568	7	0	0	22.7857142857143	12.7857142857143	2	2
ENSG00000172365	chr11	58190287	58192286	OR5B2	390190	0.193634374204227	0.116313833225598	0.0773205409786292	1.86667079729834	0.00828892773833545	0.593844441680397	3774	4	0	0	26.125	13.25	2	2
ENSG00000249266	chr5	41967969	41969968	MTHFD2P6	NA	0.493415061582809	0.534504366346937	-0.0410893047641273	-0.845937569271834	0.00839187670574878	0.593844441680397	9291	4	0	0	33.875	23.125	2	2
ENSG00000118855	chr3	158448487	158450486	MFSD1	64747	0.294730272330797	0.479316165155583	-0.184585892824787	-2.51013035895624	0.00841860181026851	0.593844441680397	381	74	0	0	44.2027027027027	25.6418918918919	2	2
ENSG00000236306	chr9	25778554	25780553	NA	101929582	0.503676470588235	0.674472639933166	-0.170796169344931	-0.543079572500978	0.00852307729791623	0.593844441680397	2389	2	0	0	39	18.5	2	2
ENSG00000231201	chr21	16342291	16344290	NA	NA	0.867559523809524	0.954166666666667	-0.0866071428571428	-0.135251758139564	0.008573658181305	0.593844441680397	16977	2	0	0	14.25	11.75	2	2
ENSG00000241344	chr4	63112512	63114511	RPL21P47	NA	0.335339432669154	0.159722222222222	0.175617210446932	1.60770416554753	0.00886894779126173	0.593844441680397	455	2	0	0	53.5	33.75	2	2
ENSG00000230735	chr1	90093784	90095783	NA	NA	0.539101427692039	0.582482394366197	-0.0433809666741579	-0.245729284506985	0.00893313202065588	0.593844441680397	9228	2	0	0	76.25	47.75	2	2
ENSG00000213250	chr12	94818246	94820245	RBMS2P1	NA	0.980165214233842	0.939797093744462	0.0403681204893795	0.0599442885271298	0.00896684596537926	0.593844441680397	26258	3	0	0	34.1666666666667	20.1666666666667	2	2
ENSG00000225903	chr1	40097588	40099587	NA	NA	0.0338913043478261	0.05625	-0.0223586956521739	0.0883219575225445	0.00907108601836103	0.593844441680397	22148	5	0	0	22.2	13.4	2	2
ENSG00000094661	chr19	15196291	15198290	OR1I1	126370	0.328638653489912	0.177588206999972	0.15105044648994	1.7459935325128	0.00907597000565763	0.593844441680397	740	6	0	0	20.8333333333333	13.0833333333333	2	2
ENSG00000240207	chr3	158448552	158450551	NA	100287290	0.285337728113762	0.478173976902769	-0.192836248789007	-2.52670088090512	0.00934912760066331	0.593844441680397	329	77	0	0	43.0194805194805	24.8571428571429	2	2
ENSG00000266344	chr10	75186925	75188924	NA	NA	0.913337995337995	0.952777777777778	-0.0394397824397825	-0.0604106806951691	0.00943722228273213	0.593844441680397	26181	5	0	0	19	11.8	2	2
ENSG00000250341	chr4	138113410	138115409	NA	729307	0.394759716910657	0.633626652315453	-0.238866935404796	-0.67227040773904	0.00946030180445421	0.593844441680397	1508	4	0	0	43.125	29.75	2	2
ENSG00000249944	chr5	114823831	114825830	NA	NA	0.828272069061543	0.928703703703704	-0.100431634642161	-0.171683746828862	0.00949574168001971	0.593844441680397	13889	3	0	0	23	16.1666666666667	2	2
ENSG00000254177	chr8	81969258	81971257	NA	NA	1	0.837179487179487	0.162820512820513	0.253615730194598	0.00958338663321195	0.593844441680397	8846	1	0	0	40.5	34.5	2	2
ENSG00000234066	chr7	143132627	143134626	TAS2R62P	NA	0.907454795220753	0.962243967452301	-0.0547891722315481	-0.0851268779663669	0.00963028836359988	0.593844441680397	22549	3	0	0	35.5	23.3333333333333	2	2
ENSG00000237714	chr5	131519069	131521068	P4HA2-AS1	100861518	0.943582375478927	0.93172268907563	0.011859686403297	0.0218300519797568	0.009788039174336	0.593844441680397	33280	2	0	0	22.75	11.75	2	2
ENSG00000230086	chr19	40627576	40629575	VN1R96P	NA	0.275856397848879	0.408124902602462	-0.132268504753583	0.491044805427648	0.00980981079728324	0.593844441680397	2933	3	0	0	41	24.3333333333333	2	2
ENSG00000249771	chr4	41896097	41898096	NA	NA	0.664983775390793	0.694951724300759	-0.0299679489099662	-0.0611974021136821	0.00989802291310058	0.593844441680397	26033	8	0	0	54.0625	29.125	2	2
ENSG00000229203	chr2	132589105	132591104	NA	NA	0.0969362745098039	0.130952380952381	-0.034016106442577	0.512397560873978	0.00989833942288461	0.593844441680397	11227	3	0	0	13.6666666666667	9	2	2
ENSG00000271680	chr1	207077773	207079772	NA	NA	0.155784030784031	0.126851851851852	0.0289321789321789	1.08121246583565	0.00990414707728308	0.593844441680397	12800	3	0	0	25.8333333333333	12.3333333333333	2	2
ENSG00000148215	chr9	125549650	125551649	OR5C1	392391	0.938815313436143	0.928717948717949	0.0100973647181938	0.0228044809764953	0.00993879634080944	0.593844441680397	33037	3	0	0	45	24	2	2
ENSG00000227673	chr1	155679855	155681854	NA	NA	0.957083333333333	0.975	-0.0179166666666666	-0.0263949201655637	0.00995079996072538	0.593844441680397	32267	2	0	0	21.5	9.75	2	2
ENSG00000253121	chr8	63935431	63937430	NA	NA	0.970094689028651	0.959987468671679	0.010107220356972	0.0155848811304527	0.00996386858001334	0.593844441680397	34722	5	0	0	39.4	24.8	2	2
ENSG00000253561	chr8	134782152	134784151	NA	NA	0.858079298797633	0.906070826701861	-0.0479915279042278	-0.0897101101950506	0.00998464829461649	0.593844441680397	21957	9	0	0	65.9444444444444	39.8333333333333	2	2
ENSG00000270143	chr19	15346320	15348319	NA	NA	0.90155199105142	0.940789473684211	-0.03923748263279	-0.061208067769508	0.0100499814537209	0.593844441680397	26032	2	0	0	49.5	28	2	2
ENSG00000249444	chr5	98823763	98825762	NA	NA	0.176923076923077	0.55	-0.373076923076923	-1.58298213659292	0.0101579604198415	0.593844441680397	217	1	0	0	11.5	8.5	2	2
ENSG00000229815	chr1	45422729	45424728	CCNB1IP1P1	NA	0.964356689195203	0.974861298545509	-0.0105046093503063	-0.0157295676669948	0.0101620935553067	0.593844441680397	34688	5	0	0	54.4	26.2	2	2
ENSG00000175262	chr1	11041595	11043594	C1orf127	148345	0.927777777777778	0.843539793539793	0.0842379842379843	0.133647083350981	0.0102009313540371	0.593844441680397	17139	2	0	0	14	11.5	2	2
ENSG00000260971	chr1	56723744	56725743	NA	NA	0.946507936507937	0.976917989417989	-0.0304100529100529	-0.0447971656116666	0.0102760163877857	0.593844441680397	28729	3	0	0	44.8333333333333	27.6666666666667	2	2
ENSG00000239615	chr5	133601612	133603611	NA	NA	0.698160173160173	0.752380952380952	-0.0542207792207792	-0.143926564964705	0.0103431520469435	0.593844441680397	16221	3	0	0	25.3333333333333	9.83333333333333	2	2
ENSG00000239988	chr19	33452905	33454904	RPL31P60	NA	0.901764819164959	0.927271594684385	-0.0255067755194266	-0.0342383285846361	0.0104452596764895	0.593844441680397	30671	4	0	0	52.875	33.875	2	2
ENSG00000223800	chr10	57226587	57228586	NA	NA	0.268294101470793	0.0511615894610889	0.217132512009704	2.03442537716902	0.0104604492298888	0.593844441680397	223	4	0	0	58.125	33.375	2	2
ENSG00000233217	chr1	200888622	200890621	MROH3P	NA	0.982037037037037	0.971230158730159	0.0108068783068783	0.0160997200001156	0.0104690311520486	0.593844441680397	34605	3	0	0	24.5	18.1666666666667	2	2
ENSG00000228772	chr6	22593563	22595562	NA	NA	0.274445163854557	0.265288757136583	0.00915640671797345	1.1262730106376	0.0105551557813658	0.593844441680397	23295	3	0	0	27.8333333333333	14.6666666666667	2	2
ENSG00000265092	chr10	127506809	127508808	MIR4484	100616327	0.967258050591384	0.974206349206349	-0.00694829861496526	-0.0107343774867357	0.0105713715662811	0.593844441680397	35919	3	0	0	22.1666666666667	12.6666666666667	2	2
ENSG00000257432	chr14	20095782	20097781	NA	NA	0.72795672414684	0.908462332301342	-0.180505608154502	-0.332833745852532	0.0106470765365232	0.593844441680397	5869	6	0	0	28.5	13.6666666666667	2	2
ENSG00000248318	chr8	121771993	121773992	NA	101927543	0.887059563083149	0.876497392561135	0.0105621705220137	0.0645444172058203	0.010699573926443	0.593844441680397	25532	7	0	0	57.4285714285714	33.1428571428571	2	2
ENSG00000225913	chr10	89366242	89368241	NA	NA	0.90683201058201	0.930566149673701	-0.0237341390916906	-0.038261851745861	0.0107426425754976	0.593844441680397	29873	3	0	0	51.3333333333333	33.5	2	2
ENSG00000178279	chr16	11362891	11364890	TNP2	7142	0.973356132225617	0.942949703804967	0.0304064284206505	0.0467976117752517	0.0109010459048459	0.593844441680397	28402	8	0	0	21.0625	16.1875	2	2
ENSG00000142538	chr19	49926199	49928198	PTH2	113091	0.087902190581197	0.0107636566332218	0.0771385339479752	1.92942937475688	0.010945279616116	0.593844441680397	3795	5	0	0	50	27.4	2	2
ENSG00000228901	chr11	13631819	13633818	HMGN2P36	NA	0.706161616161616	0.785470085470085	-0.0793084693084693	-0.136007074310763	0.0110698242364212	0.593844441680397	16914	3	0	0	22.6666666666667	11	2	2
ENSG00000240459	chr4	113037560	113039559	NA	NA	0.95634124868244	0.931972934472934	0.0243683142095055	0.0394059745070282	0.0111101140481874	0.593844441680397	29681	6	0	0	35.3333333333333	18.5833333333333	2	2
ENSG00000229221	chr2	63979265	63981264	HNRNPA1P66	NA	0.987651566373676	1	-0.0123484336263241	-0.0177618054567435	0.0112441033351817	0.593844441680397	34187	3	0	0	53.8333333333333	30.1666666666667	2	2
ENSG00000260850	chr16	51389944	51391943	NA	NA	0.659229188441901	0.624418378462496	0.0348108099794046	0.230387953844925	0.0112594453124185	0.593844441680397	10998	6	0	0	26.0833333333333	14.75	2	2
ENSG00000238181	chr9	123481451	123483450	AHCYP2	NA	0.881690705916088	0.836897559991934	0.0447931459241541	0.101226082058094	0.011426224848925	0.593844441680397	20555	3	0	0	31	15.3333333333333	2	2
ENSG00000235149	chr4	186837794	186839793	NA	NA	0.961148307398307	0.974942704354469	-0.0137943969561617	-0.0196906620946014	0.0114560605447152	0.593844441680397	33744	5	0	0	34.6	25.4	2	2
ENSG00000201253	chr13	73764165	73766164	RNU4-10P	NA	0.804347826086957	0.919871794871795	-0.115523968784838	-0.191386686521203	0.0114622558839853	0.593844441680397	12421	1	0	0	23	12.5	2	2
ENSG00000225492	chr1	89871738	89873737	GBP1P1	400759	0.520403112313624	0.526224736388714	-0.00582162407508956	-0.579131132067574	0.011512707757535	0.593844441680397	26823	3	0	0	65.1666666666667	42.6666666666667	2	2
ENSG00000267079	chr18	11913844	11915843	NA	NA	0.948943089430894	0.976190476190476	-0.0272473867595819	-0.0400046054392441	0.0116240028004201	0.593844441680397	29572	2	0	0	25.5	13.75	2	2
ENSG00000199627	chr7	130739252	130741251	RNU6-1010P	NA	0.959418583603366	0.972047519217331	-0.0126289356139644	-0.0185346219775976	0.0117242500321307	0.593844441680397	34005	3	0	0	51.5	31.5	2	2
ENSG00000261425	chr15	68592844	68594843	NA	NA	0.793991640543365	0.927579365079365	-0.133587724536	-0.219871669100663	0.0117389231494961	0.593844441680397	10637	3	0	0	16.5	8.5	2	2
ENSG00000236996	chr6	53862188	53864187	MLIP-IT1	100874282	0.707550271066281	0.78441747069198	-0.0768671996256995	-0.147548688078503	0.0118371675899064	0.593844441680397	15894	3	0	0	32.5	19.1666666666667	2	2
ENSG00000254396	chr9	27101128	27103127	NA	NA	0.941253031517927	0.932065784878285	0.00918724663964188	0.0118016108491509	0.0119189627369882	0.593844441680397	35659	4	0	0	61.5	37.75	2	2
ENSG00000237193	chr1	227668454	227670453	NA	NA	0.031426583801853	0.00505050505050505	0.026376078751348	1.51918447253399	0.011998668009637	0.593844441680397	13710	3	0	0	56.5	29	2	2
ENSG00000233012	chr1	220797582	220799581	HDAC1P2	NA	0.929070993233543	0.966714621024966	-0.0376436277914225	-0.0581555607975401	0.0120111666753124	0.593844441680397	26533	6	0	0	44.5	28.3333333333333	2	2
ENSG00000229031	chr7	68798120	68800119	NA	NA	0.784676434676435	0.714285714285714	0.0703907203907205	0.132852868547026	0.012084411491085	0.593844441680397	17219	3	0	0	15.8333333333333	10.3333333333333	2	2
ENSG00000242488	chr14	76304958	76306957	NA	NA	0.989039039039039	0.939890535820768	0.0491485032182707	0.0750865228189502	0.0123878046004316	0.593844441680397	23923	5	0	0	36.2	24.6	2	2
ENSG00000225836	chr10	91410080	91412079	NA	NA	0.721981603269327	0.619171987432857	0.10280961583647	1.17066078151195	0.0124127880202765	0.593844441680397	2090	5	0	0	42.3	25.1	2	2
ENSG00000117009	chr1	241693934	241695933	KMO	8564	0.01347866908621	0.00958203211591806	0.00389663697029192	0.381688306067166	0.0124163072373635	0.593844441680397	29741	12	0	0	67.75	39.25	2	2
ENSG00000256530	chr15	76028811	76030810	NA	NA	0.0869616319677999	0.0221011550178217	0.0648604769499782	1.95809526588071	0.0125872607000682	0.593844441680397	5174	21	0	0	30.8809523809524	19.6904761904762	2	2
ENSG00000167970	chr16	2302238	2304237	NA	NA	0.924205561669276	0.937643994411102	-0.0134384327418267	-0.0162567206813079	0.0126015667922842	0.593844441680397	34571	21	0	0	39.4761904761905	21.4761904761905	2	2
ENSG00000242836	chr3	106616019	106618018	NA	NA	0.719343211173635	0.736550045941381	-0.0172068347677459	0.273895989252365	0.0126371863352193	0.593844441680397	17734	13	0	0	68.4230769230769	40.7307692307692	2	2
ENSG00000227694	chr17	59145732	59147731	NA	NA	0.9701536643026	1	-0.0298463356973997	-0.0434666645419518	0.0127351392246494	0.593844441680397	28967	2	0	0	41.25	26.75	2	2
ENSG00000236268	chr1	83451392	83453391	NA	101927498	0.854104375368554	0.86689228585325	-0.0127879104846957	-0.0284014118786177	0.0129079180475461	0.593844441680397	31826	7	0	0	116.785714285714	69	2	2
ENSG00000203306	chr11	124956877	124958876	NA	NA	0.926442307692308	0.950863950863951	-0.0244216431716432	-0.0392296778841051	0.0129110085352566	0.593844441680397	29713	3	0	0	13.5	13.6666666666667	2	2
ENSG00000100450	chr14	25078406	25080405	GZMH	2999	0.318290107083211	0.246790890269151	0.0714992168140594	1.47577737560713	0.0130614142866277	0.593844441680397	4366	3	0	0	50.8333333333333	33.5	2	2
ENSG00000237248	chr12	9391099	9393098	LINC00987	100499405	0.633559322033898	0.751058201058201	-0.117498879024303	-0.241933647036127	0.013081738724139	0.593844441680397	9420	1	0	0	54.5	44.5	2	2
ENSG00000253454	chr8	105576814	105578813	NDUFA5P2	NA	0.840901399325312	0.819137939354205	0.0217634599711076	0.0667752206457926	0.0131309711298918	0.593844441680397	25175	4	0	0	40.25	31.5	2	2
ENSG00000223976	chr2	176706115	176708114	EXTL2P1	NA	0.895857699805068	0.938106375606376	-0.0422486758013074	-0.0675517073696451	0.0131627470534842	0.593844441680397	25064	3	0	0	30	23	2	2
ENSG00000182931	chr20	44333159	44335158	WFDC10B	280664	0.430159695558792	0.565825454582672	-0.13566575902388	-1.42578905176687	0.0132568356828368	0.593844441680397	1036	4	0	0	89.625	54.625	2	2
ENSG00000266071	chr20	44333320	44335319	MIR3617	100500897	0.430159695558792	0.565825454582672	-0.13566575902388	-1.42578905176687	0.0132568356828368	0.593844441680397	1036	4	0	0	89.625	54.625	2	2
ENSG00000269444	chr19	6389912	6391911	NA	NA	0.975116713352007	0.987380952380952	-0.0122642390289449	-0.0183487359280424	0.0133949772729015	0.593844441680397	34047	3	0	0	30.6666666666667	20	2	2
ENSG00000238231	chr1	28316536	28318535	NA	NA	0.970525690339932	0.961232040229885	0.00929365011004679	0.0143939192540079	0.0134225535345804	0.593844441680397	35005	3	0	0	69.3333333333333	37.5	2	2
ENSG00000253714	chr14	107055437	107057436	IGHVII-53-1	NA	0.0549083074498675	0.0391324715120679	0.0157758359377996	0.373206404752199	0.013437216666287	0.593844441680397	18513	4	0	0	57.625	38.5	2	2
ENSG00000271529	chr7	128298346	128300345	CICP14	NA	0.980493827160494	0.903724747474748	0.0767690796857462	0.118867670628773	0.013495744000485	0.593844441680397	18645	3	0	0	18.6666666666667	13.5	2	2
ENSG00000261471	chr16	84626499	84628498	NA	NA	0.917493467411798	0.943260381075507	-0.0257669136637094	-0.0368991100467952	0.0135092790906912	0.593844441680397	30136	7	0	0	22.2142857142857	11.0714285714286	2	2
ENSG00000254332	chr8	70040333	70042332	NA	NA	0.263156288156288	0.422619047619048	-0.15946275946276	1.4181685158811	0.0135487675034642	0.593844441680397	638	2	0	0	12.75	6	2	2
ENSG00000242104	chr3	141380541	141382540	NA	NA	0.802682391939648	0.901512974573319	-0.0988305826336719	-0.253315341541894	0.0135655564110251	0.593844441680397	8857	6	0	0	30.6666666666667	17.6666666666667	2	2
ENSG00000223786	chr6	74777667	74779666	NA	101928516	0.545831599149094	0.452237160372834	0.0935944387762596	0.727516565452834	0.0137250163688173	0.593844441680397	2557	4	0	0	45.125	27	2	2
ENSG00000100934	chr14	39578351	39580350	SEC23A	10484	0.0857142857142857	0.226495726495726	-0.140781440781441	-1.30500794062638	0.0137360964488408	0.593844441680397	937	1	0	0	12	11	2	2
ENSG00000207738	chr19	54209207	54211206	MIR520C	574476	0.696662104582862	0.790243841126194	-0.0935817365433321	-0.145565711869939	0.013873840417561	0.593844441680397	16073	5	0	0	26.1	15	2	2
ENSG00000224836	chr9	1151641	1153640	NA	NA	0.75511943464134	0.837227702256902	-0.082108267615562	-0.134532740186075	0.0139138543940354	0.593844441680397	17042	3	0	0	71.6666666666667	42.5	2	2
ENSG00000216316	chr6	119590380	119592379	NA	NA	0.962802506633152	0.947267111972994	0.0155353946601575	0.0252100028623372	0.0139139495252043	0.593844441680397	32513	3	0	0	54	28.1666666666667	2	2
ENSG00000226318	chr10	69720722	69722721	NA	NA	0.926653958674507	0.956945542380325	-0.0302915837058184	-0.0452719042023422	0.0140694820668297	0.593844441680397	28651	3	0	0	54.8333333333333	29	2	2
ENSG00000249947	chr5	112219291	112221290	XBP1P1	NA	0.95271954253937	0.970707412636285	-0.0179878700969158	-0.0264645965076296	0.0140893680464295	0.593844441680397	32244	6	0	0	76.75	45.4166666666667	2	2
ENSG00000231534	chr2	230805944	230807943	FBXO36-IT1	NA	0.918770260410046	0.947552525675693	-0.0287822652656474	-0.0435935859318365	0.0141222180047603	0.593844441680397	28945	11	0	0	41.0454545454545	21.5909090909091	2	2
ENSG00000236890	chr22	18563942	18565941	NA	NA	0.919243928114896	0.945375874125874	-0.0261319460109782	-0.0424390455635097	0.0141592438008855	0.593844441680397	29142	5	0	0	22.1	16.1	2	2
ENSG00000234163	chr10	33312076	33314075	NA	NA	0.566111111111111	0.483333333333333	0.0827777777777779	2.17025926109928	0.0141620298153904	0.593844441680397	3275	2	0	0	26.5	17	2	2
ENSG00000233821	chr13	44116554	44118553	ENOX1-AS1	NA	0.8810608208335	0.870924153818891	0.0101366670146091	0.0306620828843947	0.0141927444962286	0.593844441680397	31383	3	0	0	48.8333333333333	29.3333333333333	2	2
ENSG00000218730	chr6	90826325	90828324	NA	NA	0.798998791731543	0.886120899607742	-0.0871221078761989	-0.174737171291937	0.0142555277047809	0.593844441680397	13640	6	0	0	54.4166666666667	32.4166666666667	2	2
ENSG00000213302	chr7	121873085	121875084	NA	NA	0.661837524865018	0.828102618205593	-0.166265093340575	-0.329388316738469	0.014513452797436	0.593844441680397	5966	5	0	0	18.1	14.5	2	2
ENSG00000231047	chr3	190340884	190342883	GCNT1P3	NA	0.729087751591382	0.563049782736435	0.166037968854947	2.13147781530221	0.0146197194676079	0.593844441680397	554	10	0	0	83.55	55.05	2	2
ENSG00000227423	chr12	55588071	55590070	OR10U1P	NA	0.067541070482247	0.0708333333333333	-0.00329226285108638	0.940244820189308	0.0148359152240344	0.593844441680397	30866	2	0	0	25	19.75	2	2
ENSG00000205596	chr7	65535806	65537805	NA	NA	0.660657817312852	0.714850114043662	-0.0541922967308102	-0.142240202620488	0.0148499438185402	0.593844441680397	16370	3	0	0	31.8333333333333	16.3333333333333	2	2
ENSG00000266972	chr17	34244515	34246514	LRRC37A9P	NA	0.874425874390891	0.96850146828613	-0.0940755938952392	-0.145975799020504	0.0149233301540544	0.593844441680397	16028	20	0	0	37.475	19.8	2	2
ENSG00000225224	chr7	156983562	156985561	NA	NA	0.954876301153754	0.979539737545736	-0.024663436391982	-0.0367188705895991	0.0149489007858714	0.593844441680397	30170	8	0	0	40.375	19.8125	2	2
ENSG00000254748	chr11	86734125	86736124	HNRNPCP8	NA	0.61932860530336	0.663227513227513	-0.0438989079241534	-0.0725789721857709	0.0151572475072336	0.593844441680397	24290	4	0	0	34.875	16.5	2	2
ENSG00000228615	chr2	112498663	112500662	NA	NA	0.876886357172832	0.914521108080934	-0.0376347509081026	-0.0557134899249286	0.0151892822189972	0.593844441680397	26904	9	0	0	40.5	22.4444444444444	2	2
ENSG00000253889	chr22	22778658	22780657	IGLVI-38	NA	0.474458874458874	0.3125	0.161958874458874	0.587075040434734	0.0152866827242975	0.593844441680397	2034	1	0	0	59	46.5	2	2
ENSG00000215621	chr17	79784034	79786033	NA	NA	0.808895534290271	0.893308080808081	-0.0844125465178096	-0.148621945095033	0.0153004041506257	0.593844441680397	15808	3	0	0	20	10.1666666666667	2	2
ENSG00000253195	chr8	43395719	43397718	NA	NA	0.246013385580132	0.204899267399267	0.0411141181808651	0.632727261870142	0.0153185612548002	0.593844441680397	9287	4	0	0	31.75	17.75	2	2
ENSG00000213440	chr21	45466423	45468422	H2AFZP1	NA	0.944688644688645	0.957142857142857	-0.0124542124542125	-0.0236084528155124	0.0154091390766518	0.593844441680397	32864	5	0	0	9.3	7.1	2	2
ENSG00000230201	chr17	4760170	4762169	ATP6V0CP1	NA	0.713471548024394	0.748968253968254	-0.0354967059438604	-0.0344790466899437	0.0154875533253015	0.593844441680397	30617	3	0	0	36	15.1666666666667	2	2
ENSG00000212489	chr3	189882813	189884812	RNU6-1109P	NA	0.866676956867276	0.89071973170176	-0.0240427748344835	-0.032501617090554	0.0155059577349564	0.593844441680397	31015	4	0	0	39.375	29.625	2	2
ENSG00000238077	chr3	189883053	189885052	NMNAT1P3	NA	0.866676956867276	0.89071973170176	-0.0240427748344835	-0.032501617090554	0.0155059577349564	0.593844441680397	31015	4	0	0	39.375	29.625	2	2
ENSG00000234984	chr1	166633622	166635621	FMO10P	NA	0.176522601794341	0.183012820512821	-0.00649021871847958	-0.906192177322967	0.0156130017777889	0.593844441680397	26002	4	0	0	21.75	14.625	2	2
ENSG00000251281	chr5	33017214	33019213	NA	NA	0.277123917748918	0.481542922046867	-0.20441900429795	-0.766430547656419	0.015624263115279	0.593844441680397	1150	2	0	0	44.25	24.75	2	2
ENSG00000233733	chr22	31917079	31919078	H2AFZP6	NA	0.97979797979798	1	-0.0202020202020202	-0.0297588492463982	0.0156865588930781	0.593844441680397	31551	3	0	0	26.1666666666667	11.1666666666667	2	2
ENSG00000233427	chr1	29203349	29205348	NA	NA	0.0144100954567911	0.0188622334455668	-0.00445213798877568	-0.0230828086486766	0.015688167957784	0.593844441680397	32978	9	0	0	36.8888888888889	20.6666666666667	2	2
ENSG00000104883	chr19	7561836	7563835	PEX11G	92960	0.51551448064606	0.434149762274762	0.0813647183712973	0.260508172554765	0.0157877597192767	0.593844441680397	8536	6	0	0	24.75	9.16666666666667	2	2
ENSG00000207360	chr9	15775785	15777784	RNU6-14P	100873746	0.918363569048501	0.80238924838228	0.115974320666221	0.192518763065901	0.0159062305577571	0.593844441680397	12339	1	0	0	73.5	45	2	2
ENSG00000249532	chr4	113570708	113572707	MIR302B	442894	0.886141896293477	0.898324275362319	-0.012182379068842	-0.0119421483613553	0.0160240975638945	0.593844441680397	35631	8	0	0	53.3125	30.75	2	2
ENSG00000268328	chr2	70129342	70131341	NA	NA	0.981051809046139	0.969523166891588	0.0115286421545514	0.0173932870517897	0.0160587610630439	0.593844441680397	34272	3	0	0	59	31.3333333333333	2	2
ENSG00000249463	chr4	132949090	132951089	NA	NA	0.541958041958042	0.657657657657658	-0.115699615699616	-0.274549946285285	0.016080514349953	0.593844441680397	7892	1	0	0	64.5	41	2	2
ENSG00000269842	chr19	54263715	54265714	MIR519A2	574500	0.700855897914721	0.653846153846154	0.0470097440685676	0.249819698248136	0.0161250488324842	0.593844441680397	9028	3	0	0	17	10.6666666666667	2	2
ENSG00000253374	chr8	82432353	82434352	NA	NA	0.810765160765161	0.418518518518519	0.392246642246642	1.18686573377882	0.0161891382511594	0.593844441680397	427	3	0	0	11.6666666666667	7.16666666666667	2	2
ENSG00000219986	chr6	6795136	6797135	BTF3P7	NA	0.77683805549827	0.833673058179637	-0.0568350026813671	-0.123231549721014	0.0162388884927537	0.593844441680397	18196	8	0	0	40.625	21.375	2	2
ENSG00000250402	chr5	124711027	124713026	NA	NA	0.676119420127454	0.827745730631909	-0.151626310504455	-0.336026673405207	0.0162478352846871	0.593844441680397	5773	9	0	0	74.8888888888889	50.8888888888889	2	2
ENSG00000222345	chr3	52723894	52725893	NA	NA	0.810298497798498	0.882151029748284	-0.071852531949786	-0.129716304856261	0.0162639665152082	0.593844441680397	17538	2	0	0	34.5	19.25	2	2
ENSG00000219604	chr6	85398648	85400647	NA	NA	0.112086011833282	0.145907465550323	-0.0338214537170404	0.586429715985687	0.0163006968463371	0.593844441680397	11297	3	0	0	63.8333333333333	38.3333333333333	2	2
ENSG00000225299	chr10	68810867	68812866	NA	101928938	0.379305028229231	0.667823222987336	-0.288518194758105	-1.14714405429908	0.0165670240965241	0.593844441680397	470	6	0	0	47.3333333333333	35.6666666666667	2	2
ENSG00000233919	chr3	41209539	41211538	NA	NA	0.232217549394187	0.178048172757475	0.054169376636712	1.07998602522458	0.0167133344098953	0.593844441680397	6716	5	0	0	48.4	31.5	2	2
ENSG00000243974	chr3	99942718	99944717	VTI1BP1	NA	0.938445582195582	0.962797619047619	-0.0243520368520369	-0.0353130897660707	0.0167266712995642	0.593844441680397	30445	8	0	0	11.5625	7.125	2	2
ENSG00000258733	chr14	86399554	86401553	NA	101928767	0.0782820283369483	0.0385120843115694	0.0397699440253788	0.98388668722894	0.0167482507037697	0.593844441680397	9637	10	0	0	18.8	15.1	2	2
ENSG00000227218	chr9	130695282	130697281	NA	NA	0.913696955707458	0.919973776223776	-0.00627682051631789	-0.011497810180891	0.0168773597600062	0.593844441680397	35742	4	0	0	23.625	16.875	2	2
ENSG00000254081	chr8	66474516	66476515	NA	286186	0.0504334121355398	0.11409632034632	-0.0636629082107805	-1.86409173124602	0.0169087507756564	0.593844441680397	5346	2	0	0	45.5	22.5	2	2
ENSG00000221523	chr4	185188085	185190084	NA	NA	0.0742274397147845	0.0164863694765656	0.057741070238219	1.76396327797216	0.0169286154841849	0.593844441680397	6140	12	0	0	30.125	24.1666666666667	2	2
ENSG00000239327	chr14	21084651	21086650	NA	NA	0.82513948100308	0.890516117654276	-0.0653766366511957	-0.110885478494357	0.0169924329389842	0.593844441680397	19483	4	0	0	34.5	16.5	2	2
ENSG00000236115	chr9	94966138	94968137	NA	NA	0.781316725604463	0.788052398989899	-0.0067356733854361	0.131899544257751	0.0170327092362996	0.593844441680397	25719	4	0	0	31.375	17	2	2
ENSG00000231952	chr7	32850869	32852868	DPY19L1P2	NA	0.836486200073488	0.921720715370026	-0.0852345152965383	-0.15163815950837	0.0170366566533981	0.593844441680397	15544	5	0	0	77.8	44.5	2	2
ENSG00000248977	chr4	40143486	40145485	NA	NA	0.773473614592036	0.785714285714286	-0.0122406711222501	-0.017741209667759	0.0171629109784862	0.593844441680397	34189	5	0	0	20.4	9.3	2	2
ENSG00000207698	chr9	111808079	111810078	MIR32	407036	0.874185613615211	0.922139403706688	-0.0479537900914775	-0.0761964688370599	0.0172764680982179	0.593844441680397	23751	1	0	0	123.5	70.5	2	2
ENSG00000236768	chr3	48162206	48164205	NA	NA	0.887296813280262	0.888314656774177	-0.00101784349391533	0.0106927612192283	0.0175452826544737	0.593844441680397	35978	6	0	0	32.8333333333333	19.4166666666667	2	2
ENSG00000265432	chr14	55344412	55346411	MIR4308	100422984	0.86859426646326	0.950586611456177	-0.0819923449929171	-0.140555525658858	0.0176018339361797	0.593844441680397	16519	3	0	0	18.6666666666667	12.8333333333333	2	2
ENSG00000256343	chr12	131134416	131136415	NA	NA	0.368347944457384	0.359242402290508	0.00910554216687663	0.251092955912618	0.0176228502754929	0.593844441680397	23331	8	0	0	32.75	17.9375	2	2
ENSG00000139890	chr14	23350874	23352873	REM2	161253	0.554936214521801	0.715137502676202	-0.160201288154401	-0.490661375322131	0.0176728840086125	0.593844441680397	2942	4	0	0	45.75	23.75	2	2
ENSG00000241241	chr17	39257962	39259961	KRTAP4-16P	NA	0.765264217566849	0.823863240292637	-0.0585990227257875	-0.0996404496153019	0.0177105667101006	0.593844441680397	20719	4	0	0	48.25	31.25	2	2
ENSG00000259519	chr15	45461042	45463041	NA	NA	0.891396194385325	0.940740740740741	-0.0493445463554159	-0.0747893935211727	0.0177173543361025	0.593844441680397	23973	3	0	0	18.8333333333333	13.1666666666667	2	2
ENSG00000235470	chr10	105276651	105278650	NA	NA	0.823016348682664	0.86674764253834	-0.0437312938556761	-0.0753254089532045	0.0177973778836716	0.593844441680397	23881	5	0	0	70.2	41.9	2	2
ENSG00000266447	chr3	194368819	194370818	NA	NA	0.961641847088208	0.944801475251976	0.0168403718362321	0.0262781209628555	0.0178962374625492	0.593844441680397	32305	4	0	0	43.25	27	2	2
ENSG00000260152	chr15	75405102	75407101	NA	NA	0.55728079110432	0.738492063492064	-0.181211272387743	-0.525834043428813	0.0179110564591486	0.593844441680397	2542	3	0	0	15.8333333333333	10.5	2	2
ENSG00000242865	chr6	52954259	52956258	RN7SL244P	NA	0.876034151034151	0.893186523621306	-0.0171523725871553	-0.0252963627995631	0.0180876251155713	0.593844441680397	32495	3	0	0	27.5	16.8333333333333	2	2
ENSG00000105650	chr19	18365730	18367729	PDE4C	5143;729966	0.101582535563574	0.0527805527805528	0.0488019827830207	1.48367024693548	0.018113978720851	0.593844441680397	7655	13	0	0	26.3461538461538	8.92307692307692	2	2
ENSG00000226301	chr8	61298321	61300320	PDCL3P1	NA	0.834855729692938	0.911201506350248	-0.0763457766573093	-0.134362712068657	0.0182181593610672	0.593844441680397	17064	5	0	0	42.6	18.1	2	2
ENSG00000160007	chr19	47420433	47422432	ARHGAP35	2909	0.982496238827603	0.975271806737324	0.00722443209027934	0.0107359678111287	0.0182196904193781	0.593844441680397	35918	6	0	0	44.6666666666667	23.3333333333333	2	2
ENSG00000242876	chr22	20835998	20837997	RN7SL812P	NA	0.915873015873016	0.987179487179487	-0.0713064713064713	-0.112120812590054	0.0182780144419243	0.593844441680397	19362	3	0	0	15.6666666666667	10.3333333333333	2	2
ENSG00000226814	chr1	192768201	192770200	NA	NA	0.953577990463236	0.977380952380952	-0.023802961917716	-0.034839544991141	0.0182801761976749	0.593844441680397	30541	2	0	0	48.5	31	2	2
ENSG00000270729	chr7	143676819	143678818	NA	NA	0.825785081364074	0.844211177913601	-0.0184260965495272	-0.0458134932464637	0.0182888481377627	0.593844441680397	28552	4	0	0	74.375	47.25	2	2
ENSG00000273377	chr7	143676498	143678497	OR2Q1P	NA	0.825785081364074	0.844211177913601	-0.0184260965495272	-0.0458134932464637	0.0182888481377627	0.593844441680397	28552	4	0	0	74.375	47.25	2	2
ENSG00000237758	chr2	231589619	231591618	BANF1P3	NA	0.943385070576955	0.957957536912549	-0.0145724663355935	-0.0228320159957882	0.0184191446402938	0.593844441680397	33024	9	0	0	40.3333333333333	30.5555555555556	2	2
ENSG00000223528	chr10	128824272	128826271	NA	NA	0.897165610303422	0.954911391518534	-0.0577457812151124	-0.169518212005655	0.0184471836105032	0.593844441680397	14056	14	0	0	35.2142857142857	18.5	2	2
ENSG00000232935	chr10	128824240	128826239	NA	NA	0.897165610303422	0.954911391518534	-0.0577457812151124	-0.169518212005655	0.0184471836105032	0.593844441680397	14056	14	0	0	35.2142857142857	18.5	2	2
ENSG00000235258	chr2	113043500	113045499	NA	NA	0.951041666666667	1	-0.0489583333333333	-0.0735588721460024	0.0186199408482834	0.593844441680397	24143	2	0	0	16	7.25	2	2
ENSG00000238249	chr1	8951968	8953967	HMGN2P17	NA	0.796913580246914	0.926322751322751	-0.129409171075838	-0.217745627046263	0.0186743642091185	0.593844441680397	10752	9	0	0	10.1111111111111	6.55555555555556	2	2
ENSG00000242429	chr17	35518030	35520029	NA	NA	0.957471267117179	0.976592818484865	-0.0191215513676852	-0.0293451751817986	0.0187880374430645	0.593844441680397	31637	6	0	0	77.4166666666667	45.4166666666667	2	2
ENSG00000253182	chr8	29404188	29406187	NA	NA	0.859127504412505	0.901609176875134	-0.0424816724626292	-0.0746763684270352	0.0188747180174312	0.593844441680397	23989	2	0	0	55.5	43	2	2
ENSG00000257094	chr12	32158561	32160560	NA	NA	0.933590678829873	0.958761681785998	-0.0251710029561247	-0.038625823768932	0.0189774658719985	0.593844441680397	29812	8	0	0	45.625	21.125	2	2
ENSG00000221507	chr7	144147274	144149273	RNU6ATAC40P	NA	0.888490945533036	0.736885964912281	0.151604980620755	0.268393601373823	0.0190107632058225	0.593844441680397	8197	2	0	0	41.5	29.75	2	2
ENSG00000224220	chr2	25642486	25644485	NA	NA	0.942795549663475	0.974569583931133	-0.0317740342676583	-0.049164841888113	0.0190201667490971	0.593844441680397	27991	6	0	0	40.6666666666667	23.3333333333333	2	2
ENSG00000139629	chr12	51786152	51788151	GALNT6	11226	0.150166256859853	0.0490878977956046	0.101078359064249	1.82284391220666	0.0190555139216918	0.593844441680397	2175	14	0	0	27.8214285714286	15.0714285714286	2	2
ENSG00000230856	chr15	23157658	23159657	NA	NA	0.539984797949692	0.173649867720226	0.366334930229465	1.76038024217305	0.0191607096134562	0.593844441680397	325	11	0	0	34.8181818181818	24.2272727272727	2	2
ENSG00000231810	chr9	111582477	111584476	RPL36AP35	NA	0.88016870621958	0.845943744425729	0.034224961793852	0.0732115787635366	0.019231382427116	0.593844441680397	24192	5	0	0	37.5	24.3	2	2
ENSG00000228888	chr20	7234350	7236349	NA	101929265	0.626596592615659	0.354082205758776	0.272514386856883	0.814076347077935	0.0192443798119486	0.593844441680397	1024	3	0	0	40.5	20.8333333333333	2	2
ENSG00000250140	chr5	34861112	34863111	NA	NA	0.960725805473705	0.961426426426426	-0.000700620952721757	-0.000560119803858397	0.0193092580682492	0.593844441680397	38527	3	0	0	45.8333333333333	24.8333333333333	2	2
ENSG00000250483	chr8	15664293	15666292	PPM1AP1	NA	0.506192949852517	0.750590437604541	-0.244397487752024	-0.576443401987314	0.019341966637335	0.593844441680397	2109	9	0	0	22.8888888888889	15.7222222222222	2	2
ENSG00000229565	chr4	118754056	118756055	NA	NA	0.614179402226077	0.738210227272727	-0.12403082504665	-0.41134830339518	0.0194016062053677	0.593844441680397	4069	4	0	0	29	15.875	2	2
ENSG00000118849	chr3	158449986	158451985	RARRES1	5918	0.354711840877149	0.60161452106146	-0.246902680184311	-2.00956174552584	0.0194955102431165	0.593844441680397	331	37	0	0	19.3378378378378	12.472972972973	2	2
ENSG00000079101	chr18	595488	597487	CLUL1	27098	0.175376966795714	0.153479789549514	0.0218971772461996	1.18221058040487	0.0195187638107334	0.593844441680397	15486	20	0	0	31.55	16.75	2	2
ENSG00000243314	chr3	158212850	158214849	NA	NA	0.762145803443329	0.917572794834308	-0.155426991390979	-0.429802366537375	0.0197928939999129	0.593844441680397	3755	4	0	0	38.75	25.75	2	2
ENSG00000267642	chr18	31157652	31159651	NA	NA	0.0137414392663457	0.0160959873459873	-0.00235454807964165	0.250727541512874	0.0198232125161135	0.593844441680397	32810	5	0	0	90	49	2	2
ENSG00000224961	chr20	10732238	10734237	NA	101929395	0.927165845694329	0.932138595612755	-0.00497274991842592	-0.00650080751834267	0.01983399507204	0.593844441680397	37021	4	0	0	56.75	32.625	2	2
ENSG00000253534	chr7	142124066	142126065	TRBV6-8	NA	0.817993484385082	0.815696649029982	0.00229683535509995	0.0127345969608866	0.0199799993185265	0.593844441680397	35416	3	0	0	29	19.8333333333333	2	2
ENSG00000183199	chr4	88811495	88813494	HSP90AB3P	NA	0.23489130046855	0.138720538720539	0.0961707617480113	1.71320365950133	0.0200496026545302	0.593844441680397	2413	3	0	0	20	15.3333333333333	2	2
ENSG00000215771	chr22	41585693	41587692	LRRC37A14P	NA	0.861509028588632	0.893175009902951	-0.0316659813143189	-0.0568149189157204	0.0201286095168327	0.593844441680397	26746	6	0	0	22.5	12.5833333333333	2	2
ENSG00000250790	chr12	133486556	133488555	NA	NA	0.943409351288116	0.975	-0.0315906487118844	-0.0481381830576345	0.0201995629734965	0.593844441680397	28181	4	0	0	32.875	17.375	2	2
ENSG00000227033	chr2	232879931	232881930	NA	NA	0.819893055403373	0.917357422473038	-0.0974643670696651	-0.766250837289583	0.0202577245017095	0.593844441680397	2346	8	0	0	38.25	24.3125	2	2
ENSG00000272908	chr7	38368745	38370744	NA	NA	0.763416070769012	0.729108309990663	0.034307760778349	0.218993924888723	0.020462123376058	0.593844441680397	11132	3	0	0	36.5	15.3333333333333	2	2
ENSG00000236900	chr10	76104064	76106063	TIMM9P1	NA	0.940800947042687	0.964253970819097	-0.0234530237764101	-0.0357591503994311	0.0204867279013689	0.593844441680397	30368	7	0	0	26.7857142857143	15.5714285714286	2	2
ENSG00000266495	chr18	20839819	20841818	NA	NA	0.0228687862640525	0.0136823752106144	0.00918641105343813	0.559004330211743	0.0205007890917462	0.593844441680397	23259	7	0	0	74.3571428571429	40.0714285714286	2	2
ENSG00000213752	chr22	45669980	45671979	NA	NA	0.908448468015568	0.942178906488314	-0.0337304384727461	-0.054753120637516	0.0205015317629951	0.593844441680397	27063	10	0	0	42.25	18.6	2	2
ENSG00000236195	chr7	18000202	18002201	RNMTL1P2	NA	0.686767324816105	0.728643822393822	-0.0418764975777171	-0.0743673862259558	0.0205741778340795	0.593844441680397	24031	2	0	0	65.25	39.75	2	2
ENSG00000239275	chr1	44603986	44605985	NA	NA	0.820208561207277	0.868953105717812	-0.0487445445105343	-0.0844083438065006	0.0206174126278332	0.593844441680397	22647	4	0	0	28.25	20.125	2	2
ENSG00000269151	chr19	46893610	46895609	NA	NA	0.944988474169509	0.979707792207792	-0.0347193180382835	-0.0514311111903476	0.0207901032482029	0.593844441680397	27591	4	0	0	24	11.75	2	2
ENSG00000224439	chr10	28723630	28725629	NA	NA	0.782051282051282	0.895588235294118	-0.113536953242836	-0.231208925029263	0.0209923025918024	0.593844441680397	9989	2	0	0	28	16.5	2	2
ENSG00000249379	chr6	53366483	53368482	NA	NA	0.826930012604547	0.914661297908222	-0.0877312853036752	-0.554669948434748	0.0212435140101047	0.593844441680397	2889	10	0	0	108.6	64.95	2	2
ENSG00000237141	chr10	69592021	69594020	DNAJC19P1	NA	0.833660015247715	0.853312915948786	-0.0196529007010705	-0.0230340701138212	0.0212879340965315	0.593844441680397	32987	5	0	0	34.7	19.5	2	2
ENSG00000228453	chr1	117679351	117681350	RPS15AP9	NA	0.723345226454604	0.60817948847726	0.115165737977344	0.381171640249182	0.021297172770941	0.593844441680397	4697	7	0	0	35.7142857142857	21.2142857142857	2	2
ENSG00000167487	chr19	18746275	18748274	KLHL26	55295	0.0763888888888889	0	0.0763888888888889	2.39477479350098	0.0213314467025476	0.593844441680397	3868	3	0	0	6.5	6.16666666666667	2	2
ENSG00000230702	chr2	62082330	62084329	NA	NA	0.815156584759862	0.803446179804875	0.0117104049549865	0.030471246316157	0.0214076007038195	0.593844441680397	31420	4	0	0	44.375	26.25	2	2
ENSG00000010704	chr6	26086009	26088008	HFE	3077	0.344425031778346	0.196012662617486	0.148412369160859	2.58850604328106	0.0215145445960748	0.593844441680397	782	36	0	0	47.6111111111111	28.1944444444444	2	2
ENSG00000266517	chr15	26093473	26095472	MIR4715	100616474	0.0421782327410174	0.137376042280469	-0.095197809539452	-0.924509200128686	0.0215773787029455	0.593844441680397	2473	5	0	0	33.7	21.5	2	2
ENSG00000259635	chr15	64991947	64993946	NA	NA	0.53611426377558	0.587420317570737	-0.0513060537951564	0.444198800970581	0.0216559452554777	0.593844441680397	7200	7	0	0	77.2142857142857	39.9285714285714	2	2
ENSG00000226723	chr1	192216118	192218117	NA	NA	0.476039878316918	0.621159069688481	-0.145119191371563	-0.297537850090375	0.0217976141519709	0.593844441680397	6963	3	0	0	16.3333333333333	13.1666666666667	2	2
ENSG00000236792	chr1	192215135	192217134	NA	NA	0.476039878316918	0.621159069688481	-0.145119191371563	-0.297537850090375	0.0217976141519709	0.593844441680397	6963	3	0	0	16.3333333333333	13.1666666666667	2	2
ENSG00000266297	chr17	11983716	11985715	MIR744	100126313	0.951945371484444	0.971202027457545	-0.0192566559731008	-0.029149148603906	0.0218487846648062	0.593844441680397	31677	10	0	0	41.45	23.45	2	2
ENSG00000240579	chr7	127498042	127500041	NA	NA	0.866697188009575	0.838210761340276	0.0284864266692995	0.0308523342116766	0.0219017898023504	0.593844441680397	31352	5	0	0	66.3	36.2	2	2
ENSG00000106952	chr9	117692198	117694197	TNFSF8	944	0.804258065532331	0.817989418329492	-0.013731352797161	0.238385305392823	0.0219863974177858	0.593844441680397	19793	12	0	0	30.9583333333333	20.875	2	2
ENSG00000239443	chr3	155027097	155029096	PABPC1P10	NA	0.806303236956446	0.924453929079835	-0.118150692123388	-0.203527034639436	0.0220262164847387	0.593844441680397	11600	19	0	0	51.6842105263158	29.1315789473684	2	2
ENSG00000235816	chr10	65185557	65187556	PRELID1P3	NA	0.946425243524203	0.961692633726524	-0.0152673902023216	-0.0233622847886006	0.022072807660923	0.593844441680397	32920	11	0	0	28.0454545454545	18.5	2	2
ENSG00000223510	chr17	14139680	14141679	CDRT15	146822	0.957561027109899	0.936733582321818	0.0208274447880817	0.0332406200681285	0.0221553586434487	0.593844441680397	30867	7	0	0	32.7857142857143	20.8571428571429	2	2
ENSG00000256371	chr12	22724859	22726858	NA	NA	0.844866707366707	0.76640866873065	0.0784580386360572	0.14279359467535	0.022188334154565	0.593844441680397	16313	2	0	0	37.75	19	2	2
ENSG00000155093	chr7	158379981	158381980	PTPRN2	5799	0.210751984766728	0.0737083834414161	0.137043601325312	2.00269124289357	0.02234834807908	0.593844441680397	1010	53	0	0	30.2075471698113	21.4433962264151	2	2
ENSG00000239455	chr3	106825348	106827347	NA	NA	0.955871919474861	0.963027493606138	-0.00715557413127749	-0.0106696214349762	0.022464676044171	0.593844441680397	35934	4	0	0	31.75	18.125	2	2
ENSG00000234964	chr11	59548696	59550695	FABP5P7	NA	0.960061979083718	0.984928229665072	-0.0248662505813535	-0.0368548019548874	0.0225574032677057	0.593844441680397	30145	5	0	0	31.4	16.6	2	2
ENSG00000145335	chr4	90758967	90760966	SNCA	6622	0.0190809018425498	0.0123540808924104	0.00672682095013939	0.680073209690082	0.0226139807252074	0.593844441680397	25730	13	0	0	66.1923076923077	45.9230769230769	2	2
ENSG00000206895	chr7	4850421	4852420	NA	NA	0.476602940253835	0.175184537684538	0.301418402569298	1.40512078856699	0.0226518142837821	0.593844441680397	370	4	0	0	19.5	11.5	2	2
ENSG00000233868	chr2	222807442	222809441	NA	NA	0.726917883384381	0.80205645195141	-0.0751385685670289	-0.126015803083814	0.0227373471202527	0.593844441680397	17936	7	0	0	28.2142857142857	14.5	2	2
ENSG00000248780	chr4	40786627	40788626	NA	NA	0.592105263157895	0.9	-0.307894736842105	-0.595850816863892	0.0228657961144987	0.593844441680397	1966	1	0	0	16.5	10	2	2
ENSG00000146007	chr5	140076765	140078764	ZMAT2	153527	0.928685217619938	0.919091832341529	0.00959338527840866	0.0176211710994284	0.0230085533583591	0.593844441680397	34211	3	0	0	52.5	44.3333333333333	2	2
ENSG00000233943	chr5	56271552	56273551	NA	NA	0.961852836973377	0.976718403547672	-0.0148655665742949	-0.0224018581778679	0.0230785739375518	0.593844441680397	33122	3	0	0	37.5	17	2	2
ENSG00000182722	chr7	64313233	64315232	SEPHS1P1	7697	0.546776117854549	0.800172261276329	-0.253396143421779	-0.546139773851309	0.0231794392839037	0.593844441680397	2363	3	0	0	45.8333333333333	28.5	2	2
ENSG00000248423	chr8	15546572	15548571	NA	NA	0.943132673715117	0.969502493513379	-0.0263698197982616	-0.0390091817442708	0.0234555719134117	0.593844441680397	29754	8	0	0	41.1875	24.5	2	2
ENSG00000223450	chr1	179969444	179971443	NA	NA	0.967863814270139	0.996296296296296	-0.0284324820261576	-0.0415577816488853	0.023465281590086	0.593844441680397	29278	6	0	0	30.3333333333333	22.9166666666667	2	2
ENSG00000165555	chr14	77889361	77891360	NOXRED1	122945	0.74738770324381	0.913997821350762	-0.166610118106953	-0.442320902097197	0.0234653089787616	0.593844441680397	3550	4	0	0	44.625	29.125	2	2
ENSG00000229352	chr2	217662831	217664830	NA	NA	0.80688976606807	0.83973234650654	-0.0328425804384701	-0.108193522759712	0.0238744329660092	0.593844441680397	19771	5	0	0	38.6	24.6	2	2
ENSG00000255280	chr11	75352145	75354144	NA	NA	0.949618722328469	0.960211486906629	-0.0105927645781602	-0.0155148187798648	0.0240527553062445	0.593844441680397	34738	3	0	0	95.6666666666667	61.1666666666667	2	2
ENSG00000229369	chr9	130062762	130064761	NA	NA	0.892223865049952	0.912698412698413	-0.0204745476484607	-0.0302273985989941	0.0244988475163321	0.593844441680397	31465	2	0	0	32.5	17.5	2	2
ENSG00000237705	chr5	56157492	56159491	NA	NA	0.855603816473382	0.906969010641357	-0.0513651941679758	-0.0869153873159472	0.0246361734345592	0.593844441680397	22328	3	0	0	65.3333333333333	42.8333333333333	2	2
ENSG00000230825	chr7	7293285	7295284	NA	101927354	0.94430126809587	0.956398192450824	-0.0120969243549535	-0.0189618745553767	0.0246553279076228	0.593844441680397	33902	5	0	0	76.1	44	2	2
ENSG00000229798	chr2	74534636	74536635	KRT18P26	NA	0.805589033859158	0.937728937728938	-0.13213990386978	-0.237766127212442	0.0247433561777007	0.593844441680397	9635	3	0	0	17.5	8.66666666666667	2	2
ENSG00000229913	chr1	57292094	57294093	NA	101929757	0.807675833435031	0.821054101543591	-0.0133782681085597	-0.0351289898960193	0.0248394287475681	0.593844441680397	30476	5	0	0	55	33.2	2	2
ENSG00000253722	chr8	94743944	94745943	NA	NA	0.833612823662765	0.758828048512738	0.0747847751500273	0.189401106302463	0.0248641793483662	0.593844441680397	12577	4	0	0	97.5	55.875	2	2
ENSG00000248377	chr3	134102539	134104538	HMGN1P9	NA	0.96161460037128	0.984761904761905	-0.0231473043906247	-0.0338343269550677	0.0249144353103888	0.593844441680397	30744	5	0	0	38.2	21.1	2	2
ENSG00000240033	chr3	166562245	166564244	NA	NA	0.46344324149843	0.727004116838887	-0.263560875340457	-0.640396499174672	0.0249244783638831	0.593844441680397	1689	2	0	0	116.5	71.25	2	2
ENSG00000164733	chr8	11726458	11728457	CTSB	1508	0.488903946785602	0.472514520016186	0.0163894267694161	0.0908720642683024	0.0249552241153676	0.593844441680397	21799	7	0	0	36.9285714285714	18.9285714285714	2	2
ENSG00000259015	chr14	73425803	73427802	NA	NA	0.937669295329011	0.918375223430298	0.0192940718987126	0.0329913310107496	0.0250795791850354	0.593844441680397	30922	6	0	0	48.5833333333333	30	2	2
ENSG00000241319	chr3	81661457	81663456	SETP6	NA	0.904549317097407	0.891630457410256	0.0129188596871506	0.0183540610278918	0.0250848159997587	0.593844441680397	34045	5	0	0	54.9	32.8	2	2
ENSG00000220614	chr6	43294372	43296371	NA	NA	0.63608115048793	0.642460317460317	-0.00637916697238726	-0.492295071210028	0.0251081867975723	0.593844441680397	26128	3	0	0	66.5	35.1666666666667	2	2
ENSG00000207699	chr19	54241087	54243086	MIR518A2	574491	0.849597725883137	0.903546072223138	-0.0539483463400015	-0.0973795784698669	0.0252559552811604	0.593844441680397	20989	13	0	0	32.5769230769231	21.0384615384615	2	2
ENSG00000238862	chr3	52723260	52725259	SNORD19B	NA	0.852821399355372	0.875136201835287	-0.0223148024799145	-0.0348138631875836	0.0252864988677744	0.593844441680397	30551	6	0	0	35.8333333333333	20.0833333333333	2	2
ENSG00000219433	chr6	150114399	150116398	NA	NA	0.945082314479058	0.977678571428571	-0.032596256949513	-0.0490720601506216	0.0253451287257553	0.593844441680397	28005	3	0	0	33.8333333333333	14.8333333333333	2	2
ENSG00000238025	chr13	43506494	43508493	ZDHHC4P1	NA	0.815476483769167	0.845839498344254	-0.0303630145750876	-0.0587879126096838	0.0254266472420729	0.593844441680397	26439	3	0	0	59.6666666666667	35.6666666666667	2	2
ENSG00000252410	chr3	45075581	45077580	RNU5B-3P	NA	0.407496672493799	0.282700892630802	0.124795779862996	1.11598574993615	0.0254501100818657	0.593844441680397	1305	40	0	0	35.4875	27.9125	2	2
ENSG00000271434	chr10	126134782	126136781	NA	NA	0.473690070285215	0.231986083671474	0.241703986613741	1.51388312310378	0.0255301595985003	0.593844441680397	398	53	0	0	26.9528301886792	18.7547169811321	2	2
ENSG00000226842	chr10	32569114	32571113	NA	NA	0.983860401512114	0.96233958122256	0.0215208202895542	0.0327394223255137	0.0257266932848397	0.593844441680397	30971	4	0	0	60.25	35.375	2	2
ENSG00000268287	chr19	49566016	49568015	NA	NA	0.0489583333333333	0	0.0489583333333333	2.28187619622597	0.0257374518768988	0.593844441680397	7624	2	0	0	32	13.25	2	2
ENSG00000254143	chr8	40017477	40019476	NA	NA	0.905665133477634	0.948979039662987	-0.0433139061853539	-0.0685555526470425	0.0257541269278975	0.593844441680397	24887	4	0	0	82.375	48.375	2	2
ENSG00000220323	chr1	149813108	149815107	HIST2H2BD	NA	0.023046398046398	0.0327380952380952	-0.00969169719169719	-0.249849777028005	0.0257670372753709	0.593844441680397	22770	3	0	0	24.5	18.3333333333333	2	2
ENSG00000174177	chr16	88771371	88773370	CTU2	348180	0.0228521437133209	0.0118600118268335	0.0109921318864874	0.587487181848082	0.0258504621783392	0.593844441680397	21691	24	0	0	33.3333333333333	22.4583333333333	2	2
ENSG00000144821	chr3	108247670	108249669	MYH15	22989	0.874777563985398	0.883501910002231	-0.00872434601683277	-0.0139238374058436	0.0258832947867024	0.593844441680397	35118	3	0	0	54.6666666666667	30.8333333333333	2	2
ENSG00000235563	chr1	53578748	53580747	NA	NA	0.891257527718137	0.935503834400893	-0.0442463066827564	-0.0716964429034762	0.0259286873265243	0.593844441680397	24444	13	0	0	23.8076923076923	15.9230769230769	2	2
ENSG00000254376	chr8	88801417	88803416	SOX5P	NA	0.121043417366947	0.0166666666666667	0.10437675070028	2.584897735593	0.0259351712274887	0.593844441680397	2014	2	0	0	21	13.25	2	2
ENSG00000235795	chr1	101459529	101461528	NA	148867	0.970681390977444	0.910426207779149	0.0602551831982946	0.0914486492299562	0.0260285031630894	0.593844441680397	21715	4	0	0	36.875	18.625	2	2
ENSG00000242214	chr3	106615169	106617168	MTND3P6	NA	0.725027678902062	0.691211164137856	0.0338165147642053	0.643003717061795	0.0260771285678131	0.593844441680397	11300	12	0	0	59.7083333333333	34.25	2	2
ENSG00000259419	chr15	79527174	79529173	HNRNPCP3	NA	0.39084595959596	0.261195054945055	0.129650904650905	-0.613906999432404	0.0261575791069681	0.593844441680397	1847	4	0	0	12.375	10.125	2	2
ENSG00000239145	chr7	137804334	137806333	NA	NA	0.825923631731549	0.83850546975547	-0.0125818380239211	-0.0163204966974786	0.0262218916589952	0.593844441680397	34555	3	0	0	40	21.3333333333333	2	2
ENSG00000257026	chr16	14357847	14359846	NA	NA	0.959615339440921	0.982808857808858	-0.0231935183679371	-0.0338878843339626	0.0262293090204696	0.593844441680397	30736	2	0	0	47.75	27.75	2	2
ENSG00000227436	chr7	23657452	23659451	FCF1P1	NA	0.949656875601014	0.972222222222222	-0.0225653466212082	-0.0339612964472334	0.0263469147775034	0.593844441680397	30718	3	0	0	19.1666666666667	10.1666666666667	2	2
ENSG00000187791	chr9	34895276	34897275	FAM205CP	NA	0.465367965367965	0.348484848484848	0.116883116883117	0.407132540503218	0.0264080250346294	0.593844441680397	4158	1	0	0	16	10	2	2
ENSG00000231023	chr6	133407719	133409718	LINC00326	285735	0.524049574673404	0.447522206638616	0.0765273680347875	0.390841423465852	0.0264589937084827	0.593844441680397	4471	2	0	0	43.75	26.75	2	2
ENSG00000180714	chr11	57685212	57687211	OR5AZ1P	NA	0.748596130590983	0.761786088307827	-0.0131899577168444	-0.00689739756421568	0.0266095958152702	0.593844441680397	36908	5	0	0	36.3	21.6	2	2
ENSG00000229587	chr9	77630453	77632452	NA	NA	0.955010856543876	0.948309178743961	0.00670167779991411	0.0125058338559216	0.0266964779883961	0.593844441680397	35480	3	0	0	34.6666666666667	16.5	2	2
ENSG00000176490	chr19	2720917	2722916	DIRAS1	148252	0.227100827449125	0.0992291042291042	0.12787172322002	1.77449206491654	0.026898325472326	0.593844441680397	1215	10	0	0	14.35	10.8	2	2
ENSG00000250693	chr4	116548468	116550467	RPF2P2	NA	0.2019557718913	0.276055181174436	-0.0740994092831355	-0.568237873362486	0.0269316491802603	0.593844441680397	4082	2	0	0	160.25	109.75	2	2
ENSG00000249781	chr5	9903439	9905438	NA	285692	0.270613904098225	0.122648216398216	0.147965687700008	0.995350980379206	0.0269463917303383	0.593844441680397	788	2	0	0	51.5	25.5	2	2
ENSG00000261656	chr16	66514634	66516633	NA	101927726	0.673712361738954	0.728829085186844	-0.0551167234478899	-0.153284192411698	0.0270568620690785	0.593844441680397	15366	7	0	0	35.8571428571429	22.0714285714286	2	2
ENSG00000229605	chr10	29187923	29189922	NA	NA	0.922903726708075	0.9875	-0.0645962732919254	-0.0987541826854528	0.0270857691932671	0.593844441680397	20834	4	0	0	18.375	9	2	2
ENSG00000213906	chr14	24773440	24775439	LTB4R2	56413	0.96166170517229	0.96502494130812	-0.0033632361358298	-0.00480054958255689	0.0270891853929081	0.593844441680397	37454	12	0	0	44.9583333333333	26.75	2	2
ENSG00000254730	chr11	108600332	108602331	NA	NA	0.902098741856217	0.956376531606795	-0.0542777897505776	-0.0821522018737878	0.0270945689409227	0.593844441680397	22980	5	0	0	38.9	22.5	2	2
ENSG00000239227	chr3	166578232	166580231	NA	NA	0.835687393807527	0.770415695415695	0.0652716983918319	0.120126508108656	0.0271710796781851	0.593844441680397	18516	2	0	0	36.75	23	2	2
ENSG00000236049	chr2	151428236	151430235	NA	NA	0.678265198314574	0.895736851436567	-0.217471653121993	-0.406914471638162	0.0275026779882967	0.593844441680397	4166	5	0	0	63.4	40.8	2	2
ENSG00000253936	chr14	107108197	107110196	IGHV3-63	NA	0.372946378865978	0.389078947368421	-0.0161325685024435	0.216405921840135	0.0275275516706131	0.593844441680397	18312	5	0	0	70.2	44	2	2
ENSG00000255134	chr11	56101118	56103117	OR8K2P	NA	0.31969696969697	0.108630952380952	0.211066017316017	1.4821572104675	0.0276353410778071	0.593844441680397	427	2	0	0	21.25	10.75	2	2
ENSG00000229795	chr1	235594800	235596799	RPS21P1	NA	0.970579197944269	0.963468688785718	0.00711050915855111	0.0110937515484705	0.0277541870092826	0.593844441680397	35839	12	0	0	29.5833333333333	17.7083333333333	2	2
ENSG00000184032	chr21	32006055	32008054	KRTAP20-2	337976	0.0740988956890079	0.396899309183792	-0.322800413494784	-2.28891335692031	0.0277673046588906	0.593844441680397	429	3	0	0	33.1666666666667	21.6666666666667	2	2
ENSG00000251614	chr3	132363175	132365174	HSPA8P19	NA	0.942339142339142	0.91527084027084	0.0270683020683021	0.0404230636072273	0.0278721090718222	0.593844441680397	29476	3	0	0	30.8333333333333	19.8333333333333	2	2
ENSG00000257725	chr12	90339970	90341969	NA	NA	0.643840579710145	0.757320319432121	-0.113479739721976	-0.23089004070284	0.0278976903130259	0.593844441680397	10002	1	0	0	84.5	47.5	2	2
ENSG00000125848	chr20	14317763	14319762	FLRT3	23767	0.0158979891677305	0.0077313162594509	0.00816667290827961	0.633738699538343	0.0279602691773666	0.593844441680397	24230	9	0	0	66.2222222222222	48.0555555555556	2	2
ENSG00000226884	chr2	61816299	61818298	NA	NA	0.801691729323308	0.803571428571428	-0.00187969924812026	0.0458310165979928	0.0279940862135058	0.593844441680397	33897	3	0	0	23.1666666666667	10.3333333333333	2	2
ENSG00000180089	chr19	55741148	55743147	TMEM86B	255043	0.856203007518797	0.915800865800866	-0.0595978582820689	-0.102371168338422	0.0280149868895985	0.593844441680397	20427	6	0	0	13.3333333333333	11.3333333333333	2	2
ENSG00000215606	chr3	141190245	141192244	KRT18P35	NA	0.945394736842105	0.949074074074074	-0.00367933723196875	-0.00423360992360916	0.0280327859148078	0.593844441680397	37614	3	0	0	19.5	9.66666666666667	2	2
ENSG00000225854	chr1	26651679	26653678	NA	NA	0.935820181441399	0.981070650482415	-0.0452504690410165	-0.0712704691974509	0.0281854356322596	0.593844441680397	24504	9	0	0	35.8333333333333	20.3333333333333	2	2
ENSG00000244131	chr12	8893524	8895523	RPSAP51	NA	0.980990010946908	0.979166666666667	0.00182334428024082	0.00317065089188206	0.0282312528651724	0.593844441680397	37878	3	0	0	37	23	2	2
ENSG00000206981	chr1	31970026	31972025	RNU6-40P	NA	0.859754072681704	0.922138278388278	-0.0623842057065741	-0.104605691256206	0.0282418941044769	0.593844441680397	20174	4	0	0	22.75	10.25	2	2
ENSG00000228682	chr1	31970341	31972340	NA	149086	0.859754072681704	0.922138278388278	-0.0623842057065741	-0.104605691256206	0.0282418941044769	0.593844441680397	20174	4	0	0	22.75	10.25	2	2
ENSG00000218980	chr6	56867818	56869817	FTH1P15	NA	0.936951245641336	0.944830278653808	-0.00787903301247215	-0.0144789034107614	0.0282670504671704	0.593844441680397	34987	9	0	0	19.3333333333333	12.3888888888889	2	2
ENSG00000240404	chr3	81660441	81662440	NA	NA	0.923183361500056	0.917471103306479	0.00571225819357656	0.00818142592061229	0.0282982548245749	0.593844441680397	36555	8	0	0	49.6875	29.125	2	2
ENSG00000221137	chr8	87669681	87671680	NA	NA	0.488118611520146	0.275946275946276	0.21217233557387	1.46326212066167	0.0283712895402396	0.593844441680397	442	3	0	0	19.8333333333333	11.3333333333333	2	2
ENSG00000251046	chr4	111335554	111337553	ZNF969P	NA	0.920030973211083	0.958942794862568	-0.038911821651485	-0.0594744768274257	0.0283812470296067	0.593844441680397	26325	4	0	0	68	37.75	2	2
ENSG00000214727	chr22	50152129	50154128	RPL5P35	NA	0.935897435897436	0.984848484848485	-0.048951048951049	-0.0794303862958183	0.0285655880558997	0.593844441680397	23328	3	0	0	10.5	8.66666666666667	2	2
ENSG00000251235	chr5	75671000	75672999	NA	NA	0.917649793041778	0.911295610619614	0.00635418242216379	0.00798102952814926	0.0286111146639978	0.593844441680397	36611	4	0	0	82.125	50.375	2	2
ENSG00000248487	chr3	52003942	52005941	ABHD14A	25864	0.891029767430534	0.876190580544945	0.0148391868855894	0.0264017154509002	0.0287525682810228	0.593844441680397	32264	15	0	0	38.5666666666667	25.8	2	2
ENSG00000253967	chr8	71381869	71383868	NA	101926892	0.840496800595411	0.888839532038615	-0.0483427314432036	-0.0777434979273109	0.0288056299593979	0.593844441680397	23544	8	0	0	42.25	25.125	2	2
ENSG00000253351	chr8	96228103	96230102	NA	619344	0.802196425458021	0.860130153424311	-0.0579337279662892	-0.106018784241173	0.0288272221758451	0.593844441680397	19999	9	0	0	38.6111111111111	23.7777777777778	2	2
ENSG00000251644	chr4	15867064	15869063	NA	NA	0.92396423112179	0.938024105458791	-0.0140598743370018	-0.0219137633143902	0.0289441782868643	0.593844441680397	33253	5	0	0	46.3	36.6	2	2
ENSG00000235605	chr1	234492388	234494387	NA	NA	0.0728502986098931	0.14388143864772	-0.071031140037827	-1.20697707382235	0.0290452836760536	0.593844441680397	4435	16	0	0	29.46875	20.1875	2	2
ENSG00000224079	chr7	1112586	1114585	NA	NA	0.413219858613608	0.387613224897708	0.0256066337158999	1.0694218975672	0.0290550755727571	0.593844441680397	13955	29	0	0	20.9310344827586	11.948275862069	2	2
ENSG00000223795	chr9	137395818	137397817	NA	NA	0.552388285095914	0.221728659412483	0.330659625683431	1.5611718344591	0.0293134624306204	0.593844441680397	452	6	0	0	27.8333333333333	14.25	2	2
ENSG00000212978	chr2	61371605	61373604	NA	339803	0.0568017102324461	0.0441574069407312	0.0126443032917149	0.333741139785842	0.0293393803589237	0.593844441680397	20503	34	0	0	89.9705882352941	54.3235294117647	2	2
ENSG00000237481	chr1	229453650	229455649	NA	NA	0.972459893048128	0.982142857142857	-0.0096829640947288	-0.0141905468998673	0.0293446232441464	0.593844441680397	35052	4	0	0	22.875	8.25	2	2
ENSG00000201003	chr1	54236327	54238326	NA	NA	0.903335262643412	0.938228188828196	-0.0348929261847843	-0.0532433989896561	0.0294833564405869	0.593844441680397	27285	4	0	0	54.625	29.625	2	2
ENSG00000187653	chr4	91759764	91761763	TMSB4XP8	NA	0.894725230731163	0.938065848293121	-0.0433406175619584	-0.0628998126043859	0.0295095380762428	0.593844441680397	25763	11	0	0	17.2272727272727	11.8636363636364	2	2
ENSG00000233597	chr3	141762541	141764540	NA	NA	0.969640139956876	0.965995726495727	0.00364441346114921	0.0085073966326286	0.0295549735290508	0.593844441680397	36462	15	0	0	28.6	14.7333333333333	2	2
ENSG00000232768	chr1	31522219	31524218	NA	NA	0.909092784043442	0.893055555555555	0.0160372284878864	0.112608893645153	0.0296543623907204	0.593844441680397	19310	8	0	0	18.375	10.8125	2	2
ENSG00000101000	chr20	33758376	33760375	PROCR	10544	0.0562255211093153	0.0630348842588594	-0.00680936314954406	-0.268501791614764	0.0297776337691533	0.593844441680397	25643	13	0	0	31.6153846153846	22.4615384615385	2	2
ENSG00000236197	chr7	94843145	94845144	NA	NA	0.955575137228363	0.980769230769231	-0.0251940935408678	-0.0370525223618548	0.0298053467557286	0.593844441680397	30097	2	0	0	54.75	25.5	2	2
ENSG00000233381	chr12	31768874	31770873	AK4P3	NA	0.53393665158371	0.757142857142857	-0.223206205559147	-0.496056620167286	0.0299234606026519	0.593844441680397	2878	1	0	0	15	6	2	2
ENSG00000169554	chr2	145281648	145283647	ZEB2	9839	0.295854435486352	0.398122911863963	-0.102268476377611	-0.883937476277255	0.0300291412319127	0.593844441680397	2116	12	0	0	44.4583333333333	25.7916666666667	2	2
ENSG00000258666	chr14	100798627	100800626	NA	NA	0.727368975452079	0.765854545276742	-0.0384855698246626	-0.0773641141703588	0.0301160095451339	0.593844441680397	23583	5	0	0	25.3	17.6	2	2
ENSG00000266192	chr11	96073102	96075101	MIR1260B	100422991	0.09173514095594	0.0684562713974479	0.0232788695584922	1.40114054597091	0.0301948012828398	0.593844441680397	14862	12	0	0	41.0416666666667	25.5416666666667	2	2
ENSG00000265300	chr22	20837104	20839103	NA	NA	0.944973544973545	0.993589743589744	-0.0486161986161986	-0.0753286535874077	0.0302408540524909	0.593844441680397	23880	6	0	0	14.5833333333333	11.3333333333333	2	2
ENSG00000189269	chr22	23974009	23976008	C22orf43	51233	0.793269230769231	0.834722222222222	-0.0414529914529914	-0.0863943198596276	0.0302649507803905	0.593844441680397	22387	4	0	0	11.75	10.75	2	2
ENSG00000133863	chr8	30747623	30749622	TEX15	56154	0.276487663280116	0.495812807881773	-0.219325144601657	-0.820130553457184	0.030309740550238	0.593844441680397	1006	1	0	0	98.5	64	2	2
ENSG00000267212	chr19	12895416	12897415	NA	NA	0.435786333740682	0.663080274844981	-0.227293941104298	-0.778198448968882	0.0303814490983389	0.593844441680397	1116	6	0	0	42	24.9166666666667	2	2
ENSG00000246451	chr14	104149853	104151852	NA	NA	0.941577169439242	0.94663999482434	-0.00506282538509866	-0.00768813044403385	0.0303884801310116	0.593844441680397	36695	12	0	0	60.3333333333333	30.3333333333333	2	2
ENSG00000231996	chr1	100306666	100308665	NA	NA	0.961011904761905	0.917724867724868	0.043287037037037	0.0691157474052022	0.0304268220429242	0.593844441680397	24803	3	0	0	20	14.5	2	2
ENSG00000249835	chr5	82876640	82878639	VCAN-AS1	NA	0.666557578748503	0.561265432098765	0.105292146649738	0.458883476192433	0.030432789469168	0.593844441680397	3302	3	0	0	33	16.3333333333333	2	2
ENSG00000181495	chr5	32787445	32789444	NA	NA	0.346390006174223	0.639852069652176	-0.293462063477954	-1.47801569281223	0.030500751301744	0.593844441680397	472	6	0	0	43.8333333333333	24.8333333333333	2	2
ENSG00000186038	chr3	183813352	183815351	HTR3E	285242	0.657153542272249	0.840079365079365	-0.182925822807116	-0.347547397805812	0.0305475579648761	0.593844441680397	5482	2	0	0	27.75	19.25	2	2
ENSG00000198732	chr14	70319348	70321347	SMOC1	64093	0.795902255639098	0.925438596491228	-0.12953634085213	-0.245638413784851	0.030640574578572	0.593844441680397	9232	4	0	0	19.375	13.375	2	2
ENSG00000240754	chr1	206305632	206307631	NA	NA	0.853157915513592	0.854721097720727	-0.00156318220713569	0.00265941268812168	0.0306873021170916	0.593844441680397	37980	9	0	0	76.6111111111111	46	2	2
ENSG00000224986	chr1	48791296	48793295	PPP1R8P1	NA	0.692614437891052	0.79901242754691	-0.106397989655858	-0.271495763846047	0.0306958685601829	0.593844441680397	8042	5	0	0	43.1	24	2	2
ENSG00000251163	chr5	42897435	42899434	NA	NA	0.764570325507826	0.775518162393162	-0.0109478368853369	-0.00132169134879866	0.0307111347670894	0.593844441680397	38334	4	0	0	35.875	24.625	2	2
ENSG00000243658	chr3	106616236	106618235	MTND5P16	NA	0.782020298680488	0.798208504606384	-0.0161882059258964	0.19177477393351	0.0307568763062451	0.593844441680397	18278	18	0	0	69.3611111111111	41.9722222222222	2	2
ENSG00000226292	chr1	165989952	165991951	NA	NA	0.772119913949779	0.310958421423538	0.461161492526242	1.28612831182244	0.0307569604249069	0.593844441680397	479	2	0	0	72	38	2	2
ENSG00000227004	chr2	200735395	200737394	NA	NA	0.645863201911589	0.67037037037037	-0.0245071684587813	0.222121388259114	0.0307774557927657	0.593844441680397	14377	3	0	0	19.3333333333333	12	2	2
ENSG00000256812	chr16	55599084	55601083	CAPNS2	84290	0.741231980986343	0.768532685700205	-0.0273007047138618	-0.103840448798535	0.030803990866504	0.593844441680397	20259	4	0	0	46.125	28	2	2
ENSG00000229271	chr3	16738487	16740486	NA	NA	0.7117896001377	0.681813830240091	0.0299757698976091	0.127978251254066	0.0308381040393714	0.593844441680397	17716	4	0	0	81	49	2	2
ENSG00000257181	chr12	69236518	69238517	NA	NA	0.168081918081918	0.279411764705882	-0.111329846623964	1.16872562815093	0.031023212969243	0.593844441680397	1750	2	0	0	24.75	13	2	2
ENSG00000217707	chr6	3047569	3049568	SERPINB8P1	NA	0.932331845899816	0.956781880344766	-0.0244500344449493	-0.0393103556313848	0.0311551706933971	0.593844441680397	29697	10	0	0	52.45	30.65	2	2
ENSG00000205328	chr12	55792714	55794713	OR6C65	403282	0.410786469211276	0.533065223455595	-0.122278754244319	-0.427374844518108	0.031271271274079	0.593844441680397	3791	3	0	0	78.1666666666667	41.6666666666667	2	2
ENSG00000118271	chr18	29170189	29172188	TTR	7276	0.708140352876345	0.743661524663259	-0.035521171786914	-0.0485331304239181	0.0312733785717925	0.593844441680397	28107	13	0	0	45.2692307692308	22	2	2
ENSG00000255445	chr11	92883741	92885740	NA	NA	0.912888265986365	0.935088566827697	-0.0222003008413323	-0.0334637805940821	0.0314792553056657	0.593844441680397	30818	3	0	0	43.6666666666667	24.3333333333333	2	2
ENSG00000223429	chr1	52628199	52630198	NA	NA	0.981443045445603	0.962005465785708	0.0194375796598953	0.0287074236888408	0.0315240780533499	0.593844441680397	31756	4	0	0	38.375	19.75	2	2
ENSG00000259117	chr14	48270905	48272904	NA	NA	0.409516409516409	0.678571428571429	-0.269055019055019	-0.686179197832139	0.0315555993931024	0.593844441680397	1444	3	0	0	11.1666666666667	8.33333333333333	2	2
ENSG00000254467	chr11	123537707	123539706	NA	NA	0.556060606060606	0.253125	0.302935606060606	1.10913760404873	0.0317629939116217	0.593844441680397	504	2	0	0	22.5	13.75	2	2
ENSG00000207612	chr10	29833527	29835526	MIR604	693189	0.7434335580604	0.884747899663577	-0.141314341603177	-0.290037356630776	0.0317792550261333	0.593844441680397	7254	9	0	0	49	29.2777777777778	2	2
ENSG00000263235	chr16	3701205	3703204	NA	NA	0.894275227109073	0.88566451348966	0.00861071361941284	0.0280318062721335	0.0317872588949146	0.593844441680397	31913	15	0	0	55.7666666666667	30.2666666666667	2	2
ENSG00000255875	chr19	53311577	53313576	NA	NA	0.948930528733232	0.966727716727717	-0.0177971879944844	-0.0265362648584695	0.031792128295923	0.593844441680397	32232	7	0	0	18.1428571428571	8.85714285714286	2	2
ENSG00000249901	chr4	159430561	159432560	NA	NA	0.84451732524651	0.853592670678144	-0.00907534543163366	-0.0208065681465645	0.0317947755695115	0.593844441680397	33513	4	0	0	36.25	23.75	2	2
ENSG00000238165	chr2	51056317	51058316	NA	NA	0.804833503626669	0.551071648456859	0.25376185516981	0.833231566909982	0.0318004409333087	0.593844441680397	965	7	0	0	43.7142857142857	30.6428571428571	2	2
ENSG00000177233	chr1	248283734	248285733	OR2M1P	388762	0.749334215691685	0.814697571336227	-0.0653633556445413	-0.129857043968661	0.0318011639901829	0.593844441680397	17522	7	0	0	18.7142857142857	15.5714285714286	2	2
ENSG00000269481	chr19	17532634	17534633	NA	NA	0.947273036218457	0.977920227920228	-0.0306471917017708	-0.0455742149533888	0.0318927232137114	0.593844441680397	28594	3	0	0	40.8333333333333	21.3333333333333	2	2
ENSG00000267105	chr19	10370222	10372221	NA	NA	0.691243263609792	0.760267857142857	-0.0690245935330654	-0.100418667102762	0.031947864675802	0.593844441680397	20638	4	0	0	18.5	8.5	2	2
ENSG00000229349	chr6	46170966	46172965	ACTG1P9	NA	0.685263176503081	0.850269763521272	-0.165006587018191	-0.327497063581748	0.03209494330128	0.593844441680397	6017	11	0	0	29.4545454545455	16.3181818181818	2	2
ENSG00000254924	chr11	71216927	71218926	NA	NA	0.94955364879205	0.957037086814427	-0.00748343802237764	-0.0106208837685883	0.0324565469297913	0.593844441680397	35950	8	0	0	49.875	36	2	2
ENSG00000226707	chr6	49791996	49793995	NA	101927048	0.66735547061634	0.726224862094427	-0.0588693914780871	-0.131721327447432	0.0325362606034873	0.593844441680397	17320	2	0	0	20.75	15.25	2	2
ENSG00000244556	chr7	128667443	128669442	ODCP	NA	0.925039488209575	0.949420648795649	-0.0243811605860733	-0.0371310835804059	0.0325711142459686	0.593844441680397	30076	3	0	0	50.3333333333333	30.6666666666667	2	2
ENSG00000116675	chr1	65712402	65714401	DNAJC6	9829	0.0854977524606681	0.123639557782957	-0.0381418053222886	-1.05307561479176	0.032591058142038	0.593844441680397	10059	4	0	0	35.375	19.125	2	2
ENSG00000213005	chr8	67679741	67681740	PTTG3P	26255	0.87667883428318	0.842392399267399	0.0342864350157803	0.0636323471624186	0.0328659141834184	0.593844441680397	25670	4	0	0	40.625	23.5	2	2
ENSG00000237899	chr1	41152761	41154760	NA	NA	0.903609888542494	0.957990853734388	-0.0543809651918938	-0.0856477237922237	0.0329887005979258	0.593844441680397	22486	3	0	0	84.5	45	2	2
ENSG00000213917	chr2	215145677	215147676	RPL5P8	NA	0.547619047619048	0.898989898989899	-0.351370851370851	-0.704984419947163	0.0330082246921304	0.593844441680397	1362	1	0	0	8	10	2	2
ENSG00000251013	chr8	101563442	101565441	GAPDHP62	NA	0.978519576888504	0.997395833333333	-0.0188762564448295	-0.0276156773206825	0.0330860992372977	0.593844441680397	31998	4	0	0	54	25.5	2	2
ENSG00000072778	chr17	7118944	7120943	ACADVL	37	0.251545760441109	0.290841540547423	-0.0392957801063136	-0.712098595208063	0.0331198917750154	0.593844441680397	9742	5	0	0	28.6	16.3	2	2
ENSG00000088782	chr20	136611	138610	DEFB127	140850	0.51100643036981	0.674211610601408	-0.163205180231598	-0.439244491898943	0.0332254110842895	0.593844441680397	3604	6	0	0	92.5	52	2	2
ENSG00000238326	chr5	55295950	55297949	NA	NA	0.932659932659933	1	-0.0673400673400673	-0.102550102452302	0.0332281772916635	0.593844441680397	20405	3	0	0	10.5	6	2	2
ENSG00000261643	chr4	3505685	3507684	NA	NA	0.931124263124093	0.93019324917026	0.000931013953833653	0.030788453382189	0.0333476916922938	0.593844441680397	36211	17	0	0	37.0294117647059	24.0882352941176	2	2
ENSG00000207563	chr9	97845990	97847989	MIR23B	407011	0.912302007508169	0.914527504518173	-0.00222549701000317	0.000259243976236463	0.0334058401611782	0.593844441680397	38615	9	0	0	45.3888888888889	26.2222222222222	2	2
ENSG00000230173	chr2	195593819	195595818	NA	101927431	0.112472766884532	0.277098997493734	-0.164626230609203	-1.21910171331803	0.0334457274184487	0.593844441680397	573	2	0	0	39.5	17.5	2	2
ENSG00000237972	chr7	43956796	43958795	TUBG1P	NA	0.954199021770025	0.984549892831627	-0.030350871061602	-0.0459626227155906	0.0335020574382923	0.593844441680397	28524	8	0	0	28.6875	16.25	2	2
ENSG00000169180	chr16	28222742	28224741	XPO6	23214	0.0485739232800271	0.0185766829788569	0.0299972403011702	1.08326194531235	0.0335308102207266	0.593844441680397	12442	21	0	0	33	17.0238095238095	2	2
ENSG00000235635	chr5	56235634	56237633	NA	NA	0.949826916582236	0.980822143957737	-0.0309952273755015	-0.0468999020461619	0.0335525938731667	0.593844441680397	28387	3	0	0	47.1666666666667	30.8333333333333	2	2
ENSG00000147896	chr9	27522812	27524811	IFNK	56832	0.961311157774082	0.95613845695295	0.00517270082113119	0.00825013885661509	0.0335544789896482	0.593844441680397	36539	4	0	0	55.5	33.375	2	2
ENSG00000228815	chr7	36149983	36151982	MARK2P13	NA	0.870753935376968	0.918200066912011	-0.0474461315350431	-0.0756967855370903	0.0336815154444805	0.593844441680397	23819	1	0	0	69.5	55	2	2
ENSG00000211655	chr22	22784796	22786795	IGLV1-36	NA	0.0574920118398379	0.0681547619047619	-0.010662750064924	-0.164961896053751	0.0336980824791656	0.593844441680397	21982	4	0	0	38.375	19	2	2
ENSG00000199492	chr17	48043041	48045040	RNU6-1313P	NA	0.770638243130884	0.778681947925369	-0.00804370479448498	-0.0307399142482064	0.0337059448856766	0.593844441680397	31373	6	0	0	24.5833333333333	10.4166666666667	2	2
ENSG00000255010	chr11	82817504	82819503	NA	NA	0.726190476190476	0.856934731934732	-0.130744255744256	-0.235844296509563	0.0337187068202876	0.593844441680397	9736	1	0	0	42	42.5	2	2
ENSG00000268473	chr16	86468991	86470990	NA	NA	0.54011877296191	0.312861811391223	0.227256961570687	0.832763167406827	0.0337313641567555	0.593844441680397	967	3	0	0	29	19.8333333333333	2	2
ENSG00000254316	chr8	30107109	30109108	NA	NA	0.93668279940892	0.97675350799091	-0.04007070858199	-0.0599695697950665	0.0337975508159306	0.593844441680397	26255	5	0	0	50.2	28.8	2	2
ENSG00000105321	chr19	47757737	47759736	CCDC9	26093	0.0237359027350601	0.0213916975454214	0.00234420518963872	0.317228011414909	0.0338190235483677	0.593844441680397	32830	21	0	0	85.7857142857143	45.5714285714286	2	2
ENSG00000256347	chr11	72958324	72960323	OR8R1P	NA	0.836753521374073	0.856088803669449	-0.0193352822953759	-0.0170363902273568	0.0339035152553084	0.593844441680397	34367	4	0	0	54.25	30.5	2	2
ENSG00000251768	chr6	127638619	127640618	RNA5SP217	NA	0.947957839262187	0.864448857994042	0.0835089812681453	0.131588152005571	0.0339098335565919	0.593844441680397	17344	1	0	0	56	45.5	2	2
ENSG00000260114	chr16	29932727	29934726	NA	NA	0.973050713881355	0.983646919645035	-0.01059620576368	-0.0154539493737869	0.0339156539633771	0.593844441680397	34758	11	0	0	47.1818181818182	30.1818181818182	2	2
ENSG00000130304	chr19	17578078	17580077	SLC27A1	376497	0	0.0292207792207792	-0.0292207792207792	-1.28075814014505	0.0339259294376397	0.593844441680397	12712	4	0	0	21.625	15	2	2
ENSG00000241183	chr16	70113028	70115027	NA	NA	0.792179383228784	0.760235088985089	0.0319442942436953	0.0748960602895825	0.0339354072034561	0.593844441680397	23960	7	0	0	55.3571428571429	23.3571428571429	2	2
ENSG00000213413	chr7	99814364	99816363	PVRIG	79037	0.449169040835708	0.453869047619048	-0.00470000678334011	0.0154583174908763	0.0339656059078726	0.593844441680397	34755	3	0	0	16.5	10.8333333333333	2	2
ENSG00000134827	chr11	59633549	59635548	TCN1	6947	0.286718283511257	0.255985703040402	0.0307325804708555	1.26997860995856	0.0339987906017745	0.593844441680397	12209	3	0	0	32	19.5	2	2
ENSG00000213310	chr7	121037006	121039005	CYCSP19	NA	0.936741819140575	0.931998404774016	0.00474341436655895	0.00809705263542175	0.0341319527819716	0.593844441680397	36575	9	0	0	50.1111111111111	31	2	2
ENSG00000255356	chr12	8049053	8051052	NA	NA	0.929625594509069	0.962764644580957	-0.0331390500718875	-0.0491529648423435	0.034137912722878	0.593844441680397	27993	4	0	0	35.75	24.375	2	2
ENSG00000226773	chr1	92667205	92669204	NA	NA	0.752374548020108	0.861379734275605	-0.109005186255498	-0.22622478798976	0.0341852628489498	0.593844441680397	10254	4	0	0	23.625	19.375	2	2
ENSG00000256466	chr11	83167757	83169756	NA	NA	0.857353104008267	0.875	-0.0176468959917325	-0.0181341235109007	0.0343306114990759	0.593844441680397	34089	2	0	0	30	14.75	2	2
ENSG00000226004	chr6	138266440	138268439	NA	NA	0.861386550358931	0.868096359303682	-0.00670980894475089	-0.0216026127615046	0.0343849465600882	0.593844441680397	33331	9	0	0	66.7777777777778	39.8888888888889	2	2
ENSG00000230446	chr1	142790021	142792020	NA	NA	0.280709453745983	0.428412617026958	-0.147703163280975	-0.703343450535596	0.0344475704502835	0.593844441680397	1369	3	0	0	64.6666666666667	41	2	2
ENSG00000236055	chr1	142790676	142792675	NA	NA	0.280709453745983	0.428412617026958	-0.147703163280975	-0.703343450535596	0.0344475704502835	0.593844441680397	1369	3	0	0	64.6666666666667	41	2	2
ENSG00000230255	chr1	142789988	142791987	NA	NA	0.280709453745983	0.428412617026958	-0.147703163280975	-0.703343450535596	0.0344475704502835	0.593844441680397	1369	3	0	0	64.6666666666667	41	2	2
ENSG00000231811	chr6	4346772	4348771	NA	101927888	0.764141761172493	0.796984507829111	-0.032842746656618	-0.0444631799877033	0.0344646088008218	0.593844441680397	28783	12	0	0	57.0416666666667	34.875	2	2
ENSG00000232848	chr1	8118024	8120023	NA	NA	0.858022919971678	0.824361387656113	0.0336615323155643	0.0824624724877803	0.0344815566021512	0.593844441680397	22931	7	0	0	43.3571428571429	22.8571428571429	2	2
ENSG00000266160	chr1	156955342	156957341	RN7SL612P	NA	0.983037200606241	0.959504838067878	0.0235323625383628	0.0353543033901684	0.0347380407248832	0.593844441680397	30436	4	0	0	32.625	19	2	2
ENSG00000268836	chr16	235794	237793	NA	NA	0.907942343604108	0.933333333333333	-0.025390989729225	-0.0302380587092887	0.0348609631546395	0.593844441680397	31462	4	0	0	15.25	6.375	2	2
ENSG00000171310	chr12	104847573	104849572	CHST11	50515	0.970328282828283	1	-0.0296717171717172	-0.0436795704504637	0.0349886399044942	0.593844441680397	28929	2	0	0	27.25	7.5	2	2
ENSG00000142303	chr19	8675121	8677120	ADAMTS10	81794	0.302370480826363	0.1525	0.149870480826363	2.02764249169078	0.0350482206958111	0.593844441680397	759	5	0	0	12	8	2	2
ENSG00000228803	chr7	22787924	22789923	NA	NA	0.767908311559627	0.690649399477118	0.077258912082509	0.187849444644753	0.0351412061001913	0.593844441680397	12683	6	0	0	72.1666666666667	40.25	2	2
ENSG00000242352	chr1	149259686	149261685	NA	NA	0.913986291486292	0.960714285714286	-0.0467279942279943	-0.0719044816381806	0.0351845906728271	0.593844441680397	24402	5	0	0	14.8	7.4	2	2
ENSG00000254111	chr8	37416384	37418383	NA	NA	0.937955065689534	0.953658770725587	-0.0157037050360525	-0.0237527366175164	0.0352631340987036	0.593844441680397	32835	10	0	0	50.3	33.1	2	2
ENSG00000168961	chr17	25955324	25957323	LGALS9	3965	0.825563325563326	0.983333333333333	-0.157770007770008	-0.262944720579628	0.0354240057075176	0.593844441680397	8426	3	0	0	18	11.5	2	2
ENSG00000254992	chr11	118193299	118195298	NA	NA	0.88317345222791	0.922143209052868	-0.0389697568249583	-0.061300268236801	0.035455101427746	0.593844441680397	26018	23	0	0	65.4565217391304	38.6739130434783	2	2
ENSG00000187024	chr9	130486653	130488652	PTRH1	138428	0.899017857142857	0.836458333333333	0.0625595238095238	0.162198312636625	0.0354654064264454	0.593844441680397	14640	4	0	0	24	11.625	2	2
ENSG00000205846	chr12	8607022	8609021	CLEC6A	93978	0.914286094872732	0.738095238095238	0.176190856777494	0.313232452155829	0.0355222416403262	0.593844441680397	6460	2	0	0	33.5	27.5	2	2
ENSG00000203394	chr1	21067980	21069979	NA	NA	0.833566805877815	0.84759514809718	-0.0140283422193649	0.0136524761031187	0.0356074197855141	0.593844441680397	35184	7	0	0	53.0714285714286	28.6428571428571	2	2
ENSG00000241112	chr5	148924874	148926873	RPL29P14	NA	0.875600938545854	0.894061485728152	-0.0184605471822986	-0.0321595682533081	0.035630814589295	0.593844441680397	31087	9	0	0	26.1111111111111	15.7777777777778	2	2
ENSG00000265545	chr18	4457730	4459729	NA	NA	0.535714285714286	0.85	-0.314285714285714	-0.656190848723954	0.0357953586121739	0.593844441680397	1591	1	0	0	11	7.5	2	2
ENSG00000243562	chr11	440194	442193	RN7SL838P	NA	0.23334706959707	0.173514361885105	0.0598327077119647	0.837624661475047	0.0358533426181131	0.593844441680397	5828	2	0	0	19	19.5	2	2
ENSG00000217078	chr6	16163494	16165493	NA	NA	0.943563204978538	0.940043052061148	0.00352015291739031	0.00462105828414283	0.0358556200508093	0.593844441680397	37503	7	0	0	55.6428571428571	33.7142857142857	2	2
ENSG00000236994	chr1	226505895	226507894	YBX1P9	NA	0.959444786535304	0.976495726495726	-0.0170509399604227	-0.0252202491379179	0.0359785512151296	0.593844441680397	32509	4	0	0	26.375	15.75	2	2
ENSG00000225568	chr1	87510058	87512057	NA	NA	0.585465946364632	0.594616903267436	-0.00915095690280401	-0.0372418527280458	0.0360491105507917	0.593844441680397	30053	5	0	0	92.2	58.2	2	2
ENSG00000100890	chr14	35589552	35591551	KIAA0391	9692	0.00941200105632205	0.00855465232212165	0.000857348734200401	0.0972071932074383	0.0360968186903973	0.593844441680397	36414	32	0	0	76.78125	49.796875	2	2
ENSG00000240652	chr11	107777646	107779645	NA	NA	0.0621517177442215	0.043652928598749	0.0184987891454725	0.333826635082772	0.0361461578104084	0.593844441680397	17063	19	0	0	20.3684210526316	12.8157894736842	2	2
ENSG00000158769	chr1	160990639	160992638	F11R	50848	0.0271814592118187	0.0303575799576629	-0.00317612074584423	0.41910377442636	0.0361657197867117	0.593844441680397	31066	45	0	0	62.2111111111111	33.1333333333333	2	2
ENSG00000213630	chr5	125998761	126000760	NA	NA	0.91507274015662	0.933606419420373	-0.0185336792637527	-0.026808048057541	0.0361749207681934	0.593844441680397	32182	15	0	0	23.9	13.4666666666667	2	2
ENSG00000225544	chr22	22239513	22241512	NA	NA	0.906317019668305	0.902010623476141	0.00430639619216412	0.0114703517403133	0.0361818040924718	0.593844441680397	35751	10	0	0	28.75	19.2	2	2
ENSG00000240922	chr3	116077371	116079370	LSAMP-AS1	101926903	0.696238288315753	0.582142857142857	0.114095431172896	0.234348369726444	0.0361923644662712	0.593844441680397	9801	2	0	0	65	31.75	2	2
ENSG00000249675	chr4	167446772	167448771	NA	NA	0.451345755693582	0.19047619047619	0.260869565217391	1.20241747878445	0.0362776354529021	0.593844441680397	566	1	0	0	22	10	2	2
ENSG00000227981	chr2	216446859	216448858	NA	NA	0.906624281194635	0.885615079365079	0.0210092018295559	0.0397904406060538	0.0364504263924066	0.593844441680397	29609	6	0	0	36.25	17.25	2	2
ENSG00000219088	chr6	106112701	106114700	NA	NA	0.878135856279597	0.882527217427296	-0.00439136114769887	0.0268523673271592	0.0366233262441835	0.593844441680397	32172	11	0	0	23.3636363636364	17.2727272727273	2	2
ENSG00000250260	chr5	137373388	137375387	NA	NA	0.950954957849328	0.951515151515152	-0.00056019366582305	-0.000864762873636338	0.0367356034372022	0.593844441680397	38446	3	0	0	51.8333333333333	31.8333333333333	2	2
ENSG00000256987	chr12	32105323	32107322	NA	NA	0.436632650845501	0.448890831390831	-0.0122581805453304	0.733731405482218	0.0367875900458092	0.593844441680397	20754	5	0	0	46.8	21.6	2	2
ENSG00000248690	chr8	122650033	122652032	HAS2-AS1	594842	0.114016821163025	0.0866730098484246	0.0273438113146001	0.75131328680544	0.0367946317044975	0.593844441680397	13356	43	0	0	62.8488372093023	36.2674418604651	2	2
ENSG00000219262	chr6	28423419	28425418	OR2E1P	NA	0.228354978354978	0.311740890688259	-0.0833859123332807	-0.432787544326597	0.0368217868393563	0.593844441680397	3717	1	0	0	30.5	16	2	2
ENSG00000211796	chr14	22457235	22459234	TRAV16	NA	0.23247703719168	0.162665418716742	0.0698116184749386	0.708758381500192	0.0369283487779104	0.593844441680397	4573	9	0	0	86.7222222222222	59.3333333333333	2	2
ENSG00000230604	chr1	52323950	52325949	TSEN15P2	NA	0.95743620414673	0.934009467313495	0.023426736833235	0.0333578701768921	0.0370245793902239	0.593844441680397	30837	4	0	0	30.625	21.5	2	2
ENSG00000162888	chr1	206670562	206672561	C1orf147	NA	0.855621520554841	0.85958876844973	-0.00396724789488854	-0.0226415804385745	0.037051801725727	0.593844441680397	33068	5	0	0	48.1	28.3	2	2
ENSG00000213152	chr12	112739968	112741967	RPL7AP60	NA	0.775156539888683	0.650667653556502	0.124488886332181	0.25234044089261	0.0373156442627226	0.593844441680397	8916	3	0	0	45.8333333333333	31.8333333333333	2	2
ENSG00000231108	chr9	6734577	6736576	NA	NA	0.906666666666667	0.951631701631702	-0.0449650349650348	-0.0690872446359455	0.037332470744675	0.593844441680397	24809	1	0	0	62.5	41.5	2	2
ENSG00000173213	chr18	73046	75045	NA	NA	0.188883807869421	0.086554157916387	0.102329649953034	1.74964587953938	0.0373560811063531	0.593844441680397	2114	17	0	0	16.7941176470588	13.2647058823529	2	2
ENSG00000254486	chr11	12050922	12052921	NA	NA	0.910120633136783	0.895261683405106	0.0148589497316772	0.0272770811120929	0.0374721490031224	0.593844441680397	32080	6	0	0	73.5	41.5833333333333	2	2
ENSG00000126351	chr17	38213043	38215042	THRA	7067	0.850317275317275	0.868650793650794	-0.0183335183335183	-0.0221932482072061	0.0374774676571332	0.593844441680397	33177	3	0	0	20.3333333333333	13.8333333333333	2	2
ENSG00000233590	chr10	70001637	70003636	NA	NA	0.203917050691244	0.309523809523809	-0.105606758832565	-0.57887195852142	0.0376116819716922	0.593844441680397	2093	1	0	0	29.5	27.5	2	2
ENSG00000253387	chr14	106495497	106497496	IGHVIII-5-1	NA	0.187960157018176	0.276041021039634	-0.0880808640214578	-0.749216046534719	0.0376229041397313	0.593844441680397	2867	4	0	0	51	33.75	2	2
ENSG00000216809	chr6	118775656	118777655	NA	NA	0.189875950380152	0.246951219512195	-0.057075269132043	-0.362389605791505	0.0377159684936966	0.593844441680397	6244	1	0	0	50	38.5	2	2
ENSG00000235066	chr2	118751473	118753472	NA	NA	0.888661591575946	0.904148704786627	-0.0154871132106814	-0.0284969850689157	0.0377202041318174	0.593844441680397	31803	11	0	0	51.6818181818182	41.6363636363636	2	2
ENSG00000237877	chr2	186947461	186949460	NA	101927217	0.813092979127135	0.967361585782638	-0.154268606655504	-0.255853669539031	0.0377889841451494	0.593844441680397	8747	2	0	0	44.5	23.25	2	2
ENSG00000249286	chr5	43587826	43589825	NA	NA	0.885119967350659	0.828139037069076	0.056980930281583	0.732862426706713	0.0378240083422033	0.593844441680397	6257	15	0	0	49.6333333333333	28.1666666666667	2	2
ENSG00000225787	chr2	85329318	85331317	LSM3P3	NA	0.904345654345654	0.903546626984127	0.000799027361527427	-0.00223198818797094	0.0379034664921359	0.593844441680397	38100	4	0	0	12.625	15	2	2
ENSG00000213417	chr17	39221632	39223631	KRTAP2-4	85294;730755	0.85903439899888	0.895420149578212	-0.0363857505793322	-0.0608311615058427	0.0380745846935871	0.593844441680397	26102	8	0	0	80.0625	39.875	2	2
ENSG00000134013	chr8	23282342	23284341	LOXL2	4017	0.959276523109244	0.978571428571429	-0.0192949054621849	-0.0282521717261032	0.038102281310765	0.593844441680397	31860	4	0	0	20.375	11.75	2	2
ENSG00000232557	chr1	24232101	24234100	NA	NA	0.937486333747843	0.948342844894569	-0.0108565111467263	-0.0163414858119482	0.0381150373279616	0.593844441680397	34549	3	0	0	48.1666666666667	29.1666666666667	2	2
ENSG00000160870	chr7	99332320	99334319	CYP3A7	1551;100861540	0.742716870896286	0.932331721224076	-0.18961485032779	-0.336890206366635	0.0381857068012744	0.593844441680397	5746	4	0	0	40.5	21.375	2	2
ENSG00000121022	chr8	67995519	67997518	COPS5	10987	0.879960295088097	0.874692883423296	0.00526741166480108	0.0109697556204377	0.038205517790035	0.593844441680397	35864	3	0	0	57.5	34.3333333333333	2	2
ENSG00000269720	chr19	17502594	17504593	NA	NA	0.526545610741497	0.484686935815718	0.0418586749257783	0.238352481547162	0.0382288412706233	0.593844441680397	9610	15	0	0	27.9333333333333	14.6	2	2
ENSG00000264644	chr18	9678991	9680990	KRT18P8	NA	0.905092592592593	1	-0.0949074074074074	-0.14675002774452	0.0384154504074726	0.593844441680397	15955	3	0	0	9	7.66666666666667	2	2
ENSG00000226197	chr9	13444990	13446989	NA	NA	0.887148116975903	0.931390977443609	-0.0442428604677057	-0.0692458711850534	0.0384161146598057	0.593844441680397	24783	4	0	0	36.25	17.625	2	2
ENSG00000223350	chr22	22696039	22698038	IGLV9-49	NA	0.460148009091024	0.469075235109718	-0.00892722601869412	0.369320676908743	0.0384754801977836	0.593844441680397	23516	4	0	0	37	25.375	2	2
ENSG00000238917	chr17	7478629	7480628	SNORD10	NA	0.865575350325594	0.876246160020273	-0.0106708096946791	-0.00845033792605499	0.03857294283341	0.593844441680397	36473	13	0	0	42.6153846153846	24.0384615384615	2	2
ENSG00000219712	chr6	669808	671807	NA	NA	0.888865493141229	0.878436085972851	0.0104294071683786	0.0224032724218264	0.0386437882937652	0.593844441680397	33121	4	0	0	25.875	14.125	2	2
ENSG00000251878	chr4	185351620	185353619	NA	NA	0.921799757580856	0.9321613707942	-0.0103616132133447	-0.0158415978583442	0.0386653949642198	0.593844441680397	34668	5	0	0	70	37.6	2	2
ENSG00000000460	chr1	169629745	169631744	C1orf112	55732	0.908368871938113	0.941756513926325	-0.0333876419882124	-0.0608769814420387	0.0386719444981275	0.593844441680397	26091	7	0	0	45.2142857142857	29.1428571428571	2	2
ENSG00000166819	chr15	90222159	90224158	PLIN1	5346	0.894442022948233	0.813049333641989	0.0813926893062448	0.178193190086716	0.038740387670709	0.593844441680397	13373	7	0	0	41.5714285714286	24.4285714285714	2	2
ENSG00000256306	chr12	13678288	13680287	NA	NA	0.343137254901961	0.255827505827506	0.087309749074455	0.409738637496374	0.0387589342454812	0.593844441680397	4109	1	0	0	50.5	46	2	2
ENSG00000050820	chr16	75301452	75303451	BCAR1	9564	0.596098080891109	0.555108016377396	0.040990064513713	0.543539138272476	0.0387611804470996	0.593844441680397	9316	9	0	0	40.7222222222222	23.6111111111111	2	2
ENSG00000233252	chr3	12713698	12715697	CRIP1P1	NA	0.963929343724602	0.987171052631579	-0.0232417089069766	-0.0348277129625236	0.0387964232229277	0.593844441680397	30546	4	0	0	25.75	17.125	2	2
ENSG00000267244	chr19	1820588	1822587	NA	100288123	0.913346045339788	0.940832065796676	-0.0274860204568872	-0.0812767772309989	0.0390706716647677	0.593844441680397	23108	25	0	0	27.5	13.98	2	2
ENSG00000255973	chr12	5691463	5693462	NA	NA	0.540104569139298	0.504146725145147	0.035957843994151	0.224194072886282	0.0391136262134704	0.593844441680397	10660	6	0	0	40.75	27.75	2	2
ENSG00000232353	chr3	191746169	191748168	NA	101929175	0.55952380952381	0.318111455108359	0.24141235441545	0.795570194069934	0.0391919122107763	0.593844441680397	1063	1	0	0	49	36	2	2
ENSG00000234610	chr1	146989200	146991199	LINC00624	100289211	0.841413223534135	0.889879691564474	-0.048466468030339	-0.0851679341835883	0.0392219646906348	0.593844441680397	22541	4	0	0	66.5	39.75	2	2
ENSG00000253472	chr5	150757702	150759701	NA	NA	0.908053875009397	0.897218759554286	0.0108351154551111	0.00769275082548549	0.0394416857189954	0.593844441680397	36694	8	0	0	36.875	17.1875	2	2
ENSG00000227278	chr1	40980230	40982229	NA	NA	0.968605171457069	0.979490152584526	-0.0108849811274572	-0.015622700339272	0.0395609967330018	0.593844441680397	34712	6	0	0	38.4166666666667	22.4166666666667	2	2
ENSG00000179066	chr19	35595373	35597372	NA	NA	0.963113322659192	0.958725744284955	0.00438757837423694	0.0069473297382745	0.0396196029490882	0.593844441680397	36893	10	0	0	33.05	15.6	2	2
ENSG00000217414	chr6	18365155	18367154	NA	NA	0.965761880028184	0.954225805485687	0.0115360745424974	0.0179165566660939	0.0397987141081028	0.593844441680397	34139	11	0	0	20.5454545454545	15.3636363636364	2	2
ENSG00000214203	chr12	100403117	100405116	RPS4XP1	NA	0.290958612862351	0.364014877943088	-0.0730562650807371	0.0699760179824551	0.039929355041668	0.593844441680397	24668	2	0	0	38	27.5	2	2
ENSG00000253532	chr8	100130080	100132079	NA	NA	0.95321773636991	0.97462627852085	-0.0214085421509393	-0.0317195084837478	0.0400415435373047	0.593844441680397	31171	2	0	0	120.75	70	2	2
ENSG00000263214	chr16	3165100	3167099	ZNF205-AS1	81854	0.891268952908142	0.934741523922817	-0.0434725710146758	-0.0810712618103841	0.0400555087066268	0.593844441680397	23137	18	0	0	31.8333333333333	16.6666666666667	2	2
ENSG00000211720	chr7	142223785	142225784	TRBV11-1	NA	0.934510030864198	0.94185816603064	-0.00734813516644228	-0.0118853850768726	0.0400565140756568	0.593844441680397	35638	2	0	0	75.5	53.25	2	2
ENSG00000258171	chr12	93566642	93568641	NA	NA	0.862322984749455	0.957792207792208	-0.0954692230427524	-0.150284900355859	0.0401904201847589	0.593844441680397	15677	3	0	0	15	10.5	2	2
ENSG00000222300	chr2	159791998	159793997	RNU2-21P	NA	0.417992424242424	0.232564102564103	0.185428321678322	1.1795370947902	0.0402094801329343	0.593844441680397	618	2	0	0	38.75	27.75	2	2
ENSG00000226428	chr10	116658981	116660980	NA	NA	0.8095951650197	0.844217615205989	-0.0346224501862893	-0.0607015537819824	0.040228127885428	0.593844441680397	26128	9	0	0	42.6111111111111	24.4444444444444	2	2
ENSG00000248203	chr5	102588721	102590720	NA	NA	0.811434795843026	0.890953230414973	-0.0795184345719473	-0.130724271741813	0.0402360632131806	0.593844441680397	17430	5	0	0	49.1	30.1	2	2
ENSG00000235236	chr3	49020919	49022918	NA	NA	0.934334990638489	0.945889955314628	-0.0115549646761393	-0.0186144662263025	0.0402396078014571	0.593844441680397	33990	9	0	0	45.9444444444444	24.2777777777778	2	2
ENSG00000218313	chr6	87883522	87885521	NA	NA	0.794694702619483	0.843381213116679	-0.0486865104971963	-0.572555108330765	0.0403158049356481	0.593844441680397	7677	9	0	0	97	58.4444444444444	2	2
ENSG00000223859	chr2	67266178	67268177	NA	NA	0.577364864864865	0.779399372222761	-0.202034507357896	-0.433490967817974	0.0407499497188768	0.593844441680397	3708	2	0	0	59.5	38.25	2	2
ENSG00000211862	chr14	22983751	22985750	TRAJ27	NA	0.52389586546229	0.55661044432321	-0.0327145788609205	0.320297895244928	0.0408004260964342	0.593844441680397	11661	4	0	0	40.75	25.75	2	2
ENSG00000244716	chr1	109533378	109535377	NA	NA	0.948290046295481	0.966988990623736	-0.0186989443282547	-0.0288517824883878	0.0408333782055167	0.593844441680397	31725	10	0	0	30.55	19.6	2	2
ENSG00000229786	chr1	26212351	26214350	SNRPFP2	NA	0.880985749891918	0.871073990283002	0.0099117596089164	0.0320665308734824	0.0408748562577333	0.593844441680397	31108	12	0	0	47.75	25.7916666666667	2	2
ENSG00000142208	chr14	105261589	105263588	AKT1	207	0.377586158796194	0.394422162934068	-0.0168360041378738	0.208465463598734	0.0409071166682751	0.593844441680397	17927	21	0	0	21.4761904761905	13.5238095238095	2	2
ENSG00000236358	chr1	234491252	234493251	NA	NA	0.151001855310381	0.221863885664475	-0.070862030354094	-1.08742686435476	0.0409231126487038	0.593844441680397	4452	18	0	0	33.75	22.4722222222222	2	2
ENSG00000160216	chr21	45283567	45285566	AGPAT3	56894	0.100000809502545	0.0306547619047619	0.0693460475977831	1.64611012594786	0.0409308166921084	0.593844441680397	4621	7	0	0	18.0714285714286	10.1428571428571	2	2
ENSG00000253676	chr8	107709742	107711741	TAGLN2P1	NA	0.961960107284272	0.978550344355531	-0.016590237071259	-0.026111414754713	0.0409601549427905	0.593844441680397	32344	12	0	0	39.375	27.375	2	2
ENSG00000262777	chr17	1326267	1328266	NA	NA	0.873789563298172	0.881698917025004	-0.00790935372683238	0.00134725273273169	0.0410119397806241	0.593844441680397	38332	4	0	0	40.25	17.5	2	2
ENSG00000241889	chr3	113602645	113604644	NA	NA	0.925319545215803	0.872049589937658	0.0532699552781454	0.0933578580263691	0.0410949821796358	0.593844441680397	21490	11	0	0	29.7727272727273	18.3181818181818	2	2
ENSG00000211659	chr22	23027690	23029689	IGLV3-25	NA	0.799015017633439	0.847486772486773	-0.0484717548533338	-0.0893832017321386	0.0411748462915648	0.593844441680397	22009	6	0	0	30.25	16.5	2	2
ENSG00000237166	chr2	201599401	201601400	NA	100507140	0.296554908215192	0.309919747841712	-0.0133648396265202	0.114359303712993	0.04118581450596	0.593844441680397	20031	9	0	0	87.7222222222222	56	2	2
ENSG00000242634	chr15	67523284	67525283	RPS24P16	NA	0.683465798483093	0.669358463144717	0.0141073353383754	0.127829782702729	0.0411966060908341	0.593844441680397	19548	9	0	0	48.7777777777778	27.6111111111111	2	2
ENSG00000124762	chr6	36642805	36644804	CDKN1A	1026	0.546762785825286	0.500173611111111	0.0465891747141747	1.22046714439588	0.0413146880093276	0.593844441680397	8098	4	0	0	26.125	15.25	2	2
ENSG00000244712	chr12	28717575	28719574	NA	NA	0.927030101172576	0.969866547562456	-0.0428364463898795	-0.0647713933175348	0.0413706936873952	0.593844441680397	25501	4	0	0	62.125	36	2	2
ENSG00000236267	chr11	116684220	116686219	NA	NA	0.789806368811787	0.764929218291287	0.0248771505204995	0.0813627620258223	0.0415046018118518	0.593844441680397	23096	5	0	0	29.3	17.3	2	2
ENSG00000241170	chr11	74585831	74587830	NA	101060510	0.858513177998472	0.900841346153846	-0.042328168155374	-0.0677055042248382	0.0418030227099857	0.593844441680397	25034	4	0	0	19.5	12.75	2	2
ENSG00000217612	chr6	145812729	145814728	NA	NA	0.816807359307359	0.884722222222222	-0.0679148629148629	-0.112817680339084	0.0418191395109769	0.593844441680397	19285	5	0	0	13.4	8.3	2	2
ENSG00000250885	chr5	32651583	32653582	NA	NA	0.356150793650794	0.53855580693816	-0.182405013287366	-0.659221598094047	0.0418520126629319	0.593844441680397	1578	2	0	0	22.75	14.75	2	2
ENSG00000197658	chr11	62911194	62913193	SLC22A24	283238	0.291165500653748	0.436111111111111	-0.144945610457363	-0.583060082304754	0.0418532043615127	0.593844441680397	2061	2	0	0	92.75	66.5	2	2
ENSG00000233863	chr8	35647865	35649864	NA	NA	0.0641729581331503	0.123152709359606	-0.0589797512264556	-0.84411657226109	0.0418871925017026	0.593844441680397	5956	1	0	0	39	25	2	2
ENSG00000240179	chr14	28957616	28959615	RPL26P3	NA	0.310533216783217	0.388427544677545	-0.0778943278943279	-0.375280850693947	0.0420040686910968	0.593844441680397	4816	2	0	0	16.75	12.5	2	2
ENSG00000220583	chr6	34230951	34232950	RPL35P2	NA	0.632739953353988	0.752270723104056	-0.119530769750068	-0.225517977236022	0.0420615060155908	0.593844441680397	10290	9	0	0	9.27777777777778	8.11111111111111	2	2
ENSG00000249244	chr4	120315991	120317990	NA	NA	0.377034237609292	0.30210213376074	0.0749321038485516	1.17234121104515	0.0420649044937718	0.593844441680397	4004	20	0	0	70.35	42.375	2	2
ENSG00000272790	chr11	112039753	112041752	NA	NA	0.841458396435424	0.865329096579097	-0.0238707001436726	-0.0408645469270499	0.04214640575454	0.593844441680397	29400	4	0	0	47.625	23.75	2	2
ENSG00000225165	chr5	94774248	94776247	NA	NA	0.581001182499015	0.760190217391304	-0.17918903489229	-0.382053781781536	0.0421816897300566	0.593844441680397	4673	1	0	0	51	27.5	2	2
ENSG00000259088	chr14	102276159	102278158	NA	NA	0.00990961833591109	0.00575917614881303	0.00415044218709806	0.278961959689427	0.0422103510858465	0.593844441680397	29294	9	0	0	47.5	28.5555555555556	2	2
ENSG00000156738	chr11	60221725	60223724	MS4A1	931	0.404060627073226	0.499051860605083	-0.0949912335318574	-1.24105220169263	0.0422837102523375	0.593844441680397	2486	4	0	0	101.125	61.75	2	2
ENSG00000255489	chr11	24721321	24723320	NA	NA	0.431823803572098	0.621487058670837	-0.189663255098739	-0.479411025563481	0.0424038173126544	0.593844441680397	3062	8	0	0	58.625	35.5	2	2
ENSG00000258469	chr14	55763862	55765861	CHMP4BP1	NA	0.897199220612935	0.771163942718853	0.126035277894082	0.20146063778901	0.0424908088907837	0.593844441680397	11733	32	0	0	48.8125	32.328125	2	2
ENSG00000124749	chr6	56258393	56260392	COL21A1	81578	0.348909764733801	0.153614768314047	0.195294996419754	1.54880283378725	0.0425300205233388	0.593844441680397	653	6	0	0	33.75	21.6666666666667	2	2
ENSG00000118298	chr1	150228054	150230053	CA14	23632	0.425784864823229	0.424398356067859	0.00138650875536994	-0.165110103852096	0.0426054413211555	0.593844441680397	35070	12	0	0	30.9166666666667	18.125	2	2
ENSG00000272263	chr3	12873728	12875727	NA	NA	0.815511500322713	0.816582080200501	-0.00107057987778809	0.0676310916706123	0.042761331120751	0.593844441680397	35865	5	0	0	23.9	15.2	2	2
ENSG00000243195	chr3	103348005	103350004	TUBBP11	NA	0.216638795986622	0.301113360323887	-0.0844745643372645	1.53396047121118	0.0428660674239622	0.593844441680397	3134	2	0	0	22	16	2	2
ENSG00000207585	chr19	13984189	13986188	MIR181D	574457	0.354020351735615	0.291633693805107	0.0623866579305085	1.20429645858006	0.0429494059738816	0.593844441680397	5497	21	0	0	25.0952380952381	10.8809523809524	2	2
ENSG00000232792	chr1	185040668	185042667	FTH1P25	NA	0.960349285378517	0.981354649834844	-0.0210053644563274	-0.0308411559777786	0.0429950042469614	0.593844441680397	31354	4	0	0	109.125	64.25	2	2
ENSG00000106537	chr7	16791660	16793659	TSPAN13	27075	0.129569481668017	0.112301752301752	0.017267729366265	0.328150755796444	0.0431054942113625	0.593844441680397	17705	19	0	0	35.2105263157895	21.3157894736842	2	2
ENSG00000265461	chr17	80735951	80737950	NA	NA	0.900132201188276	0.948100480874648	-0.0479682796863719	-0.0739451726270946	0.0431229622743139	0.593844441680397	24091	24	0	0	36.9375	20.5625	2	2
ENSG00000233645	chr1	8280090	8282089	NA	NA	0.909187938466336	0.889589169000934	0.0195987694654023	0.0319848245591549	0.043137355973185	0.593844441680397	31123	10	0	0	29.65	17.55	2	2
ENSG00000221136	chr4	176392653	176394652	NA	NA	0.937086802536822	0.95022836307635	-0.0131415605395274	-0.0225103907362227	0.0431465625847304	0.593844441680397	33091	20	0	0	31.225	17.45	2	2
ENSG00000186594	chr17	1619969	1621968	MIR22HG	84981;407004	0.0095390811082352	0.00909373974458561	0.000445341363649588	0.0541140316038282	0.0432274531270899	0.593844441680397	37460	22	0	0	51.1590909090909	31.3181818181818	2	2
ENSG00000196811	chr2	233402937	233404936	CHRNG	1146	0.492058084339775	0.395117434325509	0.096940650014266	0.973590474526387	0.0432494354577843	0.593844441680397	2374	7	0	0	30.4285714285714	18.7142857142857	2	2
ENSG00000237821	chr7	132854773	132856772	NA	NA	0.817216554621188	0.789749414241284	0.0274671403799035	0.0848922182830215	0.0433655417520446	0.593844441680397	22579	9	0	0	61.3333333333333	37.3888888888889	2	2
ENSG00000249140	chr5	178997657	178999656	PRDX2P3	NA	0.923789826967454	0.953535207186323	-0.0297453802188691	-0.0456289474173223	0.0433784816283741	0.593844441680397	28583	7	0	0	29.7142857142857	12.3571428571429	2	2
ENSG00000081237	chr1	198606301	198608300	PTPRC	5788	0.72680359154371	0.829470395104893	-0.102666803561183	-0.188075162798224	0.0434196152377667	0.593844441680397	12669	5	0	0	82.9	45.3	2	2
ENSG00000236612	chr21	31909201	31911200	KRTAP19-11P	NA	0.447853954897072	0.631057289682665	-0.183203334785593	-0.577896314608223	0.0435353070630004	0.593844441680397	2100	4	0	0	58.375	30.5	2	2
ENSG00000266235	chr16	591777	593776	MIR3176	100423037	0.897540715990651	0.930342145036447	-0.0328014290457962	-0.0505284130600968	0.0435523382700382	0.593844441680397	27753	17	0	0	22.2058823529412	14.0588235294118	2	2
ENSG00000221887	chr18	61615035	61617034	HMSD	284293	0.0231307652111959	0.0136540679837604	0.00947669722743548	0.640547142420979	0.0436868025532804	0.593844441680397	22969	29	0	0	38.9137931034483	21.4827586206897	2	2
ENSG00000160318	chr19	51871758	51873757	CLDND2	125875	0.777068397915437	0.809422896100651	-0.0323544981852136	-0.0586920674902337	0.0437445090634553	0.593844441680397	26456	8	0	0	25.75	13.3125	2	2
ENSG00000237137	chr9	14531541	14533540	NA	NA	0.73745702226885	0.788769949612032	-0.0513129273431822	-0.15902454482787	0.0437603103020874	0.593844441680397	14888	6	0	0	27.75	16.5833333333333	2	2
ENSG00000249580	chr3	106616616	106618615	NA	NA	0.809494056601235	0.824306661984118	-0.0148126053828831	0.285706860217971	0.0442435329860764	0.593844441680397	19112	15	0	0	74	45.6	2	2
ENSG00000235838	chr10	9765880	9767879	HSP90AB7P	NA	0.515609278171709	0.588230748217161	-0.0726214700454525	-0.271520125740127	0.0444822760409112	0.593844441680397	8038	4	0	0	32	16.25	2	2
ENSG00000267091	chr19	36988562	36990561	CTBP2P7	NA	0.851197160682455	0.949577922077922	-0.0983807613954673	-0.167394788341408	0.0447353759139209	0.593844441680397	14216	10	0	0	14.5	7.65	2	2
ENSG00000241810	chr3	152783567	152785566	HMGN2P13	NA	0.933112219436985	0.932398700884449	0.000713518552536074	0.00206565064005896	0.0448883362891721	0.593844441680397	38150	10	0	0	41.65	17.15	2	2
ENSG00000236773	chr1	224362909	224364908	NA	NA	0.075960601431496	0.0697566104929396	0.00620399093855634	0.506069824934731	0.0449493778825644	0.593844441680397	26319	17	0	0	33	18.5588235294118	2	2
ENSG00000143753	chr1	224361958	224363957	DEGS1	8560	0.075960601431496	0.0697566104929396	0.00620399093855634	0.506069824934731	0.0449493778825644	0.593844441680397	26319	17	0	0	33	18.5588235294118	2	2
ENSG00000241965	chr5	85056877	85058876	RPS2P25	NA	0.707969248707512	0.632656735710923	0.0753125129965893	0.0370079573708664	0.0450154371081651	0.593844441680397	30110	5	0	0	43.3	28.7	2	2
ENSG00000261436	chr16	60392246	60394245	NA	NA	0.806439393939394	0.87797619047619	-0.0715367965367965	-0.118203243212264	0.0451200489651592	0.593844441680397	18720	4	0	0	10.625	5.875	2	2
ENSG00000251127	chr8	62678029	62680028	NA	101929610	0.934408602150538	0.727272727272727	0.20713587487781	0.357212791728878	0.0451684242156053	0.593844441680397	5223	1	0	0	23	11	2	2
ENSG00000163072	chr2	169641549	169643548	NOSTRIN	115677	0.678182032577371	0.584377473815613	0.0938045587617575	0.848715376466958	0.0451697065032136	0.593844441680397	2545	8	0	0	33	18.8125	2	2
ENSG00000254812	chr8	144715427	144717426	NA	NA	0.958452224521811	0.967572193071819	-0.00911996855000789	-0.0135434758146716	0.0451951504000555	0.593844441680397	35216	18	0	0	44.1944444444444	26.25	2	2
ENSG00000214942	chr5	89194981	89196980	NA	NA	0.281360497393106	0.137212152302782	0.144148345090325	0.983193447862479	0.0452509882333183	0.593844441680397	856	2	0	0	60.5	28.5	2	2
ENSG00000138138	chr10	89600601	89602600	ATAD1	84896	0.890623885918004	0.95625	-0.0656261140819964	-0.0999934987793139	0.0453810030609422	0.593844441680397	20679	2	0	0	33	17.75	2	2
ENSG00000160868	chr7	99381389	99383388	CYP3A4	1576	0.845793189090762	0.891849091325494	-0.0460559022347326	-0.0728335164432384	0.0454533788619821	0.593844441680397	24264	6	0	0	91.5	52.8333333333333	2	2
ENSG00000164411	chr6	88038497	88040496	GJB7	375519	0.701227043239975	0.880913978494624	-0.179686935254648	-0.651084660402349	0.0454573902287582	0.593844441680397	1629	3	0	0	47.3333333333333	22.6666666666667	2	2
ENSG00000214264	chr11	112049996	112051995	NA	NA	0.585714285714286	0.385416666666667	0.200297619047619	0.591246875087106	0.0454914512922852	0.593844441680397	1997	1	0	0	28	17	2	2
ENSG00000231739	chr2	188278779	188280778	GAPDHP59	NA	0.834145860238198	0.829052544677545	0.00509331556065307	-0.00130558278766949	0.0455628341698995	0.593844441680397	38337	2	0	0	109.25	75.25	2	2
ENSG00000211571	chr19	56194638	56196637	NA	NA	0.940240911645708	0.94140056022409	-0.00115964857838209	-0.000182248640394632	0.0456526448844277	0.593844441680397	38639	5	0	0	30.4	14	2	2
ENSG00000233990	chr10	7875421	7877420	NA	NA	0.967754402718718	0.973509823509824	-0.00575542079110515	-0.00695516266307336	0.0456832136944462	0.593844441680397	36889	7	0	0	33	17.7857142857143	2	2
ENSG00000251017	chr4	74951890	74953889	NA	NA	0.918059212817834	0.890257014540048	0.0278021982777858	0.0439987180463425	0.0457119668454775	0.593844441680397	28870	5	0	0	33.6	24.5	2	2
ENSG00000266008	chr19	21878709	21880708	NA	NA	0.116666666666667	0.120833333333333	-0.00416666666666669	-0.955838785758125	0.0457220677780872	0.593844441680397	29262	3	0	0	9.33333333333333	7	2	2
ENSG00000251487	chr5	19038409	19040408	NA	NA	0.506288682382849	0.426476918423379	0.0798117639594692	1.28080718475878	0.0457946993890168	0.593844441680397	3537	4	0	0	47.125	33.125	2	2
ENSG00000268112	chr19	17844823	17846822	NA	NA	0.942013214276754	0.960789600263285	-0.0187763859865309	-0.0269791277288435	0.0460045150512723	0.593844441680397	32142	6	0	0	23.1666666666667	13.6666666666667	2	2
ENSG00000205790	chr19	4677794	4679793	NA	NA	0.921396994612017	0.928409090909091	-0.00701209629707402	-0.0128228882721561	0.0460277826376169	0.593844441680397	35389	11	0	0	20.9545454545455	9.72727272727273	2	2
ENSG00000263990	chr17	30199445	30201444	NA	NA	0.97271537402348	0.958389943389943	0.0143254306335364	0.0214559401853391	0.0460305294458878	0.593844441680397	33362	5	0	0	42.2	20.4	2	2
ENSG00000252254	chr1	8386627	8388626	NA	NA	0.935545691934239	0.938622455716256	-0.00307676378201726	-0.00498967943189169	0.0460365697236455	0.593844441680397	37408	20	0	0	36.95	23.55	2	2
ENSG00000255745	chr12	24855999	24857998	NA	NA	0.762545621333124	0.819746223848391	-0.0572006025152671	-0.115456488923572	0.0460587045582374	0.593844441680397	19000	3	0	0	118.666666666667	74.6666666666667	2	2
ENSG00000249166	chr5	10493707	10495706	NA	NA	0.753049504572668	0.846162803850147	-0.0931132992774788	-0.176429222875814	0.0460679256301726	0.593844441680397	13505	7	0	0	47.7142857142857	28.7142857142857	2	2
ENSG00000237749	chr1	38020343	38022342	NA	NA	0.127265420159037	0.095712144038757	0.0315532761202802	-0.0530111812329222	0.04612683021183	0.593844441680397	27324	5	0	0	34.8	22.2	2	2
ENSG00000205442	chr9	24545445	24547444	IZUMO3	100129669	0.642947565207839	0.187047424783274	0.455900140424565	1.77240908930826	0.0461382116136899	0.593844441680397	702	2	0	0	68.75	45.75	2	2
ENSG00000269957	chr9	24544450	24546449	NA	NA	0.642947565207839	0.187047424783274	0.455900140424565	1.77240908930826	0.0461382116136899	0.593844441680397	702	2	0	0	68.75	45.75	2	2
ENSG00000204754	chr5	174422017	174424016	NA	441116	0.225774465191663	0.216231383920063	0.00954308127159974	0.687479073492765	0.046148619286234	0.593844441680397	22914	6	0	0	60.5	41.6666666666667	2	2
ENSG00000239272	chr14	78149833	78151832	RPL21P10	NA	0.930565612809952	0.938680788692648	-0.00811517588269636	-0.00894338566801101	0.0462081414636596	0.593844441680397	36364	8	0	0	31.8125	18	2	2
ENSG00000254629	chr11	83502122	83504121	NA	NA	0.835838053504719	0.907080577146126	-0.0712425236414067	-0.12082264502665	0.046230041815683	0.593844441680397	18448	8	0	0	39.25	23.1875	2	2
ENSG00000223718	chr7	135343287	135345286	NA	NA	0.630461095921622	0.776517857142857	-0.146056761221235	-0.31694651069063	0.0462447540435595	0.593844441680397	6345	4	0	0	23.625	13.875	2	2
ENSG00000233015	chr20	21723216	21725215	SLC25A6P1	NA	0.965856481481481	0.78125	0.184606481481481	0.302535392714602	0.0463684177752012	0.593844441680397	6804	1	0	0	29.5	16	2	2
ENSG00000253298	chr5	158892785	158894784	NA	285627	0.79970224117076	0.821857999253775	-0.0221557580830146	-0.0410519238513321	0.0463972006189042	0.593844441680397	29366	11	0	0	86.0909090909091	54.0454545454545	2	2
ENSG00000227532	chr7	116827295	116829294	NA	NA	0.943750969259738	0.966728716636567	-0.0229777473768296	-0.0348158775696422	0.0464239815625836	0.593844441680397	30550	4	0	0	88	46.5	2	2
ENSG00000216285	chr12	104423057	104425056	NA	NA	0.657839409521775	0.28159693841512	0.376242471106655	1.21257810273052	0.0466174132845221	0.593844441680397	711	11	0	0	20.7272727272727	9.90909090909091	2	2
ENSG00000213530	chr7	82219508	82221507	MTHFD2P5	NA	0.666048675815903	0.500074366656114	0.16597430915979	0.413944330442126	0.0467049975893768	0.593844441680397	4018	5	0	0	52	29.5	2	2
ENSG00000207595	chr9	127453221	127455220	MIR181A2	406954	0.937753293584937	0.975992063492063	-0.0382387699071269	-0.0585475875706871	0.0467157947341809	0.593844441680397	26483	6	0	0	21.5	15.3333333333333	2	2
ENSG00000207737	chr9	127454489	127456488	MIR181B2	406956	0.937753293584937	0.975992063492063	-0.0382387699071269	-0.0585475875706871	0.0467157947341809	0.593844441680397	26483	6	0	0	21.5	15.3333333333333	2	2
ENSG00000227288	chr1	81965979	81967978	NA	NA	0.902816851838664	0.935097311631841	-0.0322804597931775	-0.0512728703697515	0.0467719256639878	0.593844441680397	27615	19	0	0	52.7105263157895	29.6842105263158	2	2
ENSG00000228272	chr2	84540732	84542731	NA	NA	0.143086473080003	0.156371544915256	-0.0132850718352531	-0.0515216047015572	0.0468360960310976	0.593844441680397	27575	11	0	0	61.2727272727273	41	2	2
ENSG00000122872	chr10	62442763	62444762	ARL4P	NA	0.892732231159848	0.854703330189403	0.0380289009704444	0.0967362535443811	0.0468582662077859	0.593844441680397	21060	16	0	0	44.1875	22.40625	2	2
ENSG00000255501	chr11	105009954	105011953	CARD18	59082	0.785727533373852	0.849694839392802	-0.0639673060189494	-0.129876601442148	0.0468969113550024	0.593844441680397	17520	6	0	0	75.5833333333333	47.5833333333333	2	2
ENSG00000267954	chr22	24125646	24127645	NA	NA	0.816148016292452	0.853751808310632	-0.0376037920181799	-0.0621289307339204	0.046935849877842	0.593844441680397	25890	6	0	0	37.5833333333333	25.6666666666667	2	2
ENSG00000233605	chr2	78141560	78143559	NA	NA	0.506041720003414	0.821585213032581	-0.315543493029168	-0.68258050882645	0.0469795853187903	0.593844441680397	1459	2	0	0	27.75	17.5	2	2
ENSG00000237073	chr9	116351800	116353799	NA	NA	0.573353512200714	0.61163973324577	-0.0382862210450564	-0.147920293238145	0.0469969904050984	0.593844441680397	15857	7	0	0	29.7857142857143	17	2	2
ENSG00000239701	chr12	7137912	7139911	NA	NA	0.812539160401002	0.705278822055138	0.107260338345865	0.174905108985575	0.0470357384343004	0.593844441680397	13625	4	0	0	20.625	13.375	2	2
ENSG00000254964	chr11	62372133	62374132	NA	NA	0.942183529856138	0.941660200864485	0.000523328991652284	0.000606533755392257	0.0470606021749684	0.593844441680397	38509	31	0	0	31.5483870967742	17.5806451612903	2	2
ENSG00000184724	chr21	31985750	31987749	KRTAP6-1	337966	0.511905779405779	0.655027376745179	-0.1431215973394	-0.948019459448546	0.0470631213233065	0.593844441680397	880	5	0	0	34.1	20.9	2	2
ENSG00000232305	chr22	17903324	17905323	CLCP1	NA	0.919930378875362	0.907581233265656	0.0123491456097058	0.0143120105970545	0.0471625851146611	0.593844441680397	35021	5	0	0	49	28.7	2	2
ENSG00000229530	chr9	95103446	95105445	NA	NA	0.951583923042901	0.974860574860575	-0.0232766518176735	-0.0343448944969892	0.0472469872488889	0.593844441680397	30649	3	0	0	35.3333333333333	24.6666666666667	2	2
ENSG00000268080	chr8	94240367	94242366	NA	NA	0.726531341769032	0.901751893521759	-0.175220551752728	-0.329227352181995	0.0472939177333402	0.593844441680397	5970	18	0	0	20.0833333333333	14.6944444444444	2	2
ENSG00000249026	chr5	114727568	114729567	NA	NA	0.776440141780055	0.796448863636364	-0.0200087218563088	-0.111438442773395	0.0473192895444972	0.593844441680397	19434	8	0	0	34.0625	20.3125	2	2
ENSG00000204889	chr17	39142888	39144887	KRT40	125115	0.661350445647365	0.50945736767891	0.151893077968456	0.538045887743115	0.047329843681415	0.593844441680397	2435	12	0	0	119.583333333333	70.9583333333333	2	2
ENSG00000234005	chr13	99842746	99844745	GAPDHP22	NA	0.600497430597218	0.575127204263742	0.0253702263334764	0.23167886148547	0.0473479489425248	0.593844441680397	14043	8	0	0	46.0625	26.5625	2	2
ENSG00000241383	chr3	168719362	168721361	NA	NA	0.87051095127499	0.911375297716023	-0.0408643464410331	-0.0646594374039501	0.0474099637277197	0.593844441680397	25519	4	0	0	32.5	20.75	2	2
ENSG00000272917	chr12	9793968	9795967	NA	NA	0.903127563253614	0.937241725545573	-0.0341141622919597	-0.0428792793686635	0.0474271976820545	0.593844441680397	29061	14	0	0	23	18.75	2	2
ENSG00000236444	chr13	31000584	31002583	UBE2L5P	NA	0.784145482491042	0.828097652733615	-0.0439521702425732	-0.111173721655183	0.0474768798102375	0.593844441680397	19461	7	0	0	41	32.2857142857143	2	2
ENSG00000272055	chr10	13257769	13259768	RNU6-6P	26826;26827;101954271	0.940159306311756	0.762581168831169	0.177578137480588	0.366564059851933	0.0474812253150404	0.593844441680397	5020	6	0	0	24.5833333333333	14.0833333333333	2	2
ENSG00000221396	chr21	41947929	41949928	NA	NA	0.790202775090266	0.890903078403078	-0.100700303312813	-0.198246970348225	0.0475106581277043	0.593844441680397	11924	9	0	0	18.3333333333333	8.33333333333333	2	2
ENSG00000161010	chr5	179288674	179290673	C5orf45	51149	0.971542825838185	0.986150072074211	-0.0146072462360262	-0.0215075724014512	0.0475217675079389	0.593844441680397	33353	20	0	0	39.7	25.575	2	2
ENSG00000226927	chr1	220533026	220535025	NA	NA	0.96524735849544	0.948857189160673	0.0163901693347674	0.0238427055188207	0.0476333207269084	0.593844441680397	32816	5	0	0	57.2	38.3	2	2
ENSG00000266553	chr14	77433609	77435608	RN7SL356P	NA	0.936090672051359	0.964312821746612	-0.0282221496952526	-0.0514315415472982	0.0476552214503673	0.593844441680397	27589	18	0	0	33.4166666666667	18.6944444444444	2	2
ENSG00000243225	chr14	77433526	77435525	NA	NA	0.936090672051359	0.964312821746612	-0.0282221496952526	-0.0514315415472982	0.0476552214503673	0.593844441680397	27589	18	0	0	33.4166666666667	18.6944444444444	2	2
ENSG00000251248	chr4	143434099	143436098	NA	NA	0.730015432098765	0.8425166402768	-0.112501208178035	-0.221654809838852	0.0476841391235594	0.593844441680397	10528	2	0	0	54.5	32.75	2	2
ENSG00000233266	chr2	54276971	54278970	HMGB1P31	NA	0.982407407407407	0.937878787878788	0.0445286195286195	0.0683566548922737	0.047712823631551	0.593844441680397	24913	3	0	0	19.5	10.6666666666667	2	2
ENSG00000254034	chr8	28654159	28656158	NA	NA	0.89847637439761	0.900742588643475	-0.00226621424586559	0.00473185265290978	0.0477227144516311	0.593844441680397	37470	10	0	0	43.55	31.1	2	2
ENSG00000131473	chr17	40086296	40088295	ACLY	47	0.0112301094174661	0.0120849089202403	-0.000854799502774128	0.0731149355288891	0.0477381478858786	0.593844441680397	36423	44	0	0	91.0340909090909	46.8409090909091	2	2
ENSG00000204815	chr17	40085388	40087387	TTC25	83538	0.0112301094174661	0.0120849089202403	-0.000854799502774128	0.0731149355288891	0.0477381478858786	0.593844441680397	36423	44	0	0	91.0340909090909	46.8409090909091	2	2
ENSG00000234025	chr6	73867363	73869362	NA	NA	0.155567405593017	0.102820933235269	0.0527464723577477	1.08917948184237	0.0477492776250071	0.593844441680397	6976	19	0	0	49.5263157894737	26.3421052631579	2	2
ENSG00000230941	chr7	108965873	108967872	NA	NA	0.0750232991612302	0.0388563049853372	0.036166994175893	0.799313484654057	0.0478130465403522	0.593844441680397	10587	1	0	0	33	26.5	2	2
ENSG00000177992	chr9	90496241	90498240	SPATA31E1	286234	0.902460488505747	0.970117718303202	-0.0676572297974551	-0.108213494353216	0.0480195990401782	0.593844441680397	19769	4	0	0	20.375	19.25	2	2
ENSG00000159176	chr1	201478085	201480084	CSRP1	1465	0.868665141113654	0.873387723387723	-0.00472258227406967	0.0120242535511736	0.0480314097528762	0.593844441680397	35603	3	0	0	28	18.1666666666667	2	2
ENSG00000169393	chr19	48496408	48498407	ELSPBP1	64100	0.228884396029676	0.181115876906318	0.0477685191233575	0.576315816058288	0.0480366026399194	0.593844441680397	7860	6	0	0	51.6666666666667	24.75	2	2
ENSG00000272243	chr6	75443496	75445495	NA	NA	0.452550581561716	0.444660894660895	0.00788968690082156	1.25189675162216	0.0481375425101383	0.593844441680397	24539	3	0	0	74.1666666666667	43.5	2	2
ENSG00000237325	chr21	32823279	32825278	NA	NA	0.973148148148148	0.979166666666667	-0.00601851851851853	-0.00812598565784719	0.0482307578171048	0.593844441680397	36567	4	0	0	21.125	10.5	2	2
ENSG00000233719	chr12	9792898	9794897	GOT2P3	NA	0.937499936911702	0.970149888810879	-0.0326499518991779	-0.0521162987905763	0.0482527268084095	0.593844441680397	27472	14	0	0	23.2857142857143	18.6071428571429	2	2
ENSG00000255757	chr12	128361562	128363561	NA	NA	0.333713501992864	0.203029382262792	0.130684119730072	1.50487214314071	0.04831304356856	0.593844441680397	1144	4	0	0	33.125	20.5	2	2
ENSG00000205592	chr12	40785697	40787696	MUC19	283463	0.64756850710078	0.791001778264006	-0.143433271163227	-0.308004271789523	0.0483472179635214	0.593844441680397	6638	2	0	0	91.25	54.25	2	2
ENSG00000239246	chr17	60593629	60595628	NA	NA	0.695493831503893	0.783928571428571	-0.0884347399246779	-0.159672282661376	0.0483569718116812	0.593844441680397	14839	3	0	0	15.5	6.66666666666667	2	2
ENSG00000236745	chr9	99715602	99717601	YRDCP2	NA	0.939372487636832	0.933632510698838	0.005739976937994	0.0110042719299912	0.0485539429092526	0.593844441680397	35860	13	0	0	41.1538461538462	21.8846153846154	2	2
ENSG00000272478	chr1	26158126	26160125	NA	NA	0.816773504273504	0.739803791887125	0.076969712386379	0.124781615063076	0.0485887162553356	0.593844441680397	18035	3	0	0	24.5	16.5	2	2
ENSG00000120907	chr8	26724291	26726290	ADRA1A	148	0.0753864562332995	0.0447400375017529	0.0306464187315466	1.02353388587185	0.0485894567282782	0.593844441680397	12244	39	0	0	49.8333333333333	31.5128205128205	2	2
ENSG00000115602	chr2	102926462	102928461	IL1RL1	9173	0.458185885455552	0.587933646022329	-0.129747760566777	-0.385804275104648	0.0486503953944923	0.593844441680397	4583	8	0	0	50.25	31.75	2	2
ENSG00000115604	chr2	102926489	102928488	IL18R1	8809	0.458185885455552	0.587933646022329	-0.129747760566777	-0.385804275104648	0.0486503953944923	0.593844441680397	4583	8	0	0	50.25	31.75	2	2
ENSG00000233640	chr21	31808783	31810782	KRTAP13-5P	NA	0.286191719454431	0.491866746698679	-0.205675027244248	-0.886675804878133	0.0486630678335833	0.593844441680397	845	3	0	0	51.6666666666667	32.6666666666667	2	2
ENSG00000260161	chr16	82154875	82156874	NA	NA	0.936922970660648	0.964586112222667	-0.0276631415620193	-0.0413380427747379	0.0486659564741974	0.593844441680397	29318	14	0	0	35.3571428571429	17.7857142857143	2	2
ENSG00000202111	chr5	140097010	140099009	VTRNA1-2	56663	0.024131680179987	0.0983762084044158	-0.0742445282244288	-1.83978474637336	0.0486960259745935	0.593844441680397	4067	16	0	0	24.5625	15.78125	2	2
ENSG00000260338	chr16	5665698	5667697	NA	101926950	0.222639845235753	0.17136877011877	0.051271075116983	0.00477164310143594	0.0486993960672408	0.593844441680397	37460	5	0	0	21.5	12.7	2	2
ENSG00000236280	chr7	76596163	76598162	NA	NA	0.860880980978682	0.844767518951798	0.0161134620268834	0.677344789856614	0.0487548401177547	0.593844441680397	18323	7	0	0	46.0714285714286	28.6428571428571	2	2
ENSG00000169075	chr6	118821093	118823092	BRD7P3	23629	0.851007435598873	0.862937577826022	-0.0119301422271488	-0.0361126837984274	0.0488281195286652	0.593844441680397	30304	6	0	0	28.1666666666667	19.1666666666667	2	2
ENSG00000232875	chr10	98675160	98677159	HMGN2P35	NA	0.957175013483858	0.988893621971236	-0.0317186084873779	-0.047405581613288	0.0489299453794585	0.593844441680397	28303	7	0	0	68.6428571428571	44.3571428571429	2	2
ENSG00000182566	chr19	7798293	7800292	CLEC4G	339390	0.198754896496579	0.189511650445972	0.00924324605060757	-0.453689342269344	0.0490542511886195	0.593844441680397	23203	7	0	0	33.4285714285714	20.3571428571429	2	2
ENSG00000233996	chr2	190352219	190354218	NA	NA	0.0501375343835959	0.171323529411765	-0.121185995028169	-1.59222852398482	0.0492078560560968	0.593844441680397	1405	1	0	0	89.5	45.5	2	2
ENSG00000202300	chr1	203287728	203289727	RNU6-487P	NA	0.956577860983103	0.960523504273504	-0.00394564329040137	-0.00582755944828727	0.049275923496615	0.593844441680397	37201	4	0	0	23.25	12.625	2	2
ENSG00000223565	chr10	85493762	85495761	NA	NA	0.39308277781537	0.196160714285714	0.196922063529656	1.66107526557282	0.0492860790084137	0.593844441680397	771	4	0	0	41.5	21.5	2	2
ENSG00000248161	chr4	103370668	103372667	NA	NA	0.206293706293706	0.110119047619048	0.0961746586746587	0.848526744983278	0.0493013249051472	0.593844441680397	2412	1	0	0	24	18.5	2	2
ENSG00000162699	chr1	102357161	102359160	DNAJA1P5	94236	0.136567558057706	0.116666666666667	0.0199008913910392	-0.718640550181219	0.0493264095570943	0.593844441680397	16367	2	0	0	38.75	21.75	2	2
ENSG00000235357	chr6	80516443	80518442	NA	NA	0.573470251557398	0.5654648105306	0.00800544102679765	0.0171176695422636	0.0493287766465042	0.593844441680397	34347	6	0	0	31.4166666666667	17.8333333333333	2	2
ENSG00000248616	chr5	136191817	136193816	NA	NA	0.337358390401869	0.274023774066589	0.06333461633528	1.15840936222606	0.0494200825813875	0.593844441680397	5393	5	0	0	45	31.4	2	2
ENSG00000232791	chr1	111395060	111397059	OR11I1P	NA	0.0780632411067194	0.168202764976959	-0.0901395238702392	-1.01690787399261	0.0494434877222351	0.593844441680397	2746	1	0	0	39.5	26	2	2
ENSG00000270708	chr1	220392133	220394132	NA	NA	0.945213128052111	0.906038906790786	0.0391742212613246	0.0606043947724428	0.0495525956333307	0.593844441680397	26146	3	0	0	40.3333333333333	27.6666666666667	2	2
ENSG00000213122	chr6	133318680	133320679	RPL23AP46	NA	0.821579158832483	0.891398277163357	-0.069819118330874	-0.12014756978959	0.0495577508552448	0.593844441680397	18511	5	0	0	51.8	31.4	2	2
ENSG00000170484	chr12	52967110	52969109	KRT74	121391	0.788147326362156	0.712199795190033	0.0759475311721228	0.201473338680705	0.0495727163673856	0.593844441680397	11731	9	0	0	30.8333333333333	20.9444444444444	2	2
ENSG00000095261	chr9	123604763	123606762	PSMD5	5711	0.227263261218436	0.181716936364899	0.045546324853537	1.26468708575967	0.0495908058588446	0.593844441680397	8312	77	0	0	60.0844155844156	41.4025974025974	2	2
ENSG00000230837	chr20	32339850	32341849	RPL31P2	NA	0.94624400659813	0.976646117040854	-0.0304021104427235	-0.0469311819948402	0.0496433514588519	0.593844441680397	28374	11	0	0	25.5909090909091	14.7727272727273	2	2
ENSG00000248872	chr4	171960253	171962252	NA	100506122	0.400473528667765	0.568764792555115	-0.16829126388735	-0.813801172667408	0.0496744715007289	0.593844441680397	1026	3	0	0	60.8333333333333	38.3333333333333	2	2
ENSG00000236973	chr1	52173310	52175309	GAPDHP51	NA	0.971598265489643	0.919455202052154	0.052143063437489	0.0832198819710452	0.0497050975640322	0.593844441680397	22822	7	0	0	54	28.3571428571429	2	2
ENSG00000232846	chr1	52173234	52175233	SLC25A6P3	NA	0.971598265489643	0.919455202052154	0.052143063437489	0.0832198819710452	0.0497050975640322	0.593844441680397	22822	7	0	0	54	28.3571428571429	2	2
ENSG00000250322	chr4	124180774	124182773	NA	NA	0.836484792460822	0.921708971445375	-0.0852241789845538	-0.141375458887445	0.0498487470299184	0.593844441680397	16449	4	0	0	72.75	40.125	2	2
ENSG00000222224	chr2	29149707	29151706	NA	NA	0.905054857079002	0.927526122276753	-0.0224712651977509	-0.0334373330339891	0.049890468588987	0.593844441680397	30822	4	0	0	98.625	61	2	2
ENSG00000265706	chr2	29149349	29151348	NA	NA	0.905054857079002	0.927526122276753	-0.0224712651977509	-0.0334373330339891	0.049890468588987	0.593844441680397	30822	4	0	0	98.625	61	2	2
ENSG00000237651	chr2	61370743	61372742	C2orf74	339804	0.19568444453356	0.200149184260901	-0.00446473972734073	0.241184315531488	0.0499967481471222	0.593844441680397	28794	41	0	0	80.4756097560976	48.7560975609756	2	2
ENSG00000259671	chr15	58445659	58447658	NA	NA	0.830532212885154	0.638720538720539	0.191811674164615	1.1730296919209	0.0501018712541737	0.593844441680397	789	6	0	0	13.5833333333333	9.16666666666667	2	2
ENSG00000234983	chr7	42956840	42958839	NA	NA	0.921267051451943	0.945521978021978	-0.0242549265700355	-0.0414648722226106	0.0501214892830896	0.593844441680397	29298	5	0	0	31.3	14.4	2	2
ENSG00000110195	chr11	71899102	71901101	FOLR1	2348	0.559374266401765	0.606635272794016	-0.0472610063922515	-0.123575924774628	0.0501323184988384	0.593844441680397	18159	6	0	0	43.9166666666667	22	2	2
ENSG00000272084	chr1	19401506	19403505	NA	NA	0.958525220601265	0.944430862708023	0.0140943578932416	0.0217689802795468	0.0501815763625407	0.593844441680397	33297	15	0	0	42.3333333333333	27.3	2	2
ENSG00000177738	chr5	43067022	43069021	NA	648987	0.0808659458979695	0.0785230791808421	0.00234286671712738	0.263593234329083	0.0501895424764913	0.593844441680397	32836	42	0	0	83.8095238095238	53.8690476190476	2	2
ENSG00000231298	chr10	4719847	4721846	LINC00704	100216001	0.491941952074681	0.653867129098995	-0.161925177024314	-0.495639045556401	0.0501926792638052	0.593844441680397	2886	12	0	0	60.3333333333333	38.2916666666667	2	2
ENSG00000224110	chr8	130739490	130741489	NA	NA	0.869474744152572	0.823563103563104	0.0459116405894689	0.104736885618844	0.0502171047377616	0.593844441680397	20162	4	0	0	42.375	26.5	2	2
ENSG00000265068	chr9	104311554	104313553	NA	NA	0.944216045043546	0.950088509331784	-0.00587246428823895	-0.00920148146448497	0.0502194143735108	0.593844441680397	36303	8	0	0	53.0625	30	2	2
ENSG00000207349	chr1	149193770	149195769	RNVU1-17	101954269	0.168873925227326	0.0917556949976455	0.0771182302296801	2.06669674319858	0.0502510742637807	0.593844441680397	3796	21	0	0	22.9047619047619	13.547619047619	2	2
ENSG00000269690	chr1	201590513	201592512	NA	NA	0.937963299272671	0.949536893911338	-0.0115735946386668	-0.0205593339601181	0.0503351458018259	0.593844441680397	33561	28	0	0	46.5178571428571	22.3214285714286	2	2
ENSG00000249667	chr4	38509888	38511887	NA	NA	0.833142926528659	0.882576694313378	-0.0494337677847193	-0.129160091963739	0.0503742014055895	0.593844441680397	17593	8	0	0	36.5	23.6875	2	2
ENSG00000182179	chr3	49850880	49852879	UBA7	7318;100847079	0.429279260770684	0.474933545986178	-0.0456542852154934	0.642326783182292	0.0503793146116065	0.593844441680397	8285	4	0	0	23.875	14.875	2	2
ENSG00000039987	chr19	12861016	12863015	BEST2	54831	0.256791343827868	0.375717401697794	-0.118926057869925	-0.371561814348866	0.0505013008650382	0.593844441680397	4898	6	0	0	29.75	17.3333333333333	2	2
ENSG00000199702	chr18	12303694	12305693	RNU6-170P	NA	0.90581150255947	0.944802867383513	-0.0389913648240425	-0.059440800338838	0.0505307162500654	0.593844441680397	26335	3	0	0	29.6666666666667	19.6666666666667	2	2
ENSG00000096088	chr6	41721348	41723347	PGC	5225	0.683465525527205	0.636140401560017	0.0473251239671872	0.240017079735468	0.0505562841973034	0.593844441680397	9527	2	0	0	86.25	47.5	2	2
ENSG00000241475	chr1	234794517	234796516	NA	NA	0.871934214670136	0.892515165264907	-0.0205809505947707	-0.044593699907312	0.0505753067510441	0.593844441680397	28754	19	0	0	48.6842105263158	31.3421052631579	2	2
ENSG00000235389	chr9	8701053	8703052	NA	NA	0.198918485131644	0.315142903525699	-0.116224418394055	-0.385901729524138	0.0505783981494194	0.593844441680397	4581	3	0	0	93.6666666666667	49.5	2	2
ENSG00000249429	chr5	142910416	142912415	NA	NA	0.908474893657678	0.953408975507766	-0.0449340818500874	-0.0756264236865684	0.050582052501763	0.593844441680397	23828	5	0	0	58.2	41.6	2	2
ENSG00000227734	chr10	19579910	19581909	NA	NA	0.591711956521739	0.793706293706294	-0.201994337184555	-0.417595354865023	0.0506528583209759	0.593844441680397	3965	1	0	0	27.5	17.5	2	2
ENSG00000228367	chr5	75216986	75218985	NA	NA	0.54839010942238	0.537182001883146	0.0112081075392336	0.169913026339519	0.0506934671182908	0.593844441680397	21541	5	0	0	42.7	27.2	2	2
ENSG00000165457	chr11	71926145	71928144	FOLR2	2350	0.828358868386638	0.834317736635963	-0.0059588682493259	-0.0133478219215862	0.0507154304298235	0.593844441680397	35273	13	0	0	34.9615384615385	22.1153846153846	2	2
ENSG00000255401	chr11	13508659	13510658	NA	NA	0.36220030167194	0.434196993885914	-0.0719966922139736	-0.624359719596188	0.0507394749987326	0.593844441680397	4308	13	0	0	54.6923076923077	38.8461538461538	2	2
ENSG00000231237	chr1	158664800	158666799	OR6K1P	NA	0.0933818094865441	0.243818681318681	-0.150436871832137	-1.35264342259979	0.0508079254813781	0.593844441680397	811	2	0	0	28.75	16	2	2
ENSG00000264425	chr7	100801254	100803253	MIR4653	100616117	0.976586475111181	0.991559829059829	-0.0149733539486477	-0.0217261099664841	0.0508750559641078	0.593844441680397	33305	3	0	0	70.1666666666667	35.6666666666667	2	2
ENSG00000174325	chr2	189654332	189656331	DIRC1	116093	0.860877746202572	0.869668294668295	-0.00879054846572262	-0.00808255704246846	0.0509001544531166	0.593844441680397	36579	3	0	0	50.6666666666667	32.5	2	2
ENSG00000221734	chr9	117552974	117554973	NA	NA	0.958548790103806	0.951251967122667	0.00729682298113972	0.0110770305199479	0.0509512658257362	0.593844441680397	35842	5	0	0	68	46.5	2	2
ENSG00000226205	chr7	133417849	133419848	NA	NA	0.935588397758887	0.895087674342993	0.0405007234158932	0.0745661850379488	0.0509766544022877	0.593844441680397	23999	3	0	0	58.3333333333333	34.5	2	2
ENSG00000236111	chr1	46245449	46247448	NA	NA	0.543237448825684	0.499810606060606	0.0434268427650781	0.408158704194176	0.0510613916990432	0.593844441680397	8749	5	0	0	17	11.1	2	2
ENSG00000261399	chr16	1763710	1765709	NA	101929480	0.911441091681698	0.938293232090092	-0.0268521404083943	-0.0442445562316953	0.051079147255739	0.593844441680397	28816	22	0	0	67.5681818181818	32.6136363636364	2	2
ENSG00000174715	chr3	138363037	138365036	NA	NA	0.968382634770452	0.973632123141927	-0.00524948837147467	-0.00770286429316481	0.0511057674358454	0.593844441680397	36692	6	0	0	83.5	41.75	2	2
ENSG00000236459	chr3	42929353	42931352	HNRNPA1P22	NA	0.793011686074993	0.926364500835221	-0.133352814760228	-0.234805716838708	0.0511058997942348	0.593844441680397	9787	5	0	0	41.7	25.2	2	2
ENSG00000227790	chr17	15731183	15733182	NA	NA	0.154329060098263	0.167643547447469	-0.0133144873492057	0.496686988625204	0.051292454608427	0.593844441680397	20063	9	0	0	43.1666666666667	25.5	2	2
ENSG00000186973	chr1	43609324	43611323	FAM183A	440585	0.621079126590774	0.529662965338001	0.0914161612527733	0.285433004561345	0.0514341536902825	0.593844441680397	7445	18	0	0	83.75	43.1111111111111	2	2
ENSG00000225058	chr3	187721279	187723278	NA	NA	0.931350335368995	0.935365046331514	-0.00401471096251874	-0.00670693559505327	0.051460591409069	0.593844441680397	36963	11	0	0	71.9545454545455	44.1818181818182	2	2
ENSG00000254023	chr8	76287444	76289443	PKMP4	NA	0.812208624708625	0.922435897435897	-0.110227272727273	-0.193078736288815	0.0514872457753681	0.593844441680397	12304	2	0	0	12.75	12	2	2
ENSG00000198517	chr7	1568850	1570849	MAFK	7975	0.842636876720958	0.7652720657632	0.0773648109577582	0.609118809983943	0.0515096505091472	0.593844441680397	3770	13	0	0	27.6538461538462	16.8461538461538	2	2
ENSG00000269783	chr10	99626389	99628388	NA	401647;101927218	0.858676616003982	0.887131478741765	-0.0284548627377824	-0.045373094727558	0.0515658634779356	0.593844441680397	28634	5	0	0	68.4	39.7	2	2
ENSG00000172531	chr11	67188155	67190154	PPP1CA	5499	0.140111416561025	0.121874932887161	0.0182364836738638	0.137197029486355	0.0515907497960649	0.593844441680397	17194	16	0	0	14.71875	11.125	2	2
ENSG00000261315	chr15	36907790	36909789	LARP4P	NA	0.989583333333333	0.900595238095238	0.0889880952380952	0.140202358936232	0.0516035692794008	0.593844441680397	16546	3	0	0	12.1666666666667	10.6666666666667	2	2
ENSG00000213406	chr4	154229370	154231369	ANXA2P1	NA	0.834315536189996	0.902861952861953	-0.0685464166719566	-0.109416272519634	0.0516776624779489	0.593844441680397	19632	3	0	0	36.8333333333333	19.1666666666667	2	2
ENSG00000215223	chr6	148798329	148800328	CYP51A1P3	NA	0.951468253968254	1	-0.048531746031746	-0.0718242948554491	0.0518263821166179	0.593844441680397	24414	3	0	0	19.1666666666667	13.1666666666667	2	2
ENSG00000177855	chr2	184472348	184474347	CACYBPP2	NA	0.865542971423978	0.920813288748743	-0.055270317324765	-0.105799737434245	0.0518580732553157	0.593844441680397	20024	15	0	0	28.9333333333333	19.0333333333333	2	2
ENSG00000152467	chr19	58543900	58545899	ZSCAN1	284312	0.111545988151897	0.084824154237171	0.0267218339147256	0.703816122966852	0.0518960731892511	0.593844441680397	13586	34	0	0	37.1911764705882	13.6911764705882	2	2
ENSG00000248479	chr4	66566420	66568419	NA	NA	0.0400641025641026	0.0833333333333333	-0.0432692307692308	-0.898615902056717	0.0519134663233772	0.593844441680397	8783	1	0	0	38	17.5	2	2
ENSG00000229635	chr1	93850056	93852055	NA	NA	0.589724787656244	0.715396519165057	-0.125671731508813	-0.366897558219999	0.0519244365362345	0.593844441680397	5015	3	0	0	110	62.6666666666667	2	2
ENSG00000207379	chr1	93849768	93851767	NA	NA	0.589724787656244	0.715396519165057	-0.125671731508813	-0.366897558219999	0.0519244365362345	0.593844441680397	5015	3	0	0	110	62.6666666666667	2	2
ENSG00000263633	chr1	179331948	179333947	RN7SL374P	NA	0.910939829789244	0.907067292116535	0.00387253767270973	0.0083212545605312	0.0519702112921334	0.593844441680397	36512	6	0	0	62.75	40.5833333333333	2	2
ENSG00000267117	chr19	56205425	56207424	NA	NA	0.939400794216518	0.950751612696514	-0.0113508184799957	-0.0178304540373312	0.051990598662905	0.593844441680397	34164	8	0	0	32.9375	17.875	2	2
ENSG00000267183	chr19	56205751	56207750	NA	NA	0.939400794216518	0.950751612696514	-0.0113508184799957	-0.0178304540373312	0.051990598662905	0.593844441680397	34164	8	0	0	32.9375	17.875	2	2
ENSG00000267018	chr19	56206181	56208180	NA	NA	0.939400794216518	0.950751612696514	-0.0113508184799957	-0.0178304540373312	0.051990598662905	0.593844441680397	34164	8	0	0	32.9375	17.875	2	2
ENSG00000203305	chr19	56206588	56208587	NA	NA	0.939400794216518	0.950751612696514	-0.0113508184799957	-0.0178304540373312	0.051990598662905	0.593844441680397	34164	8	0	0	32.9375	17.875	2	2
ENSG00000253550	chr8	6331310	6333309	NA	NA	0.954162673713765	0.985556012614836	-0.0313933389010714	-0.046257262535732	0.0519998270306853	0.593844441680397	28486	4	0	0	51	30.875	2	2
ENSG00000228013	chr1	154378541	154380540	NA	101928101	0.696943764307364	0.712881474477143	-0.0159377101697788	-0.0320943769567483	0.0520007132138252	0.593844441680397	31097	16	0	0	30.625	16.28125	2	2
ENSG00000175206	chr1	11907903	11909902	NPPA	4878	0.528918188808368	0.705481892129424	-0.176563703321055	-0.485774191447397	0.0521770498081793	0.593844441680397	2993	28	0	0	45.3392857142857	25.875	2	2
ENSG00000178723	chr9	34915672	34917671	GLULP4	NA	0.856587169503309	0.938583181810736	-0.0819960123074269	-0.139089992187998	0.0521944146114159	0.593844441680397	16641	4	0	0	44.5	24.375	2	2
ENSG00000254321	chr8	38561874	38563873	NA	NA	0.482892766623561	0.459127593986776	0.0237651726367843	0.506971656871131	0.0522002647270601	0.593844441680397	14659	13	0	0	34.1538461538462	18.2307692307692	2	2
ENSG00000239861	chr11	102914466	102916465	NA	NA	0.689376817497171	0.749254523266837	-0.059877705769666	-0.165555985302813	0.052274891607488	0.593844441680397	14361	11	0	0	42.4090909090909	24.2272727272727	2	2
ENSG00000216718	chr6	25259967	25261966	NA	NA	0.884145191354893	0.917802891907751	-0.0336577005528583	-0.0514194684132796	0.0522826210162503	0.593844441680397	27594	3	0	0	68.1666666666667	36.6666666666667	2	2
ENSG00000117174	chr1	86173617	86175616	ZNHIT6	54680	0.178609234623493	0.183386350504307	-0.00477711588081469	0.0893031900811221	0.0524271963834128	0.593844441680397	28312	35	0	0	58.0571428571429	36.6142857142857	2	2
ENSG00000259744	chr15	71141610	71143609	NA	NA	0.725580662887164	0.804287817445712	-0.0787071545585478	-0.142920506194041	0.052520041730815	0.593844441680397	16305	2	0	0	36.75	31	2	2
ENSG00000199574	chr15	66793157	66795156	SNORD18C	595100	0.878554933914086	0.871987179487179	0.00656775442690611	0.0205601597649719	0.0525833698221567	0.593844441680397	33560	5	0	0	57	29.1	2	2
ENSG00000239067	chr5	118945501	118947500	NA	NA	0.587131804503772	0.541239972691586	0.0458918318121866	0.133903133019493	0.0525967024069585	0.593844441680397	17106	2	0	0	51.5	29.25	2	2
ENSG00000266079	chr17	19459024	19461023	SNORA59B	677882;677885	0.751748251748252	0.651515151515151	0.1002331002331	0.203540083110636	0.0527658259902173	0.593844441680397	11599	1	0	0	24	14.5	2	2
ENSG00000273294	chr5	34124134	34126133	NA	NA	0.988212719298246	0.981456043956044	0.00675667534220192	0.00979847466070356	0.0528612723651231	0.593844441680397	36152	1	0	0	86	54	2	2
ENSG00000233903	chr22	42670861	42672860	NA	NA	0.623355462115974	0.693392239446121	-0.0700367773301463	-0.458663468686612	0.0528979542688016	0.593844441680397	4554	18	0	0	47.0555555555556	24.75	2	2
ENSG00000250945	chr4	127998418	128000417	NA	NA	0.582582210001565	0.686771561771562	-0.104189351769997	-0.141001561500912	0.05307270095017	0.593844441680397	16480	2	0	0	24	20.75	2	2
ENSG00000260539	chr16	74483291	74485290	NA	2734	0.922856597319513	0.960714285714286	-0.0378576883947728	-0.0579606517758297	0.053117978100036	0.593844441680397	26560	5	0	0	21.4	15.3	2	2
ENSG00000236814	chr8	56963267	56965266	NA	NA	0.818932748538012	0.811284961415396	0.0076477871226155	0.0386695655546373	0.0531734795977193	0.593844441680397	29805	5	0	0	21.1	13.7	2	2
ENSG00000265682	chr2	110827120	110829119	MIR4267	100422994	0.805371960715609	0.845600947267894	-0.040228986552284	-0.0488090258459981	0.053188970314426	0.593844441680397	28057	5	0	0	78.8	36.8	2	2
ENSG00000198901	chr15	91538360	91540359	PRC1	9055	0.0219768589253883	0.0281799656799657	-0.00620310675457734	-0.174621214104911	0.053253079671603	0.593844441680397	26321	4	0	0	40	23.25	2	2
ENSG00000232263	chr21	31661333	31663332	KRTAP25-1	100131902	0.251773490154144	0.369442979452155	-0.117669489298011	-0.58055442449197	0.0532559886743266	0.593844441680397	2078	6	0	0	95.5	62.25	2	2
ENSG00000203384	chr6	107549360	107551359	NA	NA	0.881881396635401	0.929444875776398	-0.0475634791409964	-0.0851762860377435	0.0532718236701978	0.593844441680397	22538	4	0	0	40.625	22.625	2	2
ENSG00000203285	chr6	107548948	107550947	NA	NA	0.881881396635401	0.929444875776398	-0.0475634791409964	-0.0851762860377435	0.0532718236701978	0.593844441680397	22538	4	0	0	40.625	22.625	2	2
ENSG00000220237	chr6	107549463	107551462	RPS24P12	NA	0.881881396635401	0.929444875776398	-0.0475634791409964	-0.0851762860377435	0.0532718236701978	0.593844441680397	22538	4	0	0	40.625	22.625	2	2
ENSG00000227376	chr11	77445572	77447571	FTH1P16	NA	0.945894594557052	0.987207891269676	-0.041313296712624	-0.0647111183896345	0.053312287259592	0.593844441680397	25509	8	0	0	39.3125	20.9375	2	2
ENSG00000216657	chr6	3976796	3978795	NA	NA	0.457793693221257	0.449545613276429	0.00824807994482819	0.53290534120738	0.0533173940197872	0.593844441680397	24162	16	0	0	57.03125	32.34375	2	2
ENSG00000250346	chr5	147300242	147302241	EEF1GP2	NA	0.862288995246883	0.917321555501069	-0.0550325602541853	-0.0986343054642694	0.0533427258526898	0.593844441680397	20847	15	0	0	28.6	13.4333333333333	2	2
ENSG00000211732	chr7	142104054	142106053	TRBV6-9	NA	0.806413043478261	0.884920634920635	-0.0785075914423741	-0.14771513599872	0.0533633959742948	0.593844441680397	15875	2	0	0	31	20	2	2
ENSG00000176082	chr14	70937326	70939325	NA	NA	0.87037037037037	0.812638352638353	0.0577320177320178	0.135835386473646	0.0534741278683043	0.593844441680397	16930	3	0	0	33.5	21.3333333333333	2	2
ENSG00000213262	chr1	118183762	118185761	NA	NA	0.773281695156695	0.799726366638131	-0.0264446714814362	-0.0451034458664216	0.0534980586145414	0.593844441680397	28685	3	0	0	55.1666666666667	32	2	2
ENSG00000253209	chr14	107122049	107124048	IGHV3-65	NA	0.330809773892688	0.280142462725183	0.0506673111675047	0.788493269550464	0.0537299494295395	0.593844441680397	7319	8	0	0	27.125	15.1875	2	2
ENSG00000250543	chr3	139407685	139409684	NA	NA	0.703600870313725	0.780551700817451	-0.0769508305037261	-0.276267964973326	0.0537761642622132	0.593844441680397	7828	7	0	0	36.2857142857143	23.7857142857143	2	2
ENSG00000069998	chr22	17645678	17647677	CECR5	27440	0.697514057210021	0.666905372615959	0.0306086845940623	0.0996343069858183	0.0538750562303123	0.593844441680397	20720	11	0	0	30	19.6818181818182	2	2
ENSG00000226660	chr7	141999247	142001246	TRBV2	NA	0.339832193687971	0.300665673949763	0.0391665197382082	0.853649497361118	0.0538792918441179	0.593844441680397	9783	7	0	0	64	35.5714285714286	2	2
ENSG00000228312	chr10	15135111	15137110	GAPDHP45	NA	0.785984851199133	0.836069155732468	-0.0500843045333352	-0.0638769380230002	0.0539088193447773	0.593844441680397	25638	8	0	0	47	26.9375	2	2
ENSG00000066336	chr11	47399628	47401627	SPI1	6688	0.802341717797966	0.83332983919636	-0.0309881213983944	-0.0424112170886142	0.0539742897185115	0.593844441680397	29147	22	0	0	19.0681818181818	12.4318181818182	2	2
ENSG00000226238	chr3	18030015	18032014	NA	NA	0.803143902178028	0.889548281900394	-0.0864043797223666	-0.14679200153611	0.0542213184708991	0.593844441680397	15950	10	0	0	65.15	39.85	2	2
ENSG00000174837	chr19	6886077	6888076	EMR1	2015	0.129791984913355	0.0592948717948718	0.0704971131184833	1.21929155336736	0.0542858601554443	0.593844441680397	4498	4	0	0	27.25	15.5	2	2
ENSG00000125245	chr13	99913499	99915498	GPR18	2841	0.935713463139061	0.970800250800251	-0.0350867876611896	-0.0557493472157996	0.0543072248660455	0.593844441680397	26897	3	0	0	84.1666666666667	51.8333333333333	2	2
ENSG00000254630	chr11	75349133	75351132	NA	NA	0.826299543620324	0.817971284363548	0.00832825925677622	0.0934823947508805	0.0543077329946273	0.593844441680397	24071	4	0	0	24	18.5	2	2
ENSG00000251791	chr2	234195822	234197821	SCARNA6	677772	0.764301841391134	0.757037765521127	0.00726407587000663	0.0233211454171214	0.0545371491820075	0.593844441680397	32929	9	0	0	56.8333333333333	30.7777777777778	2	2
ENSG00000248401	chr4	84166832	84168831	NA	NA	0.74986387575473	0.863399306662731	-0.113535430908002	-0.204203127166231	0.054567441249161	0.593844441680397	11550	10	0	0	78.55	48.9	2	2
ENSG00000239671	chr17	40864817	40866816	NA	NA	0.908568368627456	0.928399235125172	-0.0198308664977163	-0.0290012052592639	0.0545921459213097	0.593844441680397	31702	7	0	0	56.0714285714286	28.3571428571429	2	2
ENSG00000268987	chr19	41903777	41905776	NA	NA	0.0190583648030457	0	0.0190583648030457	1.28753536645595	0.0546032956552984	0.593844441680397	16776	3	0	0	37.8333333333333	21.3333333333333	2	2
ENSG00000223685	chr13	38716870	38718869	LINC00571	100874188	0.788157894736842	0.876847290640394	-0.088689395903552	-0.152011528876914	0.0547200711554844	0.593844441680397	15499	1	0	0	73	32	2	2
ENSG00000124613	chr6	27340894	27342893	ZNF391	346157	0.083865929624151	0.0820510339857727	0.00181489563837835	0.255545946265515	0.054816612204866	0.593844441680397	34038	38	0	0	75.4342105263158	43.1184210526316	2	2
ENSG00000254324	chr8	141742253	141744252	MIR151A	442893	0.909619116502711	0.934995577466431	-0.025376460963721	-0.0438100570006445	0.0549039656464887	0.593844441680397	28907	7	0	0	37.2142857142857	26.2142857142857	2	2
ENSG00000262874	chr19	51893329	51895328	C19orf84	147646	0.181617800380297	0.141490462581794	0.0401273377985034	1.26590426114371	0.055018373433774	0.593844441680397	9532	14	0	0	19.6428571428571	13.8928571428571	2	2
ENSG00000143815	chr1	225616128	225618127	LBR	3930	0.0601918407609175	0.0503400073094245	0.00985183345149303	0.380997643536369	0.055116934749586	0.593844441680397	22640	40	0	0	62.775	43.8375	2	2
ENSG00000199071	chr17	28442597	28444596	MIR423	494335;100423003	0.029238725100417	0.0222530199463808	0.00698570515403624	0.259504293192411	0.0551985880176383	0.593844441680397	25460	49	0	0	100.204081632653	66	2	2
ENSG00000260803	chr16	84696	86695	NA	NA	0.721803685793624	0.635535914702581	0.0862677710910425	0.382454576475955	0.0552285466411546	0.593844441680397	4662	9	0	0	19.1111111111111	12.7222222222222	2	2
ENSG00000266728	chr17	25948890	25950889	NA	NA	0.93103978424401	0.95275944933203	-0.0217196650880195	-0.0323554138366837	0.0552619617115648	0.593844441680397	31043	5	0	0	61.6	42.8	2	2
ENSG00000238171	chr2	181970196	181972195	NA	NA	0.320158709286757	0.328180222469122	-0.00802151318236501	0.121541107378024	0.0553738857386056	0.593844441680397	24374	3	0	0	109.166666666667	65.6666666666667	2	2
ENSG00000230290	chr6	109244807	109246806	ARMC2-AS1	NA	0.780293854840155	0.868464108216097	-0.0881702533759415	-0.174846841531035	0.0553803249891153	0.593844441680397	13632	11	0	0	32.6818181818182	24.4545454545455	2	2
ENSG00000111671	chr12	6998023	7000022	SPSB2	84727	0.897792022792023	0.966666666666667	-0.0688746438746439	-0.109371715674762	0.0554717451811515	0.593844441680397	19642	3	0	0	9.16666666666667	7.16666666666667	2	2
ENSG00000242899	chr3	131962610	131964609	RPL7P16	NA	0.873505015642621	0.864529600833949	0.00897541480867197	0.0223011682205671	0.0555243417675522	0.593844441680397	33149	5	0	0	33.3	21.8	2	2
ENSG00000178722	chr5	60932035	60934034	C5orf64	285668	0.762090190631171	0.63861641228514	0.123473778346031	0.516537138494215	0.0555453223993328	0.593844441680397	2635	4	0	0	85.25	56.125	2	2
ENSG00000260193	chr9	139000771	139002770	NA	NA	0.559043108193935	0.329660023499033	0.229383084694902	1.00158787013911	0.0555999390060207	0.593844441680397	896	19	0	0	19.5526315789474	16.0526315789474	2	2
ENSG00000234578	chr1	53732107	53734106	NA	NA	0.949017566869498	0.982601356332006	-0.033583789462508	-0.0501009046620229	0.0556872495104076	0.593844441680397	27827	5	0	0	37.1	25.5	2	2
ENSG00000268295	chr14	92069278	92071277	NA	NA	0.902777777777778	0.733333333333333	0.169444444444444	0.296254364308613	0.055720172011988	0.593844441680397	7012	1	0	0	10.5	5.5	2	2
ENSG00000269205	chr16	2030133	2032132	NA	NA	0.14270117425059	0.144915565863719	-0.00221439161312876	0.086042429123442	0.0557962672146711	0.593844441680397	33099	52	0	0	35.4615384615385	23.2788461538462	2	2
ENSG00000213178	chr3	169201369	169203368	NA	NA	0.654367541655677	0.695678386297047	-0.0413108446413703	-0.0578240968044535	0.0558523540810098	0.593844441680397	26585	3	0	0	46.5	28	2	2
ENSG00000229921	chr6	168397258	168399257	KIF25-AS1	100505879	0.53248859061659	0.375502308279825	0.156986282336765	1.32069193171562	0.0558575444291412	0.593844441680397	901	21	0	0	42.3809523809524	26.952380952381	2	2
ENSG00000243635	chr3	104220044	104222043	NA	NA	0.343985411267357	0.585061966644103	-0.241076555376746	-0.859036676660913	0.05595368703873	0.593844441680397	905	20	0	0	89.875	60.35	2	2
ENSG00000221445	chr2	25551091	25553090	MIR1301	100302246	0.937258582169356	0.956056657226583	-0.0187980750572275	-0.0284253051448198	0.0559702710987666	0.593844441680397	31818	13	0	0	29	18.9230769230769	2	2
ENSG00000198832	chr22	31515556	31517555	NA	140606	0.862724466891134	0.953703703703704	-0.0909792368125701	-0.146790512356636	0.0559774633634688	0.593844441680397	15951	3	0	0	27	12.8333333333333	2	2
ENSG00000170846	chr4	6673678	6675677	NA	93622	0.0830435592006174	0.129323884524171	-0.046280325323554	-0.292791835332692	0.0561250691794401	0.593844441680397	8153	16	0	0	28.25	19.375	2	2
ENSG00000243181	chr8	34730177	34732176	NA	NA	0.269841943994486	0.329476401734466	-0.0596344577399799	0.970059938069374	0.0561620303563014	0.593844441680397	5855	3	0	0	57.6666666666667	31.8333333333333	2	2
ENSG00000252074	chr16	30686224	30688223	RNU6-416P	NA	0.802753882514394	0.822313971360024	-0.0195600888456295	-0.034786145520562	0.056170694526348	0.593844441680397	30556	4	0	0	38.5	22.5	2	2
ENSG00000255296	chr11	71650091	71652090	NA	NA	0.977197736026854	0.96577402626062	0.0114237097662337	0.0169238436928039	0.056227277335341	0.593844441680397	34395	5	0	0	59.6	30.6	2	2
ENSG00000187608	chr1	947303	949302	ISG15	9636	0.176570142950186	0.174895816042406	0.0016743269077802	-0.00603921489763671	0.0562371198215504	0.593844441680397	37143	33	0	0	57.3636363636364	38.1818181818182	2	2
ENSG00000144824	chr3	111449844	111451843	PHLDB2	90102	0.944861127466343	0.953168106403401	-0.00830697893705716	-0.011971557677156	0.0562634134132254	0.593844441680397	35623	5	0	0	43.3	27	2	2
ENSG00000263621	chr14	21897466	21899465	RN7SL650P	NA	0.945258483346719	0.957419455443966	-0.0121609720972473	-0.0174964511131317	0.0562841918641275	0.593844441680397	34239	5	0	0	69.3	38.4	2	2
ENSG00000134369	chr1	201590911	201592910	NAV1	89796	0.936654219987407	0.948813946830651	-0.0121597268432448	-0.0213883223775633	0.0563035563452422	0.593844441680397	33380	29	0	0	45.3448275862069	21.7758620689655	2	2
ENSG00000270292	chr4	68591614	68593613	NA	NA	0.511111111111111	0.773809523809524	-0.262698412698413	-0.588912086569802	0.0563154475377032	0.593844441680397	2017	1	0	0	12	6.5	2	2
ENSG00000227736	chr2	202416082	202418081	NA	NA	0.819228270708534	0.856820137693632	-0.0375918669850978	-0.07914707702078	0.0564973006275913	0.593844441680397	23361	4	0	0	78.5	53	2	2
ENSG00000188624	chr19	46627432	46629431	IGFL3	388555	0.677097931472205	0.457416784813102	0.219681146659103	0.799547099849956	0.0565262005012077	0.593844441680397	1054	7	0	0	87.5714285714286	49.8571428571429	2	2
ENSG00000188931	chr1	161337165	161339164	C1orf192	257177	0.563362680963829	0.592754113081849	-0.0293914321180205	0.0145863131795329	0.0566096032564479	0.593844441680397	34965	8	0	0	53.9375	34.5	2	2
ENSG00000100298	chr22	39491729	39493728	APOBEC3H	164668	0.841169834728602	0.910714285714286	-0.0695444509856833	-0.12226043754098	0.0566134227277728	0.593844441680397	18296	4	0	0	34.875	20	2	2
ENSG00000164074	chr4	128884961	128886960	C4orf29	80167	0.0114300154312806	0.00773550420603592	0.0036945112252447	0.322078395216281	0.0566184262189389	0.593844441680397	30091	88	0	0	61.5681818181818	38.9829545454545	2	2
ENSG00000248968	chr5	10246937	10248936	NA	NA	0.86707220111333	0.832215055387877	0.0348571457254528	0.171795588992577	0.0566203258776934	0.593844441680397	13878	7	0	0	43.5	22.5714285714286	2	2
ENSG00000263527	chr18	13609613	13611612	MIR4526	100616130	0.0232436719572759	0.0526204747360578	-0.0293768027787819	-0.739033176489161	0.0566544585503928	0.593844441680397	12646	9	0	0	40.1111111111111	18.2222222222222	2	2
ENSG00000224904	chr1	11936327	11938326	NA	NA	0.245094967811686	0.246360665478312	-0.00126569766662641	0.208806307200979	0.0567344957675833	0.593844441680397	35372	3	0	0	18.1666666666667	12.3333333333333	2	2
ENSG00000243455	chr19	18157947	18159946	RPS18P13	NA	0.763117114714859	0.909194827081138	-0.146077712366279	-0.369976844948867	0.0567434089838367	0.593844441680397	4938	7	0	0	23.7857142857143	17.1428571428571	2	2
ENSG00000148143	chr9	109623878	109625877	ZNF462	58499	0.0143931519434036	0.00765163000009561	0.006741521943308	0.632043146609151	0.0567487910867873	0.593844441680397	25712	31	0	0	61.4516129032258	34.8387096774194	2	2
ENSG00000256294	chr19	44614834	44616833	ZNF225	7768	0.0848273957017251	0.062668718190392	0.0221586775113331	-0.0682466057481025	0.0567541813037728	0.593844441680397	24932	8	0	0	44.5625	27.8125	2	2
ENSG00000218499	chr6	138713010	138715009	NA	NA	0.903938458438461	0.948688339906694	-0.0447498814682329	-0.0717313765587705	0.0568555846083008	0.593844441680397	24436	6	0	0	61	35.3333333333333	2	2
ENSG00000231105	chr1	21618283	21620282	NA	100506801	0.729434004460213	0.674742948292677	0.0546910561675358	0.176169166120334	0.0568651221125645	0.593844441680397	13535	12	0	0	24.75	18.5416666666667	2	2
ENSG00000249316	chr8	11139511	11141510	NA	NA	0.35867323091928	0.560498994824445	-0.201825763905166	-0.937130819163757	0.0568693015748532	0.593844441680397	927	16	0	0	53.53125	30.15625	2	2
ENSG00000266432	chr5	158951446	158953445	NA	NA	0.741499295278365	0.809615536589221	-0.0681162413108558	-0.13236276939533	0.0569027389683503	0.593844441680397	17262	2	0	0	44.25	36.75	2	2
ENSG00000237617	chr2	174570377	174572376	NA	NA	0.733539920848375	0.748870914448879	-0.0153309936005031	0.0500026074323107	0.0569682512855036	0.593844441680397	27846	6	0	0	55.3333333333333	29.8333333333333	2	2
ENSG00000168878	chr2	85895365	85897364	SFTPB	6439	0.875139900804649	0.927274892290372	-0.0521349914857231	-0.0975767625583478	0.0569714046494981	0.593844441680397	20961	5	0	0	25.4	14.7	2	2
ENSG00000268140	chr19	22319233	22321232	PCGF7P	NA	0.512009803921569	0.360215053763441	0.151794750158128	0.495713342883869	0.0570040841576342	0.593844441680397	2885	1	0	0	45.5	24.5	2	2
ENSG00000165525	chr14	50319422	50321421	NEMF	9147	0.00927544927236728	0.00996939350269236	-0.000693944230325079	0.075520589511733	0.0570941058493209	0.593844441680397	36814	44	0	0	97.2159090909091	51.0113636363636	2	2
ENSG00000235131	chr1	3630363	3632362	NA	NA	0.722233864146545	0.531343985712228	0.190889878434318	0.477495069328934	0.0571006770508664	0.593844441680397	3075	24	0	0	27.7708333333333	19.0208333333333	2	2
ENSG00000236670	chr22	20837893	20839892	KRT18P5	NA	0.974074074074074	1	-0.0259259259259259	-0.0385364945847612	0.0571631031271763	0.593844441680397	29833	3	0	0	13.5	12.3333333333333	2	2
ENSG00000261158	chr16	12851639	12853638	NA	NA	0.827483379022341	0.89684202493413	-0.0693586459117896	-0.115183831788836	0.0571656319382493	0.593844441680397	19036	4	0	0	33.125	19.375	2	2
ENSG00000249950	chr5	125198387	125200386	NA	NA	0.66477918807215	0.85629458607624	-0.19151539800409	-0.382733392074088	0.057249306162308	0.593844441680397	4655	4	0	0	126.75	76.25	2	2
ENSG00000261840	chr16	30709880	30711879	NA	NA	0.0160207875133664	0.0126787725225225	0.00334201499084387	0.272772382309653	0.057296612417766	0.593844441680397	30774	8	0	0	57	24.875	2	2
ENSG00000233838	chr20	61474990	61476989	DPH3P1	NA	0.976398490528619	0.948668098300828	0.0277303922277913	0.0426301117877773	0.0573529140125388	0.593844441680397	29107	11	0	0	74.8181818181818	49.1818181818182	2	2
ENSG00000092621	chr1	120200921	120202920	PHGDH	26227	0.776012691012691	0.776205825140251	-0.000193134127560379	0.00919141101366409	0.0573811724089082	0.593844441680397	38144	5	0	0	70.8	38.6	2	2
ENSG00000151247	chr4	99851289	99853288	EIF4E	1977	0.435556972649948	0.458728885493591	-0.0231719128436432	0.0651767902341138	0.0574051901762883	0.593844441680397	25437	6	0	0	37.3333333333333	22.4166666666667	2	2
ENSG00000264211	chr11	118779917	118781916	MIR4492	100616376	0.0798663383758049	0.114708637265198	-0.0348422988893934	-0.668183259118408	0.0574536395385173	0.593844441680397	10990	13	0	0	16.8461538461538	13.4230769230769	2	2
ENSG00000232675	chr20	19677721	19679720	NA	NA	0.909396358543417	0.858970960699847	0.0504253978435706	0.0737382508482138	0.0575190877679198	0.593844441680397	24118	5	0	0	27.6	19.7	2	2
ENSG00000227163	chr1	44553650	44555649	NA	NA	0.950534125039234	0.955986291486291	-0.00545216644705726	-0.00854240095233645	0.057614433064988	0.593844441680397	36453	5	0	0	37.2	21.1	2	2
ENSG00000146755	chr7	72741586	72743585	TRIM50	135892	0.882805604320581	0.879555334426207	0.00325026989437398	0.0138893831502643	0.0576258737872784	0.593844441680397	35126	7	0	0	30.7857142857143	19.2142857142857	2	2
ENSG00000223633	chr6	58487388	58489387	NA	NA	0.281841369096594	0.118589743589744	0.16325162550685	1.1824088257908	0.0576967929552407	0.593844441680397	945	1	0	0	110.5	75	2	2
ENSG00000238781	chr7	4727611	4729610	NA	NA	0.881614783858286	0.875923520923521	0.00569126293476494	0.0033230629684806	0.0577085940820692	0.593844441680397	37841	5	0	0	25.9	11.7	2	2
ENSG00000257569	chr12	56292584	56294583	GSTP1P1	NA	0.759573412698413	0.875	-0.115426587301587	-0.352986072648106	0.0577407716865616	0.593844441680397	5333	4	0	0	8.625	8.625	2	2
ENSG00000163565	chr1	158968258	158970257	IFI16	3428	0.116611340830418	0.0727380855979917	0.0438732552324264	0.0726989913897812	0.057821962248945	0.593844441680397	24276	26	0	0	44	26.5	2	2
ENSG00000213344	chr12	66039743	66041742	PCNPP3	NA	0.94123618141493	0.932984993683153	0.00825118773177735	0.0147944526021993	0.0578335439755212	0.593844441680397	34899	19	0	0	49	28.5263157894737	2	2
ENSG00000232277	chr2	112709749	112711748	NA	NA	0.939421681871525	0.937908418945668	0.00151326292585755	0.00442883941836085	0.0579040480390735	0.593844441680397	37554	11	0	0	67.0909090909091	38.8636363636364	2	2
ENSG00000178803	chr22	24890543	24892542	ADORA2A-AS1	646023	0.376921197769968	0.308645604271362	0.0682755934986064	1.19818270064436	0.0579122169075286	0.593844441680397	4754	96	0	0	38.0625	23.5989583333333	2	2
ENSG00000134326	chr2	7006267	7008266	CMPK2	129607	0.214589337272147	0.190060362408345	0.0245289748638023	0.338265726497401	0.0579672623410703	0.593844441680397	14366	24	0	0	58.2291666666667	36.2708333333333	2	2
ENSG00000216365	chr6	70808069	70810068	RPL37P15	NA	0.793954872646733	0.814297145876093	-0.0203422732293601	-0.0236041362855228	0.0581636328103093	0.593844441680397	32865	5	0	0	23.8	21.7	2	2
ENSG00000228369	chr1	52515090	52517089	TXNDC12-AS1	NA	0.870201737181283	0.928480367159612	-0.0582786299783292	-0.0924923453882056	0.058203651033394	0.593844441680397	21599	1	0	0	84.5	63.5	2	2
ENSG00000255074	chr11	14460833	14462832	NA	NA	0.967218865591832	0.967896333685807	-0.000677468093975582	-7.28384928632299e-05	0.0582408438143391	0.593844441680397	38667	9	0	0	52.3888888888889	31.3333333333333	2	2
ENSG00000203400	chr11	64657259	64659258	NA	NA	0.921868116734812	0.931507309017951	-0.00963919228313929	-0.0118065708793358	0.0583481161944562	0.593844441680397	35655	32	0	0	26.65625	14.53125	2	2
ENSG00000257588	chr12	50356208	50358207	NA	101927318	0.86348712784525	0.822885347432859	0.0406017804123917	0.0927658999593641	0.0583841478593346	0.593844441680397	21566	13	0	0	32.3461538461538	18.1923076923077	2	2
ENSG00000251399	chr4	80516196	80518195	NA	101928918	0.923410065694829	0.909411270937936	0.0139987947568924	0.0343570439629995	0.0584907549683279	0.593844441680397	30643	5	0	0	78.6	48.8	2	2
ENSG00000250348	chr5	75606788	75608787	NA	NA	0.937010905891184	0.94732367357395	-0.0103127676827665	-0.0147000247701872	0.0585455328759122	0.593844441680397	34931	6	0	0	61.75	38	2	2
ENSG00000248712	chr11	119066980	119068979	CCDC153	283152	0.757533219133392	0.801487430666762	-0.0439542115333698	0.129106705743223	0.0586031250953244	0.593844441680397	17603	7	0	0	59.5714285714286	31.7142857142857	2	2
ENSG00000267618	chr17	33448013	33450012	NA	NA	0.757362683743088	0.781687458120898	-0.0243247743778105	-0.0835316431706953	0.058617467236516	0.593844441680397	22777	6	0	0	43	26.9166666666667	2	2
ENSG00000185379	chr17	33448042	33450041	RAD51D	5892	0.757362683743088	0.781687458120898	-0.0243247743778105	-0.0835316431706953	0.058617467236516	0.593844441680397	22777	6	0	0	43	26.9166666666667	2	2
ENSG00000219559	chr6	110883319	110885318	NA	NA	0.848407247835551	0.783099161824618	0.0653080860109333	0.209254118083283	0.0586863482210518	0.593844441680397	11265	6	0	0	27.25	17.75	2	2
ENSG00000269815	chr19	17407005	17409004	NA	NA	0.194477548595196	0.198169885669886	-0.00369233707469	0.609881529578168	0.0586924929838242	0.593844441680397	30098	4	0	0	32.125	15.625	2	2
ENSG00000149084	chr11	43576486	43578485	HSD17B12	51144	0.172863735357672	0.139940671043739	0.0329230643139337	0.691831250250289	0.0587108546676705	0.593844441680397	11595	15	0	0	33.5	18.6333333333333	2	2
ENSG00000235661	chr11	43576808	43578807	MIR670HG	100507261	0.172863735357672	0.139940671043739	0.0329230643139337	0.691831250250289	0.0587108546676705	0.593844441680397	11595	15	0	0	33.5	18.6333333333333	2	2
ENSG00000235251	chr1	87511055	87513054	NA	NA	0.75556018139271	0.71698433084636	0.03857585054635	0.0595982235768511	0.0587381079309331	0.593844441680397	26304	10	0	0	83.05	51.55	2	2
ENSG00000261963	chr17	2652215	2654214	NA	NA	0.284923144488362	0.249949494949495	0.0349736495388669	1.06383507197083	0.0587412948293304	0.593844441680397	10947	10	0	0	16.1	8.15	2	2
ENSG00000171999	chr11	4453008	4455007	OR52P2P	NA	0.740640096618358	0.818014705882353	-0.0773746092639954	-0.141535034708417	0.0587439878599436	0.593844441680397	16433	1	0	0	59	33	2	2
ENSG00000239917	chr8	118535801	118537800	RPS10P16	NA	0.967892786874767	0.960487666936452	0.00740511993831518	0.0131088657742471	0.0587529964326634	0.593844441680397	35334	11	0	0	49.2727272727273	30.8636363636364	2	2
ENSG00000251990	chr5	17156681	17158680	RNA5SP180	NA	0.152383483962431	0.291836599073441	-0.13945311511101	-1.01698844646475	0.0587575328211485	0.593844441680397	971	4	0	0	22.125	14.25	2	2
ENSG00000255800	chr9	107361289	107363288	OR13C5	138799	0.166278395296466	0.237248537308868	-0.0709701420124011	-0.0721472060755769	0.0587618034430604	0.593844441680397	24364	6	0	0	144.416666666667	87.0833333333333	2	2
ENSG00000252970	chr4	39936873	39938872	RNA5SP159	NA	0.793691232737656	0.833559636118598	-0.0398684033809421	-0.135223045049305	0.0588733321521418	0.593844441680397	16983	5	0	0	38.4	20.1	2	2
ENSG00000122420	chr1	78768068	78770067	PTGFR	5737	0.365665415919686	0.497520861815221	-0.131855445895535	-0.39501593401754	0.0589109537578929	0.593844441680397	4378	2	0	0	165.5	102.75	2	2
ENSG00000221165	chr1	245532136	245534135	NA	NA	0.892994502340634	0.91859596178165	-0.0256014594410161	-0.0485050672694865	0.0589144758183374	0.593844441680397	28108	12	0	0	54.5833333333333	29.9166666666667	2	2
ENSG00000225920	chr1	219373410	219375409	RIMKLBP2	NA	0.90319076617173	0.907153868303792	-0.00396310213206229	-0.00257237135574609	0.0589493397898061	0.593844441680397	38009	8	0	0	49.375	28.125	2	2
ENSG00000178700	chr3	93781734	93783733	DHFRL1	200895	0.106920804295624	0.100111722144349	0.00680908215127406	0.312274422988084	0.0589617214977975	0.593844441680397	25644	36	0	0	69.0416666666667	46.7222222222222	2	2
ENSG00000248187	chr4	129491187	129493186	NA	NA	0.772369179221868	0.697179167450907	0.0751900117709614	0.306571688008646	0.059048864816603	0.593844441680397	6681	5	0	0	32.4	16.3	2	2
ENSG00000248265	chr12	54450538	54452537	NA	440101	0.673810631477023	0.680675054112554	-0.00686442263553065	0.0325770440237331	0.0590563729751494	0.593844441680397	31000	8	0	0	23.8125	12.1875	2	2
ENSG00000243818	chr3	142644017	142646016	NA	100507389	0.886201962138292	0.928464401884271	-0.0422624397459792	-0.0645875833854137	0.0590640756509656	0.593844441680397	25526	3	0	0	86.6666666666667	46.3333333333333	2	2
ENSG00000211665	chr22	23088370	23090369	IGLV3-16	NA	0.697834405749653	0.678167450233711	0.0196669555159428	0.139762274294586	0.0591229394562993	0.593844441680397	16579	9	0	0	43.6666666666667	25.2777777777778	2	2
ENSG00000248641	chr4	73963039	73965038	HMGA1P2	NA	0.852209430635053	0.856035829918503	-0.00382639928344923	0.00969739009298944	0.0591397455228558	0.593844441680397	36174	9	0	0	45.2222222222222	25.4444444444444	2	2
ENSG00000187726	chr11	73659864	73661863	DNAJB13	374407	0.758016258645569	0.839843248723298	-0.0818269900777287	-0.170699873734552	0.0591669109272893	0.593844441680397	13972	5	0	0	40.2	30	2	2
ENSG00000188130	chr22	50699755	50701754	MAPK12	6300	0.295486799061345	0.252841570667658	0.0426452283936873	0.817819040818486	0.0592957984797766	0.593844441680397	8912	15	0	0	22.7666666666667	13.6333333333333	2	2
ENSG00000168309	chr3	58612838	58614837	FAM107A	11170	0.731013531091447	0.756062532324783	-0.0250490012333364	-0.0143600898598684	0.0593026034181742	0.593844441680397	35011	15	0	0	34.8333333333333	23.2333333333333	2	2
ENSG00000232677	chr19	36822121	36824120	LINC00665	100506930	0.0278529687606844	0.0111668253981647	0.0166861433625196	0.883680942478548	0.0593053640375152	0.593844441680397	17993	39	0	0	58.8974358974359	35.9358974358974	2	2
ENSG00000268543	chr19	58928427	58930426	NA	NA	0.902652024107114	0.92250469594643	-0.0198526718393163	-0.0359077909042938	0.0593595904691079	0.593844441680397	30346	9	0	0	31.8333333333333	26.9444444444444	2	2
ENSG00000234118	chr10	112696492	112698491	RPL13AP6	644511	0.95807195603479	0.972627578726145	-0.0145556226913547	-0.0223609608661194	0.0594067920577764	0.593844441680397	33139	23	0	0	17.695652173913	13.7608695652174	2	2
ENSG00000239632	chr3	106614756	106616755	NA	NA	0.748932726492099	0.754048542695843	-0.00511581620374476	0.195919010906685	0.0594388066671182	0.593844441680397	27832	11	0	0	61.9545454545455	36.3181818181818	2	2
ENSG00000268857	chr2	157352156	157354155	NA	NA	0.954022988505747	0.977272727272727	-0.0232497387669802	-0.034122852551235	0.0595144711479824	0.593844441680397	30689	2	0	0	38	20.75	2	2
ENSG00000250990	chr7	76886941	76888940	NA	NA	0.940017886967335	0.956547455979834	-0.0165295690124987	-0.0270036659683619	0.0595589247807842	0.593844441680397	32134	11	0	0	49.0909090909091	29.0909090909091	2	2
ENSG00000160471	chr19	55865683	55867682	COX6B2	125965	0.0674243877280366	0.0323697872369693	0.0350546004910673	1.26362038764997	0.0595683774927425	0.593844441680397	10920	22	0	0	21.1590909090909	16.9545454545455	2	2
ENSG00000214106	chr7	154718708	154720707	PAXIP1-AS2	NA	0.0170621292366416	0.0055763130419881	0.0114858161946535	0.947345208047466	0.0596256466127791	0.593844441680397	21311	15	0	0	88.2333333333333	48.8333333333333	2	2
ENSG00000155511	chr5	152867675	152869674	GRIA1	2890	0.707129826281194	0.792498317527459	-0.0853684912462652	-0.242221349832473	0.0596476644118388	0.593844441680397	9403	5	0	0	80.5	46.7	2	2
ENSG00000184939	chr16	68562493	68564492	ZFP90	146198	0.139788891637824	0.0571876225719956	0.0826012690658279	1.8872226054582	0.0596527526686504	0.593844441680397	3290	69	0	0	38.7608695652174	24.231884057971	2	2
ENSG00000256779	chr11	94769146	94771145	NA	NA	0.197465951430974	0.0943413612008892	0.103124590230085	1.24710755615121	0.059731311235709	0.593844441680397	2073	27	0	0	35.8148148148148	21.9444444444444	2	2
ENSG00000250869	chr8	68047647	68049646	NA	NA	0.959265444069366	0.986111111111111	-0.0268456670417455	-0.0397241091986794	0.0599225194782917	0.593844441680397	29620	3	0	0	39.1666666666667	28.5	2	2
ENSG00000226810	chr5	54151600	54153599	NA	NA	0.629989871333923	0.777373518787718	-0.147383647453796	-0.298360716829888	0.0599246508840272	0.593844441680397	6931	2	0	0	87.25	49.25	2	2
ENSG00000236254	chr9	5106437	5108436	MTND4P14	NA	0.959316581182149	0.99320652173913	-0.0338899405569816	-0.0508587882934968	0.0599411585173137	0.593844441680397	27692	4	0	0	60.625	34.25	2	2
ENSG00000187904	chr4	6995568	6997567	NA	NA	0.924630039797626	0.926779259002369	-0.00214921920474269	-0.000489141444799625	0.0599923880368801	0.593844441680397	38558	10	0	0	36	24.4	2	2
