# Supplementary material for: Extensive Placental Methylation Profiling in Normal Pregnancies
Source: Int J Mol Sci. 2021 Feb 21;22(4):2136. doi: 10.3390/ijms22042136 (PMC7924820; doi:10.3390/ijms22042136)
Supplement: Supplementary file 1 [file ijms-22-02136-s001.zip › Supplementary material/supplementary_table_21_dmt_genes_SGAvsLGA_top1000.csv]

id	Chromosome	Start	End	mean.mean.SGA	mean.mean.LGA	mean.mean.diff	mean.mean.quot.log2	comb.p.val	comb.p.adj.fdr	combinedRank	num.sites	mean.num.na.SGA	mean.num.na.LGA	mean.mean.covg.SGA	mean.mean.covg.LGA	mean.nsamples.covg.thres5.SGA	mean.nsamples.covg.thres5.LGA	NA	NA
ENSG00000228803	chr7	22787294	22788423	NA	NA	0.755952380952381	1	-0.244047619047619	-0.399028684877817	7.72714892447485e-06	0.0313818627718083	3225	1	0	0	34.5	13.5	2	2
ENSG00000235869	chr1	174891244	174891577	NA	NA	0.970889937912964	1	-0.0291100620870357	-0.042192202143946	7.98901508576336e-06	0.0313818627718083	24599	2	0	0	34.5	18.75	2	2
ENSG00000228453	chr1	117680851	117681231	RPS15AP9	NA	1	0.741666666666667	0.258333333333333	0.42619036021757	8.66886589788796e-06	0.0313818627718083	2897	1	0	0	21	13.5	2	2
ENSG00000231062	chr2	95717140	95718921	NA	NA	0.792857142857143	1	-0.207142857142857	-0.331140084588473	9.28871712195819e-06	0.0313818627718083	4354	1	0	0	9.5	7.5	2	2
ENSG00000226839	chr2	143851802	143852284	MTND6P11	NA	0.740384615384615	1	-0.259615384615385	-0.42865313828386	9.44599034671097e-06	0.0313818627718083	2871	1	0	0	17	6.5	2	2
ENSG00000257649	chr12	52622877	52623372	METTL7AP1	NA	0.81929347826087	1	-0.18070652173913	-0.284400641144151	9.99170861711757e-06	0.0313818627718083	5479	1	0	0	19.5	7.5	2	2
ENSG00000212493	chr3	52723264	52723331	SNORD19	692089	0.918859649122807	1	-0.0811403508771931	-0.120822766295675	1.04401374409456e-05	0.0313818627718083	14231	1	0	0	25	12	2	2
ENSG00000254396	chr9	27102628	27104726	NA	NA	1	0.935416666666667	0.0645833333333334	0.0953330898006137	1.17904748298851e-05	0.0313818627718083	16919	1	0	0	15.5	15.5	2	2
ENSG00000207864	chr9	97847727	97847823	MIR27B	407019	0.935416666666667	1	-0.0645833333333333	-0.0953330898006135	1.17904748298851e-05	0.0313818627718083	16920	1	0	0	15.5	10	2	2
ENSG00000225225	chr22	18585223	18586415	ARL2BPP10	NA	1	0.912878787878788	0.0871212121212122	0.130142213026572	1.2703290051703e-05	0.0313818627718083	13398	1	0	0	15.5	11.5	2	2
ENSG00000224404	chr22	34604130	34605251	NA	NA	1	0.683333333333333	0.316666666666667	0.542734265331859	1.32248386564394e-05	0.0313818627718083	1896	1	0	0	16.5	8	2	2
ENSG00000266939	chr19	615886	617159	NA	NA	0.316666666666667	0	0.316666666666667	5.02974734339405	1.3224838656454e-05	0.0313818627718083	65	1	0	0	8	8	2	2
ENSG00000255555	chr11	84647733	84666749	NA	NA	0.0564387917329094	0	0.0564387917329094	2.73202583644312	1.39226749779183e-05	0.0313818627718083	4955	1	0	0	35.5	14.5	2	2
ENSG00000226842	chr10	32570614	32571757	NA	NA	1	0.894444444444444	0.105555555555556	0.15925149992786	1.40725842026044e-05	0.0313818627718083	11167	1	0	0	12	9.5	2	2
ENSG00000270857	chr12	12401925	12402361	NA	NA	0.894444444444444	1	-0.105555555555556	-0.15925149992786	1.40725842026046e-05	0.0313818627718083	11168	1	0	0	14	7	2	2
ENSG00000273377	chr7	143677998	143678913	OR2Q1P	NA	1	0.918060200668896	0.0819397993311037	0.122064995884951	1.70607803665645e-05	0.0356676939538489	14108	1	0	0	23.5	18	2	2
ENSG00000235251	chr1	87510618	87511554	NA	NA	0.923245614035088	1	-0.0767543859649124	-0.114026564539353	2.60352723122178e-05	0.044134917765246	14843	1	0	0	64.5	40	2	2
ENSG00000259427	chr15	45858974	45859272	DPPA5P2	NA	0.816666666666667	1	-0.183333333333333	-0.288977673086075	2.65150650108444e-05	0.044134917765246	5347	1	0	0	11	5.5	2	2
ENSG00000225544	chr22	22239621	22240012	NA	NA	0.908333333333333	1	-0.0916666666666668	-0.137265474901794	2.7582382590596e-05	0.044134917765246	12800	1	0	0	11	6.5	2	2
ENSG00000229023	chr2	191857365	191858293	NA	NA	0.956190476190476	1	-0.043809523809524	-0.0639757557738963	2.99576647595774e-05	0.044134917765246	21045	1	0	0	23	9.5	2	2
ENSG00000265252	chr2	220413795	220413869	MIR3132	100423039	0.965856481481481	1	-0.0341435185185186	-0.0496144006088511	3.08120719590873e-05	0.044134917765246	23345	1	0	0	29.5	18.5	2	2
ENSG00000229221	chr2	63978831	63979764	HNRNPA1P66	NA	0.981379310344828	1	-0.0186206896551724	-0.0268462371602669	3.10071487958829e-05	0.044134917765246	27490	1	0	0	54	30	2	2
ENSG00000261433	chr17	10561859	10562399	NA	NA	0.954166666666667	1	-0.0458333333333333	-0.067000834365461	3.15794892818479e-05	0.044134917765246	20573	1	0	0	22	10.5	2	2
ENSG00000231528	chr9	115875353	115882208	FAM225A	286333	0.101010101010101	0	0.101010101010101	3.47261905086962	3.16663087104904e-05	0.044134917765246	2073	1	0	0	10	8	2	2
ENSG00000211862	chr14	22985251	22985309	TRAJ27	NA	0.91	1	-0.09	-0.134649526694782	3.8380174321814e-05	0.0513526732425871	13005	1	0	0	22.5	10	2	2
ENSG00000201003	chr1	54236691	54236826	NA	NA	0.880701754385965	1	-0.119298245614035	-0.181340952186914	4.14582193486081e-05	0.0533375937388823	9778	1	0	0	17	6	2	2
ENSG00000241792	chr3	147810962	147845020	NA	NA	0	0.0596491228070175	-0.0596491228070175	-2.80010518297822	4.53230792269553e-05	0.0556516645759689	4607	1	0	0	20	17	2	2
ENSG00000232800	chr2	20586147	20596349	SLC7A15P	NA	0.427601809954751	0	0.427601809954751	5.45154680012785	4.66728680103729e-05	0.0556516645759689	28	1	0	0	21.5	13	2	2
ENSG00000231203	chr2	183935768	183937214	KRT8P10	NA	0.701754385964912	1	-0.298245614035088	-0.504903909710264	4.83615375326015e-05	0.0556516645759689	2169	1	0	0	14	9.5	2	2
ENSG00000239145	chr7	137805834	137805937	NA	NA	0.95048309178744	1	-0.0495169082125604	-0.0725231707556382	5.01780864277819e-05	0.0556516645759689	19840	1	0	0	20.5	10	2	2
ENSG00000244556	chr7	128668943	128670581	ODCP	NA	1	0.911538461538462	0.0884615384615384	0.132239008104101	5.15755336877439e-05	0.0556516645759689	13217	1	0	0	13.5	11.5	2	2
ENSG00000248305	chr4	139402409	139403250	NA	NA	0.932126696832579	1	-0.0678733031674208	-0.100362301910571	5.58080196169926e-05	0.0583368205058876	16318	1	0	0	15	7	2	2
ENSG00000221656	chr16	2140196	2140285	MIR1225	100188847	0.942887728213815	0.970435363247863	-0.0275476350340481	-0.0428821044774529	6.41796241996408e-05	0.0650548008932722	24482	4	0	0	29.125	19.5	2	2
ENSG00000237065	chr7	29251918	29252830	NANOGP4	NA	0.904444444444444	1	-0.0955555555555556	-0.143387863772482	7.99758417939563e-05	0.078682114941407	12301	1	0	0	17	6	2	2
ENSG00000244661	chr7	142216290	142216732	TRBV12-1	NA	0.936800537354973	1	-0.0631994626450271	-0.0938696110177541	8.24358689065689e-05	0.078785137569278	17105	2	0	0	31.5	20.75	2	2
ENSG00000255480	chr11	30447099	30450815	NA	NA	0.359687053180204	0.0873241662715347	0.272362886908669	3.60479832343241	0.000102349914241898	0.0951001286497637	121	3	0	0	32	20.1666666666667	2	2
ENSG00000237899	chr1	41134761	41153260	NA	NA	0.823308270676692	1	-0.176691729323308	-0.277433088787886	0.000116188418898359	0.105040611139192	5671	1	0	0	16.5	6	2	2
ENSG00000235635	chr5	56237134	56242979	NA	NA	0.895833333333333	1	-0.104166666666667	-0.157037758445642	0.000124807702656416	0.109863622469924	11310	1	0	0	16	13.5	2	2
ENSG00000231548	chr11	4167512	4168525	OR55B1P	NA	1	0.791666666666667	0.208333333333333	0.333280899702909	0.000133129527975869	0.114184172071611	4310	1	0	0	19	12	2	2
ENSG00000231483	chr10	5650438	5652756	NA	NA	0.0912698412698413	0	0.0912698412698413	3.34013269026495	0.000152199091362669	0.127276490152032	2470	1	0	0	11.5	11.5	2	2
ENSG00000255933	chr12	132241511	132242592	NA	NA	1	0.932017543859649	0.067982456140351	0.100529459445031	0.000171601418417139	0.14000164502569	16295	1	0	0	24	15.5	2	2
ENSG00000236146	chr9	132142415	132142749	NA	NA	0.91875	1	-0.08125	-0.120993082213199	0.000176686201045014	0.140717938689422	14211	1	0	0	18	7.5	2	2
ENSG00000226301	chr8	61299821	61300554	PDCL3P1	NA	0.934325464583511	1	-0.0656745354164888	-0.097003174969053	0.000195776412319938	0.147920561526227	16721	2	0	0	37.5	17	2	2
ENSG00000236121	chr20	29929174	29932274	HAUS6P2	NA	1	0.926767676767677	0.0732323232323233	0.108592091456879	0.000198717424609131	0.147920561526227	15415	1	0	0	18	14.5	2	2
ENSG00000230201	chr17	4760052	4760669	ATP6V0CP1	NA	0.798076923076923	1	-0.201923076923077	-0.321790754219841	0.000198996271111516	0.147920561526227	4560	1	0	0	12.5	6	2	2
ENSG00000180090	chr17	3194929	3195876	OR3A1	4994	0.550595238095238	1	-0.449404761904762	-0.849323898231027	0.000252424299388865	0.183556365533859	821	1	0	0	19	10.5	2	2
ENSG00000261315	chr15	36909290	36911466	LARP4P	NA	1	0.901785714285714	0.0982142857142857	0.14758858240228	0.000259841491521171	0.184860908535566	11987	1	0	0	12	11	2	2
ENSG00000253638	chr8	134404454	134404933	NA	NA	0.874545454545455	1	-0.125454545454545	-0.191347106607981	0.000265271258885117	0.184860908535566	9184	1	0	0	18	10.5	2	2
ENSG00000258719	chr14	79161664	79164465	NA	NA	0.0279605263157895	0	0.0279605263157895	1.9244999952019	0.000273702780766625	0.186844041155992	10137	1	0	0	52.5	36.5	2	2
ENSG00000240459	chr4	113037666	113038059	NA	NA	0.959701748116382	0.965833333333333	-0.00613158521695104	-0.00743182571320183	0.000289099533435536	0.193407587868374	31661	3	0	0	29.3333333333333	18.3333333333333	2	2
ENSG00000237501	chr3	172548771	172549019	NA	NA	0.926065162907268	1	-0.0739348370927319	-0.109674423300525	0.00030479555379043	0.199910024986076	15302	1	0	0	20	12	2	2
ENSG00000215441	chr9	27608380	27610743	CTAGE12P	NA	0	0.233333333333333	-0.233333333333333	-4.60486205815886	0.000326071224160842	0.209751585541926	238	1	0	0	10.5	11	2	2
ENSG00000251111	chr4	56217979	56218575	FCF1P8	NA	0.815483870967742	1	-0.184516129032258	-0.291043361099224	0.000345330955804286	0.214034392954594	5296	1	0	0	28	11.5	2	2
ENSG00000232848	chr1	8117305	8118523	NA	NA	1	0.901600662194702	0.0983993378052976	0.147941588905363	0.000345737810078049	0.214034392954594	11959	2	0	0	27.5	17.5	2	2
ENSG00000255973	chr12	5692963	5693251	NA	NA	0.945054945054945	1	-0.054945054945055	-0.0806996529589316	0.00035192501083715	0.214034392954594	18750	1	0	0	20	10.5	2	2
ENSG00000254577	chr11	43411833	43417045	NA	NA	0.887464387464387	1	-0.112535612535613	-0.17042869577875	0.000375033001370245	0.224015248139905	10457	1	0	0	20	7	2	2
ENSG00000255512	chr11	134931675	134945793	NA	NA	0.15	0	0.15	4	0.000434144104510889	0.254774040278758	926	1	0	0	10	12	2	2
ENSG00000253679	chr8	102273769	102275131	NA	NA	0.946022727272727	0.881628787878788	0.0643939393939393	0.101136525393856	0.000454425146570095	0.262077950909822	16225	2	0	0	17.75	18	2	2
ENSG00000237396	chr20	22568160	22588155	NA	101929685	0.117408906882591	0	0.117408906882591	3.67139423171375	0.000467568717909839	0.265087688374307	1572	1	0	0	16	8	2	2
ENSG00000258666	chr14	100800127	100820398	NA	NA	0.785773887947801	0.843890056022409	-0.058116168074608	-0.0423389691841039	0.000538957048272402	0.300468554411864	24573	7	0	0	17.3571428571429	7.71428571428571	2	2
ENSG00000227072	chr6	108708716	108709284	NA	NA	0.943681318681319	1	-0.0563186813186813	-0.0827761308223501	0.000583701978361088	0.320079199609482	18479	1	0	0	20.5	9.5	2	2
ENSG00000249643	chr5	124073092	124073698	NA	NA	0.884285714285714	1	-0.115714285714286	-0.17554755787678	0.000615320193604934	0.331975168969114	10150	1	0	0	26.5	12	2	2
ENSG00000263378	chr6	73972731	73972807	NA	NA	0.0349365750528541	0	0.0349365750528541	2.12961634672592	0.000674560738509684	0.354813074094338	8361	3	0	0	32.3333333333333	14.8333333333333	2	2
ENSG00000235430	chr17	15672031	15674740	ZSWIM5P1	NA	0.880952380952381	1	-0.119047619047619	-0.180935062289771	0.00069317110909417	0.354813074094338	9804	1	0	0	16	6.5	2	2
ENSG00000254953	chr11	56503792	56503938	NA	NA	0.53969438946147	0.989583333333333	-0.449888943871863	-0.871237398962536	0.000693719007733635	0.354813074094338	784	2	0	0	49	21.5	2	2
ENSG00000225329	chr7	104558007	104567077	NA	NA	0.210206228956229	0.209429824561404	0.000776404394825458	1.18245276925127	0.000718951786855066	0.354813074094338	31771	2	0	0	40	24.25	2	2
ENSG00000251686	chr1	159335951	159336879	OR10J8P	NA	0.195187165775401	0	0.195187165775401	4.35886858971516	0.000721690234689328	0.354813074094338	453	1	0	0	14	10	2	2
ENSG00000236151	chr20	24123226	24125022	NA	NA	0.832352941176471	1	-0.167647058823529	-0.261858546737878	0.00072959200083713	0.354813074094338	6121	1	0	0	18.5	6	2	2
ENSG00000228308	chr3	176531943	176534789	NA	101928684	0.679989550679206	0.920168067226891	-0.240178516547685	-0.42585279359488	0.00073190140844572	0.354813074094338	2901	2	0	0	24.5	14	2	2
ENSG00000226535	chr9	109931850	109933429	NA	NA	0.899159663865546	1	-0.100840336134454	-0.151749709463211	0.000777094405226883	0.371340112211989	11678	1	0	0	12	9	2	2
ENSG00000229654	chr6	107143410	107147869	NA	NA	0.883333333333333	1	-0.116666666666667	-0.177084793015179	0.000837494431844355	0.3945660386647	10054	1	0	0	13.5	6.5	2	2
ENSG00000213985	chr19	20368529	20370227	NA	NA	0.916666666666667	1	-0.0833333333333335	-0.124232910749444	0.000851223150175436	0.395464088519005	13883	1	0	0	52.5	37.5	2	2
ENSG00000243137	chr19	43696854	43711451	PSG4	5672	0	0.283333333333333	-0.283333333333333	-4.87446911791614	0.000926144992670787	0.424377397326545	106	1	0	0	23	10.5	2	2
ENSG00000199678	chr8	124056957	124057052	RNY4P5	NA	1	0.908333333333333	0.0916666666666667	0.137265474901793	0.000996825789286121	0.446484081002152	12801	1	0	0	28.5	17.5	2	2
ENSG00000207699	chr19	54242587	54242673	MIR518A2	574491	0.849162581699346	0.936651583710407	-0.0874890020110609	-0.144949289629007	0.00100784111865377	0.446484081002152	12197	2	0	0	16.75	13	2	2
ENSG00000215819	chr1	214705538	214706810	KRT18P12	NA	0.930808080808081	0.966666666666667	-0.0358585858585858	-0.0545169187182804	0.00104143508370315	0.446484081002152	22534	3	0	0	11	6.33333333333333	2	2
ENSG00000249286	chr5	43587020	43588325	NA	NA	0.885566667240806	0.709996163746164	0.175570503494642	1.51888936894	0.00104593458169466	0.446484081002152	634	4	0	0	63.5	29.25	2	2
ENSG00000201689	chr14	101456428	101456497	SNORD114-29	767610	0.355263157894737	0	0.355263157894737	5.19086433913468	0.00107198371877946	0.446484081002152	78	1	0	0	23.5	13.5	2	2
ENSG00000239988	chr19	33454405	33454771	RPL31P60	NA	0.961583924349882	1	-0.0384160756501182	-0.0559447682617648	0.00108368335554108	0.446484081002152	22281	1	0	0	41.5	27	2	2
ENSG00000250732	chr5	64546954	64547611	RPEP1	NA	0.813636363636364	1	-0.186363636363636	-0.294275861342857	0.00109237676734855	0.446484081002152	5210	1	0	0	15.5	9.5	2	2
ENSG00000266124	chr16	585316	585368	MIR5587	100847028	0.900075414781297	0.977272727272727	-0.0771973124914301	-0.117319990286419	0.00109329558871455	0.446484081002152	14538	2	0	0	24.75	11	2	2
ENSG00000250860	chr5	42466995	42468402	NA	NA	0.78328173374613	1	-0.21671826625387	-0.348450058261142	0.0010945200191981	0.446484081002152	4019	1	0	0	18	11.5	2	2
ENSG00000207024	chr11	64063509	64063610	NA	NA	0.909523809523809	1	-0.0904761904761906	-0.135396456579905	0.00112338951345412	0.449574006712532	12943	1	0	0	25.5	16.5	2	2
ENSG00000234634	chr17	13202501	13210077	NA	NA	0.0648604269293925	0	0.0648604269293925	2.90420327595843	0.00112897508412116	0.449574006712532	4134	1	0	0	25	14.5	2	2
ENSG00000242636	chr19	7815570	7816047	RPL21P129	NA	1	0.702380952380952	0.297619047619048	0.503634445642918	0.00114527170874578	0.450698101853487	2185	1	0	0	9.5	6.5	2	2
ENSG00000221845	chr7	47694842	47701246	C7orf65	401335	0.875150462244783	0.992424242424242	-0.11727378017946	-0.180421901896803	0.00117689193832776	0.457756224849577	9832	3	0	0	26.8333333333333	17.5	2	2
ENSG00000232306	chr2	239207351	239209261	NA	NA	0.922307692307692	1	-0.0776923076923077	-0.115477217419936	0.00122214394030564	0.466836743580119	14712	1	0	0	25.5	13	2	2
ENSG00000256218	chr12	5475214	5476940	NA	NA	1	0.807142857142857	0.192857142857143	0.305695068031009	0.00122815047638417	0.466836743580119	4930	1	0	0	15	12	2	2
ENSG00000243746	chr7	144344279	144345668	EEF1A1P10	NA	0.977678571428571	0.960445930880714	0.0172326405478579	0.0260604584512817	0.00124432842930156	0.467671752361094	27650	3	0	0	16.6666666666667	17.3333333333333	2	2
ENSG00000236636	chr1	227452477	227452908	NA	NA	0.934552845528455	1	-0.0654471544715447	-0.0966518735704579	0.00129226832805617	0.473896782334571	16759	1	0	0	35.5	21	2	2
ENSG00000229605	chr10	29187925	29188422	NA	NA	0.90667701863354	1	-0.0933229813664596	-0.141482881348435	0.00129658479659519	0.473896782334571	12466	2	0	0	17.75	8.25	2	2
ENSG00000258796	chr14	67227250	67227736	NA	NA	0.888888888888889	1	-0.111111111111111	-0.16814059176413	0.00130339324289329	0.473896782334571	10595	1	0	0	15	9	2	2
ENSG00000228901	chr11	13631910	13632318	HMGN2P36	NA	0.852694805194805	0.961538461538462	-0.108843656343656	-0.170305915701086	0.00132028515040099	0.474876755708743	10461	2	0	0	23.75	11.25	2	2
ENSG00000229352	chr2	217664331	217670058	NA	NA	0.972142857142857	0.935858585858586	0.0362842712842713	0.055112050588622	0.00138918190705291	0.49434185947787	22431	2	0	0	23.25	16.75	2	2
ENSG00000213344	chr12	66039772	66040242	PCNPP3	NA	0.972110938216929	0.963086171392808	0.00902476682412139	0.01352143405028	0.00144234785708042	0.507858271782527	30301	7	0	0	33.7857142857143	20.9285714285714	2	2
ENSG00000257754	chr12	104213388	104215863	NA	NA	0.86875	1	-0.13125	-0.200830603679259	0.00150032335828959	0.52276892015403	8690	1	0	0	15.5	10.5	2	2
ENSG00000251288	chr4	103672558	103673798	NA	NA	0.854040404040404	0.900568181818182	-0.0465277777777778	-0.0749555137093519	0.00156567700020803	0.53818579981513	19521	2	0	0	14.25	7.75	2	2
ENSG00000250351	chr5	17620642	17621048	NA	NA	0.114551083591331	0	0.114551083591331	3.63866566793171	0.00165004326262441	0.53818579981513	1653	1	0	0	18	8.5	2	2
ENSG00000223864	chr20	37606354	37607065	NPM1P19	NA	1	0.932650862068966	0.0673491379310345	0.0995598617466743	0.00168246152827806	0.53818579981513	16406	1	0	0	58	30.5	2	2
ENSG00000232946	chr9	6675284	6675614	NA	NA	0.948660714285714	1	-0.0513392857142857	-0.0754547272615934	0.00170361155563162	0.53818579981513	19444	2	0	0	15	7.75	2	2
ENSG00000255829	chr12	8816607	8821607	NA	NA	0.957741935483871	1	-0.042258064516129	-0.0616610077554267	0.00173504930721067	0.53818579981513	21399	1	0	0	40.5	26	2	2
ENSG00000249266	chr5	41967241	41968468	MTHFD2P6	NA	0.144444444444444	0.168686868686869	-0.0242424242424243	-1.59689955623594	0.00191216610443879	0.53818579981513	11339	2	0	0	12	10.25	2	2
ENSG00000250322	chr4	124181104	124181273	NA	NA	0.763157894736842	1	-0.236842105263158	-0.385520315639101	0.00200093411085592	0.53818579981513	3425	1	0	0	19	7.5	2	2
ENSG00000238917	chr17	7480129	7480270	SNORD10	NA	0.944829424307036	0.883823529411765	0.0610058948952715	0.0928646078266378	0.00201331034883504	0.53818579981513	17243	2	0	0	50.75	26.75	2	2
ENSG00000251632	chr4	138466885	138524584	NA	NA	0.776190476190476	0.937254901960784	-0.161064425770308	-0.268873813326083	0.002106896038464	0.53818579981513	5937	1	0	0	29	23.5	2	2
ENSG00000215428	chr9	133274029	133282639	NA	NA	0.85290404040404	0.972222222222222	-0.119318181818182	-0.185905116959859	0.00211451863148823	0.53818579981513	9507	3	0	0	15.5	7.83333333333333	2	2
ENSG00000207612	chr10	29833933	29834026	MIR604	693189	0.896549842879272	0.982541816009558	-0.0859919731302864	-0.137145197079196	0.00219898958661218	0.53818579981513	12810	4	0	0	43.5	29.25	2	2
ENSG00000269937	chr16	2611472	2615097	NA	NA	0.909764425953701	0.952709428252906	-0.0429450022992059	-0.0652237609738379	0.00222470501057237	0.53818579981513	20836	7	0	0	37	15.6428571428571	2	2
ENSG00000213925	chr2	204637354	204638225	NPM1P33	NA	0.977085414585415	1	-0.0229145854145854	-0.0331273949625399	0.0022365531853438	0.53818579981513	26282	2	0	0	32	18.5	2	2
ENSG00000248682	chr10	49718568	49719632	ARHGAP22-IT1	NA	0.811538461538462	1	-0.188461538461538	-0.297955269205333	0.00228954419803008	0.53818579981513	5110	1	0	0	11.5	7.5	2	2
ENSG00000226363	chr2	177042445	177043736	NA	NA	0.0328503866316721	0.333156223327259	-0.300305836695587	-3.75489761027497	0.00232328463950983	0.53818579981513	111	78	0	0	29.5576923076923	18.3589743589744	2	2
ENSG00000243979	chr8	95903467	95904335	NA	NA	0.91094104210383	0.903886554621849	0.00705448748198129	0.0190072903519392	0.00232641489850591	0.53818579981513	29103	2	0	0	39.5	21.5	2	2
ENSG00000241661	chr7	139992552	139993139	PPP1R2P6	NA	0.622222222222222	0.901455026455026	-0.279232804232804	-2.12795009132544	0.00243419114387777	0.53818579981513	113	3	0	0	13.5	8.16666666666667	2	2
ENSG00000237845	chr1	236105853	236107105	NA	NA	0.742929864253394	0.9375	-0.194570135746606	-0.329068572660579	0.00244393889485738	0.53818579981513	4406	2	0	0	15.75	6.5	2	2
ENSG00000270987	chr6	101337479	101338214	NA	NA	0.966434256795186	0.969607843137255	-0.00317358634206916	-0.00385182328848612	0.00245630593585112	0.53818579981513	32518	4	0	0	46.75	20.25	2	2
ENSG00000258172	chr12	94665926	94670971	NA	NA	0.927575165362522	0.981481481481482	-0.0539063161189598	-0.080667870207049	0.00245631853066384	0.53818579981513	18755	3	0	0	26	17.6666666666667	2	2
ENSG00000254495	chr11	70204304	70204783	NA	NA	0.885824175824176	0.96875	-0.0829258241758242	-0.127189860219258	0.00250855459524645	0.53818579981513	13628	2	0	0	26.25	9.25	2	2
ENSG00000189366	chr3	125648118	125655882	ALG1L	200810	0.172315587638168	0.108928571428571	0.0633870162095968	1.93290080120251	0.00252557792001502	0.53818579981513	4245	2	0	0	20.25	11	2	2
ENSG00000255320	chr11	66012311	66013710	NA	NA	0.885454822954823	0.88125	0.00420482295482294	0.0194414758766164	0.00253847058696412	0.53818579981513	29015	2	0	0	15.25	16	2	2
ENSG00000259690	chr15	29665806	29669160	NA	NA	0.877705337382757	0.871710526315789	0.0059948110669672	0.0250701365787598	0.00265163022645009	0.53818579981513	27820	2	0	0	23.75	11.75	2	2
ENSG00000264859	chr18	29122109	29136874	NA	NA	0.974819700022943	0.903642900738789	0.0711767992841544	0.108551972090349	0.00273984115534008	0.53818579981513	15418	3	0	0	94	60.3333333333333	2	2
ENSG00000218980	chr6	56869318	56869597	FTH1P15	NA	0.89885616577729	0.966856060606061	-0.0679998948287707	-0.109257978066243	0.00279384527082052	0.53818579981513	15344	4	0	0	23.25	14	2	2
ENSG00000200163	chr15	25448374	25448455	SNORD115-18	100033455;100033456;100033458	0.328571428571429	0.14375	0.184821428571429	2.55424569381656	0.00284132575288767	0.53818579981513	537	2	0	0	16.25	7.5	2	2
ENSG00000236267	chr11	116683920	116684719	NA	NA	0.736019736842105	0.747159090909091	-0.0111393540669856	0.0511403170989942	0.00286090135060375	0.53818579981513	23105	2	0	0	17.5	9.75	2	2
ENSG00000232083	chr17	78576349	78576741	RPL31P7	NA	0.960287293640106	0.938675213675214	0.0216120799648928	0.0340421591973027	0.00294679952991075	0.53818579981513	26110	9	0	0	23.8888888888889	12.6666666666667	2	2
ENSG00000251689	chr4	263655	263964	NA	NA	0.951463560334528	0.975	-0.0235364396654719	-0.0347630569329548	0.00297603278936805	0.53818579981513	25988	2	0	0	25	16.75	2	2
ENSG00000207954	chr3	44155704	44155802	MIR138-1	406929	0.099265345673153	0.00625	0.093015345673153	2.86478383159001	0.00305268275635903	0.53818579981513	2391	2	0	0	42	33.5	2	2
ENSG00000223431	chr21	45892778	45893622	MTND6P21	NA	0.915744561672197	0.981481481481482	-0.0657369198092844	-0.0988453777608106	0.00306874739348111	0.53818579981513	16492	2	0	0	47.5	19	2	2
ENSG00000250346	chr5	147301742	147302984	EEF1GP2	NA	0.936651037226485	0.97676282051282	-0.0401117832863358	-0.0598054782976544	0.00307770141835383	0.53818579981513	21672	3	0	0	24.8333333333333	12	2	2
ENSG00000251025	chr4	181494617	181495180	NA	NA	0.554635020152262	0.809090909090909	-0.254455888938648	-0.511687971530603	0.00312343190706052	0.53818579981513	2117	2	0	0	16.25	12	2	2
ENSG00000238181	chr9	123482951	123484250	AHCYP2	NA	0.844917815630889	0.805921052631579	0.0389967629993097	0.108419456737686	0.00316854985761434	0.53818579981513	15436	2	0	0	29.25	12	2	2
ENSG00000226409	chr6	125691357	125695470	NA	NA	0.176989040475883	0.0856060606060606	0.091382979869822	2.10853480390876	0.00322423167361993	0.53818579981513	2463	2	0	0	40.5	26.25	2	2
ENSG00000236111	chr1	46246949	46247629	NA	NA	0.698214285714286	0.541666666666667	0.156547619047619	1.13533416324667	0.00325710550478311	0.53818579981513	845	2	0	0	12.5	5.5	2	2
ENSG00000229072	chr3	40740557	40740829	HMGN2P24	NA	0.918543543543544	1	-0.0814564564564564	-0.12131382171951	0.00328863974244774	0.53818579981513	14177	1	0	0	36.5	24	2	2
ENSG00000255134	chr11	56102618	56103544	OR8K2P	NA	0.381818181818182	0.133928571428571	0.24788961038961	1.44483133398144	0.00335665792806833	0.53818579981513	260	1	0	0	21	11.5	2	2
ENSG00000271643	chr3	33837180	33838442	NA	NA	0.955428509662381	0.989962121212121	-0.0345336115497407	-0.0507314278295546	0.00337484290088882	0.53818579981513	23164	2	0	0	79	48.5	2	2
ENSG00000216090	chr8	144895127	144895212	MIR937	100126338	0.950853510596158	0.909492685963274	0.0413608246328835	0.0670157289327615	0.00338201804384816	0.53818579981513	20570	3	0	0	30.8333333333333	12.5	2	2
ENSG00000251256	chr4	55711734	55725407	NA	NA	0.711761944237498	0.692403416043816	0.0193585281936819	-0.128404433153503	0.00343220919431607	0.53818579981513	13543	3	0	0	81	46.3333333333333	2	2
ENSG00000207726	chr9	116971714	116971809	MIR455	619556	0.862587412587413	0.734615384615385	0.127972027972028	0.325809579981898	0.00360762338613659	0.53818579981513	4462	2	0	0	13.5	9.75	2	2
ENSG00000223984	chr10	21913521	21915215	HNRNPRP1	NA	0.950202184281468	0.970588235294118	-0.0203860510126495	-0.0307410893979659	0.0039200335253524	0.53818579981513	26751	2	0	0	50	29.5	2	2
ENSG00000258578	chr14	76480022	76480486	NA	NA	0.980962643678161	1	-0.0190373563218391	-0.0277189854237233	0.00413465129553325	0.53818579981513	27315	2	0	0	28	12.75	2	2
ENSG00000242109	chr3	24138003	24138851	NPM1P23	NA	0.862418760428395	0.916091720779221	-0.0536729603508255	-0.077618125604728	0.00414612778354917	0.53818579981513	19148	4	0	0	31.625	15.625	2	2
ENSG00000259626	chr15	58442834	58443161	NA	NA	0.923477564102564	0.955882352941176	-0.0324047888386124	-0.0477640123228547	0.0041548489931556	0.53818579981513	23636	2	0	0	20	12.75	2	2
ENSG00000232943	chr20	18200757	18201156	NA	NA	0.709439550465931	0.739950445535552	-0.0305108950696213	-0.0265895574691583	0.00418356127446601	0.53818579981513	27533	3	0	0	41.3333333333333	29.3333333333333	2	2
ENSG00000261916	chr17	3505055	3505566	NA	NA	0.905159793337038	0.981968810916179	-0.0768090175791414	-0.116090274945607	0.00432288549960547	0.53818579981513	14644	3	0	0	27.3333333333333	10.8333333333333	2	2
ENSG00000235700	chr1	157098154	157098463	CYCSP52	360155	0.954274665551839	1	-0.0457253344481606	-0.0668801771413639	0.00437704296755042	0.53818579981513	20589	2	0	0	15	10.5	2	2
ENSG00000186451	chr3	57094469	57109460	SPATA12	353324	0.90783220329418	0.958802688539531	-0.0509704852453502	-0.0780605469106974	0.00445290271220759	0.53818579981513	19085	5	0	0	58.7	30.6	2	2
ENSG00000236928	chr7	65899621	65900465	NA	NA	0.934546592490395	0.955510182541916	-0.0209635900515212	-0.0297005475134394	0.00449229466157368	0.53818579981513	26949	8	0	0	35.5	16.625	2	2
ENSG00000249540	chr3	141026454	141026775	NA	NA	0.929843730131086	0.982407407407407	-0.052563677276321	-0.0793489890136992	0.00462070999740504	0.53818579981513	18913	3	0	0	33.3333333333333	16.6666666666667	2	2
ENSG00000234667	chr3	49910780	49915413	ACTBP13	NA	0.737230998168498	0.46513209013209	0.272098908036408	1.64181407195189	0.00462141900655902	0.53818579981513	201	4	0	0	26.625	19.5	2	2
ENSG00000229795	chr1	235596300	235596546	RPS21P1	NA	0.959383033845949	0.958366402116402	0.00101663172954733	0.00312213711212754	0.00487555776171434	0.53818579981513	32657	5	0	0	27.8	17	2	2
ENSG00000233155	chr2	74645249	74645569	HMGA1P8	NA	0.74375	0.958333333333333	-0.214583333333333	-0.360130433556228	0.00489713865435338	0.53818579981513	3806	2	0	0	7	6.25	2	2
ENSG00000223918	chr9	113489736	113489959	NA	NA	0.981777493606138	0.99	-0.00822250639386191	-0.012083029652299	0.00499045932796438	0.53818579981513	30639	2	0	0	29.25	24.25	2	2
ENSG00000213302	chr7	121874585	121874957	NA	NA	0.640664961636829	0.850369500827167	-0.209704539190338	-0.415325334371104	0.00504287000066448	0.53818579981513	3014	4	0	0	18.375	14.25	2	2
ENSG00000221114	chr14	50151262	50151383	RNU6ATAC30P	NA	0.921945701357466	1	-0.0780542986425339	-0.116344707084976	0.00506225445934129	0.53818579981513	14620	2	0	0	15.5	11	2	2
ENSG00000231810	chr9	111583977	111584284	RPL36AP35	NA	0.914545454545455	0.804761904761905	0.10978354978355	0.18236572350955	0.00508309173872901	0.53818579981513	9718	1	0	0	23.5	18	2	2
ENSG00000213757	chr5	78579955	78580741	NA	NA	0.947960403854763	0.93014443014443	0.0178159737103329	0.0320777487805994	0.00508538125264774	0.53818579981513	26488	3	0	0	32.3333333333333	25	2	2
ENSG00000255431	chr11	58111210	58112137	OR5B19P	NA	0.162857142857143	0	0.162857142857143	4.11150831521699	0.00550761518002815	0.53818579981513	767	1	0	0	19.5	13	2	2
ENSG00000236814	chr8	56962597	56963766	NA	NA	0.935526315789474	0.95	-0.0144736842105264	-0.023319170545969	0.00552367005629275	0.53818579981513	28199	2	0	0	14	8.5	2	2
ENSG00000199020	chr14	101512257	101512331	MIR381	494330	0.220046082949309	0.105555555555556	0.114490527393753	0.993336269718989	0.00559140201541733	0.53818579981513	1655	1	0	0	29.5	14	2	2
ENSG00000230111	chr3	31310499	31310898	NA	NA	0.967261904761905	0.977272727272727	-0.0100108225108226	-0.0143812684520692	0.00593489996395759	0.53818579981513	30113	2	0	0	20.25	9.5	2	2
ENSG00000251248	chr4	143435599	143440136	NA	NA	0.930343997413669	0.976679005448455	-0.0463350080347857	-0.0700675133503818	0.00599673726943069	0.53818579981513	20154	5	0	0	57.1	35.7	2	2
ENSG00000248206	chr4	184908831	184909903	NA	NA	0.0476759967123443	0.0196235427369328	0.0280524539754114	1.53222685667687	0.00600246564370256	0.53818579981513	10113	13	0	0	45	29.1923076923077	2	2
ENSG00000239223	chr17	25601133	25601503	RPL34P31	NA	0.870120134930164	0.927306188175753	-0.0571860532455893	-0.0963995639747546	0.00617810003433333	0.53818579981513	16786	3	0	0	25.1666666666667	14.3333333333333	2	2
ENSG00000226871	chr17	8221406	8222030	NA	NA	0.714285714285714	1	-0.285714285714286	-0.479724467806058	0.00617918585178266	0.53818579981513	2376	1	0	0	12	8	2	2
ENSG00000248694	chr4	183693718	183695084	NA	NA	0.871193507557144	0.95091839807287	-0.0797248905157257	-0.124955055818276	0.00620984527341999	0.53818579981513	13803	1	0	0	116	81.5	2	2
ENSG00000250909	chr5	175774944	175780587	NA	NA	0.986842105263158	0.931344696969697	0.0554974082934608	0.0826916203732096	0.00631000685668432	0.53818579981513	18488	2	0	0	30.25	14	2	2
ENSG00000269161	chr19	17629139	17631374	NA	NA	0.946666666666667	0.977272727272727	-0.0306060606060606	-0.0472953908223761	0.00635999581108067	0.53818579981513	23726	2	0	0	18	11	2	2
ENSG00000153230	chr1	247901917	247902861	OR14K1	NA	0.770306926098005	0.879718474096285	-0.10941154799828	-0.195211336512603	0.00643838519239455	0.53818579981513	8991	3	0	0	44	23.5	2	2
ENSG00000229326	chr2	120456199	120457733	NA	NA	0.782593009558954	0.821717171717172	-0.0391241621582178	-0.0317355520552565	0.00650391677215863	0.53818579981513	26563	3	0	0	19.8333333333333	12	2	2
ENSG00000237758	chr2	231589858	231590118	BANF1P3	NA	0.959598515519568	0.980769230769231	-0.0211707152496627	-0.03089487057087	0.00659601657030667	0.53818579981513	26725	2	0	0	27	19	2	2
ENSG00000224689	chr19	9800600	9811452	ZNF812	729648	0.937916666666667	0.944642857142857	-0.0067261904761905	-0.00553183862819298	0.00671451992780992	0.53818579981513	32095	5	0	0	12.5	7.2	2	2
ENSG00000261158	chr16	12853139	12855019	NA	NA	0.88684487514518	0.9675	-0.08065512485482	-0.125574885487738	0.00675058984452976	0.53818579981513	13748	2	0	0	36.25	21	2	2
ENSG00000200792	chr21	33749496	33749631	SNORA80	677846	0.792623074599819	0.84375	-0.0511269254001813	-0.0900791496839408	0.00677778560144941	0.53818579981513	17581	2	0	0	43	24	2	2
ENSG00000175302	chr21	14756570	14800094	ANKRD30BP1	NA	0.291228070175439	0.63768115942029	-0.346453089244851	-1.10442756277945	0.00681500559167413	0.53818579981513	500	1	0	0	17	20.5	2	2
ENSG00000235497	chr2	23598100	23604170	NA	NA	0.176804266136163	0.405767296503768	-0.228963030367606	-2.06658966786124	0.00683751652687536	0.53818579981513	253	3	0	0	31.1666666666667	16.6666666666667	2	2
ENSG00000232037	chr1	22234591	22235073	NA	NA	0.916508838383838	0.958333333333333	-0.041824494949495	-0.0624506376627091	0.00691005384927142	0.53818579981513	21283	2	0	0	22.5	10.75	2	2
ENSG00000228981	chr4	144270428	144271270	NA	NA	0.957881151696249	0.964152892561983	-0.00627174086573417	-0.00787997545307366	0.00695795402075634	0.53818579981513	31570	11	0	0	20.7272727272727	11.4545454545455	2	2
ENSG00000204149	chr10	51748078	51770259	AGAP6	119016;414189;728404;101060581	0.862962962962963	0.939153439153439	-0.0761904761904762	-0.119262511885642	0.00697063426153966	0.53818579981513	14354	3	0	0	9.16666666666667	7.66666666666667	2	2
ENSG00000258770	chr14	88100723	88121638	NA	NA	0.0520833333333333	0.240384615384615	-0.188301282051282	-2.01186799528354	0.00701252887358387	0.53818579981513	507	1	0	0	20	10.5	2	2
ENSG00000100450	chr14	25075686	25078905	GZMH	2999	0.444857646936346	0.23780929038282	0.207048356553526	1.63858358301853	0.00718876693675677	0.53818579981513	373	4	0	0	32.625	16.625	2	2
ENSG00000241102	chr7	128735355	128735865	NA	NA	0.696969696969697	0.894444444444444	-0.197474747474747	-0.355383510198189	0.00728512191034214	0.53818579981513	3879	1	0	0	18.5	9.5	2	2
ENSG00000199121	chr2	219267369	219267445	MIR26B	407017	0.918274494983178	0.976190476190476	-0.0579159812072978	-0.0879216533502296	0.00729190594902949	0.53818579981513	17843	3	0	0	35	14.6666666666667	2	2
ENSG00000229544	chr10	126135592	126138753	NKX1-2	390010	0.401205633378083	0.138880284055318	0.262325349322765	2.63966731829553	0.00734790342381312	0.53818579981513	184	162	0	0	33.5555555555556	20.7746913580247	2	2
ENSG00000250885	chr5	32646670	32652082	NA	NA	0.211111111111111	0.400641025641026	-0.189529914529915	-0.893106244811099	0.00739986800535489	0.53818579981513	756	1	0	0	16.5	12.5	2	2
ENSG00000258828	chr14	44010086	44011029	KRT8P2	NA	0.159488795518207	0.10959595959596	0.0498928359222477	1.61314532579949	0.00757946302137877	0.53818579981513	5752	3	0	0	11.3333333333333	8.66666666666667	2	2
ENSG00000199071	chr17	28444097	28444190	MIR423	494335;100423003	0.011241716146194	0	0.011241716146194	0.935404713741163	0.00761656790000906	0.53818579981513	17678	4	0	0	74.375	34.125	2	2
ENSG00000266919	chr17	28444097	28444190	MIR3184	494335;100423003	0.011241716146194	0	0.011241716146194	0.935404713741163	0.00761656790000906	0.53818579981513	17678	4	0	0	74.375	34.125	2	2
ENSG00000234611	chr11	74782193	74783097	OR2AT2P	NA	0.926082251082251	0.96875	-0.0426677489177489	-0.0647718611767445	0.00763503003133266	0.53818579981513	20900	2	0	0	13.5	7.75	2	2
ENSG00000259652	chr15	77336022	77337502	NA	NA	0.753333333333333	0.924263674614306	-0.170930341280972	-0.29151658268582	0.00790671294545304	0.53818579981513	5277	1	0	0	55	27	2	2
ENSG00000226576	chr10	50192609	50226942	NA	NA	0.200040849673203	0.143181818181818	0.0568590314913844	1.64949531231012	0.00791694608202594	0.53818579981513	4906	2	0	0	33.5	23.5	2	2
ENSG00000254343	chr8	121064419	121068440	NA	NA	0	0.5	-0.5	-5.6724253419715	0.00802206002567188	0.53818579981513	192	1	0	0	10	9	2	2
ENSG00000231767	chr1	192685313	192685783	MIR4426	100616345	0.376470588235294	0.607692307692308	-0.231221719457014	-0.676529740304232	0.00809549557148249	0.53818579981513	1305	1	0	0	18.5	11.5	2	2
ENSG00000227495	chr17	4922509	4923388	NA	NA	0.879915564358811	0.923164335664336	-0.0432487713055251	-0.0800408541148646	0.00829508015199556	0.53818579981513	18843	4	0	0	44.5	23.125	2	2
ENSG00000272541	chr6	58182169	58182746	NA	NA	0.831764705882353	0.642857142857143	0.18890756302521	0.366649682475863	0.0083737842089364	0.53818579981513	3710	1	0	0	29.5	19.5	2	2
ENSG00000255776	chr12	9188940	9189840	NA	NA	0.81021021021021	0.77996632996633	0.0302438802438802	0.01932939161098	0.00850086264653286	0.53818579981513	29030	2	0	0	24.75	15.75	2	2
ENSG00000243572	chr3	55212200	55223242	NA	NA	0.78751508632461	0.907142857142857	-0.119627770818247	-0.255416274243708	0.0087231594729678	0.53818579981513	6344	3	0	0	49.5	36.6666666666667	2	2
ENSG00000249580	chr3	106616518	106617115	NA	NA	0.786545310426345	0.660919540229885	0.12562577019646	1.81145701202893	0.00890250852793679	0.53818579981513	1374	3	0	0	47	24.8333333333333	2	2
ENSG00000117791	chr1	220921567	220958150	MARC2	54996	0.172627133834617	0.439893867747913	-0.267266733913296	-2.92696574092679	0.00896835762706343	0.53818579981513	199	95	0	0	35.2894736842105	19.7947368421053	2	2
ENSG00000250777	chr4	138611631	138656131	NA	NA	0.655929928657201	0.875478927203065	-0.219548998545864	-0.41108759369946	0.00901279312753665	0.53818579981513	3065	1	0	0	119	70.5	2	2
ENSG00000213122	chr6	133318690	133319179	RPL23AP46	NA	0.840856481481482	0.931597222222222	-0.0907407407407407	-0.155517848633565	0.00904648885721028	0.53818579981513	11419	3	0	0	32	16.3333333333333	2	2
ENSG00000216365	chr6	70808282	70808568	RPL37P15	NA	0.825694444444444	0.865319865319865	-0.0396254208754209	-0.0469457772860035	0.00906079930255537	0.53818579981513	23792	3	0	0	12.1666666666667	10.8333333333333	2	2
ENSG00000231539	chr7	42869271	42884037	NA	NA	0.0823043941207324	0.0411909795630726	0.0411134145576598	1.43745943221812	0.00911185651452869	0.53818579981513	7119	4	0	0	47	34.375	2	2
ENSG00000219146	chr6	154897443	154898213	RPS4XP8	NA	0.98023753894081	0.950992063492063	0.0292454754487466	0.0432501251822859	0.00916757705300491	0.53818579981513	24412	1	0	0	101.5	50.5	2	2
ENSG00000250505	chr4	10286585	10287332	NA	NA	0.889869281045752	0.972758620689655	-0.0828893396439034	-0.12669745453343	0.00917776863874077	0.53818579981513	13661	2	0	0	48	27.5	2	2
ENSG00000236716	chr10	29032674	29033592	NA	NA	0.348484848484848	0.167832167832168	0.180652680652681	1.01139582906962	0.00919123079787964	0.53818579981513	592	1	0	0	18.5	12	2	2
ENSG00000196387	chr12	133656424	133684130	ZNF140	7699	0.964615555802826	0.994318181818182	-0.0297026260153555	-0.0436634271501696	0.00922917158228741	0.53818579981513	24347	2	0	0	42.75	38.5	2	2
ENSG00000204038	chr10	82009466	82013395	NA	NA	0.785858585858586	0.825	-0.0391414141414141	-0.0407821650053791	0.00925323704779574	0.53818579981513	24876	2	0	0	14.25	7	2	2
ENSG00000271434	chr10	126136282	126138617	NA	NA	0.402746400149585	0.139805094235864	0.262941305913721	2.59967463996265	0.00926350934481052	0.53818579981513	209	134	0	0	37.2350746268657	23.2014925373134	2	2
ENSG00000241326	chr1	10043199	10044626	NA	NA	0.866831715851324	0.935185185185185	-0.0683534693338615	-0.107579032299013	0.00938853749132167	0.53818579981513	15533	3	0	0	25.3333333333333	8.5	2	2
ENSG00000261643	chr4	3505324	3506184	NA	NA	0.926983716766326	0.988888888888889	-0.0619051721225634	-0.0955513810573653	0.00943135604918935	0.53818579981513	16891	5	0	0	22.6	15.6	2	2
ENSG00000230255	chr1	142791488	142792556	NA	NA	0.345369736174531	0.542350589225589	-0.196980853051059	-0.863250027806972	0.00962544738087549	0.53818579981513	796	2	0	0	54	34.5	2	2
ENSG00000225284	chr2	39088862	39090275	NA	NA	0.90625	0.972222222222222	-0.0659722222222222	-0.107322772980455	0.00970320211486753	0.53818579981513	15557	2	0	0	16.25	9	2	2
ENSG00000236768	chr3	48162159	48162705	NA	NA	0.932783910913202	0.951417148568573	-0.0186332376553713	-0.0273399148141809	0.00979988744736121	0.53818579981513	27402	5	0	0	29.1	16.6	2	2
ENSG00000181961	chr11	55110627	55111707	OR4A16	81327	0.0512776914108045	0.138324058720478	-0.0870463673096736	-2.09703298399649	0.0101170628864301	0.53818579981513	2690	2	0	0	65	31.75	2	2
ENSG00000184502	chr17	39868578	39872221	GAST	2520	0.847010145953416	0.954761904761905	-0.107751758808489	-0.187880040280364	0.0102256083556984	0.53818579981513	9381	3	0	0	26.5	8.83333333333333	2	2
ENSG00000233597	chr3	141762465	141763040	NA	NA	0.971037059537154	0.955524475524476	0.0155125840126782	0.0271570526978271	0.0103725033864944	0.53818579981513	27434	11	0	0	30.2727272727273	15.2727272727273	2	2
ENSG00000254431	chr8	126360438	126363658	NA	NA	0.936969578273926	0.972222222222222	-0.0352526439482961	-0.0521991731647182	0.0103807559588437	0.53818579981513	22911	2	0	0	26.25	13.25	2	2
ENSG00000239917	chr8	118535510	118536300	RPS10P16	NA	0.969744013786885	0.962036445012788	0.00770756877409747	0.0152750181297247	0.010443206522116	0.53818579981513	29920	6	0	0	32	20.6666666666667	2	2
ENSG00000256912	chr12	9969946	9970621	NA	NA	0.783625730994152	0.898989898989899	-0.115364167995747	-0.195805461130214	0.0105431668743794	0.53818579981513	8958	1	0	0	18.5	14.5	2	2
ENSG00000207945	chr22	38240279	38240378	MIR658	724028	0.0132108202692412	0.00584345004756462	0.00736737022167656	0.634975576455094	0.010682143071516	0.53818579981513	21183	12	0	0	67.2083333333333	41.9166666666667	2	2
ENSG00000228685	chr10	5666894	5667089	NA	NA	0.987233912010127	0.991666666666667	-0.00443275465653982	-0.00626564577350285	0.0107112710565616	0.53818579981513	31923	6	0	0	31.5	16.3333333333333	2	2
ENSG00000169668	chr22	21457305	21476574	BCRP2	400892	0.0498196248196248	0	0.0498196248196248	1.66120352679739	0.0107749927865892	0.53818579981513	5766	3	0	0	26.1666666666667	8.83333333333333	2	2
ENSG00000250574	chr5	75806265	75806591	NA	NA	0.984474206349206	0.984848484848485	-0.000374278499278513	-0.000321186094365575	0.0108025989667451	0.53818579981513	33300	3	0	0	25.1666666666667	13.5	2	2
ENSG00000178430	chr16	3725411	3727060	NA	101929751	0.938478419372836	0.965564738292011	-0.0270863189191747	-0.0396602602792389	0.0108162506203146	0.53818579981513	25052	11	0	0	20.1818181818182	13.3636363636364	2	2
ENSG00000268597	chr19	22442495	22444137	NA	NA	0.662458304183237	0.406517094017094	0.255941210166143	0.703033376021593	0.0109281809902101	0.53818579981513	1199	2	0	0	69.25	39.5	2	2
ENSG00000256134	chr12	16124824	16125543	NA	NA	0.932080699127703	0.98125	-0.0491693008722971	-0.0736049208261596	0.0109997302749302	0.53818579981513	19703	3	0	0	39	19.8333333333333	2	2
ENSG00000211676	chr22	23241661	23241835	IGLJ2	NA	0.747549019607843	0.387003968253968	0.360545051353875	0.926281594505327	0.0110250107950267	0.53818579981513	702	2	0	0	18.75	8.5	2	2
ENSG00000183542	chr12	10559983	10562356	KLRC4	8302	0.921566229851113	0.889757666884901	0.031808562966212	0.0540575328775903	0.0110404734202733	0.53818579981513	22609	3	0	0	42.8333333333333	26.3333333333333	2	2
ENSG00000267804	chr11	64658158	64658547	NA	NA	0.956628469569646	0.993333333333333	-0.0367048637636873	-0.0553288938081936	0.0110496746142515	0.53818579981513	22387	5	0	0	14.7	10.6	2	2
ENSG00000079101	chr18	596988	650334	CLUL1	27098	0.365127062144163	0.342117312029863	0.0230097501143001	1.09517593761886	0.0111682177978504	0.53818579981513	11750	19	0	0	35.4473684210526	19.7368421052632	2	2
ENSG00000267033	chr19	16297087	16300269	NA	NA	0.973809523809524	0.958333333333333	0.0154761904761904	0.02370068576212	0.011174306591481	0.53818579981513	28108	2	0	0	16.25	12.5	2	2
ENSG00000229204	chr4	170712371	170712853	PTGES3P3	NA	0	0.0977272727272727	-0.0977272727272727	-3.27169169848488	0.0112500750060542	0.53818579981513	2187	2	0	0	17	10.5	2	2
ENSG00000260850	chr16	51388367	51390443	NA	NA	0.659229188441901	0.624418378462496	0.0348108099794046	0.230387953844925	0.0112594453124185	0.53818579981513	8385	6	0	0	26.0833333333333	14.75	2	2
ENSG00000243554	chr7	97598317	97601566	NA	NA	0.0403502747252747	0.0238095238095238	0.0165407509157509	0.806713076641005	0.0113298602484021	0.53818579981513	14418	3	0	0	24.1666666666667	7.83333333333333	2	2
ENSG00000240244	chr1	120138790	120139802	GAPDHP33	NA	0.901174130129505	0.885416666666667	0.0157574634628387	0.0356062141434356	0.0113421250145009	0.53818579981513	25822	2	0	0	21.25	10.75	2	2
ENSG00000236714	chr5	142125165	142140563	NA	NA	0.903535980148883	0.982142857142857	-0.0786068769939738	-0.121766422028759	0.0113852816894483	0.53818579981513	14135	2	0	0	28	14.25	2	2
ENSG00000234380	chr21	36118054	36157183	NA	100506385	0.202167110022925	0.247685185185185	-0.0455180751622604	0.330379190558298	0.01143524975399	0.53818579981513	6372	3	0	0	42.5	20.1666666666667	2	2
ENSG00000249649	chr4	38008405	38008726	MRPS33P2	NA	0.959310737529176	0.981997863247863	-0.0226871257186872	-0.0332040492654228	0.0114666600610838	0.53818579981513	26268	4	0	0	39.375	19.625	2	2
ENSG00000225297	chr1	93665312	93665496	NA	NA	0.891159368995854	0.90625	-0.0150906310041461	-0.0195019738498087	0.0116348112934028	0.53818579981513	28999	2	0	0	37.25	20.25	2	2
ENSG00000255438	chr20	46306645	46315041	NA	NA	0.188754958491801	0.0977272727272727	0.0910276857645279	2.11693440749868	0.0118683923583886	0.53818579981513	2486	2	0	0	24	12.5	2	2
ENSG00000248715	chr4	132461436	132461644	NA	NA	0.41747311827957	0.659863945578231	-0.242390827298661	-0.648034404349621	0.0119225808525102	0.53818579981513	1399	1	0	0	61	45.5	2	2
ENSG00000272478	chr1	26158404	26158625	NA	NA	0.846688034188034	0.734705687830688	0.111982346357346	0.180611093743528	0.0119388664353811	0.53818579981513	9824	2	0	0	30.25	18	2	2
ENSG00000231702	chr1	943456	943609	NA	NA	0.465226198921851	0.396681749622926	0.068544449298925	1.36219802961343	0.0120606561158717	0.53818579981513	3838	3	0	0	24.3333333333333	12.8333333333333	2	2
ENSG00000228168	chr3	39376470	39377430	HNRNPA1P21	NA	0.171428571428571	0.55	-0.378571428571429	-1.62602515734304	0.0120923535202859	0.53818579981513	245	1	0	0	6	5.5	2	2
ENSG00000271214	chr9	117253844	117254021	NA	NA	0.807326475912002	0.896875	-0.0895485240879977	-0.157706947871613	0.0127116748426108	0.53818579981513	11259	4	0	0	25	11.875	2	2
ENSG00000267207	chr17	59111997	59147483	NA	NA	0.9701536643026	1	-0.0298463356973997	-0.0434666645419518	0.0127351392246494	0.53818579981513	24382	2	0	0	41.25	26.75	2	2
ENSG00000106809	chr9	95146249	95166978	OGN	4969	0.778017600909146	0.771587042160354	0.0064305587487918	0.0162093813896261	0.0127935065402749	0.53818579981513	29724	6	0	0	60.9166666666667	36.9166666666667	2	2
ENSG00000230121	chr10	7575169	7578527	NA	NA	0.852650142731665	0.95	-0.0973498572683355	-0.155168932162402	0.0128007015660335	0.53818579981513	11443	2	0	0	17	6.5	2	2
ENSG00000230946	chr1	101406573	101407551	HNRNPA1P68	NA	0.871396546922863	0.984848484848485	-0.113451937925622	-0.174361386814111	0.012884536931273	0.53818579981513	10232	3	0	0	21.3333333333333	14.1666666666667	2	2
ENSG00000203306	chr11	124958377	124960411	NA	NA	0.926442307692308	0.950863950863951	-0.0244216431716432	-0.0392296778841051	0.0129110085352566	0.53818579981513	25141	3	0	0	13.5	13.6666666666667	2	2
ENSG00000223642	chr2	160242878	160261147	NA	NA	0.939565527065527	0.955546026300743	-0.0159804992352163	-0.0225563522036986	0.0130250930015753	0.53818579981513	28345	2	0	0	55.75	28.25	2	2
ENSG00000234878	chr20	38561564	38561881	HSPE1P1	NA	0.361163227016886	0.0990338164251208	0.262129410591765	1.7672781317822	0.0131064721440372	0.53818579981513	253	1	0	0	33.5	20.5	2	2
ENSG00000259218	chr15	90048508	90067265	LINC00928	283761	0.736995932308432	0.871551274018379	-0.134555341709947	-0.238949587330963	0.0131205628598092	0.53818579981513	6965	4	0	0	25.375	17.625	2	2
ENSG00000255423	chr3	73110810	73112488	EBLN2	55096	0.960980941140516	0.988937912182694	-0.0279569710421784	-0.0413677897360573	0.0132616655008939	0.53818579981513	24757	5	0	0	57.3	42	2	2
ENSG00000265845	chr17	27253293	27271767	NA	NA	0.759020713548577	0.811538461538462	-0.0525177479898843	-0.0742010863964612	0.0133165168806037	0.53818579981513	19627	2	0	0	65	41.5	2	2
ENSG00000266850	chr18	20303454	20487684	NA	101927571	0.0916666666666667	0.287923351158645	-0.196256684491979	-2.68230365011553	0.013320362553529	0.53818579981513	446	2	0	0	24	12.75	2	2
ENSG00000236420	chr10	8661896	8662571	CHCHD3P1	NA	0.935329827210636	0.953867660764212	-0.0185378335535761	-0.0265907110118946	0.0133667286682542	0.53818579981513	27532	2	0	0	61.5	34.75	2	2
ENSG00000207994	chr11	122022937	122023016	MIR100	406892	0.935648148148148	0.939316239316239	-0.00366809116809116	-0.0030618251602795	0.0134838485451208	0.53818579981513	32670	3	0	0	30.5	14.5	2	2
ENSG00000187653	chr4	91759652	91760263	TMSB4XP8	NA	0.911384693737635	0.976833062770563	-0.0654483690329279	-0.100697339697668	0.0134986560529582	0.53818579981513	16276	8	0	0	12.3125	8.8125	2	2
ENSG00000254332	chr8	70041833	70042580	NA	NA	0.263156288156288	0.422619047619048	-0.15946275946276	1.4181685158811	0.0135487675034642	0.53818579981513	812	2	0	0	12.75	6	2	2
ENSG00000261873	chr17	53545427	53588299	NA	NA	0.306566479573579	0.288118546435028	0.0184479331385512	0.933240602659002	0.0135603593854074	0.53818579981513	13533	3	0	0	67.3333333333333	39.3333333333333	2	2
ENSG00000235047	chr2	176762064	176768960	NA	NA	0.828013897866839	0.601190476190476	0.226823421676363	0.568814617240599	0.0136185410447181	0.53818579981513	1735	2	0	0	13	10	2	2
ENSG00000207553	chr19	54211989	54212089	MIR518C	574477	0.929545454545455	1	-0.0704545454545454	-0.108388146704172	0.013686970664755	0.53818579981513	15444	2	0	0	10	7	2	2
ENSG00000225572	chr7	111448572	111461829	DOCK4-AS1	100506413	0.94769536019536	0.979166666666667	-0.0314713064713065	-0.0465170205973548	0.0138401070023956	0.53818579981513	23863	2	0	0	33	19.75	2	2
ENSG00000224464	chr2	24095138	24095884	PGAM1P6	NA	0.988636363636364	0.939546197266785	0.0490901663695781	0.0733408001104977	0.0139472975622252	0.53818579981513	19738	3	0	0	35.6666666666667	19.6666666666667	2	2
ENSG00000255132	chr11	41416145	41448054	NA	NA	0.142008627649531	0.116559765507134	0.0254488621423972	1.04901431423946	0.0139776646933956	0.53818579981513	10928	3	0	0	81.3333333333333	45.3333333333333	2	2
ENSG00000230202	chr6	118320138	118320611	NA	NA	0.59992414992415	0.229431216931217	0.370492932992933	1.35805846515714	0.014032085606716	0.53818579981513	307	3	0	0	10.8333333333333	9.66666666666667	2	2
ENSG00000208772	chr2	86362993	86363129	SNORD94	692225	0.963858997299402	0.974107142857143	-0.010248145557741	-0.0147247927580823	0.014065270650935	0.53818579981513	30042	2	0	0	61.75	39	2	2
ENSG00000212722	chr17	39261584	39262740	KRTAP4-9	100132386	0.77365869424693	0.834821428571429	-0.061162734324499	-0.082674707156425	0.0144701321957823	0.53818579981513	18493	3	0	0	13.8333333333333	9.16666666666667	2	2
ENSG00000266521	chr18	29076608	29077158	NA	NA	0.906609195402299	0.708333333333333	0.198275862068966	0.351653295387605	0.0145582217389383	0.53818579981513	3959	1	0	0	26.5	15	2	2
ENSG00000231622	chr1	65620163	65620333	NA	NA	0.975308641975309	0.887706737706738	0.0876019042685709	0.134254563865059	0.0145895254256315	0.53818579981513	13041	3	0	0	21.1666666666667	12.1666666666667	2	2
ENSG00000255902	chr21	45751119	45751543	NA	NA	0.959126984126984	0.970758928571429	-0.0116319444444444	-0.0188702322302494	0.014664184931995	0.53818579981513	29136	4	0	0	21	13.25	2	2
ENSG00000238650	chr8	56986394	56986460	SNORD54	26795	0.0166220838742843	0.0139484698308228	0.00267361404346152	0.304360306888893	0.0146653254837163	0.53818579981513	28106	3	0	0	156.333333333333	85.1666666666667	2	2
ENSG00000232792	chr1	185040699	185041167	FTH1P25	NA	0.954884318489185	0.980347866446459	-0.0254635479572737	-0.0374169040562349	0.0146891875196394	0.53818579981513	25476	3	0	0	130.333333333333	77.6666666666667	2	2
ENSG00000233425	chr9	125599836	125601099	KRT18P67	NA	0.947840203274986	0.938888888888889	0.00895131438609694	0.0143337374200668	0.0147321934260234	0.53818579981513	30128	3	0	0	15	7	2	2
ENSG00000236058	chr10	120631561	120632114	NA	NA	0.978333333333333	0.945959595959596	0.0323737373737374	0.0489827191355479	0.0147775077658876	0.53818579981513	23440	3	0	0	22.3333333333333	13	2	2
ENSG00000233017	chr20	61004604	61006568	NA	NA	0.881337535014006	0.94674688057041	-0.0654093455564044	-0.113909900221514	0.0150420025054517	0.53818579981513	14855	3	0	0	29.1666666666667	19.1666666666667	2	2
ENSG00000234005	chr13	99842833	99843245	GAPDHP22	NA	0.982804232804233	0.972222222222222	0.0105820105820105	0.0161988486704524	0.0151291096402188	0.53818579981513	29727	3	0	0	15.1666666666667	10.8333333333333	2	2
ENSG00000243977	chr3	179367282	179367988	NA	NA	0.22105762594893	0.129709383753501	0.0913482421954289	0.721250408782736	0.015187205384211	0.53818579981513	2465	2	0	0	19.5	11.75	2	2
ENSG00000254964	chr11	62373633	62373877	NA	NA	0.979418052518828	0.976146384479718	0.00327166803910987	0.00499474267445523	0.0152284059028907	0.53818579981513	32252	3	0	0	52	30.6666666666667	2	2
ENSG00000244021	chr4	128733873	128734355	NA	NA	0.956308733170688	0.980769230769231	-0.0244604975985432	-0.0358280285592329	0.0152696075045293	0.53818579981513	25783	2	0	0	32.75	18	2	2
ENSG00000258568	chr14	50066712	50067290	RHOQP1	NA	0.0521986804670452	0.0702413747868293	-0.0180426943197841	0.135441670561841	0.0152797101321364	0.53818579981513	13714	11	0	0	13.7727272727273	9.40909090909091	2	2
ENSG00000227480	chr2	159023162	159092681	CCDC148-AS1	554201	0.803937457332989	0.841146076146076	-0.0372086188130869	-0.0733819687497589	0.0153601075130774	0.53818579981513	19732	3	0	0	55.3333333333333	29.8333333333333	2	2
ENSG00000230176	chr20	4173712	4176590	NA	728228	0.390756302521008	0.145833333333333	0.244922969187675	1.36272134491993	0.0154340758412975	0.53818579981513	299	1	0	0	27.5	14	2	2
ENSG00000260425	chr16	1408901	1411406	NA	NA	0.920201799500661	0.919448062701739	0.000753736798921811	0.00534310400902064	0.0156942911406739	0.53818579981513	32144	10	0	0	28.7	12.7	2	2
ENSG00000266751	chr5	133561448	133561543	MIR3661	100500905	0.0190704439374652	0	0.0190704439374652	1.3558294751991	0.0157050596574137	0.53818579981513	13243	4	0	0	52.625	34.5	2	2
ENSG00000226493	chr10	70259289	70259725	NA	NA	0.925679050355774	0.969825708061002	-0.0441466577052277	-0.0668206268715675	0.0159665205851142	0.53818579981513	20601	3	0	0	28.6666666666667	15	2	2
ENSG00000269842	chr19	54265215	54267453	MIR519A2	574500	0.700855897914721	0.653846153846154	0.0470097440685676	0.249819698248136	0.0161250488324842	0.53818579981513	6531	3	0	0	17	10.6666666666667	2	2
ENSG00000237264	chr8	82433917	82434467	FTH1P11	NA	0.810765160765161	0.418518518518519	0.392246642246642	1.18686573377882	0.0161891382511594	0.53818579981513	423	3	0	0	11.6666666666667	7.16666666666667	2	2
ENSG00000237651	chr2	61372243	61391964	C2orf74	339804	0.528004515290918	0.520384687089058	0.00761982820185987	-0.139809996724242	0.0162836441866919	0.53818579981513	20904	22	0	0	57.9318181818182	33.2954545454545	2	2
ENSG00000226180	chr16	87727144	87729753	NA	NA	0.73024387892809	0.787361076423576	-0.0571171974954869	-0.105614767266248	0.0164391623385182	0.53818579981513	15767	4	0	0	16.25	11.625	2	2
ENSG00000249258	chr8	16988690	17007298	NA	NA	0.897398891366283	0.860500841750842	0.036898049615441	0.0694851490555208	0.0164533855911416	0.53818579981513	20236	6	0	0	19.3333333333333	15.6666666666667	2	2
ENSG00000248423	chr8	15546423	15547071	NA	NA	0.953124471839188	0.98157980661487	-0.0284553347756819	-0.0421021341104978	0.0165293558103655	0.53818579981513	24614	5	0	0	39.8	24.1	2	2
ENSG00000226226	chr1	220641296	220642150	SLMO2P1	NA	0.905803571428571	0.972222222222222	-0.0664186507936508	-0.100446018908133	0.0165427022726727	0.53818579981513	16302	2	0	0	16.75	9.5	2	2
ENSG00000235740	chr6	143875462	143883168	NA	285740	0.685275737533523	0.706810332086605	-0.0215345945530819	-0.107173406895056	0.0166273248788307	0.53818579981513	15571	6	0	0	41.6666666666667	23.75	2	2
ENSG00000167970	chr16	2303738	2312343	NA	NA	0.935074037836862	0.960880998277799	-0.0258069604409375	-0.0389134244748236	0.0166916591387405	0.53818579981513	25210	27	0	0	32.3148148148148	17.3518518518519	2	2
ENSG00000226247	chr2	75878414	75878753	NA	NA	0.924917763157895	0.91635101010101	0.00856675305688465	0.0192764476253485	0.0168338051564897	0.53818579981513	29049	4	0	0	16.25	11.125	2	2
ENSG00000222246	chr2	232756952	232757008	MIR1471	100302126	0.868294388989716	0.981968810916179	-0.113674421926464	-0.18486312322758	0.016899560409454	0.53818579981513	9567	3	0	0	33	19.8333333333333	2	2
ENSG00000255931	chr11	61263912	61267548	NA	NA	0.788888888888889	0.923295454545454	-0.134406565656566	-0.224339005103564	0.0170741747838607	0.53818579981513	7575	1	0	0	24	13.5	2	2
ENSG00000236596	chr2	104110699	104112300	NA	NA	0.351903843314755	0.326388888888889	0.0255149544258666	0.854696764376527	0.0175192016893594	0.53818579981513	10911	3	0	0	47	24.5	2	2
ENSG00000250483	chr8	15663658	15664792	PPM1AP1	NA	0.55823238201317	0.798955479627749	-0.240723097614578	-0.503061861174766	0.0175380224910375	0.53818579981513	2187	7	0	0	22.5	13.8571428571429	2	2
ENSG00000254152	chr8	30207382	30207863	NA	NA	0.932871017429841	0.9821875	-0.049316482570159	-0.0743598703730527	0.017709831749067	0.53818579981513	19598	4	0	0	35.875	19.625	2	2
ENSG00000260953	chr16	29273594	29275800	NA	NA	0.763888888888889	0.618181818181818	0.145707070707071	0.300944259407979	0.0177174264386718	0.53818579981513	5050	1	0	0	17	13	2	2
ENSG00000086504	chr16	417384	420527	MRPL28	10573	0.720121260027861	0.37830587342134	0.341815386606521	1.59777928211375	0.0177248252486219	0.53818579981513	305	29	0	0	20.7758620689655	13.3620689655172	2	2
ENSG00000236844	chr3	195281428	195281901	NA	NA	0.884090909090909	1	-0.115909090909091	-0.17979241980884	0.0178010580111232	0.53818579981513	9876	2	0	0	10.75	8	2	2
ENSG00000188029	chr9	90387368	90401799	CTSL3P	392360	0.934327885381023	0.957676767676768	-0.0233488822957449	-0.0347754505579091	0.0178553405069548	0.53818579981513	25984	5	0	0	35.8	17.1	2	2
ENSG00000227355	chr9	124137519	124214455	NA	NA	0.834841628959276	0.655952380952381	0.178889248006895	0.323782842831351	0.0178821603317051	0.53818579981513	4519	2	0	0	22.25	13.25	2	2
ENSG00000260152	chr15	75406602	75407209	NA	NA	0.55728079110432	0.738492063492064	-0.181211272387743	-0.525834043428813	0.0179110564591486	0.53818579981513	2012	3	0	0	15.8333333333333	10.5	2	2
ENSG00000244582	chr17	21407884	21408385	RPL21P120	NA	0.765061562221475	0.758710907148407	0.00635065507306773	0.0121514864176933	0.0180314256414816	0.53818579981513	30615	4	0	0	20.125	13	2	2
ENSG00000259165	chr14	69550115	69552106	DDX18P1	NA	1	0.964814814814815	0.0351851851851852	0.0530838333092868	0.0180376557132144	0.53818579981513	22761	3	0	0	15.5	9.5	2	2
ENSG00000256364	chr12	121134927	121137344	NA	NA	0.829813708895792	0.839201877934272	-0.00938816903848039	-0.00733266122202414	0.0180428885375562	0.53818579981513	31680	2	0	0	76	41.25	2	2
ENSG00000231691	chr1	204246133	204247076	NA	NA	0.923599086099086	0.985636645962733	-0.0620375598636469	-0.0948036569496935	0.0180640101996505	0.53818579981513	16978	4	0	0	34.5	17.75	2	2
ENSG00000235605	chr1	234492450	234492887	NA	NA	0.0422175467319445	0.118619897842587	-0.0764023511106424	-1.36208149485374	0.0180981579203975	0.53818579981513	3295	14	0	0	23.8571428571429	16.4642857142857	2	2
ENSG00000259922	chr16	57046983	57048012	NA	NA	0.702371952744928	0.757424032023574	-0.0550520792786464	-0.104754161390979	0.0181566168238338	0.53818579981513	15846	3	0	0	33.5	19.5	2	2
ENSG00000135902	chr2	233390703	233401377	CHRND	1144	0.774886974854647	0.856227404087458	-0.0813404292328112	-0.166199301930317	0.0182301929905522	0.53818579981513	10712	8	0	0	27.5625	19.1875	2	2
ENSG00000185385	chr19	14991138	14992264	OR7A17	26333	0.0672316384180791	0.0422222222222222	0.0250094161958569	0.564528127287738	0.0183668252896928	0.53818579981513	11069	1	0	0	52	47.5	2	2
ENSG00000255079	chr11	44716413	44717851	NA	NA	0.898148148148148	0.929166666666667	-0.0310185185185184	-0.0444135011192934	0.0183737605783336	0.53818579981513	24232	2	0	0	18.25	6.75	2	2
ENSG00000213262	chr1	118183434	118184261	NA	NA	0.785441468253968	0.796380090497738	-0.0109386222437692	-0.0150143301964409	0.0183870059639735	0.53818579981513	29972	2	0	0	50.75	28.75	2	2
ENSG00000271705	chr14	81467510	81468130	RPL17P3	NA	0.298245614035088	0.08125	0.216995614035088	1.75618390296362	0.018428888361553	0.53818579981513	320	1	0	0	15.5	13	2	2
ENSG00000249453	chr4	23781213	23784183	NA	NA	0.148202341137124	0.369138906348209	-0.220936565211085	-2.27030273621392	0.0185610688609094	0.53818579981513	321	2	0	0	39.5	22.75	2	2
ENSG00000184650	chr17	8243182	8249364	ODF4	146852	0.75673374567429	0.679890643125937	0.0768431025483524	0.948009762715651	0.0186056879567073	0.53818579981513	3262	6	0	0	24.4166666666667	12.5833333333333	2	2
ENSG00000235258	chr2	113043634	113043999	NA	NA	0.951041666666667	1	-0.0489583333333333	-0.0735588721460024	0.0186199408482834	0.53818579981513	19715	2	0	0	16	7.25	2	2
ENSG00000238249	chr1	8953468	8954210	HMGN2P17	NA	0.796913580246914	0.926322751322751	-0.129409171075838	-0.217745627046263	0.0186743642091185	0.53818579981513	7870	9	0	0	10.1111111111111	6.55555555555556	2	2
ENSG00000230568	chr20	3470176	3471652	SF3A3P1	NA	0.842769930765455	0.952777777777778	-0.110007847012323	-0.17373015261612	0.0187052315738293	0.53818579981513	10274	3	0	0	19.1666666666667	8.33333333333333	2	2
ENSG00000259607	chr8	28924796	28925971	NA	NA	0.965444851769605	0.987372448979592	-0.0219275972099871	-0.0332425779683761	0.0187194254205984	0.53818579981513	26260	7	0	0	41.8571428571429	21.8571428571429	2	2
ENSG00000228937	chr2	158817922	158819400	NA	NA	0.590157211209843	0.398765756302521	0.191391454907322	0.838367925961002	0.0188051539564365	0.53818579981513	848	2	0	0	27.75	13.75	2	2
ENSG00000170955	chr11	6340176	6341877	PRKCDBP	112464	0.297635611843022	0.129348415249483	0.168287196593539	2.16458509805486	0.0191733109446114	0.53818579981513	698	100	0	0	36.915	24.96	2	2
ENSG00000256896	chr12	17536286	17537581	PSMC1P8	NA	0.814322377501725	0.872222222222222	-0.0578998447204969	-0.0849853295946343	0.0191967677473646	0.53818579981513	18191	2	0	0	19.5	12	2	2
ENSG00000241101	chr3	64089146	64091732	PRICKLE2-AS2	100874242	0.824975624033438	0.896710567133591	-0.0717349431001528	-0.118786159848934	0.0192882604874828	0.53818579981513	14394	4	0	0	75.75	41.25	2	2
ENSG00000236389	chr6	135027198	135028487	NA	101928277	0.0887684898520812	0.0404761904761905	0.0482922993758907	1.68112370798444	0.0194545859714638	0.53818579981513	5977	2	0	0	50.5	19.75	2	2
ENSG00000215347	chr22	42397073	42397970	SLC25A5P1	NA	0.730273647306831	0.84688432314624	-0.116610675839409	-0.60911184617327	0.0194618862012016	0.53818579981513	1598	11	0	0	29.5	18.9545454545455	2	2
ENSG00000118849	chr3	158414681	158450485	RARRES1	5918	0.439861543277346	0.576452712117885	-0.136591168840539	-1.85833182209137	0.019489972981887	0.53818579981513	1131	100	0	0	42.515	25.415	2	2
ENSG00000269531	chr12	80198742	80202321	NA	NA	0.976204072109244	0.992957746478873	-0.0167536743696288	-0.0243586076396547	0.0195700348175614	0.53818579981513	27982	2	0	0	102.75	55.25	2	2
ENSG00000224324	chr7	158415880	158416141	THAP5P1	NA	0.766468081594591	0.898747854400028	-0.132279772805438	-0.226071593483093	0.0198114592286735	0.53818579981513	7492	6	0	0	36.6666666666667	23.5833333333333	2	2
ENSG00000224494	chr1	81892141	81893290	HNRNPA3P14	NA	0.921067589913187	0.935606060606061	-0.0145384706928734	-0.0207685547804643	0.0202632296068729	0.53818579981513	28706	2	0	0	32.5	19.5	2	2
ENSG00000225310	chr3	3026915	3027259	DNAJC19P4	NA	0.658333333333333	0.427601809954751	0.230731523378582	0.610949125605914	0.0203755408702187	0.53818579981513	1534	1	0	0	20.5	15	2	2
ENSG00000223433	chr2	208519505	208519675	NA	NA	0.883134920634921	0.958333333333333	-0.0751984126984127	-0.115509185123114	0.0203948916742836	0.53818579981513	14706	3	0	0	8.83333333333333	9.16666666666667	2	2
ENSG00000258792	chr14	90095265	90109015	NA	NA	0.83400974025974	0.881481481481481	-0.0474717412217412	-0.0833534105348449	0.0203985004889577	0.53818579981513	18402	3	0	0	17.8333333333333	10.3333333333333	2	2
ENSG00000246877	chr15	76020011	76030964	DNM1P35	100128285	0.0822789036905506	0.0260514736035569	0.0562274300869937	1.76701565913418	0.0204359807667352	0.53818579981513	4982	24	0	0	28.6875	18.2291666666667	2	2
ENSG00000223631	chr2	132160474	132166622	LINC01120	NA	0.506667403803627	0.633333333333333	-0.126665929529707	-0.324364836675632	0.0204611497292704	0.53818579981513	4504	2	0	0	16.75	9	2	2
ENSG00000266495	chr18	20837128	20840318	NA	NA	0.0228687862640525	0.0136823752106144	0.00918641105343813	0.559004330211743	0.0205007890917462	0.53818579981513	19370	7	0	0	74.3571428571429	40.0714285714286	2	2
ENSG00000256281	chr11	115403040	115403671	NA	NA	0.530795454545455	0.371794871794872	0.159000582750583	2.63915024178205	0.0205149469380214	0.53818579981513	820	2	0	0	34.25	16.5	2	2
ENSG00000230133	chr20	24180403	24205224	NA	400839	0.0977564102564103	0.194240196078431	-0.0964837858220211	-2.04652217900191	0.0205320621447267	0.53818579981513	2239	2	0	0	20.5	17	2	2
ENSG00000213400	chr2	85101820	85102144	RPL12P18	NA	0.989463176574978	0.857222222222222	0.132240954352756	0.208461483090224	0.0206501938015004	0.53818579981513	8304	2	0	0	29.75	18.25	2	2
ENSG00000227678	chr6	130454555	130465515	NA	NA	0.976065307897093	0.964342948717949	0.0117223591791439	0.0202272618959316	0.0209168561110928	0.53818579981513	28836	4	0	0	38.375	24	2	2
ENSG00000259418	chr15	45333914	45350905	NA	NA	0.771685340802988	0.85	-0.0783146591970122	-0.119621931080791	0.0210775501927384	0.53818579981513	14328	2	0	0	14.25	7	2	2
ENSG00000203857	chr1	120049821	120057681	HSD3B1	3283	0.485909886416263	0.547895035207065	-0.0619851487908023	0.0782623264173265	0.0210880141047403	0.53818579981513	19058	3	0	0	44.5	28	2	2
ENSG00000228337	chr3	50722982	50723222	NA	NA	0.843205574912892	0.693333333333333	0.149872241579559	0.278684799294429	0.021132284715558	0.53818579981513	5637	1	0	0	41.5	27.5	2	2
ENSG00000225869	chr5	143131655	143132269	NA	NA	0.969820384294068	0.992063492063492	-0.0222431077694236	-0.0331656019989202	0.0211845229302462	0.53818579981513	26276	3	0	0	26.5	19.1666666666667	2	2
ENSG00000238996	chr9	94907365	94907468	NA	NA	0.941798941798942	0.986111111111111	-0.0443121693121693	-0.0659860650097532	0.0213297170786734	0.53818579981513	20717	3	0	0	20.1666666666667	9.33333333333333	2	2
ENSG00000230107	chr22	42834029	42842201	NA	NA	0.00694444444444444	0.0324074074074074	-0.025462962962963	-0.599347056972658	0.0214157968270092	0.53818579981513	10922	3	0	0	18.5	11	2	2
ENSG00000237618	chr10	113082536	113083155	BTBD7P2	NA	0.251748251748252	0.422222222222222	-0.170473970473971	-0.723593347422307	0.0214299583877109	0.53818579981513	1124	1	0	0	12	7	2	2
ENSG00000258745	chr14	51378944	51380076	NA	NA	0.993627450980392	0.978245464852608	0.0153819861277845	0.0226509061263806	0.0214351264818869	0.53818579981513	28325	3	0	0	39.1666666666667	24.5	2	2
ENSG00000249244	chr4	120312986	120316490	NA	NA	0.203311602738345	0.0790842805144835	0.124227322223861	1.70274929431321	0.0214573684960379	0.53818579981513	1404	14	0	0	35.7857142857143	22.3571428571429	2	2
ENSG00000233427	chr1	29196995	29203848	NA	NA	0.0155797101449275	0	0.0155797101449275	0.834781346837624	0.0214907803491683	0.53818579981513	14916	3	0	0	26	12.5	2	2
ENSG00000227638	chr9	91025444	91026378	HNRNPA1P14	NA	0.982758620689655	0.784027777777778	0.198730842911877	0.3225663348576	0.0215942310039413	0.53818579981513	4546	2	0	0	23.25	12	2	2
ENSG00000253820	chr14	107142534	107142579	IGHVII-67-1	NA	0.0679824561403509	0.439393939393939	-0.371411483253588	-2.52675916843115	0.0216364993031631	0.53818579981513	358	1	0	0	21.5	10	2	2
ENSG00000250433	chr3	140224453	140227631	CLSTN2-AS1	101927808	0.792129439188263	0.885416666666667	-0.093287227478404	-0.149298109558773	0.0217093421910211	0.53818579981513	11856	2	0	0	14.75	9.75	2	2
ENSG00000256280	chr11	63602139	63602415	NA	NA	0.87437917477922	0.928855567805349	-0.0544763930261293	-0.0909316881214378	0.021737719144197	0.53818579981513	17480	4	0	0	53.25	28.5	2	2
ENSG00000226723	chr1	192215838	192216617	NA	NA	0.476039878316918	0.621159069688481	-0.145119191371563	-0.297537850090375	0.0217976141519709	0.53818579981513	5125	3	0	0	16.3333333333333	13.1666666666667	2	2
ENSG00000163254	chr2	208992861	208994554	CRYGC	1420	0.943987012785813	0.967740907007768	-0.0237538942219559	-0.03520780419266	0.0218036186005888	0.53818579981513	25891	23	0	0	31.195652173913	16.7391304347826	2	2
ENSG00000249102	chr5	33009100	33025830	NA	NA	0.362109713382423	0.53015580070392	-0.168046087321498	-0.739120106690943	0.021810206554144	0.53818579981513	1082	7	0	0	44.7857142857143	27	2	2
ENSG00000269066	chr19	17206228	17210117	NA	NA	0.180005611665583	0.12118863731767	0.0588169743479132	1.02428049402321	0.021814536624831	0.53818579981513	4699	3	0	0	81.8333333333333	36.3333333333333	2	2
ENSG00000237774	chr12	95519536	95520165	NA	NA	0.980257936507936	0.973981900452489	0.0062760360554478	0.00959911264158176	0.0219950589013984	0.53818579981513	31176	3	0	0	38.5	25.3333333333333	2	2
ENSG00000221366	chr22	20073581	20073665	MIR1306	100302197	0.893413613057324	0.953114318558847	-0.0597007055015233	-0.0941512663167378	0.0220570344490446	0.53818579981513	17073	4	0	0	75.625	39.625	2	2
ENSG00000228367	chr5	75216495	75217485	NA	NA	0.681296925459237	0.714656367597544	-0.033359442138307	-0.0502293197466301	0.0220751680617052	0.53818579981513	23249	3	0	0	34.6666666666667	19.8333333333333	2	2
ENSG00000248416	chr4	716064	717823	NA	NA	0.907727345759717	0.930216905537937	-0.0224895597782197	-0.0294574907059648	0.0222157890121814	0.53818579981513	26997	66	0	0	27.2878787878788	11.5454545454545	2	2
ENSG00000225091	chr20	37055952	37056085	SNORA71A	26777	0.861646953604674	0.788771379764027	0.0728755738406474	0.165277368499115	0.0222465338977912	0.53818579981513	10772	4	0	0	32.25	16.375	2	2
ENSG00000213972	chr6	25272428	25273979	NA	NA	0.208333333333333	0.55	-0.341666666666667	-1.35889442124131	0.0223029654905191	0.53818579981513	370	1	0	0	16	6.5	2	2
ENSG00000251324	chr5	72750012	72768721	NA	NA	0.125928649552234	0.114620183737831	0.0113084658144029	0.792460802223281	0.022327727524344	0.53818579981513	17621	4	0	0	63.875	39.875	2	2
ENSG00000242963	chr12	130701352	130701702	NA	NA	0.887022397891963	0.922440087145969	-0.0354176892540064	-0.0532583139273578	0.0223829293741282	0.53818579981513	22735	3	0	0	18	11	2	2
ENSG00000229798	chr2	74533855	74535135	KRT18P26	NA	0.908884803921569	1	-0.0911151960784314	-0.13925740047844	0.02255419265126	0.53818579981513	12647	2	0	0	16.25	8	2	2
ENSG00000230633	chr13	32872291	32872849	NA	NA	0.829761904761905	0.884444444444444	-0.0546825396825397	-0.0800903365269175	0.0225881026159171	0.53818579981513	18839	2	0	0	25.25	18	2	2
ENSG00000237534	chr13	69796478	69866286	LINC00383	NA	0.464285714285714	0.779352226720648	-0.315066512434934	-0.734912792492058	0.0226307355349822	0.53818579981513	1092	1	0	0	28	16	2	2
ENSG00000234437	chr1	169411876	169429690	NA	101930556	0.256944444444444	0.317063492063492	-0.0601190476190476	0.822561647005034	0.0226448544058231	0.53818579981513	4549	3	0	0	15.3333333333333	8.83333333333333	2	2
ENSG00000268965	chr17	76422409	76422834	NA	NA	0.929081466939711	0.959578369553415	-0.0304969026137036	-0.0469789738865908	0.0227093959371531	0.53818579981513	23789	10	0	0	45.25	31.7	2	2
ENSG00000232263	chr21	31661463	31661832	KRTAP25-1	100131902	0.224293083646321	0.452795704454101	-0.22850262080778	-0.988490515688145	0.0227287304837904	0.53818579981513	624	2	0	0	119.5	80.75	2	2
ENSG00000229974	chr7	134832797	134832916	NA	NA	0.0126306993882636	0.014916810097533	-0.00228611070926936	0.176506994101718	0.0227420644539743	0.53818579981513	28852	2	0	0	141.75	71.25	2	2
ENSG00000234274	chr20	34438596	34438837	COX7BP2	NA	0.75	0.8875	-0.1375	-0.239912520379466	0.0227662359540618	0.53818579981513	6921	1	0	0	18	13	2	2
ENSG00000264563	chr5	128433381	128433459	MIR4633	100616175	0.949142286544247	0.973000311235605	-0.023858024691358	-0.0355307130835807	0.0227784097824397	0.53818579981513	25845	3	0	0	22.6666666666667	15.3333333333333	2	2
ENSG00000207574	chr8	145019359	145019447	MIR661	724031	0.964583333333333	1	-0.0354166666666667	-0.0524510916503649	0.0229213543384278	0.53818579981513	22866	2	0	0	16.25	9.25	2	2
ENSG00000212768	chr15	35270552	35272268	NA	NA	0.649616368286445	0.732057416267943	-0.0824410479814975	-0.169903619376071	0.0229852548231338	0.53818579981513	10485	1	0	0	28.5	20.5	2	2
ENSG00000140263	chr15	45315302	45369383	SORD	6652	0.416929812393817	0.26643994581773	0.150489866576087	1.80295766202544	0.023012359762819	0.53818579981513	920	19	0	0	27.8421052631579	13.6578947368421	2	2
ENSG00000268049	chr19	58869365	58870969	NA	NA	0.871801797106675	0.820220588235294	0.0515812088713811	0.112039239863275	0.0232973721438789	0.53818579981513	15057	4	0	0	35.125	19	2	2
ENSG00000253831	chr1	157061836	157069600	ETV3L	440695	0.892877152610189	0.87528705175764	0.0175901008525493	0.029349967951987	0.0233898491256749	0.53818579981513	27021	3	0	0	38.6666666666667	17.1666666666667	2	2
ENSG00000229608	chr22	43180468	43183106	GOLGA2P4	NA	0.873489752577847	0.811727161727162	0.0617625908506854	0.149091350875981	0.0234813606380153	0.53818579981513	11873	11	0	0	15.3636363636364	9.54545454545454	2	2
ENSG00000199753	chr17	62223443	62223512	SNORD104	692227	0.0102035353861631	0.00303030303030303	0.00717323235586011	0.681002868503867	0.0236293834722507	0.53818579981513	21405	3	0	0	99.3333333333333	62.1666666666667	2	2
ENSG00000226421	chr7	32511125	32512021	SLC25A5P5	NA	0.784720542615279	0.813150183150183	-0.0284296405349037	-0.151868713050146	0.0236539905643437	0.53818579981513	11667	5	0	0	21.1	9	2	2
ENSG00000223510	chr17	14138990	14140179	CDRT15	146822	0.864647854842921	0.896262775214981	-0.0316149203720599	-0.0837725062048174	0.0237434686851959	0.53818579981513	18350	8	0	0	35.875	19.125	2	2
ENSG00000214975	chr6	24976647	24977210	PPIAP29	NA	0.874182906057218	0.863397435897436	0.0107854701597823	0.0251373210732676	0.0237736881383957	0.53818579981513	27811	5	0	0	52.4	22	2	2
ENSG00000268365	chr1	240629183	240643504	NA	NA	0.951576387578549	0.935309121772536	0.0162672658060131	0.0260071811274624	0.0240121573457676	0.53818579981513	27664	4	0	0	55.875	32.5	2	2
ENSG00000250292	chr4	184301498	184302858	NA	NA	0.656591521223874	0.731630036630037	-0.0750385154061625	-0.0993617921098146	0.0240180027674419	0.53818579981513	16437	5	0	0	19.2	13.6	2	2
ENSG00000260115	chr16	61952225	61974601	NA	NA	0.410885885885886	0.764291264291264	-0.353405378405378	-0.875743665908734	0.0240894166569678	0.53818579981513	778	2	0	0	41.25	24	2	2
ENSG00000268184	chr19	21951574	21976662	NA	NA	0.714285714285714	0.486842105263158	0.227443609022556	2.7464140328814	0.0242821751250709	0.53818579981513	395	2	0	0	17.5	13.75	2	2
ENSG00000205328	chr12	55794214	55795289	OR6C65	403282	0.349856766230706	0.545862417981293	-0.196005651750587	-0.538730234318209	0.0243313824190122	0.53818579981513	1925	2	0	0	99	58	2	2
ENSG00000251342	chr5	75374491	75375588	NA	NA	0.221153846153846	0.105555555555556	0.115598290598291	1.00026674587131	0.0244151064960454	0.53818579981513	1629	1	0	0	27	14	2	2
ENSG00000213118	chr6	134714280	134715038	CHCHD2P4	NA	0.90304637176626	0.964384192716308	-0.0613378209500481	-0.0951173979689041	0.0245097427229379	0.53818579981513	16939	7	0	0	34.5	19.7142857142857	2	2
ENSG00000155428	chr7	72430016	72439997	TRIM74	378108	0.912050075592053	0.957483468070773	-0.0454333924787197	-0.0690863044461309	0.0246341269731077	0.53818579981513	20296	3	0	0	71.3333333333333	53.6666666666667	2	2
ENSG00000232675	chr20	19673853	19678220	NA	NA	0.900725818411728	0.939586137382437	-0.038860318970709	-0.0611955164924539	0.0249079500848081	0.53818579981513	21470	8	0	0	33.5	19.0625	2	2
ENSG00000227515	chr10	81800377	81800800	C1DP4	NA	0.752772646232166	0.552884615384615	0.199888030847551	0.457077108270561	0.0249085873791498	0.53818579981513	2600	2	0	0	33.25	22.25	2	2
ENSG00000229330	chr17	64672490	64673522	NA	NA	0.219555209147923	0.0604937502547419	0.159061458893181	2.20217386208487	0.0250036894820939	0.53818579981513	818	7	0	0	32.8571428571429	18	2	2
ENSG00000251311	chr5	116078687	116097905	NA	102467223	0.278640137046207	0.595032111579902	-0.316391974533696	-1.14334519678113	0.0250389109824456	0.53818579981513	461	8	0	0	66.625	51	2	2
ENSG00000242094	chr3	71619406	71623608	FOXP1-IT1	NA	0.948370685028655	0.915628815628816	0.0327418693998391	0.056530413866059	0.0250416379144412	0.53818579981513	22184	3	0	0	32.3333333333333	21.1666666666667	2	2
ENSG00000214389	chr7	98015113	98015896	RPS3AP26	NA	0.942380952380952	0.98578431372549	-0.0434033613445378	-0.0695538828270661	0.0250779946244277	0.53818579981513	20228	5	0	0	20	12.4	2	2
ENSG00000241319	chr3	81661389	81661956	SETP6	NA	0.904549317097407	0.891630457410256	0.0129188596871506	0.0183540610278918	0.0250848159997587	0.53818579981513	29251	5	0	0	54.9	32.8	2	2
ENSG00000258290	chr12	90313214	90313553	NA	NA	0.581439908934188	0.582177977251507	-0.000738068317318569	0.044574437229977	0.0251152788369472	0.53818579981513	31835	5	0	0	20.7	12.2	2	2
ENSG00000264748	chr5	56777647	56777730	NA	NA	0.703093313902137	0.888139638139638	-0.185046324237501	-0.348713487692853	0.0251488711024969	0.53818579981513	4014	2	0	0	72.25	39.75	2	2
ENSG00000205809	chr12	10579453	10594899	KLRC2	3822	0.685978950357908	0.715391009415489	-0.0294120590575808	-0.0849264210702028	0.025209218080341	0.53818579981513	18200	7	0	0	55	37.6428571428571	2	2
ENSG00000264630	chr17	64394187	64412972	NA	101928001	0.524894211495426	0.5434701532128	-0.0185759417173743	-0.252677055890909	0.0252228776980897	0.53818579981513	13471	6	0	0	31.6666666666667	17.0833333333333	2	2
ENSG00000234457	chr7	36345240	36345513	NA	NA	1	0.858333333333333	0.141666666666667	0.237494829348012	0.0252649147535572	0.53818579981513	7016	2	0	0	10.75	5.5	2	2
ENSG00000251045	chr5	134984273	134989624	NA	340074	0.481042393237515	0.35831299253413	0.122729400703385	1.05423245803224	0.0254161665605398	0.53818579981513	1438	3	0	0	46.6666666666667	23.5	2	2
ENSG00000165121	chr9	88430881	88464426	NA	NA	0.928995071406865	0.973604567263175	-0.0446094958563102	-0.0672721219029402	0.0254380418784523	0.53818579981513	20524	6	0	0	94.3333333333333	51.5833333333333	2	2
ENSG00000234206	chr6	107831007	107832925	NA	NA	0.939996061058082	0.948224283935695	-0.00822822287761269	-0.0117488618999633	0.0254439533163208	0.53818579981513	30698	5	0	0	82.4	49	2	2
ENSG00000232965	chr10	81303843	81304112	RPS12P18	NA	0.852280701754386	0.944272445820433	-0.0919917440660475	-0.146243623865974	0.0257450156734716	0.53818579981513	12090	1	0	0	53.5	36	2	2
ENSG00000256577	chr12	312808	314189	NA	NA	0.34876122829325	0.491525468988078	-0.142764240694828	-1.42240698677961	0.0257576032853121	0.53818579981513	1034	22	0	0	53.5909090909091	29.3409090909091	2	2
ENSG00000220323	chr1	149814608	149815100	HIST2H2BD	NA	0.023046398046398	0.0327380952380952	-0.00969169719169719	-0.249849777028005	0.0257670372753709	0.53818579981513	18911	3	0	0	24.5	18.3333333333333	2	2
ENSG00000232271	chr20	7050261	7127303	NA	NA	0.923835125448029	0.745726495726496	0.178108629721533	0.305303650916906	0.0258417329522188	0.53818579981513	4936	1	0	0	33.5	15.5	2	2
ENSG00000264875	chr8	117886967	117887039	MIR3610	100500914	0.0479769852480639	0.0220814146365617	0.0258955706115022	0.905082632876279	0.0260205990162346	0.53818579981513	10764	8	0	0	41.5	25.625	2	2
ENSG00000225442	chr17	16979352	16981066	MPRIP-AS1	NA	0.96137756173402	0.959908203355784	0.00146935837823554	0.00315158679119396	0.0260664175657418	0.53818579981513	32651	5	0	0	49.3	25.2	2	2
ENSG00000204683	chr10	21414692	21435488	C10orf113	387638	0.940267198151242	0.916260822510823	0.0240063756404198	0.0378651520053753	0.0261724739691434	0.53818579981513	25390	4	0	0	23.625	10.875	2	2
ENSG00000253932	chr8	13196083	13200263	NA	101930149;101930286	0.872302972121813	0.905074786324786	-0.0327718142029736	-0.0594847456225469	0.0261905338637683	0.53818579981513	21722	3	0	0	50.6666666666667	32.8333333333333	2	2
ENSG00000188050	chr7	122337766	122339210	RNF133	168433	0.558548461819333	0.604663586409407	-0.0461151245900737	0.439627200189458	0.0262959215270504	0.53818579981513	6280	8	0	0	53.8125	34.875	2	2
ENSG00000216133	chr8	145619364	145619445	MIR939	100126351	0.983730158730159	0.962527056277056	0.0212031024531025	0.0317704212770033	0.0263317187886971	0.53818579981513	26556	3	0	0	22.1666666666667	12.1666666666667	2	2
ENSG00000234279	chr2	239628965	239649421	NA	NA	0.109992752536612	0.147564434022767	-0.0375716814861552	-1.1303819538073	0.0263657610700304	0.53818579981513	7786	3	0	0	36.5	21.3333333333333	2	2
ENSG00000225750	chr1	29471006	29473506	NA	NA	0.593240848910763	0.635029327770394	-0.0417884788596312	-0.075463745112189	0.0263956268300781	0.53818579981513	19442	4	0	0	62.5	32.375	2	2
ENSG00000220514	chr6	153989724	153989993	NA	NA	0.431161489596449	0.742871256493196	-0.311709766896748	-0.808679832842807	0.0265678741964125	0.53818579981513	903	3	0	0	54.6666666666667	36.8333333333333	2	2
ENSG00000249593	chr5	138348336	138386892	NA	NA	0.935201637717622	0.937205261005861	-0.00200362328823848	-0.00483150906466204	0.0266093907379056	0.53818579981513	32298	3	0	0	33.6666666666667	23.6666666666667	2	2
ENSG00000256569	chr12	121159310	121161442	NA	NA	0.944598200849523	0.980751391465677	-0.0361531906161544	-0.0540547455994277	0.0266503473284949	0.53818579981513	22611	7	0	0	36.2142857142857	16.3571428571429	2	2
ENSG00000239801	chr3	57614537	57640645	NA	NA	0.947826427321497	0.897791877083579	0.0500345502379181	0.0897266891552554	0.026666112888908	0.53818579981513	17629	10	0	0	34.55	23.15	2	2
ENSG00000212529	chr5	171679338	171679482	NA	NA	0.944565217391304	0.916666666666667	0.0278985507246376	0.0484480511387187	0.0267752066650224	0.53818579981513	23522	2	0	0	23.5	13.25	2	2
ENSG00000259330	chr15	40617417	40618916	LINC00984	NA	0.844348659003831	0.728110599078341	0.11623805992549	0.210987945652732	0.026981236239105	0.53818579981513	8185	1	0	0	79.5	55.5	2	2
ENSG00000237991	chr1	237144637	237145008	RPL35P1	NA	0.4109326625387	0.198015873015873	0.212916789522827	1.5797203502806	0.0272028545613491	0.53818579981513	433	4	0	0	14.25	7	2	2
ENSG00000268024	chr17	32581900	32582306	NA	NA	0.0196442011321726	0.0253931288413066	-0.00574892770913406	0.102585356309426	0.0272833235019462	0.53818579981513	23208	7	0	0	74.3571428571429	42.5	2	2
ENSG00000211792	chr14	22392239	22392827	TRAV14DV4	NA	0.40994623655914	0.280792420327304	0.129153816231836	0.5302149742192	0.0273815759081289	0.53818579981513	1991	1	0	0	61	35	2	2
ENSG00000196243	chr12	91311800	91342446	LINC00615	439916	0.182973191579428	0.2277535965345	-0.0447804049550726	0.0345089409797348	0.0274451607220152	0.53818579981513	26032	6	0	0	34.1666666666667	21.9166666666667	2	2
ENSG00000213872	chr3	25790979	25791387	NA	NA	0.985038807189543	0.982171052631579	0.00286775455796354	0.00432629091427984	0.0274489180555625	0.53818579981513	32405	4	0	0	26.75	15.875	2	2
ENSG00000241965	chr5	85058377	85058956	RPS2P25	NA	0.742957884413802	0.601572667890402	0.1413852165234	0.148286753161826	0.0274584444415824	0.53818579981513	11931	4	0	0	35.625	23.875	2	2
ENSG00000241621	chr10	30653339	30663315	GOLGA2P6	NA	0.71812725090036	0.694119769119769	0.024007481780591	-0.51602807089834	0.0274768442949043	0.53818579981513	11407	7	0	0	13.4285714285714	9.57142857142857	2	2
ENSG00000071991	chr18	64168320	64271375	CDH19	28513	0.277132985169369	0.266404428904429	0.0107285562649404	-0.0991046560565505	0.0275257870898971	0.53818579981513	18065	2	0	0	34.25	18.25	2	2
ENSG00000256917	chr12	68881467	68881643	NA	NA	0.353846153846154	0.174242424242424	0.17960372960373	0.981723261113171	0.0275510897404599	0.53818579981513	628	1	0	0	14	8.5	2	2
ENSG00000224858	chr3	37058011	37058505	RPL29P11	NA	0.94035409035409	1	-0.0596459096459096	-0.0888459495902315	0.0275625107978378	0.53818579981513	17732	3	0	0	10.6666666666667	6.5	2	2
ENSG00000207776	chr1	3477259	3477354	MIR551A	693135	0.319360644445229	0.182895807895808	0.136464836549421	1.63817690627513	0.0275968780114722	0.53818579981513	1134	3	0	0	29.5	11.3333333333333	2	2
ENSG00000230051	chr22	27727748	27775226	NA	NA	0.55	0.242857142857143	0.307142857142857	1.14710429403221	0.0276171074602392	0.53818579981513	458	1	0	0	11	6	2	2
ENSG00000251321	chr4	80748625	80798924	PCAT4	118425	0.343286163522013	0.563304582526551	-0.220018419004538	-0.772032361560606	0.027829257991616	0.53818579981513	986	2	0	0	85.5	46.5	2	2
ENSG00000257725	chr12	90341470	90343503	NA	NA	0.643840579710145	0.757320319432121	-0.113479739721976	-0.23089004070284	0.0278976903130259	0.53818579981513	7298	1	0	0	84.5	47.5	2	2
ENSG00000223982	chr1	231611702	231612034	SNRPD2P2	645339	0.785488880285628	0.831992337164751	-0.0465034568791227	-0.0891086199261176	0.0279033089646819	0.53818579981513	17703	3	0	0	25.1666666666667	20.3333333333333	2	2
ENSG00000207832	chr22	23198720	23198813	NA	NA	0.68554625199362	0.888888888888889	-0.203342636895269	-0.370683997249579	0.0280824444670196	0.53818579981513	3651	2	0	0	14.25	8	2	2
ENSG00000254992	chr11	118193504	118193798	NA	NA	0.913225307171996	0.94326632407006	-0.0300410168980639	-0.0473362335872511	0.0281024164753873	0.53818579981513	23714	15	0	0	77.7666666666667	47.3	2	2
ENSG00000248621	chr4	141521555	141521729	NA	NA	0.727131782945736	0.646086956521739	0.0810448264239974	0.168035524929903	0.0281092900234424	0.53818579981513	10601	1	0	0	44	24	2	2
ENSG00000253351	chr8	96219235	96228602	NA	619344	0.735733261238703	0.749480673307763	-0.0137474120690607	-0.0202539042065686	0.0281369379057777	0.53818579981513	28825	7	0	0	37.5714285714286	21.7857142857143	2	2
ENSG00000211728	chr7	142131412	142131918	TRBV5-6	NA	0.833333333333333	0.875	-0.0416666666666665	-0.0695744761098432	0.0282027929160142	0.53818579981513	20224	1	0	0	15	12	2	2
ENSG00000248340	chr4	26875183	26875971	NA	NA	0.944224630270669	0.969934640522876	-0.0257100102522071	-0.0403739908448774	0.0282637457365286	0.53818579981513	24942	4	0	0	49.75	32.125	2	2
ENSG00000205333	chr8	87669616	87672521	GOLGA2P1	NA	0.488118611520146	0.275946275946276	0.21217233557387	1.46326212066167	0.0283712895402396	0.53818579981513	454	3	0	0	19.8333333333333	11.3333333333333	2	2
ENSG00000235593	chr3	29968302	29975647	RBMS3-AS1	NA	0.663489736070381	0.760952380952381	-0.0974626448819997	-0.194985793338166	0.0286888870311737	0.53818579981513	9010	1	0	0	37.5	23	2	2
ENSG00000261552	chr16	29000461	29002099	NA	NA	0.943964864243262	0.944474047194635	-0.000509182951373588	0.00105282989255514	0.0287863951257933	0.53818579981513	33131	10	0	0	25.55	13.55	2	2
ENSG00000213078	chr6	157787022	157787955	NA	NA	0.486706349206349	0.7	-0.213293650793651	-0.507949790156159	0.028971307254778	0.53818579981513	2145	2	0	0	11.5	9	2	2
ENSG00000235914	chr20	14864899	14910161	MACROD2-AS1	100379174	0.720352296183498	0.600148762868061	0.120203533315437	0.175634926878973	0.0291796841973885	0.53818579981513	10145	9	0	0	22.5	12.5555555555556	2	2
ENSG00000236366	chr6	142847592	142959026	NA	153910	0.881228146853147	0.9375	-0.0562718531468531	-0.0851960446438428	0.029243127717121	0.53818579981513	18171	2	0	0	14.25	8	2	2
ENSG00000175749	chr5	102368080	102368735	EIF3KP1	NA	0.456842105263158	0.30952380952381	0.147318295739348	0.547011247436055	0.0292655408203485	0.53818579981513	1866	1	0	0	22	9.5	2	2
ENSG00000230287	chr1	100714646	100714873	NA	NA	0.0646772622269761	0.0692794705294705	-0.00460220830249447	-0.201690246511444	0.0294347825940319	0.53818579981513	24802	4	0	0	54.375	23.875	2	2
ENSG00000269910	chr14	104160853	104161387	NA	NA	0.946765917066174	0.95003814489881	-0.0032722278326352	-0.0024162252538559	0.0294733405052904	0.53818579981513	32816	13	0	0	61.5769230769231	28.6153846153846	2	2
ENSG00000269940	chr14	104160897	104161507	NA	NA	0.946765917066174	0.95003814489881	-0.0032722278326352	-0.0024162252538559	0.0294733405052904	0.53818579981513	32816	13	0	0	61.5769230769231	28.6153846153846	2	2
ENSG00000185432	chr12	51317255	51326300	METTL7A	25840	0.18764449331215	0.17506780594517	0.0125766873669795	0.832503564849054	0.0295983294678787	0.53818579981513	16680	13	0	0	48.2307692307692	30.1923076923077	2	2
ENSG00000236583	chr8	100245276	100246687	NA	NA	0.873190235690236	0.890628978864273	-0.0174387431740373	-0.0249223777992042	0.0296098173696615	0.53818579981513	27854	3	0	0	19.8333333333333	14.5	2	2
ENSG00000200685	chr11	13708097	13708205	NA	NA	0.801346801346801	0.675581395348837	0.125765405997964	0.242990751038006	0.0296513965028124	0.53818579981513	6795	1	0	0	60	36.5	2	2
ENSG00000218226	chr6	159030738	159042668	TATDN2P2	102465694	0.86162856751092	0.911111111111111	-0.0494825436001907	-0.0759280792373216	0.0298054466908919	0.53818579981513	19366	4	0	0	14.75	10.25	2	2
ENSG00000196420	chr1	153509623	153514241	S100A5	6276	0.778901264285993	0.816124964888733	-0.0372237006027402	0.299176182237738	0.0298205451778139	0.53818579981513	7851	11	0	0	58.7272727272727	34.7727272727273	2	2
ENSG00000249745	chr4	41844171	41845967	HMGB1P28	NA	0.628787878787879	0.788888888888889	-0.16010101010101	-0.322657926718224	0.0298655602742413	0.53818579981513	4545	1	0	0	18.5	9.5	2	2
ENSG00000263834	chr5	1063011	1063089	MIR4635	100616479	0.74536177043917	0.332539682539683	0.412822087899487	1.26051166562119	0.029879146939865	0.53818579981513	470	3	0	0	18.1666666666667	7.5	2	2
ENSG00000216436	chr6	25732725	25733055	HIST1H2APS1	387319	0.0828213795589101	0.294895921699434	-0.212074542140524	-1.77944684777445	0.0299857468483258	0.53818579981513	471	23	0	0	51.8913043478261	34.8913043478261	2	2
ENSG00000235066	chr2	118752973	118770295	NA	NA	0.912526064546693	0.932285516451616	-0.0197594519049223	-0.031721752667268	0.0299984784643091	0.53818579981513	26571	20	0	0	60.325	38.525	2	2
ENSG00000249965	chr4	110476326	110476888	CDC42P4	NA	0.884995644599303	0.928971338379004	-0.0439756937797008	-0.0678681884423243	0.0300106253547332	0.53818579981513	20448	2	0	0	44.5	39	2	2
ENSG00000230852	chr6	84732774	84734272	NA	NA	0.791756513926325	0.685714285714286	0.106042228212039	0.258350604644139	0.0300260601604875	0.53818579981513	6236	2	0	0	37.25	20.25	2	2
ENSG00000183760	chr19	39574553	39602133	NA	390928	0.245877439298492	0.18710407239819	0.0587733669003019	1.14812125809529	0.0300303517293864	0.53818579981513	4704	6	0	0	24	14.3333333333333	2	2
ENSG00000266901	chr18	77462721	77463651	NA	NA	0.93937483046941	0.962760443446902	-0.0233856129774912	-0.0354195538498307	0.0301842599350816	0.53818579981513	25858	6	0	0	78.25	41.1666666666667	2	2
ENSG00000127083	chr9	95176527	95186743	OMD	4958	0.672698844172793	0.781746031746032	-0.109047187573238	-0.239677344249942	0.0302158134849449	0.53818579981513	6932	3	0	0	39.8333333333333	22.6666666666667	2	2
ENSG00000211683	chr22	23972805	23981128	NA	NA	0.793269230769231	0.834722222222222	-0.0414529914529914	-0.0863943198596276	0.0302649507803905	0.53818579981513	18024	4	0	0	11.75	10.75	2	2
ENSG00000257596	chr12	54656399	54672847	NA	NA	0.223097699575517	0.154754353592435	0.0683433459830823	0.23118073890105	0.0304012320386845	0.53818579981513	7290	2	0	0	84	49.25	2	2
ENSG00000224016	chr7	149588280	149606793	NA	101930608	0.396823977172422	0.465231259968102	-0.06840728279568	-0.412865821972418	0.0304084091943494	0.53818579981513	3846	4	0	0	31.625	21.5	2	2
ENSG00000207747	chr19	54238131	54238217	MIR518D	574489	0.939115363533968	0.826086956521739	0.113028407012229	0.2465786243127	0.0305033378444753	0.53818579981513	6660	3	0	0	28.8333333333333	18.8333333333333	2	2
ENSG00000273363	chr10	45454365	45454906	NA	NA	0.0300487016722786	0.0167004768405303	0.0133482248317483	0.830184552440222	0.0306334014800093	0.53818579981513	16176	16	0	0	43.65625	25.46875	2	2
ENSG00000225802	chr11	59022833	59026959	NA	NA	0.0985511154372303	0.248326519159852	-0.149775403722622	-2.00889534674495	0.0306965533612353	0.53818579981513	935	3	0	0	48	27.6666666666667	2	2
ENSG00000236960	chr10	19780001	19780228	NA	NA	0.763636363636364	0.926767676767677	-0.163131313131313	-0.27603568824625	0.0307068787290065	0.53818579981513	5711	1	0	0	21	14.5	2	2
ENSG00000253981	chr8	8093525	8102189	ALG1L13P	NA	0.204613095238095	0.36875	-0.164136904761905	-0.842513257259684	0.0307201953782665	0.53818579981513	835	2	0	0	18.5	12.75	2	2
ENSG00000238621	chr6	26988114	26988226	TRNAI2	NA	0.0122311478065725	0.00939136872845164	0.00283977907812089	0.400477774994926	0.0307727448838694	0.53818579981513	27781	8	0	0	109.75	52.25	2	2
ENSG00000272966	chr2	203201462	203201923	NA	NA	0.987672361699317	0.983449512861278	0.00422284883803988	0.0062015341291022	0.0308489586130869	0.53818579981513	31940	3	0	0	78.8333333333333	43.3333333333333	2	2
ENSG00000270005	chr12	124420169	124420753	NA	NA	0.905009506889856	0.924913658645276	-0.0199041517554204	-0.0304196038256632	0.030882337157254	0.53818579981513	26809	4	0	0	106.75	58.625	2	2
ENSG00000205424	chr21	47247875	47256333	NA	100129027	0.828125	0.700487012987013	0.127637987012987	0.256265153511807	0.0309020343744198	0.53818579981513	6321	2	0	0	16.75	11.75	2	2
ENSG00000233224	chr6	27860477	27860963	HIST1H2AM	8329;8330;8332;8336;8969;85235	0.018942557962601	0.0131930502586595	0.00574950770394151	0.369861781938196	0.0309067115567206	0.53818579981513	23206	31	0	0	56.8709677419355	39.2096774193548	2	2
ENSG00000216523	chr6	85676115	85676343	NA	NA	0.50791641909289	0.544990949596213	-0.0370745305033231	0.162269068519304	0.030912705894457	0.53818579981513	10965	3	0	0	24.6666666666667	13.1666666666667	2	2
ENSG00000240652	chr11	107779146	107779490	NA	NA	0.0524483955730086	0.0520489559460148	0.000399439626993814	-0.460397231913738	0.0310117184865672	0.53818579981513	32532	10	0	0	22.55	14.55	2	2
ENSG00000213478	chr1	51623460	51624143	CFL1P2	NA	0.841528865219381	0.866908348705336	-0.0253794834859551	-0.051627846294582	0.0310680375670361	0.53818579981513	23019	4	0	0	32.875	18.875	2	2
ENSG00000258733	chr14	86401054	86596117	NA	101928767	0.0585352986772387	0.0438616412770548	0.0146736574001838	0.249673908873497	0.0310683161929164	0.53818579981513	15408	7	0	0	30.8571428571429	23.5714285714286	2	2
ENSG00000233645	chr1	8278250	8280589	NA	NA	0.93197328145604	0.947916666666667	-0.0159433852106266	-0.0265008330106673	0.0312427039247106	0.53818579981513	27549	4	0	0	31.25	15.25	2	2
ENSG00000270123	chr5	135416160	135416286	VTRNA2-1	100126299	0.0361544680196796	0.344982678506879	-0.3088282104872	-2.74641755805002	0.031247981574287	0.53818579981513	496	8	0	0	64	44.25	2	2
ENSG00000230397	chr10	31649884	31650144	SPTLC1P1	NA	0.706389555822329	0.788332542257837	-0.0819429864355076	-0.242228548873524	0.0313392541668599	0.53818579981513	6836	4	0	0	38.375	28.5	2	2
ENSG00000264007	chr17	27948635	27949272	NA	NA	0.292215944758318	0.568181818181818	-0.2759658734235	-0.935943463398191	0.031404221644426	0.53818579981513	689	1	0	0	43	15.5	2	2
ENSG00000234003	chr19	12617063	12618844	NA	NA	0.896460511776746	0.942990870710725	-0.0465303589339784	-0.0706730862730835	0.031485500010835	0.53818579981513	20071	4	0	0	136.375	72.375	2	2
ENSG00000259117	chr14	48271129	48271404	NA	NA	0.409516409516409	0.678571428571429	-0.269055019055019	-0.686179197832139	0.0315555993931024	0.53818579981513	1266	3	0	0	11.1666666666667	8.33333333333333	2	2
ENSG00000213642	chr7	64029806	64030815	NA	NA	0.126138520870557	0.0170624392340334	0.109076081636524	2.36508850095578	0.0315713126911957	0.53818579981513	1814	82	0	0	112.006097560976	72.2256097560976	2	2
ENSG00000253943	chr8	41368759	41370040	KRT18P37	NA	0.959480266465561	0.981481481481482	-0.0220012150159209	-0.0325647625568815	0.03160558157753	0.53818579981513	26393	3	0	0	20	8.66666666666667	2	2
ENSG00000255641	chr12	10564911	10588600	NA	NA	0.64557601883529	0.663221540938932	-0.0176455221036423	-0.0563244265016405	0.0317679018989227	0.53818579981513	22225	6	0	0	19	15.5833333333333	2	2
ENSG00000266437	chr19	4445975	4446045	MIR4746	100616371	0.891503267973856	0.869047619047619	0.0224556489262371	0.0440928183587968	0.0318360707949986	0.53818579981513	24275	3	0	0	17.6666666666667	7.33333333333333	2	2
ENSG00000267105	chr19	10369785	10370721	NA	NA	0.691243263609792	0.760267857142857	-0.0690245935330654	-0.100418667102762	0.031947864675802	0.53818579981513	16310	4	0	0	18.5	8.5	2	2
ENSG00000220583	chr6	34231088	34231450	RPL35P2	NA	0.62205972025051	0.736929563492064	-0.114869843241554	-0.218535382351577	0.032034724335331	0.53818579981513	7829	8	0	0	9.4375	8.125	2	2
ENSG00000270335	chr2	62576083	62577874	NA	NA	0.888894652556624	0.915101809954751	-0.0262071573981267	-0.0391897301039926	0.0320681924553715	0.53818579981513	25152	4	0	0	26.875	14.875	2	2
ENSG00000229349	chr6	46172466	46175123	ACTG1P9	NA	0.685263176503081	0.850269763521272	-0.165006587018191	-0.327497063581748	0.03209494330128	0.53818579981513	4437	11	0	0	29.4545454545455	16.3181818181818	2	2
ENSG00000254105	chr8	74563524	74563837	VENTXP6	NA	0.919676021777471	0.937254901960784	-0.0175788801833133	-0.0260928237629142	0.0322150449209557	0.53818579981513	27645	3	0	0	20.8333333333333	13	2	2
ENSG00000232739	chr10	15279491	15283766	NA	NA	0.242247899159664	0.302631578947368	-0.0603836797877046	0.0559693558098109	0.0323234506020179	0.53818579981513	22277	2	0	0	23.25	11.75	2	2
ENSG00000249614	chr4	104882773	104958080	NA	NA	0.142617547682203	0.161552963355721	-0.0189354156735177	0.902079247494583	0.0323977604886082	0.53818579981513	13309	3	0	0	64.5	42.5	2	2
ENSG00000168634	chr20	44330655	44337456	WFDC13	164237	0.515310237117968	0.648577193938461	-0.133266956820493	-0.932709554130931	0.0323997453419057	0.53818579981513	1189	7	0	0	87.6428571428571	55.2857142857143	2	2
ENSG00000243869	chr11	9602453	9602763	RN7SL56P	NA	0.980987575394851	0.911831918081918	0.0691556573129333	0.114816972804228	0.0324174980734538	0.53818579981513	14770	4	0	0	36.125	16.875	2	2
ENSG00000229824	chr13	69228704	69229182	RPL12P34	NA	0.8	0.854947526236882	-0.0549475262368815	-0.0946907034409585	0.0324347499774575	0.53818579981513	16991	1	0	0	57.5	37.5	2	2
ENSG00000101400	chr20	31995761	32031698	SNTA1	6640	0.915815400912526	0.966755651755652	-0.050940250843126	-0.07942200103861	0.0325773468293013	0.53818579981513	18904	15	0	0	21.4	12.5	2	2
ENSG00000269043	chr19	20615358	20711421	NA	NA	0.910671687485525	0.946581196581197	-0.0359095090956715	-0.056208611743223	0.0327770575432702	0.53818579981513	22237	3	0	0	28.8333333333333	9.66666666666667	2	2
ENSG00000205918	chr16	2666122	2693297	NA	NA	0.895627578533325	0.852517162167898	0.043110416365427	0.0774053791266131	0.0328154943368023	0.53818579981513	19178	8	0	0	26.1875	13.0625	2	2
ENSG00000227765	chr4	185220282	185220800	NA	NA	0.972867326499352	0.994791666666667	-0.0219243401673147	-0.0318731966622662	0.0330179087282643	0.53818579981513	26541	3	0	0	36.3333333333333	22.1666666666667	2	2
ENSG00000227617	chr2	169628463	169643471	CERS6-AS1	100861402	0.488295226746769	0.450265205323087	0.0380300214236824	0.486078116840651	0.033085284394849	0.53818579981513	7698	11	0	0	30.0909090909091	19.6818181818182	2	2
ENSG00000230260	chr1	197407106	197416599	NA	NA	0.838571428571429	0.951508620689655	-0.112937192118227	-0.180263688676051	0.0331174055617152	0.53818579981513	9843	1	0	0	49.5	22.5	2	2
ENSG00000272102	chr6	105721095	105721635	NA	NA	0.900724331433412	0.879474431818182	0.0212498996152305	0.0401827543408975	0.0332028783481343	0.53818579981513	24979	2	0	0	109.5	71	2	2
ENSG00000238326	chr5	55296346	55296449	NA	NA	0.932659932659933	1	-0.0673400673400673	-0.102550102452302	0.0332281772916635	0.53818579981513	16086	3	0	0	10.5	6	2	2
ENSG00000169393	chr19	48497908	48528410	ELSPBP1	64100	0.209557590996169	0.15062164449113	0.0589359465050388	0.721571340596233	0.0332948219490527	0.53818579981513	4688	4	0	0	44.25	25.75	2	2
ENSG00000270426	chr4	185393078	185393763	NA	NA	0.0165387426900585	0	0.0165387426900585	1.16492262702184	0.0333319285708674	0.53818579981513	14419	3	0	0	24.8333333333333	13.8333333333333	2	2
ENSG00000198054	chr21	39493545	39560110	DSCR8	84677	0.546483090696523	0.549225526925908	-0.00274243622938471	-0.632185928763666	0.0334321058458342	0.53818579981513	27970	10	0	0	37.75	20.95	2	2
ENSG00000242836	chr3	106615738	106616518	NA	NA	0.696673480917841	0.651243596218004	0.0454298846998375	0.418757467933989	0.0334760309755223	0.53818579981513	6391	7	0	0	73.9285714285714	42.1428571428571	2	2
ENSG00000254442	chr11	134186676	134186982	NA	NA	0.607575757575758	0.894871794871795	-0.287296037296037	-0.551097279110116	0.0335206174779292	0.53818579981513	1838	1	0	0	18.5	14	2	2
ENSG00000243538	chr5	16902403	16902750	NA	NA	0.973737373737374	1	-0.0262626262626263	-0.0390578501724287	0.0335963298352898	0.53818579981513	25174	3	0	0	12.1666666666667	8.16666666666667	2	2
ENSG00000238185	chr13	31547426	31551760	NA	NA	0.274001037882719	0.130494505494506	0.143506532388214	1.01538249191773	0.0336335396100225	0.53818579981513	1016	1	0	0	44	20.5	2	2
ENSG00000244716	chr1	109534878	109535489	NA	NA	0.96235656954407	0.973871527777778	-0.0115149582337082	-0.0172098501766497	0.0336823742731012	0.53818579981513	29491	8	0	0	26.125	18.0625	2	2
ENSG00000253561	chr8	134783652	134826780	NA	NA	0.233587969246937	0.28187007747232	-0.0482821082253833	-0.577547460640256	0.0336895368987825	0.53818579981513	5978	6	0	0	48.5	30.4166666666667	2	2
ENSG00000235812	chr14	70712208	70714518	ADAM21P1	145241	0.221404054916986	0.406881313131313	-0.185477258214327	-0.896573295253606	0.0337182716869371	0.53818579981513	748	2	0	0	20	12.75	2	2
ENSG00000170920	chr19	9236688	9237626	OR7G3	390883	0.200601963217607	0.0838796871405567	0.11672227607705	1.56421760413297	0.0337230432862733	0.53818579981513	1591	4	0	0	29.375	18.625	2	2
ENSG00000231801	chr22	45047715	45048259	ANP32BP2	NA	0.174452861952862	0.116666666666667	0.0577861952861953	1.30470039637374	0.0338354042419454	0.53818579981513	4811	3	0	0	16.5	10.1666666666667	2	2
ENSG00000263414	chr19	813584	813653	MIR3187	100422854	0.380655987795576	0.154761904761905	0.225894083033671	1.2246202151009	0.0338710801022441	0.53818579981513	535	2	0	0	20.5	9.5	2	2
ENSG00000224512	chr17	76101532	76102949	NA	NA	0.417190167560219	0.207673700484112	0.209516467076107	1.02868856751568	0.0339439389523193	0.53818579981513	568	15	0	0	80.6666666666667	50.6666666666667	2	2
ENSG00000174715	chr3	138362716	138363536	NA	NA	0.975979616269997	0.97605085546262	-7.12391926227518e-05	0.000156574534103702	0.0340253562928333	0.53818579981513	33333	5	0	0	87.2	42.9	2	2
ENSG00000255534	chr11	48547616	48548523	OR4A43P	NA	0.373188405797101	0.585470085470085	-0.212281679672984	-0.635975123641034	0.0340295379921539	0.53818579981513	1449	1	0	0	48.5	37.5	2	2
ENSG00000241431	chr8	57500944	57501346	NA	NA	0.673540521978022	0.639393939393939	0.0341465825840826	0.262268837257243	0.0340809486390959	0.53818579981513	8563	4	0	0	13.5	6.125	2	2
ENSG00000223704	chr22	27254597	27261749	NA	101929539	0.79144385026738	0.555555555555556	0.235888294711824	0.502932697922094	0.0340899338016319	0.53818579981513	2189	1	0	0	19.5	15	2	2
ENSG00000249028	chr12	1489226	1500668	NA	NA	0.939220097590233	0.956309803766295	-0.0170897061760625	-0.0260493493508484	0.0343472591423285	0.53818579981513	27651	19	0	0	41.1578947368421	24.9210526315789	2	2
ENSG00000229922	chr6	138266503	138293659	NA	NA	0.861386550358931	0.868096359303682	-0.00670980894475089	-0.0216026127615046	0.0343849465600882	0.53818579981513	28509	9	0	0	66.7777777777778	39.8888888888889	2	2
ENSG00000115271	chr2	163175350	163228105	GCA	25801	0.228613186771865	0.367793196624869	-0.139180009853003	-2.01424587592338	0.0344029007276119	0.53818579981513	1090	88	0	0	82.6534090909091	51.5511363636364	2	2
ENSG00000256056	chr12	27745394	27746972	NA	NA	0.49021164021164	0.318742368742369	0.171469271469271	0.688802724815176	0.0344852605676214	0.53818579981513	1256	3	0	0	19.8333333333333	11.6666666666667	2	2
ENSG00000187193	chr16	56716336	56718108	MT1X	4501	0.170505417661435	0.140358023900653	0.0301473937607818	0.581215448143043	0.0345218183612938	0.53818579981513	9534	21	0	0	88.5952380952381	48.7142857142857	2	2
ENSG00000258592	chr14	57532978	57579378	NA	NA	0.87060875536044	0.872572148822883	-0.00196339346244322	0.00673700384683664	0.0347989962338432	0.53818579981513	31801	8	0	0	42.4375	23	2	2
ENSG00000266433	chr17	25744716	25758649	TBC1D3P5	440419	0.886740100879777	0.901418925822109	-0.0146788249423318	-0.0370621443828935	0.0348009934542709	0.53818579981513	25539	13	0	0	26.4615384615385	15.9615384615385	2	2
ENSG00000267079	chr18	11910633	11914343	NA	NA	0.918458033855701	0.963293650793651	-0.04483561693795	-0.0690971605814826	0.0348182775279376	0.53818579981513	20293	3	0	0	22.3333333333333	11.3333333333333	2	2
ENSG00000230848	chr9	130801414	130819641	NA	NA	0.962902902902903	0.957407407407407	0.00549549549549548	0.00935178952360893	0.0348835165779846	0.53818579981513	31224	3	0	0	24.1666666666667	11	2	2
ENSG00000257642	chr12	105698645	105720795	NA	NA	0.708333333333333	0.899038461538462	-0.190705128205128	-0.339687872849616	0.0349405556373562	0.53818579981513	4191	1	0	0	19.5	10.5	2	2
ENSG00000244641	chr11	122920495	122921061	RPS26P43	NA	0.949988905311795	0.963661338661339	-0.0136724333495433	-0.0198608206136707	0.0349686063875671	0.53818579981513	28909	7	0	0	18.2142857142857	13.4285714285714	2	2
ENSG00000235808	chr21	40860253	40860686	MYL6P2	NA	0.828672887705554	0.862560404711567	-0.0338875170060129	-0.0761717288387553	0.0349708930057261	0.53818579981513	19335	2	0	0	40	23.5	2	2
ENSG00000234118	chr10	112696380	112696991	RPL13AP6	644511	0.955659891922565	0.974720825541666	-0.0190609336191018	-0.0292305093014002	0.0350509458232433	0.53818579981513	27045	19	0	0	14.0789473684211	11.7105263157895	2	2
ENSG00000152254	chr2	169757750	169766505	G6PC2	57818	0.673069804360418	0.711798407884761	-0.0387286035243436	-0.0561771473473913	0.0351351291353499	0.53818579981513	22243	14	0	0	67.7857142857143	45.1428571428571	2	2
ENSG00000229455	chr10	126178392	126179147	RPS10P18	NA	0.889452332657201	0.925824175824176	-0.0363718431669751	-0.057190672877013	0.0351353996334706	0.53818579981513	22072	1	0	0	23	13.5	2	2
ENSG00000183828	chr14	105639275	105647660	NUDT14	256281	0.901431727228204	0.84577438463308	0.0556573425951237	0.118179896699685	0.0351772266525525	0.53818579981513	14459	6	0	0	28	15.3333333333333	2	2
ENSG00000223779	chr1	149239531	149265510	NA	100293748	0.913986291486292	0.960714285714286	-0.0467279942279943	-0.0719044816381806	0.0351845906728271	0.53818579981513	19917	5	0	0	14.8	7.4	2	2
ENSG00000271845	chr1	150227489	150229681	NA	NA	0.332561390679038	0.320750867066657	0.0118105236123812	-0.182282207712301	0.0352292275411161	0.53818579981513	17246	10	0	0	24.7	13.9	2	2
ENSG00000256496	chr12	127802254	127804531	NA	NA	0.457111030443293	0.255613660218923	0.201497370224369	0.927957445063155	0.0352594469102115	0.53818579981513	699	3	0	0	29.3333333333333	23.5	2	2
ENSG00000198734	chr1	169483404	169555826	F5	2153	0.286427173361664	0.293555602103989	-0.00712842874232533	-0.152095702862856	0.0353075010779118	0.53818579981513	21461	10	0	0	43.1	29.25	2	2
ENSG00000224070	chr2	207124352	207124642	HMGN1P6	NA	0.529945735480768	0.427765807646639	0.102179927834128	0.337805585920184	0.0353726029606208	0.53818579981513	4222	4	0	0	37.625	19.125	2	2
ENSG00000270098	chr4	72300122	72303641	LDHAL6EP	NA	0.527889549951782	0.545851348105447	-0.0179617981536643	0.724207237486978	0.0356062207068572	0.53818579981513	13752	4	0	0	49	34.25	2	2
ENSG00000236570	chr3	18580165	18581391	RAD23BP1	NA	0.480004105090312	0.683451275246941	-0.203447170156629	-0.652286243120366	0.0356925798759609	0.53818579981513	1384	3	0	0	28.1666666666667	18.3333333333333	2	2
ENSG00000234664	chr15	30022917	30023189	HMGN2P5	NA	0.909519632414369	0.945496632996633	-0.0359770005822637	-0.0550065508227051	0.0358211416210284	0.53818579981513	22456	3	0	0	19.1666666666667	10.8333333333333	2	2
ENSG00000072571	chr5	162887209	162918947	HMMR	3161	0.00877695074454	0.00843637391520549	0.000340576829334515	0.114064906953834	0.0359910201193689	0.53818579981513	32640	42	0	0	68.5	43.9642857142857	2	2
ENSG00000257550	chr12	53907768	53911392	NA	100652999	0.901065872819441	0.873106060606061	0.0279598122133804	0.0486803885840802	0.0361029576983133	0.53818579981513	23485	3	0	0	24.8333333333333	10.8333333333333	2	2
ENSG00000029559	chr4	88720733	88733074	IBSP	3381	0.880820432057	0.919760798586929	-0.0389403665299287	-0.073533522898154	0.036160605589107	0.53818579981513	19718	9	0	0	32.7777777777778	15.7777777777778	2	2
ENSG00000106258	chr7	99245817	99277621	CYP3A5	1577	0.850768479777826	0.890456300071344	-0.0396878202935179	-0.0665353234539975	0.0362642056518118	0.53818579981513	20638	13	0	0	55.7307692307692	34.8846153846154	2	2
ENSG00000258511	chr14	98602411	98605579	NA	NA	0.453415994245081	0.288615916441714	0.164800077803366	0.700081592500325	0.0363223142208645	0.53818579981513	1215	4	0	0	70.5	40	2	2
ENSG00000261779	chr15	75503642	75504508	NA	NA	0.937822141560799	0.904341736694678	0.0334804048661208	0.0516787958880232	0.0363459088708233	0.53818579981513	23008	2	0	0	31	24.25	2	2
ENSG00000225045	chr2	83042933	83044652	MTND5P27	NA	0.421794871794872	0.678571428571429	-0.256776556776557	-0.902938462120432	0.0364375123926721	0.53818579981513	736	2	0	0	9	7.75	2	2
ENSG00000206107	chr21	31709331	31710012	KRTAP27-1	643812	0.573136840757809	0.822069134569135	-0.248932293811326	-0.73291803560425	0.0364623296164603	0.53818579981513	1100	4	0	0	29.25	19.5	2	2
ENSG00000266104	chr20	61918160	61918218	MIR4326	100422945	0.938888888888889	0.8875	0.0513888888888889	0.0803272243551268	0.0364710572757558	0.53818579981513	18798	1	0	0	16.5	9	2	2
ENSG00000270945	chr16	74646494	74647119	HSPE1P7	NA	0.940014176856282	1	-0.0599858231437179	-0.0904178155403639	0.0365871204985903	0.53818579981513	17544	3	0	0	17.8333333333333	6.33333333333333	2	2
ENSG00000211840	chr14	22958476	22958531	TRAJ49	NA	0.0677972170771043	0.0188266790653028	0.0489705380118014	1.46248806582112	0.0366209766840886	0.53818579981513	5889	2	0	0	70.25	40.75	2	2
ENSG00000111615	chr12	75890684	75905416	KRR1	11103	0.141957020876573	0.140737222563069	0.00121979831350446	0.302431155052933	0.0366301346500368	0.53818579981513	30889	29	0	0	89.8965517241379	47.9827586206897	2	2
ENSG00000234203	chr17	4876146	4877976	NA	NA	0.834622145869572	0.732128982128982	0.10249316374059	0.247656470395793	0.0366719027609647	0.53818579981513	6604	6	0	0	34.75	14.5833333333333	2	2
ENSG00000238622	chr11	10823014	10823155	SNORD97	692223	0.823714187904854	0.797094809893783	0.0266193780110712	0.137433970807215	0.0366979703740637	0.53818579981513	12785	5	0	0	43.2	25.8	2	2
ENSG00000237882	chr10	76849006	76849483	PPIAP13	NA	0.937927662436728	0.975659090909091	-0.0377314284723628	-0.0570372575257133	0.0367152986464851	0.53818579981513	22098	5	0	0	48.3	24.2	2	2
ENSG00000237705	chr5	56137843	56157991	NA	NA	0.773186113922727	0.738969314336961	0.0342167995857654	0.137701556742354	0.0367242923970163	0.53818579981513	12767	4	0	0	42.25	30.25	2	2
ENSG00000228108	chr2	54743185	54767834	NA	NA	0.899977149644591	0.90122288342092	-0.00124573377632925	-0.00474033996856511	0.0368612718765912	0.53818579981513	32312	18	0	0	35.4166666666667	22.5277777777778	2	2
ENSG00000244464	chr3	99316908	99342664	NA	NA	0.940317281516943	0.988095238095238	-0.0477779565782945	-0.0712203620535386	0.0368916810036777	0.53818579981513	19994	2	0	0	57.5	27.75	2	2
ENSG00000267475	chr19	33177995	33182656	NA	NA	0.352523787670699	0.558883750264363	-0.206359962593664	-0.661135056733874	0.0371699672083309	0.53818579981513	1354	10	0	0	45.3	20.15	2	2
ENSG00000224189	chr2	177037923	177053686	HOXD-AS1	401022	0.178311577809622	0.294299701685524	-0.115988123875902	-1.28709212665748	0.0373481706378121	0.53818579981513	1617	208	0	0	41.5120192307692	25.7331730769231	2	2
ENSG00000267571	chr19	5911589	5913910	NA	NA	0.963566083465842	0.972198825731434	-0.00863274226559263	-0.0124056400588422	0.0373921330111283	0.53818579981513	30552	11	0	0	29	17.5909090909091	2	2
ENSG00000226994	chr2	35024917	35410755	NA	NA	0.266265897844845	0.0979166666666667	0.168349231178179	2.01555150423982	0.0374528787146771	0.53818579981513	696	4	0	0	12.875	9.75	2	2
ENSG00000225787	chr2	85329512	85329817	LSM3P3	NA	0.904345654345654	0.903546626984127	0.000799027361527427	-0.00223198818797094	0.0379034664921359	0.53818579981513	32849	4	0	0	12.625	15	2	2
ENSG00000229692	chr2	39219420	39220998	SOS1-IT1	NA	0.46195652173913	0.553291316526611	-0.0913347947874801	-2.10131584770102	0.0379040347269335	0.53818579981513	2466	2	0	0	34.25	20.5	2	2
ENSG00000236360	chr1	53458868	53459374	NA	NA	0.877007252007252	0.908369408369408	-0.0313621563621564	-0.0495187072443069	0.0379090240036591	0.53818579981513	23364	3	0	0	28.6666666666667	18.6666666666667	2	2
ENSG00000267244	chr19	1822088	1824544	NA	100288123	0.843807440708785	0.866231821283871	-0.0224243805750861	-0.0378335064441224	0.0383067412873771	0.53818579981513	25398	34	0	0	34.7794117647059	17.8382352941176	2	2
ENSG00000251058	chr3	140179842	140181667	NA	NA	0.9417616334283	0.956043956043956	-0.014282322615656	-0.0218114417802076	0.0383741566860429	0.53818579981513	28472	3	0	0	37.8333333333333	16.6666666666667	2	2
ENSG00000226197	chr9	13446490	13487510	NA	NA	0.887148116975903	0.931390977443609	-0.0442428604677057	-0.0692458711850534	0.0384161146598057	0.53818579981513	20273	4	0	0	36.25	17.625	2	2
ENSG00000234165	chr3	26753798	26754855	NA	NA	0.333333333333333	0.633333333333333	-0.3	-0.905956510084862	0.0384516214344203	0.53818579981513	728	1	0	0	15	8.5	2	2
ENSG00000200757	chr15	25444595	25444676	SNORD115-16	100033454	0.658181818181818	0.757352941176471	-0.0991711229946524	-0.199649566480683	0.038502711740763	0.53818579981513	8748	1	0	0	23.5	16.5	2	2
ENSG00000268925	chr10	135341026	135342661	NA	NA	0.41428502120741	0.0889857908309046	0.325299230376506	2.55138243681421	0.0385595167764546	0.53818579981513	595	121	0	0	48.1859504132231	34.3305785123967	2	2
ENSG00000224530	chr20	52037738	52038195	PPIAP10	NA	0.857139615105301	0.820864552114552	0.0362750629907492	0.0289943649435633	0.0386458773183102	0.53818579981513	27086	3	0	0	20.1666666666667	13	2	2
ENSG00000237707	chr1	169073362	169074145	NA	101928596	0.308042658042658	0.143784271284271	0.164258386758387	1.13984081793767	0.0388469439677452	0.53818579981513	750	2	0	0	40.5	23.25	2	2
ENSG00000236745	chr9	99717102	99717743	YRDCP2	NA	0.948393186777726	0.94256567717346	0.00582750960426613	0.00954980494858692	0.0389175122725009	0.53818579981513	31188	8	0	0	50.6875	25.4375	2	2
ENSG00000216642	chr6	143648412	143648792	NA	NA	0.779314036962063	0.809432234432234	-0.0301181974701712	-0.0689762994072861	0.0389727633162282	0.53818579981513	20314	4	0	0	22.5	12.25	2	2
ENSG00000207926	chr3	52328235	52328324	MIR135A1	406925	0.9325	0.904871794871795	0.0276282051282051	0.0388347018545799	0.0390297011952561	0.53818579981513	25220	5	0	0	19.6	13.7	2	2
ENSG00000237821	chr7	132854174	132855272	NA	NA	0.787834457209457	0.666287878787879	0.121546578421578	0.28824871107783	0.0390362710352645	0.53818579981513	5368	4	0	0	16.25	7.75	2	2
ENSG00000214875	chr10	70750893	70751463	MED28P1	NA	0.897192409127394	0.947242353879351	-0.0500499447519571	-0.0763730743327339	0.0391435129969543	0.53818579981513	19304	4	0	0	27.625	14	2	2
ENSG00000232560	chr21	18811208	18821503	C21orf37	NA	0.139588100686499	0.34375	-0.204161899313501	-1.24173473049542	0.0393112988407994	0.53818579981513	603	1	0	0	21	12	2	2
ENSG00000227981	chr2	216444130	216447358	NA	NA	0.950769460630509	0.900490196078431	0.0502792645520781	0.0778963978787265	0.039387921233265	0.53818579981513	19105	3	0	0	43.5	23.5	2	2
ENSG00000250821	chr4	56686169	56703548	NA	644145	0.652503408684327	0.869963942057124	-0.217460533372798	-0.410527071802715	0.0394099347882195	0.53818579981513	3076	3	0	0	49.3333333333333	37.6666666666667	2	2
ENSG00000233451	chr10	22650101	22701996	NA	NA	0.836149664443577	0.891328250083191	-0.0551785856396141	-0.094503975326077	0.0395575964461346	0.53818579981513	17020	11	0	0	47.1363636363636	25.3181818181818	2	2
ENSG00000214650	chr12	124997768	124999359	NA	NA	0.928125774266533	0.9617997791682	-0.0336740049016671	-0.0527859778592627	0.0397161316663885	0.53818579981513	22815	5	0	0	22.9	17.3	2	2
ENSG00000230654	chr7	68795684	68796364	NA	NA	0.928292658041476	0.956900565894374	-0.0286079078528977	-0.0450764224505288	0.0398198941568594	0.53818579981513	24115	10	0	0	25.4	13.55	2	2
ENSG00000261121	chr4	24661479	24673191	NA	NA	0.792857142857143	0.70979020979021	0.0830669330669331	0.157566823662901	0.0400207785065034	0.53818579981513	11270	1	0	0	14.5	12	2	2
ENSG00000228085	chr7	50911275	50911429	NA	NA	0.326666666666667	0.194444444444444	0.132222222222222	0.719612027415938	0.0401795312358251	0.53818579981513	1217	1	0	0	21.5	10.5	2	2
ENSG00000258171	chr12	93568142	93575608	NA	NA	0.862322984749455	0.957792207792208	-0.0954692230427524	-0.150284900355859	0.0401904201847589	0.53818579981513	11781	3	0	0	15	10.5	2	2
ENSG00000230718	chr1	98240225	98240582	NA	NA	0.195905422724178	0.449621212121212	-0.253715789397034	-1.16232501057685	0.0403617900634118	0.53818579981513	612	2	0	0	28.75	21	2	2
ENSG00000227201	chr22	30442265	30443182	CNN2P1	NA	0.87962962962963	0.73494983277592	0.14467979685371	0.256061565351619	0.0404053958144826	0.53818579981513	6323	1	0	0	54	24.5	2	2
ENSG00000213558	chr9	110220319	110220587	HMGN2P32	NA	0.792419520175611	0.682317682317682	0.110101837857929	0.282686347697022	0.0404851371599381	0.53818579981513	5529	2	0	0	21.25	10	2	2
ENSG00000251203	chr8	26290545	26291581	NA	NA	0.837676298589611	0.932500967866821	-0.0948246692772102	-0.157047918141393	0.0405330889613054	0.53818579981513	11308	2	0	0	43	29	2	2
ENSG00000271040	chr6	157744996	157745509	NA	NA	0.0124206464714748	0.0124644007899504	-4.3754318475657e-05	0.0989068609002124	0.0405849513494938	0.53818579981513	33273	22	0	0	105.75	66.9545454545455	2	2
ENSG00000228600	chr21	16129909	16130673	POLR2CP	NA	0.246621621621622	0.0982142857142857	0.148407335907336	1.2457517631052	0.0406777979120829	0.53818579981513	951	1	0	0	36.5	23	2	2
ENSG00000235325	chr2	108537219	108537704	NA	NA	0.0964285714285714	0.494047619047619	-0.397619047619048	-2.24367453282427	0.0408160079709799	0.53818579981513	618	1	0	0	24	22.5	2	2
ENSG00000230817	chr1	83368866	83632498	NA	NA	0.824172060632537	0.880747890315759	-0.0565758296832225	-0.113542531220775	0.0408912722610015	0.53818579981513	14899	22	0	0	82.3409090909091	47.8863636363636	2	2
ENSG00000236180	chr1	43036641	43037061	NA	NA	0.816867772750126	0.889897156684816	-0.0730293839346897	-0.137412187851393	0.0409257602713263	0.53818579981513	12789	3	0	0	37.6666666666667	21.3333333333333	2	2
ENSG00000225187	chr2	47294961	47298343	NA	NA	0.661110779317301	0.722619047619048	-0.0615082683017466	0.0600336052000073	0.0409426836882981	0.53818579981513	21644	4	0	0	16	11.875	2	2
ENSG00000227513	chr2	106961022	106961889	NA	NA	0.854353074719093	0.880048487739871	-0.0256954130207774	-0.0483517806615203	0.040957009680737	0.53818579981513	23541	7	0	0	25.5	14.8571428571429	2	2
ENSG00000231125	chr21	30430394	30432416	NA	NA	0.887894288150043	0.960606060606061	-0.072711772456018	-0.112340266479013	0.040969872528616	0.53818579981513	15020	1	0	0	48.5	26	2	2
ENSG00000137875	chr15	52401460	52404972	BCL2L10	10017	0.194003263581106	0.162773687298263	0.0312295762828425	0.770310341373396	0.0410358631737397	0.53818579981513	9267	83	0	0	29.9457831325301	21.2650602409639	2	2
ENSG00000241889	chr3	113604145	113604878	NA	NA	0.925319545215803	0.872049589937658	0.0532699552781454	0.0933578580263691	0.0410949821796358	0.53818579981513	17167	11	0	0	29.7727272727273	18.3181818181818	2	2
ENSG00000219149	chr9	79164198	79164687	NA	NA	0.772017045454545	0.766750057510927	0.00526698794361835	0.0374855523173141	0.0411410185461357	0.53818579981513	25458	2	0	0	32.5	26.5	2	2
ENSG00000259058	chr14	77388183	77390992	NA	NA	0.9251443001443	0.912878787878788	0.0122655122655122	0.0264185956973495	0.0412099849441568	0.53818579981513	27576	3	0	0	23.8333333333333	14.5	2	2
ENSG00000175206	chr1	11905766	11908402	NPPA	4878	0.713413880848696	0.820538113252406	-0.10712423240371	-0.242242760746099	0.0412277112992677	0.53818579981513	6835	21	0	0	33.4761904761905	21.6190476190476	2	2
ENSG00000197430	chr10	98102973	98119092	OPALIN	93377	0.708673717903859	0.739069666857434	-0.0303959489535756	-0.0207742563912505	0.041392170564682	0.53818579981513	28702	5	0	0	57.2	30.9	2	2
ENSG00000228802	chr2	224830418	224832423	NA	NA	0.913195094213168	0.857936507936508	0.05525858627666	0.107127725219064	0.0414609210147822	0.53818579981513	15578	5	0	0	26.1	17.1	2	2
ENSG00000267147	chr19	14444555	14454725	NA	101928845	0.160138440943429	0.113691705794725	0.046446735148703	0.835730949380844	0.041479692988221	0.53818579981513	6237	9	0	0	41.3888888888889	28.5	2	2
ENSG00000227753	chr8	87029048	87029355	NA	NA	0.522241812670638	0.632948532948533	-0.110706720277895	-0.318171139889923	0.0415474555538817	0.53818579981513	4634	3	0	0	31.8333333333333	16.3333333333333	2	2
ENSG00000261431	chr20	37590568	37590754	NA	NA	0.0447020452225776	0.0390352238082387	0.00566682141433889	0.285796732380675	0.0415837459055577	0.53818579981513	23322	12	0	0	133.25	79.9166666666667	2	2
ENSG00000222521	chr15	82336635	82336717	NA	NA	0.154836101226365	0.0759494099498439	0.0788866912765211	1.49288664272862	0.0417218268858779	0.53818579981513	3147	8	0	0	36.75	23.8125	2	2
ENSG00000199782	chr15	25430778	25430859	SNORD115-9	100033446;100033449	0.438895417156287	0.263888888888889	0.175006528267398	0.712788627580476	0.0417437599117511	0.53818579981513	1163	1	0	0	30	17	2	2
ENSG00000271889	chr2	61378568	61389240	NA	NA	0.878837052062204	0.945906432748538	-0.0670693806863338	-0.109529861719576	0.0417922413572266	0.53818579981513	15318	2	0	0	40.5	26.75	2	2
ENSG00000213440	chr21	45466228	45466922	H2AFZP1	NA	0.990384615384615	0.946428571428571	0.043956043956044	0.0674545664838629	0.0418243950041088	0.53818579981513	20498	4	0	0	7.625	6.25	2	2
ENSG00000235072	chr2	25592042	25598714	NA	NA	0.933020334223179	0.966502074314574	-0.0334817400913948	-0.0508913284831512	0.0418615172242055	0.53818579981513	23137	16	0	0	14.0625	9.78125	2	2
ENSG00000232579	chr19	12615479	12615704	NA	NA	0.950663950173092	0.991666666666667	-0.0410027164935742	-0.0604827778316633	0.0419592959665861	0.53818579981513	21590	2	0	0	51.75	27.25	2	2
ENSG00000254041	chr8	106155088	106200834	NA	101927392	0.262161276223776	0.423442281994914	-0.161281005771137	-0.702088465724314	0.0420154160389692	0.53818579981513	1203	2	0	0	62.5	38	2	2
ENSG00000237547	chr14	106331003	106331062	IGHJ2P	NA	0.340909090909091	0.128787878787879	0.212121212121212	1.33821574989229	0.0420640907135143	0.53818579981513	641	1	0	0	22	8.5	2	2
ENSG00000256812	chr16	55600584	55601599	CAPNS2	84290	0.398777173913043	0.656565656565657	-0.257788482652613	-0.70543234890595	0.0420720298060156	0.53818579981513	1193	1	0	0	27.5	20	2	2
ENSG00000272994	chr2	105950484	105953932	NA	NA	0.120959296783618	0.133503043451419	-0.0125437466678014	-0.158343140987897	0.0421016788373723	0.53818579981513	16703	27	0	0	111.759259259259	70.0185185185185	2	2
ENSG00000010704	chr6	26087509	26098571	HFE	3077	0.347144648206781	0.21484427047919	0.132300377727592	2.17070786070319	0.0421782511750167	0.53818579981513	1213	52	0	0	61.4711538461538	36.3076923076923	2	2
ENSG00000225165	chr5	94775748	94776391	NA	NA	0.581001182499015	0.760190217391304	-0.17918903489229	-0.382053781781536	0.0421816897300566	0.53818579981513	3482	1	0	0	51	27.5	2	2
ENSG00000255254	chr11	18128130	18128388	HIGD1AP5	NA	0.522807808632314	0.500127006273744	0.0226808023585699	-0.0310643406220265	0.0422099718783693	0.53818579981513	26688	5	0	0	61	38.7	2	2
ENSG00000227383	chr9	34191553	34191879	NA	NA	0.288690476190476	0.153409090909091	0.135281385281385	0.870162990828411	0.0422314029394877	0.53818579981513	1159	1	0	0	19	9.5	2	2
ENSG00000196341	chr11	124179708	124180733	OR8D1	283159	0.855217022218941	0.908730158730159	-0.0535131365112173	-0.0803476472082026	0.0422415416160124	0.53818579981513	18795	2	0	0	32.5	16	2	2
ENSG00000235450	chr7	91010093	91186163	NA	NA	0.828593575527329	0.84037961561677	-0.0117860400894405	-0.018913405442692	0.0422684375446084	0.53818579981513	29126	12	0	0	56.1666666666667	32.2083333333333	2	2
ENSG00000257386	chr12	74931925	74932413	NA	NA	0.00952706239188249	0.0043519850887064	0.00517507730317609	0.410067921131755	0.0423058264981608	0.53818579981513	23990	12	0	0	76.4166666666667	56	2	2
ENSG00000255455	chr11	130736149	130740142	NA	NA	0.805533879875603	0.839613306045952	-0.034079426170349	-0.0559812355312247	0.0424339849312733	0.53818579981513	22275	12	0	0	30.5416666666667	19.5	2	2
ENSG00000266972	chr17	34239639	34245014	LRRC37A9P	NA	0.87877506469311	0.969489007724302	-0.0907139430311917	-0.140779093616761	0.0424665305208879	0.53818579981513	12524	6	0	0	28.8333333333333	18.3333333333333	2	2
ENSG00000244952	chr15	32905934	32907312	NA	NA	0.00940409903321046	0.00586509506504511	0.00353900396816535	0.309054085498229	0.0424954963638184	0.53818579981513	26539	19	0	0	73.4210526315789	43.0789473684211	2	2
ENSG00000236801	chr9	72832111	72832584	RPL24P8	NA	0.961038961038961	0.912878787878788	0.0481601731601731	0.0733880072845125	0.0425911027166286	0.53818579981513	19730	1	0	0	27	11.5	2	2
ENSG00000185758	chr4	184242917	184243579	CLDN24	100132463	0.987072150522124	0.990459770114943	-0.00338761959281878	-0.00486478546152588	0.0425966753477823	0.53818579981513	32289	3	0	0	54.1666666666667	35.1666666666667	2	2
ENSG00000220848	chr6	149915220	149915679	RPS18P9	NA	0.957376283846872	0.866666666666667	0.0907096171802054	0.17958070357152	0.0428102887353293	0.53818579981513	9894	3	0	0	14.3333333333333	6.66666666666667	2	2
ENSG00000127366	chr7	141490017	141491166	TAS2R5	54429	0.963525550821695	0.975652593021014	-0.012127042199319	-0.0182508666474883	0.0429599398799029	0.53818579981513	29279	5	0	0	49.3	26.4	2	2
ENSG00000234925	chr12	69036299	69036773	NA	NA	0.940657411791598	0.959876543209876	-0.0192191314182788	-0.0271921046898773	0.0430653889491632	0.53818579981513	27428	3	0	0	46.5	21.5	2	2
ENSG00000146839	chr7	100331249	100395419	ZAN	7455	0.411873515486623	0.58210372960373	-0.170230214117107	-0.590921459392395	0.0432251891702844	0.53818579981513	1616	5	0	0	34.9	11.7	2	2
ENSG00000259827	chr16	56716382	56721719	NA	NA	0.288614448440587	0.253775807728876	0.0348386407117111	0.589069972470705	0.0432986212199149	0.53818579981513	8374	19	0	0	81.4473684210526	46.6052631578947	2	2
ENSG00000166343	chr10	75183339	75193319	MSS51	118490	0.719250803448765	0.71710360752624	0.00214719592252533	0.0541024059109665	0.0433495800603217	0.53818579981513	29114	9	0	0	57.1111111111111	33.6666666666667	2	2
ENSG00000260583	chr21	26955082	26955638	LINC00515	282566	0.807754745254745	0.870833333333333	-0.063078588078588	-0.113697669194896	0.0434773100032052	0.53818579981513	14882	3	0	0	11.8333333333333	11.3333333333333	2	2
ENSG00000248971	chr4	103649903	103651328	KRT8P46	NA	0.8944198917025	0.902893981018981	-0.00847408931648061	-0.0149177412599119	0.0434782913417108	0.53818579981513	29991	4	0	0	12.125	10.125	2	2
ENSG00000236999	chr3	10607939	10612059	ATP2B2-IT1	NA	0.486489898989899	0.321825396825397	0.164664502164502	0.840737806055179	0.0435719484256064	0.53818579981513	838	2	0	0	28.25	17.75	2	2
ENSG00000267091	chr19	36987818	36989061	CTBP2P7	NA	0.844466391451686	0.929042207792208	-0.0845758163405222	-0.146671582066268	0.0436601809746634	0.53818579981513	12056	10	0	0	13.4	7.65	2	2
ENSG00000117174	chr1	86115106	86174116	ZNHIT6	54680	0.395972104183005	0.401093029424452	-0.00512092524144708	-0.12986941130007	0.043721231656793	0.53818579981513	24069	17	0	0	59.0588235294118	34.1764705882353	2	2
ENSG00000216285	chr12	104424557	104425321	NA	NA	0.693567895745775	0.274847374847375	0.4187205208984	1.33607420974484	0.0437635851144922	0.53818579981513	667	7	0	0	19.2857142857143	9.71428571428571	2	2
ENSG00000227032	chr10	98380634	98381464	NA	NA	0.901393342377471	0.936448670377242	-0.035055327999771	-0.0547729861290501	0.0438382683117423	0.53818579981513	22488	7	0	0	25.4285714285714	16.7142857142857	2	2
ENSG00000213403	chr2	20026010	20026336	CISD1P1	NA	0.5625	0.291666666666667	0.270833333333333	0.924320401734895	0.0440676351463332	0.53818579981513	706	1	0	0	20	13.5	2	2
ENSG00000223427	chr2	80389554	80390261	NA	NA	0.370729793692442	0.56229047115675	-0.191560677464308	-0.52324992078198	0.0443362931525562	0.53818579981513	2032	2	0	0	57	27	2	2
ENSG00000230921	chr1	119911569	119912954	HAO2-IT1	100874270	0.119047619047619	0.403846153846154	-0.284798534798535	-1.68119102584042	0.0443722426027598	0.53818579981513	671	1	0	0	17.5	9.5	2	2
ENSG00000234936	chr2	43456712	43460533	NA	NA	0.917619825708061	0.925186741363212	-0.00756691565515097	-0.0203488616183906	0.044391476460276	0.53818579981513	28797	4	0	0	25	14.5	2	2
ENSG00000253976	chr8	56047763	56054918	NA	NA	0.293246993524514	0.219947007015973	0.0732999865085418	0.0110405491072218	0.0444566134010674	0.53818579981513	30843	2	0	0	32.75	20.25	2	2
ENSG00000229001	chr10	70782534	70783622	ACTBP14	NA	0.93108743497399	0.925278689564404	0.00580874540958574	0.017454370334281	0.0444631508860128	0.53818579981513	29448	7	0	0	12.3571428571429	11.6428571428571	2	2
ENSG00000237200	chr1	22843967	22846201	ZBTB40-IT1	NA	0.945113335738336	0.974404761904762	-0.0292914261664262	-0.0439524385082624	0.0446013431486067	0.53818579981513	24297	4	0	0	26.625	16.875	2	2
ENSG00000236890	chr22	18564232	18564441	NA	NA	0.972401433691756	0.952520396270396	0.0198810374213601	0.0292531059957028	0.0447095700174078	0.53818579981513	27042	3	0	0	20.5	15.3333333333333	2	2
ENSG00000173213	chr18	47225	73545	NA	NA	0.196522979037169	0.0984122602543655	0.0981107187828034	1.65899121055747	0.0447514502671771	0.53818579981513	2178	18	0	0	16.5833333333333	12.8055555555556	2	2
ENSG00000230330	chr16	26043860	26044132	HMGN2P3	NA	0.153453300512124	0.541104728604729	-0.387651428092605	-1.68663001257627	0.0447939690959225	0.53818579981513	678	3	0	0	21.8333333333333	11	2	2
ENSG00000108700	chr17	32646055	32648421	CCL8	6355	0.80054347826087	0.667408231368187	0.133135246892683	0.258864057730856	0.0449262765131607	0.53818579981513	6219	1	0	0	43	30	2	2
ENSG00000249840	chr19	11696061	11697950	NA	NA	0.438110135478557	0.244782673648787	0.19332746182977	0.979682841516715	0.0450051694427616	0.53818579981513	680	3	0	0	35.1666666666667	21.1666666666667	2	2
ENSG00000262905	chr17	455806	456657	NA	NA	0.961751464975447	0.981413301106396	-0.0196618361309488	-0.0298313495571888	0.0450469082923365	0.53818579981513	26926	13	0	0	18.6538461538462	13.5	2	2
ENSG00000170835	chr9	135937365	135947248	CEL	1056	0.826413035578687	0.826301169094067	0.000111866484619851	0.0504254351101872	0.0450964123858125	0.53818579981513	33104	21	0	0	38.0476190476191	17.7619047619048	2	2
ENSG00000254460	chr11	75217982	75219436	NA	NA	0.147561310604789	0.149245852187029	-0.00168454158223979	0.147817559506943	0.0451248651953918	0.53818579981513	29995	2	0	0	30.25	14.5	2	2
ENSG00000240770	chr21	19135632	19164840	C21orf91-OT1	246312	0.910952692189331	0.981733864277418	-0.0707811720880877	-0.111346573669846	0.0453343174243495	0.53818579981513	15127	3	0	0	68.3333333333333	45.1666666666667	2	2
ENSG00000236452	chr3	34244736	34310303	NA	NA	0.894383609755862	0.792437393614813	0.101946216141049	0.187095986082542	0.0453373097428693	0.53818579981513	9430	5	0	0	39	25.1	2	2
ENSG00000254665	chr11	8714904	8718154	NA	NA	0.92356592416959	0.933580557954751	-0.0100146337851608	-0.0201026445019954	0.045394254179301	0.53818579981513	28864	12	0	0	49.4166666666667	30.3333333333333	2	2
ENSG00000205857	chr12	7917812	7926717	NANOGNB	360030	0.197209062257244	0.226868914368914	-0.02965985211167	0.105389706689346	0.0454830437245375	0.53818579981513	15788	6	0	0	19.75	13.75	2	2
ENSG00000208797	chr4	152024979	152025043	SNORD73A	8944	0.797959183673469	0.75	0.0479591836734694	0.0882829944713031	0.0454843968559689	0.53818579981513	17802	1	0	0	37	22	2	2
ENSG00000224334	chr22	25082890	25084054	NA	NA	0.430390492359932	0.267857142857143	0.162533349502789	0.664439994691119	0.0455823678656355	0.53818579981513	1344	1	0	0	25	7.5	2	2
ENSG00000256353	chr12	23261392	23261427	NA	NA	0.301650019584802	0.537215434419382	-0.23556541483458	-0.83220059704494	0.0455996789464995	0.53818579981513	863	2	0	0	80	40	2	2
ENSG00000265750	chr18	21739473	21742175	NA	NA	0.90027327403248	0.940186838624339	-0.0399135645918584	-0.0622093202894536	0.0456286399550773	0.53818579981513	21316	2	0	0	68.25	40.5	2	2
ENSG00000199293	chr17	37009116	37009247	SNORA21	NA	0.0395714357401158	0.0310703620754013	0.00850107366471457	0.587592439523494	0.0457330101940346	0.53818579981513	19997	3	0	0	86.1666666666667	42.6666666666667	2	2
ENSG00000229800	chr13	33051411	33052978	ATP8A2P2	NA	0.842036435786436	0.738839285714286	0.10319715007215	0.233608178907694	0.0458675312984195	0.53818579981513	7197	4	0	0	14	8.875	2	2
ENSG00000188931	chr1	161334521	161337664	C1orf192	257177	0.855685614258407	0.953470695970696	-0.0977850817122889	-0.159027642151196	0.0458771632003919	0.53818579981513	11185	5	0	0	25	14.6	2	2
ENSG00000217139	chr6	122004071	122005418	NA	NA	0.988095238095238	0.954166666666667	0.0339285714285714	0.0521338220549021	0.0458788966860351	0.53818579981513	22919	4	0	0	17	9.375	2	2
ENSG00000256599	chr16	4853207	4854787	NA	NA	0.77058864379447	0.718074649271437	0.0525139945230325	0.179595968006156	0.0459131032302572	0.53818579981513	9891	16	0	0	20.84375	12.0625	2	2
ENSG00000254529	chr11	18885105	18886056	NA	NA	0.813186813186813	0.6125	0.200686813186813	0.403146034382591	0.0459666792202453	0.53818579981513	3175	1	0	0	13.5	9	2	2
ENSG00000249166	chr5	10493403	10494206	NA	NA	0.652272727272727	0.824898785425101	-0.172626058152374	-0.33417586208156	0.0459919931792987	0.53818579981513	4295	1	0	0	39.5	22.5	2	2
ENSG00000268112	chr19	17838649	17845322	NA	NA	0.942013214276754	0.960789600263285	-0.0187763859865309	-0.0269791277288435	0.0460045150512723	0.53818579981513	27467	6	0	0	23.1666666666667	13.6666666666667	2	2
ENSG00000263990	chr17	30200945	30213685	NA	NA	0.97271537402348	0.958389943389943	0.0143254306335364	0.0214559401853391	0.0460305294458878	0.53818579981513	28546	5	0	0	42.2	20.4	2	2
ENSG00000249396	chr5	10493639	10502840	NA	101929412	0.753049504572668	0.846162803850147	-0.0931132992774788	-0.176429222875814	0.0460679256301726	0.53818579981513	10087	7	0	0	47.7142857142857	28.7142857142857	2	2
ENSG00000269957	chr9	24545950	24591991	NA	NA	0.642947565207839	0.187047424783274	0.455900140424565	1.77240908930826	0.0461382116136899	0.53818579981513	702	2	0	0	68.75	45.75	2	2
ENSG00000219433	chr6	150115899	150116882	NA	NA	0.939380841550351	0.978948583743842	-0.0395677421934916	-0.0594753455678841	0.0461576652135847	0.53818579981513	21724	4	0	0	39.875	16.875	2	2
ENSG00000257741	chr12	81156933	81164496	NA	101928420	0.697372137659909	0.712368904883252	-0.0149967672233426	0.0256342420713504	0.0461775684931229	0.53818579981513	27720	6	0	0	58.9166666666667	39	2	2
ENSG00000250345	chr4	144681552	144683246	NA	NA	0.888888888888889	0.660714285714286	0.228174603174603	0.422444465391495	0.0462285876327545	0.53818579981513	2938	1	0	0	18	11	2	2
ENSG00000175877	chr7	73275489	73280223	WBSCR28	135886	0.913360020313513	0.928412619988707	-0.0150525996751936	-0.0233026186040176	0.0462686044794734	0.53818579981513	28203	4	0	0	35.75	14.375	2	2
ENSG00000242747	chr15	59161858	59162333	NA	NA	0.941666666666667	0.75	0.191666666666667	0.324456921198101	0.0463156974722707	0.53818579981513	4501	1	0	0	17.5	7.5	2	2
ENSG00000254132	chr5	93904634	93905175	MTND6P3	NA	0.84556821819505	0.821275825287469	0.0242923929075811	0.0394011380584229	0.0463315659425623	0.53818579981513	25106	5	0	0	31.9	20.8	2	2
ENSG00000266105	chr18	29546923	29547508	NA	NA	0.833365971366543	0.868649868649869	-0.0352838972833252	-0.0413474579886583	0.0464264983897224	0.53818579981513	24760	6	0	0	19.3333333333333	13.0833333333333	2	2
ENSG00000238286	chr13	21181407	21182270	SLC35E1P1	NA	0.951847877641221	0.9875	-0.0356521223587787	-0.0527396778155337	0.0465353744958333	0.53818579981513	22823	9	0	0	14.1666666666667	9.72222222222222	2	2
ENSG00000178248	chr22	23804273	23829167	NA	388882	0.943734936810745	0.962776890448261	-0.0190419536375159	-0.0273469405655889	0.0465715122803813	0.53818579981513	27397	8	0	0	29.375	15.6875	2	2
ENSG00000233955	chr2	105011460	105012738	AHCYP3	NA	0.537805662805663	0.667857142857143	-0.13005148005148	-0.273673009468948	0.0466740058337633	0.53818579981513	5786	2	0	0	27	17.75	2	2
ENSG00000214942	chr5	89196481	89200725	NA	NA	0.303542673107891	0.145833333333333	0.157709339774557	1.00865794267642	0.0467574804375355	0.53818579981513	836	1	0	0	25	10	2	2
ENSG00000235837	chr7	16735496	16759523	NA	NA	0.955725386016114	0.897788461538461	0.0579369244776526	0.089812154029189	0.0468248900035473	0.53818579981513	17616	2	0	0	52.5	29	2	2
ENSG00000267040	chr18	55297534	55405276	NA	NA	0.536660212642495	0.549111245652765	-0.0124510330102694	-0.0354624311644647	0.0468279968060602	0.53818579981513	25852	50	0	0	53.16	34.43	2	2
ENSG00000267954	chr22	24124467	24126145	NA	NA	0.816148016292452	0.853751808310632	-0.0376037920181799	-0.0621289307339204	0.046935849877842	0.53818579981513	21331	6	0	0	37.5833333333333	25.6666666666667	2	2
ENSG00000254812	chr8	144714241	144715926	NA	NA	0.549477066976243	0.582870483999547	-0.0333934170233045	-0.117519430597051	0.0470266457617981	0.53818579981513	14518	10	0	0	36.8	22.05	2	2
ENSG00000234369	chr10	64981915	64982805	TATDN1P1	NA	0.79892309016043	0.904933954933955	-0.106010864773525	-0.182898840753609	0.0471574924646671	0.53818579981513	9690	3	0	0	23.1666666666667	16.3333333333333	2	2
ENSG00000254831	chr11	6015106	6016225	KRT18P58	NA	0.388975934196522	0.544047619047619	-0.155071684851097	-0.475377592226357	0.0472504362949681	0.53818579981513	2417	5	0	0	14.5	8.3	2	2
ENSG00000254538	chr8	74582676	74645132	NA	NA	0.659663865546219	0.741666666666667	-0.0820028011204481	-0.166655904010294	0.0472530677656721	0.53818579981513	10684	1	0	0	38	21.5	2	2
ENSG00000227658	chr7	40815157	40824816	NA	NA	0.445103078463321	0.592739695340502	-0.14763661687718	-0.49582436886081	0.0472588576832931	0.53818579981513	2244	3	0	0	44.3333333333333	26.5	2	2
ENSG00000013573	chr12	31226779	31257725	DDX11	1663	0.766965880706204	0.752162030123703	0.0148038505825018	0.0462537211712178	0.0472630212395344	0.53818579981513	23918	7	0	0	24.4285714285714	15.9285714285714	2	2
ENSG00000226314	chr6	28129559	28137372	ZNF192P1	651302	0.414244243498777	0.316680601160266	0.097563642338511	0.546461577124023	0.047353101876792	0.53818579981513	2191	11	0	0	33.9090909090909	21.6363636363636	2	2
ENSG00000233847	chr5	60213317	60215400	NA	NA	0.921448083467394	0.927759255380223	-0.00631117191282952	-0.00843423229018407	0.047386846475683	0.53818579981513	31441	3	0	0	57.1666666666667	33.8333333333333	2	2
ENSG00000200320	chr3	186505089	186505220	SNORA63	NA	0.630110434978589	0.633269230769231	-0.0031587957906416	0.0277320716236762	0.0475993002023286	0.53818579981513	27311	2	0	0	38.25	19.5	2	2
ENSG00000197734	chr14	78227173	78236085	C14orf178	283579	0.00956440650673985	0.00926501883741274	0.000299387669327109	0.114888227466104	0.0476450276204494	0.53818579981513	32718	48	0	0	63.9791666666667	38.0520833333333	2	2
ENSG00000231505	chr2	107138359	107154535	NA	NA	0.991228070175439	0.954441391941392	0.0367866782340466	0.0552641282897471	0.0476665704524047	0.53818579981513	22396	3	0	0	24	10.5	2	2
ENSG00000207595	chr9	127454721	127454830	MIR181A2	406954	0.953978809392095	0.982407407407407	-0.028428598015312	-0.0422472631770325	0.0476969323950396	0.53818579981513	24593	3	0	0	24.5	18	2	2
ENSG00000234025	chr6	73867240	73867862	NA	NA	0.155567405593017	0.102820933235269	0.0527464723577477	1.08917948184237	0.0477492776250071	0.53818579981513	5400	19	0	0	49.5263157894737	26.3421052631579	2	2
ENSG00000235397	chr17	19199909	19209574	EPN2-AS1	100874018	0.752365267252692	0.817899070018418	-0.0655338027657266	-0.116268438786893	0.0477710593493734	0.53818579981513	14625	8	0	0	33.8125	22.1875	2	2
ENSG00000217527	chr6	53201741	53202144	RPS16P5	647190	0.856060606060606	0.946666666666667	-0.0906060606060604	-0.143548344217168	0.047786560233157	0.53818579981513	12292	1	0	0	28.5	20	2	2
ENSG00000199968	chr15	25449504	25449585	SNORD115-19	100033455;100033456;100033458	0.437937062937063	0.25290404040404	0.185033022533023	0.658718514677982	0.0477946383703002	0.53818579981513	1360	2	0	0	22	13.75	2	2
ENSG00000227376	chr11	77445520	77446071	FTH1P16	NA	0.922017436360509	0.9875	-0.0654825636394909	-0.104113055518545	0.0478841632208784	0.53818579981513	15911	4	0	0	17.625	8.875	2	2
ENSG00000186965	chr21	31859362	31859755	KRTAP19-2	337969	0.584343735506526	0.722818896789485	-0.138475161282959	-0.439086144163441	0.0479281806362114	0.53818579981513	2772	3	0	0	25.3333333333333	16.3333333333333	2	2
ENSG00000236497	chr1	232863000	232878461	NA	101927683	0.337876016705965	0.254830137183078	0.083045879522887	0.323825818381571	0.0480413474502242	0.53818579981513	4518	3	0	0	43	22.6666666666667	2	2
ENSG00000233990	chr10	7875581	7875920	NA	NA	0.981944444444444	1	-0.0180555555555556	-0.0265081024857086	0.048050941728226	0.53818579981513	27548	3	0	0	15.6666666666667	13.1666666666667	2	2
ENSG00000167664	chr19	4292229	4302428	TMIGD2	126259	0.551334380232172	0.556136938745634	-0.00480255851346237	0.801378487744868	0.0481017564374552	0.53818579981513	24505	12	0	0	26	16.125	2	2
ENSG00000229405	chr2	7876569	7877226	NA	NA	0.341706980061263	0.262943904986744	0.0787630750745188	0.949012501518219	0.0482053013377327	0.53818579981513	3154	5	0	0	39.7	20.5	2	2
ENSG00000213908	chr19	41530172	41533625	CYP2A7P1	NA	0.147410910152857	0.0860361671043282	0.0613747430485292	1.43876387466633	0.0485206709113045	0.53818579981513	4440	29	0	0	34.1724137931034	19.8620689655172	2	2
ENSG00000235435	chr2	146051845	146089415	NA	NA	0.427391653330541	0.39280303030303	0.0345886230275111	-0.188063473507714	0.0485809775927285	0.53818579981513	9370	2	0	0	21.5	10.75	2	2
ENSG00000198150	chr17	8261731	8263538	NA	NA	0.769317637009307	0.857621567505721	-0.0883039304964137	-0.159324145537805	0.0486091195922	0.53818579981513	11164	4	0	0	67.5	24.125	2	2
ENSG00000253674	chr14	107273842	107274110	IGHVII-78-1	NA	0.156693352513786	0.0579365079365079	0.098756844577278	1.02156996757112	0.0486575165451566	0.53818579981513	2148	3	0	0	16	15	2	2
ENSG00000230807	chr3	27527738	27528108	NA	NA	0.947691166823536	0.938725490196078	0.00896567662745781	0.0118495893873489	0.0487290931824945	0.53818579981513	30681	3	0	0	20.3333333333333	13	2	2
ENSG00000255725	chr12	25956137	25957460	NA	732360	0.813842343393986	0.807279354698383	0.00656298869560279	0.00387408506235148	0.0487355690452114	0.53818579981513	32513	13	0	0	26.2307692307692	13	2	2
ENSG00000271946	chr14	101506017	101506102	MIR376C	442913	0.22	0.0703463203463204	0.14965367965368	1.5173300023455	0.0487596173440022	0.53818579981513	936	1	0	0	37.5	21.5	2	2
ENSG00000242262	chr4	47708389	47709004	NA	NA	0.865610335955604	0.865151515151515	0.000458820804089299	0.00864259437060324	0.048791674331498	0.53818579981513	32411	5	0	0	13.7	8.1	2	2
ENSG00000236012	chr1	111922913	111923193	HIGD1AP12	NA	0.297530165912519	0.057563025210084	0.239967140702435	2.25108784035344	0.0488105314140652	0.53818579981513	747	2	0	0	16.25	12.25	2	2
ENSG00000222937	chr5	137894659	137894728	NA	NA	0.948849104859335	0.909059711736445	0.0397893931228904	0.0611451974707596	0.048812759371798	0.53818579981513	21480	1	0	0	100	54.5	2	2
ENSG00000237370	chr2	3650987	3651832	NA	NA	0.661862990810359	0.83149386845039	-0.169630877640031	-0.321335769789165	0.048843882550388	0.53818579981513	4578	2	0	0	29.75	18.5	2	2
ENSG00000243353	chr11	113621838	113622008	NA	NA	0.967999482401656	0.988636363636364	-0.0206368812347074	-0.0303025910905454	0.0488730292236232	0.53818579981513	26827	4	0	0	17	13.5	2	2
ENSG00000228121	chr1	59465348	59466166	PHBP3	NA	0.873160017333813	0.876106532356532	-0.00294651502271976	-0.00044742681751488	0.0489564276695193	0.53818579981513	33271	10	0	0	17.3	8.8	2	2
ENSG00000239281	chr8	41128950	41129085	RPS29P2	NA	0.797962648556876	0.8625	-0.064537351443124	-0.110866531398828	0.0491322141061101	0.53818579981513	15182	1	0	0	25	18	2	2
ENSG00000255823	chr11	10529434	10530723	MTRNR2L8	100463486	0.923582867347974	0.947330196126336	-0.0237473287783613	-0.0387127041875035	0.0492845152517402	0.53818579981513	25250	16	0	0	36.375	19.25	2	2
ENSG00000254928	chr11	74166393	74167870	NA	NA	0.910093333692655	0.938492063492063	-0.0283987297994089	-0.042346805790021	0.0492858083157706	0.53818579981513	24569	2	0	0	42.25	26.5	2	2
ENSG00000225815	chr2	66554481	66556116	NA	NA	0.914859378094672	0.9349376114082	-0.0200782333135275	-0.03115115105405	0.0494103286158588	0.53818579981513	26674	3	0	0	18.3333333333333	11.3333333333333	2	2
ENSG00000233668	chr9	34223982	34224626	NA	NA	0.985876623376623	0.979166666666667	0.00670995670995675	0.0099267708717965	0.0494365064419419	0.53818579981513	31098	4	0	0	32.75	13.375	2	2
ENSG00000254719	chr11	10293599	10293806	NA	NA	0.952245965085639	0.975892857142857	-0.0236468920572181	-0.0348677851263402	0.0494933917526839	0.53818579981513	25968	4	0	0	21.125	12.25	2	2
ENSG00000263565	chr17	73780602	73780688	MIR4738	100616282	0.0162674644821536	0.019459671873465	-0.00319220739131133	-0.225400777515908	0.0495311285177965	0.53818579981513	27157	5	0	0	46	28.3	2	2
ENSG00000242849	chr3	52227186	52228801	ALDOAP1	NA	0.706809421592369	0.706957572342188	-0.000148150749818853	0.0116346190175812	0.0495411018561942	0.53818579981513	33044	13	0	0	21.8846153846154	11.5	2	2
ENSG00000242159	chr3	88366306	88368172	ABCF2P1	NA	0.175595238095238	0.0611888111888112	0.114406426906427	1.38243728062172	0.0496066951985105	0.53818579981513	1659	1	0	0	26	17.5	2	2
ENSG00000214049	chr19	15939771	15947130	UCA1	652995	0.0815639888762954	0.278805138789659	-0.197241149913364	-1.59364979317464	0.0497129296348215	0.53818579981513	761	5	0	0	30.1	16	2	2
ENSG00000259692	chr15	81952823	82163466	NA	NA	0.830959231735574	0.855534843599444	-0.0245756118638695	0.179733706394955	0.0497670838750645	0.53818579981513	11216	18	0	0	38.1388888888889	27.5555555555556	2	2
ENSG00000243384	chr3	58558471	58560046	NA	NA	0.88970288970289	0.864814814814815	0.0248880748880749	0.0495278785454549	0.0499129763424984	0.53818579981513	23361	3	0	0	10.8333333333333	7.66666666666667	2	2
ENSG00000259780	chr16	2285690	2286914	NA	NA	0.221586960635968	0.156877112392307	0.0647098482436611	1.50978211971192	0.0499546700489053	0.53818579981513	4141	44	0	0	23.4204545454545	14.6818181818182	2	2
ENSG00000139200	chr12	6802958	6809966	PIANP	196500	0.190150662930101	0.251831501831502	-0.0616808389014005	-0.166608412795468	0.0499981378348946	0.53818579981513	10687	9	0	0	18.8888888888889	13.6111111111111	2	2
ENSG00000203785	chr1	153065611	153078660	SPRR2E	6704	0.801802800999816	0.807218035601649	-0.00541523460183219	0.0572643651854121	0.0501199202532381	0.53818579981513	23666	4	0	0	156	96.625	2	2
ENSG00000229435	chr7	159024125	159026067	PIP5K1P2	NA	0.601216538377916	0.80555926916221	-0.204342730784294	-0.442438804289274	0.0502010532367627	0.53818579981513	2748	6	0	0	15.25	10.25	2	2
ENSG00000255875	chr19	53313077	53313961	NA	NA	0.971497380954768	0.977690620782726	-0.00619323982795805	-0.00878898101823851	0.0502554561627902	0.53818579981513	31360	19	0	0	29.3157894736842	14.3684210526316	2	2
ENSG00000092020	chr14	35554673	35591723	PPP2R3C	55012	0.0513391808526762	0.0585433986973935	-0.00720421784471733	0.041536265987397	0.050350620916883	0.53818579981513	24719	44	0	0	82.2613636363636	51.4204545454545	2	2
ENSG00000254725	chr11	43087236	43087626	NA	NA	0.827848487257684	0.937785276373916	-0.109936789116232	-0.182153294763297	0.0504286930851152	0.53818579981513	9730	4	0	0	35.875	26.125	2	2
ENSG00000268896	chr2	220411933	220412380	NA	NA	0.917210271997506	0.944997710622711	-0.0277874386252045	-0.0395736831522493	0.0507914581751746	0.53818579981513	25066	8	0	0	16.3125	11.125	2	2
ENSG00000217653	chr6	90524428	90525182	NA	NA	0.920490328385065	0.886480908152735	0.0340094202323305	0.0612951236279397	0.0508785291302884	0.53818579981513	21458	3	0	0	20.3333333333333	13.5	2	2
ENSG00000225723	chr1	238112514	238113034	MTND6P15	NA	0.530311079506735	0.343467129477253	0.186843950029483	0.679075647731046	0.0509819009212766	0.53818579981513	1292	5	0	0	69.5	42	2	2
ENSG00000236800	chr10	49872244	49880469	NA	NA	0.152837910283731	0.270032711649253	-0.117194801365522	-1.68533699166518	0.0510495911849199	0.53818579981513	1579	7	0	0	18.2857142857143	14.0714285714286	2	2
ENSG00000106803	chr9	101984346	101992897	SEC61B	10952	0.0163437634717609	0.0162919393743783	5.18240973826381e-05	0.10309283189604	0.0510876846403118	0.53818579981513	33256	45	0	0	75.3333333333333	49.5777777777778	2	2
ENSG00000257139	chr12	70574118	70595784	NA	NA	0.688672438672439	0.905665024630542	-0.216992585958103	-0.510952187713788	0.0512163705442097	0.53818579981513	2124	2	0	0	21.5	15.75	2	2
ENSG00000128463	chr15	34517200	34522357	EMC4	51234	0.12021826786301	0.13525950944119	-0.01504124157818	-0.202638259414934	0.0513475967992524	0.53818579981513	15205	25	0	0	49.56	33.7	2	2
ENSG00000248546	chr4	165118159	165118863	ANP32C	NA	0.404358174249778	0.586729958856309	-0.182371784606531	-0.545066679758382	0.0515228404293088	0.53818579981513	1879	13	0	0	38.2307692307692	26.3846153846154	2	2
ENSG00000234627	chr13	24902349	24903210	NUS1P3	NA	0.0220864661654135	0.0191761363636364	0.00291032980177717	-0.304458862071787	0.0515812013392845	0.53818579981513	27659	4	0	0	19.5	9.25	2	2
ENSG00000215223	chr6	148799829	148801899	CYP51A1P3	NA	0.951468253968254	1	-0.048531746031746	-0.0718242948554491	0.0518263821166179	0.53818579981513	19929	3	0	0	19.1666666666667	13.1666666666667	2	2
ENSG00000231458	chr17	16586752	16587541	RNASEH1P2	246243	0.177902287770709	0.021780303030303	0.156121984740406	2.93512575745427	0.051828695848951	0.53818579981513	849	4	0	0	16.625	9.5	2	2
ENSG00000227182	chr7	57482534	57483429	VN1R28P	NA	0.276347165553296	0.537584326029277	-0.261237160475981	-1.23882784482005	0.0518413996019899	0.53818579981513	782	4	0	0	35.75	25.5	2	2
ENSG00000262728	chr15	32898619	32907361	NA	NA	0.00936041188321356	0.00629612579710436	0.0030642860861092	0.27094691950362	0.0518852230507238	0.53818579981513	27386	21	0	0	81.9523809523809	49.5238095238095	2	2
ENSG00000268140	chr19	22320733	22321783	PCGF7P	NA	0.215888988809928	0.466451049421654	-0.250562060611726	-1.12385804214971	0.0519289324273685	0.53818579981513	784	4	0	0	80.25	46.125	2	2
ENSG00000240950	chr3	142545938	142546570	NA	NA	0.949856318579608	0.950661717832008	-0.00080539925239952	-0.00114071553566512	0.0519641326019211	0.53818579981513	33107	11	0	0	47.7727272727273	26.7272727272727	2	2
ENSG00000225133	chr13	41773968	41774943	MORF4L1P4	NA	0.848026112488507	0.831361479462884	0.0166646330256225	0.0347592426223116	0.0520778177891785	0.53818579981513	25990	4	0	0	62.75	37.125	2	2
ENSG00000251520	chr1	180933647	180935045	NA	NA	0.975468975468975	1	-0.0245310245310245	-0.0357928150866033	0.0521057801184826	0.53818579981513	25791	4	0	0	22.25	15.25	2	2
ENSG00000235733	chr6	25245584	25261639	NA	101928663	0.884145191354893	0.917802891907751	-0.0336577005528583	-0.0514194684132796	0.0522826210162503	0.53818579981513	23060	3	0	0	68.1666666666667	36.6666666666667	2	2
ENSG00000187686	chr11	124983057	124996677	KRT18P59	NA	0.896875650472593	0.873355567973989	0.0235200824986039	0.0500285192780377	0.0523159831337062	0.53818579981513	23294	5	0	0	26.4	16.9	2	2
ENSG00000250972	chr5	143818769	143819041	CKS1BP5	NA	0.415555555555556	0.885714285714286	-0.47015873015873	-1.07369113026179	0.0523359031575851	0.53818579981513	790	1	0	0	47.5	24	2	2
ENSG00000261751	chr16	49954641	49958065	NA	NA	0.781197936373566	0.789639625080802	-0.00844168870723557	-0.0107004615747655	0.0526492376808088	0.53818579981513	30924	5	0	0	54.7	26.4	2	2
ENSG00000226605	chr2	63053199	63085573	NA	NA	0.949552212966847	0.969986671877662	-0.0204344589108147	-0.0300903580614242	0.0528128440308096	0.53818579981513	26872	3	0	0	55.5	40.5	2	2
ENSG00000266389	chr17	8869213	8870387	NA	101928235	0.240094701175764	0.263351727450025	-0.0232570262742607	0.611838403198462	0.0528174041100275	0.53818579981513	11673	19	0	0	24.3684210526316	16.8421052631579	2	2
ENSG00000260539	chr16	74481325	74483790	NA	2734	0.922856597319513	0.960714285714286	-0.0378576883947728	-0.0579606517758297	0.053117978100036	0.53818579981513	21948	5	0	0	21.4	15.3	2	2
ENSG00000269690	chr1	201592013	201592738	NA	NA	0.954720758918964	0.973011244670735	-0.0182904857517709	-0.0282443202861179	0.0531257452979799	0.53818579981513	27208	23	0	0	41.3260869565217	20	2	2
ENSG00000261419	chr16	28671017	28752102	NA	NA	0.939932190825048	0.982600732600733	-0.0426685417756846	-0.0642134211218693	0.053128563790497	0.53818579981513	20993	7	0	0	14.4285714285714	8.92857142857143	2	2
ENSG00000184110	chr16	28699879	28747051	EIF3C	8663	0.939932190825048	0.982600732600733	-0.0426685417756846	-0.0642134211218693	0.053128563790497	0.53818579981513	20993	7	0	0	14.4285714285714	8.92857142857143	2	2
ENSG00000250790	chr12	133488056	133489173	NA	NA	0.96111940187693	0.95	0.0111194018769304	0.0185248372349439	0.0531484955701785	0.53818579981513	29205	2	0	0	50.25	25.25	2	2
ENSG00000265419	chr6	93354459	93354526	NA	NA	0.760428601884728	0.547610988064476	0.212817613820252	0.458466477263611	0.0531921731275143	0.53818579981513	2582	5	0	0	47.6	33.2	2	2
ENSG00000235631	chr7	122341718	122343021	RNF148	378925	0.932051282051282	0.873139070442992	0.0589122116082901	0.0942712594783545	0.0532641931776379	0.53818579981513	17054	3	0	0	15.8333333333333	14	2	2
ENSG00000186369	chr14	62584197	62596352	LINC00643	646113	0.0957637679833976	0.0920921569162004	0.00367161106719725	0.416948875403618	0.0532919831225051	0.53818579981513	26317	35	0	0	81.4	49.2571428571429	2	2
ENSG00000224039	chr3	16734252	16735709	NA	NA	0.363509437965552	0.489196648021019	-0.125687210055467	-0.473093534381886	0.053367573439445	0.53818579981513	2437	2	0	0	33	23.25	2	2
ENSG00000270175	chr12	53893946	53894720	NA	NA	0.0168076265506317	0.00796415650481196	0.00884347004581975	0.296673990536255	0.0534319025739767	0.53818579981513	19676	22	0	0	66.6818181818182	45.4090909090909	2	2
ENSG00000250057	chr4	84154665	84168366	NA	NA	0.814649021327695	0.909262078937305	-0.0946130576096103	-0.171756582583771	0.0534784315374602	0.53818579981513	10386	6	0	0	68.5	46	2	2
ENSG00000253817	chr8	48109655	48109946	NA	NA	0.78125	0.892045454545455	-0.110795454545455	-0.189066538934194	0.0534786516831054	0.53818579981513	9303	1	0	0	18	13.5	2	2
ENSG00000238349	chr19	11549997	11550096	NA	NA	0.944686459251957	0.942892727743271	0.00179373150868603	0.0118756178285592	0.0534883004852508	0.53818579981513	30673	8	0	0	34.3125	21.5	2	2
ENSG00000224447	chr6	26016607	26016829	HIST1H1PS2	NA	0.480807245613692	0.783855216530547	-0.303047970916855	-0.727594637012888	0.05351726100427	0.53818579981513	1114	13	0	0	63.3076923076923	35.0769230769231	2	2
ENSG00000214108	chr5	31908467	31909292	TPT1P5	NA	0.916412217583689	0.913807189542484	0.00260502804120482	0.010006248300082	0.0535660159598065	0.53818579981513	31087	9	0	0	27.5555555555556	15.8333333333333	2	2
ENSG00000238072	chr7	129049954	129050211	NA	NA	0.957333725874795	0.978347053531264	-0.0210133276564693	-0.0310443791385225	0.0536059889238702	0.53818579981513	26692	5	0	0	56.7	37.5	2	2
ENSG00000116752	chr1	115110178	115124260	BCAS2	10286	0.0135793912831825	0.00596671143891008	0.00761267984427237	0.608103164100742	0.0536601670272703	0.53818579981513	20912	15	0	0	57.8333333333333	28.9333333333333	2	2
ENSG00000253676	chr8	107709655	107710241	TAGLN2P1	NA	0.971381578947368	0.981129807692308	-0.00974822874493929	-0.0147338817522948	0.0537914220070857	0.53818579981513	30038	8	0	0	15.4375	11.5	2	2
ENSG00000270117	chr11	65265481	65265876	NA	NA	0.239915231621132	0.341712307429582	-0.10179707580845	-0.395433053731428	0.0539615219686809	0.53818579981513	3269	11	0	0	32.9090909090909	18.2727272727273	2	2
ENSG00000243904	chr14	103840370	103841253	NA	NA	0.726851851851852	0.607456140350877	0.119395711500975	0.255037924999148	0.0539624806966196	0.53818579981513	6354	1	0	0	27.5	15.5	2	2
ENSG00000267889	chr2	203104292	203104435	NA	NA	0.673747763864043	0.731634182908546	-0.0578864190445029	-0.117243531526658	0.0539697661424457	0.53818579981513	14542	1	0	0	47.5	26	2	2
ENSG00000227096	chr10	118198980	118199556	HMGB3P8	NA	0.299261083743842	0.535714285714286	-0.236453201970443	-0.819320509581206	0.0540262120896634	0.53818579981513	879	1	0	0	21.5	11	2	2
ENSG00000199090	chr11	75046136	75046230	MIR326	442900	0.0817281857635118	0.045014880952381	0.0367133048111309	1.22630716329514	0.0540330689140809	0.53818579981513	7956	4	0	0	23.5	13.5	2	2
ENSG00000248988	chr4	159928271	159928987	NA	NA	0.482041477392521	0.748595848595849	-0.266554371203328	-0.630068252081808	0.0540562214366525	0.53818579981513	1466	3	0	0	23.3333333333333	9.66666666666667	2	2
ENSG00000189190	chr19	53267448	53290044	ZNF600	162966	0.0166953099703111	0.00998912163385847	0.00670618833645265	0.509875338911582	0.054061989976179	0.53818579981513	21949	35	0	0	44.6428571428571	24.8	2	2
ENSG00000251992	chr18	47340503	47340646	SCARNA17	677769	0.013641504104451	0.00603168383340797	0.00760982027104306	0.638704065142944	0.0540751414582231	0.53818579981513	20917	11	0	0	56.4090909090909	29.1818181818182	2	2
ENSG00000183111	chr5	148931510	149014531	ARHGEF37	389337	0.325603605008286	0.46398734403249	-0.138383739024203	-2.10839828365781	0.0541194785792612	0.53818579981513	1104	99	0	0	36.489898989899	21.1010101010101	2	2
ENSG00000095932	chr19	3474405	3480540	C19orf77	284422	0.229663538090932	0.23398520098275	-0.00432166289181759	0.0737312498021569	0.0543121910327235	0.53818579981513	25275	15	0	0	35.1333333333333	18.6333333333333	2	2
ENSG00000261357	chr16	19077313	19078016	NA	NA	0.390579710144928	0.547916666666667	-0.157336956521739	-0.477960300993065	0.0543307834407042	0.53818579981513	2390	1	0	0	53	31	2	2
ENSG00000179066	chr19	35596873	35598141	NA	NA	0.966466656962902	0.962477949349959	0.00398870761294268	0.00631575430752228	0.0543659822457442	0.53818579981513	31912	11	0	0	31.5909090909091	15.1818181818182	2	2
ENSG00000241280	chr3	101679202	101716770	NA	152225	0.863564700789746	0.912274421857718	-0.0487097210679716	-0.0939779761677614	0.0544528355930946	0.53818579981513	17092	8	0	0	50.125	32.4375	2	2
ENSG00000259100	chr14	39854608	39856306	NA	NA	0.957037856035521	0.981294842302089	-0.0242569862665679	-0.0360261931052329	0.0544796889553094	0.53818579981513	25750	15	0	0	28.9	23.5666666666667	2	2
ENSG00000254285	chr8	62490779	62492230	KRT8P3	3856	0.889930555555556	0.860491071428571	0.0294394841269841	0.315308582061234	0.0545274579955428	0.53818579981513	9721	8	0	0	8.875	7.9375	2	2
ENSG00000240616	chr19	13004947	13005694	NA	NA	0.954186202813205	0.986425339366516	-0.0322391365533107	-0.0486692811019328	0.0545898283549433	0.53818579981513	23489	5	0	0	16.7	10.8	2	2
ENSG00000256389	chr12	17742191	17768397	NA	NA	0.777310402411209	0.850114633173844	-0.0728042307626348	-0.226615720563887	0.0546655403116501	0.53818579981513	7472	4	0	0	44	22.75	2	2
ENSG00000175787	chr9	97021593	97063736	ZNF169	169841	0.241658385005926	0.242896224900271	-0.00123783989434508	0.346319368931527	0.0547345382936604	0.53818579981513	30864	46	0	0	64.7065217391304	35.8152173913044	2	2
ENSG00000269292	chr19	47112534	47114036	NA	NA	0.777132309860836	0.832081807081807	-0.0549494972209715	-0.0830031401630744	0.0547593853545976	0.53818579981513	18448	9	0	0	28.8888888888889	12.5	2	2
ENSG00000135437	chr12	56114151	56118489	RDH5	5959	0.501422124820863	0.5256936836813	-0.0242715588604371	0.13372584712649	0.0549612555611324	0.53818579981513	13083	10	0	0	24.9	15.5	2	2
ENSG00000170950	chr6	49753366	49755053	PGK2	5232	0.549607738627173	0.637697568742374	-0.0880898301152011	-0.304291438857303	0.0550508083716579	0.53818579981513	4960	8	0	0	85	51.8125	2	2
ENSG00000253433	chr8	135850312	135854880	NA	NA	0.26055011921044	0.40560217128975	-0.145052052079309	-0.53483450609943	0.0550619055006438	0.53818579981513	1949	10	0	0	48.5	24.2	2	2
ENSG00000236268	chr1	83439565	83451891	NA	101927498	0.77860317700064	0.87726990653639	-0.0986667295357503	-0.195491815278407	0.0552255856536533	0.53818579981513	8971	12	0	0	43.7083333333333	24.7083333333333	2	2
ENSG00000249353	chr5	93018544	93019373	NPM1P27	NA	0.949500751117406	0.96664779589372	-0.017147044776314	-0.0251602945562545	0.0552332311670892	0.53818579981513	27807	4	0	0	34.75	23	2	2
ENSG00000234806	chr10	70184317	70184754	NA	NA	0.968840937314241	0.966428571428571	0.00241236588566955	0.00667938313429598	0.0552731933967715	0.53818579981513	31812	10	0	0	24.3	10.45	2	2
ENSG00000214318	chr18	61164222	61164633	ATP5G1P6	NA	0.870098039215686	0.638888888888889	0.231209150326797	0.439692780304186	0.0553317729065621	0.53818579981513	2763	1	0	0	14.5	16.5	2	2
ENSG00000235172	chr5	169758433	169760883	NA	257358	0.359361333642943	0.292910139143272	0.066451194499671	-0.0805967677869894	0.055468938320816	0.53818579981513	18770	9	0	0	29.0555555555556	20.3888888888889	2	2
ENSG00000255996	chr12	5141554	5142107	NA	NA	0.663665038665039	0.311742424242424	0.351922614422614	1.06503503671287	0.0555137225452577	0.53818579981513	839	2	0	0	18.75	8.75	2	2
ENSG00000223599	chr1	153824582	153825890	NA	NA	0.940612281882249	0.978479853479854	-0.0378675715976046	-0.0563397938919526	0.0555347057164686	0.53818579981513	22221	4	0	0	28.875	15.375	2	2
ENSG00000235296	chr17	79899745	79905477	NA	NA	0.480318691615609	0.580777495031331	-0.100458803415722	-0.0626446586613503	0.0556220474039907	0.53818579981513	21244	19	0	0	65.6578947368421	29.3421052631579	2	2
ENSG00000213667	chr10	52486707	52487729	PGGT1BP1	NA	0.697719298245614	0.289321789321789	0.408397508923825	1.24054959615704	0.0556540073897767	0.53818579981513	842	2	0	0	22.25	12	2	2
ENSG00000260161	chr16	82154243	82155374	NA	NA	0.934355023401459	0.94619750678049	-0.0118424833790308	-0.0134460144925169	0.0556879430841436	0.53818579981513	30314	14	0	0	36.9642857142857	18.2142857142857	2	2
ENSG00000233662	chr13	99293068	99293493	CALM2P4	NA	0.538040881790882	0.250068681318681	0.2879722004722	1.08065450688217	0.055701094996177	0.53818579981513	844	2	0	0	29.75	18.25	2	2
ENSG00000253347	chr17	45486688	45500892	NA	NA	0.0147058823529412	0.312985967333793	-0.298280084980852	-4.02355641731878	0.0559546040632172	0.53818579981513	845	2	0	0	18.25	15.5	2	2
ENSG00000266402	chr17	62223330	62223836	SNORA76	677842	0.00797918062823972	0.0108325693319934	-0.00285338870375363	-0.106183641915396	0.0560335343142889	0.53818579981513	27762	44	0	0	105.681818181818	64.5113636363636	2	2
ENSG00000125848	chr20	14303634	14318262	FLRT3	23767	0.398665190851316	0.331605329439323	0.0670598614119934	0.69268367124335	0.0561000947879079	0.53818579981513	3968	12	0	0	74.5	47.6666666666667	2	2
ENSG00000164294	chr5	54455946	54462899	GPX8	493869	0.00902166091329227	0.0250060231314647	-0.0159843622181724	-0.82872999696587	0.0563106716625526	0.53818579981513	14670	4	0	0	113.5	64.5	2	2
ENSG00000273192	chr22	50295876	50298224	NA	NA	0.98171768707483	0.930730549795676	0.0509871372791541	0.0835457165338955	0.0563274418545154	0.53818579981513	18375	7	0	0	17.5	14.2142857142857	2	2
ENSG00000126653	chr17	28442539	28513493	NSRP1	84081	0.220898724119693	0.212652046596045	0.00824667752364834	0.210022936299867	0.0563557416288223	0.53818579981513	20287	65	0	0	87.5769230769231	55.6692307692308	2	2
ENSG00000204913	chr17	38097727	38101000	LRRC3C	100505591	0.945636160714286	0.945831512237762	-0.000195351523476606	0.00278725853776705	0.0564129253152837	0.53818579981513	32953	4	0	0	42.375	20	2	2
ENSG00000236444	chr13	31002084	31002656	UBE2L5P	NA	0.851526782274262	0.87915289029765	-0.027626108023387	-0.0489675241657111	0.0564314034186848	0.53818579981513	23444	5	0	0	38	31.4	2	2
ENSG00000227736	chr2	202417582	202418335	NA	NA	0.819228270708534	0.856820137693632	-0.0375918669850978	-0.07914707702078	0.0564973006275913	0.53818579981513	18944	4	0	0	78.5	53	2	2
ENSG00000139053	chr12	15125956	15134799	PDE6H	5149	0.945981032798508	0.954572074677114	-0.00859104187860654	-0.0124222634021289	0.0564989569290467	0.53818579981513	30545	4	0	0	63.75	40.375	2	2
ENSG00000215030	chr17	17286691	17287326	RPL13P12	NA	0.6190042473866	0.367142857142857	0.251861390243743	1.00362676181676	0.0565960099401288	0.53818579981513	855	5	0	0	14.2	6	2	2
ENSG00000261385	chr16	31142754	31143198	NA	NA	0.739409377387318	0.747750626566416	-0.00834124917909748	-0.0599578181066076	0.0567132274173135	0.53818579981513	21656	8	0	0	19.0625	13.3125	2	2
ENSG00000235689	chr22	24402751	24404704	NA	NA	0.941223155929038	0.931168831168831	0.0100543247602071	0.0195543656470837	0.0567772066729214	0.53818579981513	28979	5	0	0	13.2	10.2	2	2
ENSG00000237952	chr13	23377435	23377787	RPL7AP73	NA	0.652560455192034	0.812937062937063	-0.160376607745029	-0.312730000608506	0.0567776200801946	0.53818579981513	4768	1	0	0	37.5	29.5	2	2
ENSG00000246541	chr4	95038943	95128707	NA	101929210	0.0667706357240904	0.0950087074469817	-0.0282380717228913	-0.28227469599699	0.0569317881216913	0.53818579981513	10071	14	0	0	78.1428571428571	46.2857142857143	2	2
ENSG00000250696	chr4	70047818	70082484	NA	101929979;101930401	0.351439071988271	0.601788119288119	-0.250349047299848	-1.52566275156762	0.0571289378787812	0.53818579981513	860	5	0	0	20.1	14.8	2	2
ENSG00000267045	chr19	45741890	45748628	NA	NA	0.512341069365653	0.292488123296597	0.219852946069057	0.840549539985331	0.0573719684174975	0.53818579981513	861	24	0	0	23.3541666666667	17.1875	2	2
ENSG00000214223	chr19	11776884	11777845	HNRNPA1P10	NA	0.881034482758621	0.722222222222222	0.158812260536398	0.283199706000613	0.0574053646735661	0.53818579981513	5517	1	0	0	29.5	16.5	2	2
ENSG00000233616	chr9	125163249	125165185	NA	NA	0.124773651450014	0.126608765934033	-0.00183511448401858	0.40898430704773	0.0574591703553922	0.53818579981513	29718	3	0	0	61.6666666666667	46.3333333333333	2	2
ENSG00000267710	chr19	56784138	56821819	NA	100506374	0.887438559488646	0.818220476596436	0.0692180828922101	0.126622479732242	0.0576344597350813	0.53818579981513	13665	3	0	0	55.3333333333333	24.8333333333333	2	2
ENSG00000257569	chr12	56294084	56294402	GSTP1P1	NA	0.759573412698413	0.875	-0.115426587301587	-0.352986072648106	0.0577407716865616	0.53818579981513	3936	4	0	0	8.625	8.625	2	2
ENSG00000268525	chr19	42582740	42584259	NA	NA	0.663663885451171	0.650108743427709	0.013555142023462	0.0273404510319715	0.0580283875585211	0.53818579981513	27400	6	0	0	46	23.8333333333333	2	2
ENSG00000262115	chr17	79171193	79174088	NA	NA	0.946545796831384	0.952386311353703	-0.00584051452231898	-0.0078052834572015	0.0581034992266427	0.53818579981513	31589	12	0	0	26.2083333333333	13.75	2	2
ENSG00000250316	chr8	19095247	19099422	NA	NA	0.867104868216146	0.858209541988879	0.00889532622726697	0.0106445619518011	0.0581960339730578	0.53818579981513	30944	15	0	0	25.8666666666667	19.8333333333333	2	2
ENSG00000145592	chr5	40825364	40835437	RPL37	6167	0.105372745385926	0.0991543342310978	0.00621841115482772	0.19973606503376	0.0582524565826446	0.53818579981513	22593	67	0	0	97.089552238806	58.0373134328358	2	2
ENSG00000261996	chr17	6556783	6558328	NA	NA	0.437194016917352	0.378228105900349	0.0589659110170037	0.692922428077967	0.0582538987712836	0.53818579981513	4682	27	0	0	72.7592592592593	49.5185185185185	2	2
ENSG00000197079	chr17	39632941	39637392	KRT35	3886	0.909992417161202	0.91301732981398	-0.0030249126527779	-0.00603858669071837	0.0584506409294117	0.53818579981513	31972	21	0	0	53.5238095238095	31.952380952381	2	2
ENSG00000242246	chr6	153987601	153987801	NA	NA	0.274216524216524	0.415652173913043	-0.141435649696519	-0.582684564021573	0.0584554447291751	0.53818579981513	1661	1	0	0	53	24	2	2
ENSG00000228326	chr10	51532102	51532572	NA	NA	0.759571731166653	0.855526578447471	-0.0959548472808176	-0.190128504063491	0.0585194599603517	0.53818579981513	9253	5	0	0	37.7	20.7	2	2
ENSG00000183199	chr4	88812995	88815167	HSP90AB3P	NA	0.649241237563606	0.64966577540107	-0.000424537837463527	0.701188115144486	0.0585397023669857	0.53818579981513	32474	6	0	0	16.9166666666667	12.75	2	2
ENSG00000223738	chr3	74150500	74152704	NA	NA	0.150309460654288	0.0747282608695652	0.075581199784723	0.919944406822486	0.0585752521826774	0.53818579981513	3349	1	0	0	34	19.5	2	2
ENSG00000261314	chr1	211756357	211757067	NA	NA	0.950500556173526	0.878676470588235	0.0718240855852907	0.112128158715148	0.0585969652769592	0.53818579981513	15046	1	0	0	30	20.5	2	2
ENSG00000232917	chr1	203872851	203873147	HSPE1P6	NA	0.896792556428779	0.719621592910133	0.177170963518647	0.316155559620732	0.0586793129393041	0.53818579981513	4679	3	0	0	27	18.5	2	2
ENSG00000269815	chr19	17407005	17407504	NA	NA	0.194477548595196	0.198169885669886	-0.00369233707469	0.609881529578168	0.0586924929838242	0.53818579981513	26274	4	0	0	32.125	15.625	2	2
ENSG00000237934	chr1	29550445	29551328	NA	NA	0.969901976711233	0.981181286549708	-0.0112793098384743	-0.0166855372140994	0.0587491902858895	0.53818579981513	29616	5	0	0	30.7	18.3	2	2
ENSG00000266398	chr11	118889654	118889722	MIR3656	100500840	0.0152001461447846	0.0110816513133447	0.00411849483143996	0.234955981765578	0.0587800860102891	0.53818579981513	25586	8	0	0	43.75	29.9375	2	2
ENSG00000228540	chr7	110364215	110365881	NA	NA	0.863441562924421	0.86045144194381	0.00299012098061069	0.00923624854936803	0.0590367786963924	0.53818579981513	31253	5	0	0	40.9	28.1	2	2
ENSG00000267139	chr19	3118663	3119302	NA	NA	0.982983444273767	0.906623931623932	0.0763595126498352	0.116867337990067	0.0590717325281315	0.53818579981513	14576	3	0	0	29.5	9	2	2
ENSG00000215695	chr1	15986364	15988217	RSC1A1	6248;84301	0.771819414928036	0.662865959573194	0.108953455354842	0.449821821175269	0.0593582572534736	0.53818579981513	2673	3	0	0	59.8333333333333	39.3333333333333	2	2
ENSG00000226253	chr10	76287342	76287705	MRPL35P3	NA	0.775134382349706	0.899967948717949	-0.124833566368243	-0.206699342782608	0.0593760994187569	0.53818579981513	8385	4	0	0	20.625	15.375	2	2
ENSG00000231763	chr7	88239555	88239983	PQLC1P1	NA	0.0592307692307692	0.165158371040724	-0.105927601809955	-1.3391746547123	0.0594644377293867	0.53818579981513	1909	1	0	0	25.5	15	2	2
ENSG00000232027	chr1	51837942	51838896	NA	NA	0.928966968128839	0.983333333333333	-0.0543663652044944	-0.0834709769184966	0.0594813612458118	0.53818579981513	18387	2	0	0	28.5	14.25	2	2
ENSG00000230457	chr3	156527340	156528521	PA2G4P4	647033	0.951514235740468	0.956753687666381	-0.00523945192591242	-0.00743724300108178	0.0595212723147805	0.53818579981513	31658	7	0	0	50.3571428571429	34.0714285714286	2	2
ENSG00000256443	chr11	61306988	61309731	NA	NA	0.901781082742128	0.943530701754386	-0.0417496190122576	-0.0653348611308737	0.0597580109297745	0.53818579981513	20812	6	0	0	22.0833333333333	12.3333333333333	2	2
ENSG00000176654	chr12	8045172	8052736	NANOGP1	NA	0.856296446286251	0.899089859939783	-0.0427934136535313	-0.0774779753756483	0.0597933009477793	0.53818579981513	19166	7	0	0	28.4285714285714	19.0714285714286	2	2
ENSG00000261359	chr16	31213206	31214773	C16orf98	NA	0.242720263941793	0.133698664169152	0.109021599772642	1.96592092137347	0.0598708198189184	0.53818579981513	1816	77	0	0	30.1948051948052	19.1753246753247	2	2
ENSG00000094796	chr17	39549976	39553844	KRT31	3881	0.89192292923754	0.905871920345009	-0.0139489911074691	-0.0197528813870249	0.0598728751747251	0.53818579981513	28930	13	0	0	34.4615384615385	24.7692307692308	2	2
ENSG00000270842	chr4	83696614	83697254	NA	NA	0.946038664574668	0.94344255245958	0.00259611211508768	0.00516157454774021	0.0599820309308697	0.53818579981513	32203	5	0	0	43.3	24.4	2	2
ENSG00000137338	chr6	28249314	28270326	PGBD1	84547	0.0945976456177881	0.089636130056613	0.00496151556117507	0.552609641370335	0.0601020879250066	0.53818579981513	24287	37	0	0	45.2162162162162	31.6351351351351	2	2
ENSG00000231328	chr7	23850763	23851279	TPT1P7	NA	0.635416666666667	0.796666666666667	-0.16125	-0.321741808485027	0.0601039476267513	0.53818579981513	4564	1	0	0	36	24.5	2	2
ENSG00000255693	chr12	65277174	65371302	NA	400046	0.318802706044238	0.337842785232179	-0.0190400791879411	0.409254536301507	0.0601079599887279	0.53818579981513	13259	13	0	0	49.1153846153846	28.6923076923077	2	2
ENSG00000204880	chr17	39253233	39254393	KRTAP4-8	728224;101930568	0.759615384615385	0.886904761904762	-0.127289377289377	-0.220817161403983	0.0601338027953133	0.53818579981513	7726	1	0	0	10.5	9.5	2	2
ENSG00000165457	chr11	71927645	71932994	FOLR2	2350	0.748652518998127	0.782132555078921	-0.0334800360807936	-0.0679438876871157	0.060138758675508	0.53818579981513	20436	11	0	0	42	22.8181818181818	2	2
ENSG00000171396	chr17	39315910	39316983	KRTAP4-4	84616	0.784434515021776	0.878736903193425	-0.0943023881716489	-0.162135713727642	0.0601543587959227	0.53818579981513	10976	2	0	0	26.25	25	2	2
ENSG00000173295	chr8	8086117	8102387	FAM86B3P	286042	0.283630952380952	0.447853535353535	-0.164222582972583	-0.710946784790977	0.0602512573250476	0.53818579981513	1169	3	0	0	17.1666666666667	12.3333333333333	2	2
ENSG00000213881	chr8	62114909	62115779	NPM1P6	NA	0.361243037774056	0.39089660487941	-0.0296535671053542	-0.0953833262273009	0.060283539278361	0.53818579981513	16916	4	0	0	50.625	33.375	2	2
ENSG00000229055	chr18	74401986	74405592	NA	NA	0.197196463667052	0.237991923067354	-0.0407954594003022	0.133146017347714	0.0603863424371148	0.53818579981513	13130	4	0	0	29.875	25.25	2	2
ENSG00000264304	chr17	27219487	27220360	NA	NA	0.8362931711146	0.691517857142857	0.144775313971743	0.274662027038701	0.0604401056819476	0.53818579981513	5758	2	0	0	35.75	18.5	2	2
ENSG00000226998	chr9	31505278	31505941	NA	NA	0.165026111454683	0.103897672375933	0.0611284390787496	0.622448749618673	0.0604877249474304	0.53818579981513	4465	2	0	0	60.75	42.5	2	2
ENSG00000214062	chr4	78003556	78004279	RPL7P17	NA	0.55	0.757142857142857	-0.207142857142857	-0.454068433870204	0.0605204561534465	0.53818579981513	2627	1	0	0	12.5	6	2	2
ENSG00000267199	chr18	12438889	12448204	NA	NA	0.820221460638127	0.938562091503268	-0.118340630865141	-0.206127889575182	0.0605337805084883	0.53818579981513	8418	3	0	0	22.6666666666667	12.1666666666667	2	2
ENSG00000206069	chr22	25331077	25342662	TMEM211	255349	0.1959794151906	0.154173328492669	0.041806086697931	0.369320904145897	0.0605362970342499	0.53818579981513	6993	17	0	0	29.3235294117647	16.5	2	2
ENSG00000221116	chr20	2634858	2634932	SNORD110	692213	0.916469661150512	0.957184966838615	-0.0407153056881023	-0.0620480871610764	0.0605560193926049	0.53818579981513	21340	1	0	0	202	116.5	2	2
ENSG00000182722	chr7	64312775	64313732	SEPHS1P1	7697	0.508928571428571	0.845238095238095	-0.336309523809524	-0.72079014638715	0.0607031160736757	0.53818579981513	1134	1	0	0	11	10	2	2
ENSG00000248951	chr5	1370658	1371060	NA	NA	0.565885503385503	0.544283772408772	0.021601730976731	-0.142883447836976	0.0607100207325352	0.53818579981513	12346	3	0	0	48	28	2	2
ENSG00000101342	chr20	35504524	35522638	TLDC2	140711	0.38276672889902	0.391836925295598	-0.00907019639657747	0.111624628283227	0.0608038569807427	0.53818579981513	19456	27	0	0	49.9444444444444	29.0925925925926	2	2
ENSG00000173432	chr11	18287721	18291524	SAA1	6288	0.756201762139024	0.708559986925287	0.047641775213737	0.27768356733603	0.0608181213590011	0.53818579981513	6085	26	0	0	37.5769230769231	18.6730769230769	2	2
ENSG00000253742	chr14	107087202	107087658	IGHV3-60	NA	0.0916666666666667	0.171428571428571	-0.0797619047619048	-0.835554927872832	0.060833817323268	0.53818579981513	3097	1	0	0	11	9.5	2	2
ENSG00000256394	chr4	156750881	156787425	ASIC5	51802	0.672248104046674	0.701555368522985	-0.0293072644763107	-0.0555336792549424	0.0608401385342651	0.53818579981513	22343	7	0	0	52.2857142857143	36.1428571428571	2	2
ENSG00000231799	chr9	92064473	92065669	NA	NA	0.883102869352869	0.902071232339089	-0.0189683629862201	-0.0273980015969841	0.0609193881262903	0.53818579981513	27385	7	0	0	31.0714285714286	20.1428571428571	2	2
ENSG00000235629	chr3	14689701	14690939	NA	NA	0.58479020979021	0.265079365079365	0.319710844710845	1.1125329801424	0.061331141191295	0.53818579981513	915	1	0	0	54.5	40	2	2
ENSG00000266711	chr17	77128804	77132484	NA	NA	0.152541589015273	0.0942038517038517	0.0583377373114215	0.950598933113082	0.0613645540466548	0.53818579981513	4755	5	0	0	28.9	14.2	2	2
ENSG00000006042	chr17	31254928	31272124	TMEM98	26022	0.405322292767535	0.407518658792725	-0.00219636602518977	0.286547611168774	0.0613674075181817	0.53818579981513	29022	32	0	0	29.015625	18.140625	2	2
ENSG00000095261	chr9	123577774	123605262	PSMD5	5711	0.490172276322344	0.426228521864323	0.0639437544580206	1.33097946586494	0.0613906048903248	0.53818579981513	4199	60	0	0	65.7833333333333	42.5583333333333	2	2
ENSG00000248878	chr5	31725646	31726009	NA	NA	0.951753563896421	0.982660455486542	-0.0309068915901214	-0.0456026484487206	0.0616852656215348	0.53818579981513	24018	4	0	0	32.625	17.5	2	2
ENSG00000260633	chr3	134066130	134068075	NA	NA	0.893040293040293	0.952222222222222	-0.0591819291819292	-0.091579757188679	0.0617650038386541	0.53818579981513	17394	1	0	0	37	21.5	2	2
ENSG00000001561	chr6	46097730	46114436	ENPP4	22875	0.144065666300115	0.282627632537697	-0.138561966237582	-2.18262195664744	0.0619128501668606	0.53818579981513	1097	57	0	0	42.5526315789474	26.2280701754386	2	2
ENSG00000254935	chr11	122489559	122489982	NA	NA	0.896825396825397	0.88738344988345	0.00944194694194691	0.0465855615084498	0.0619557068023197	0.53818579981513	23849	5	0	0	16.3	9.5	2	2
ENSG00000265417	chr18	1362446	1363874	NA	NA	0.960362088704941	0.962150090602776	-0.00178800189783472	-0.00262527517367331	0.062030097894651	0.53818579981513	32766	6	0	0	33.8333333333333	17.5833333333333	2	2
ENSG00000250031	chr8	59337147	59339244	NA	NA	0.897375166157135	0.888897422768391	0.00847774338874494	0.010322422889607	0.0620705571342988	0.53818579981513	31015	6	0	0	31.0833333333333	17.3333333333333	2	2
ENSG00000232408	chr2	131341122	131348036	NA	NA	0.333333333333333	0.155555555555556	0.177777777777778	1.05229450744221	0.0621137001285316	0.53818579981513	925	1	0	0	18	9.5	2	2
ENSG00000234988	chr2	101223490	101225820	NA	NA	0.491667318953218	0.639883590044436	-0.148216271091218	-1.35894776671937	0.0621244992133826	0.53818579981513	954	8	0	0	47.625	30	2	2
ENSG00000160007	chr19	47421933	47508334	ARHGAP35	2909	0.642904570592806	0.645273077799394	-0.00236850720658771	0.231662734036607	0.0621517068413004	0.53818579981513	28695	25	0	0	19.22	12.38	2	2
ENSG00000237950	chr1	44410042	44412223	NA	101929609	0.332607302298008	0.382955949076101	-0.0503486467780929	0.0686671369918458	0.0621697239452623	0.53818579981513	20349	16	0	0	40.96875	23.28125	2	2
ENSG00000203334	chr11	108828445	108830523	NA	NA	0.88961062337421	0.901515151515151	-0.0119045281409412	-0.00036131299082392	0.0621911769251669	0.53818579981513	33292	4	0	0	20	11.375	2	2
ENSG00000269071	chr5	138852108	138852506	NA	NA	0.923860029454065	0.968914018859576	-0.0450539894055112	-0.0690352988114099	0.062217942050441	0.53818579981513	20303	7	0	0	44.4285714285714	27.5	2	2
ENSG00000249086	chr11	1885407	1887897	NA	NA	0.952740055105806	0.973357039977423	-0.0206169848716168	-0.0313858476314807	0.0622332226931207	0.53818579981513	26633	22	0	0	45.3409090909091	19.4090909090909	2	2
ENSG00000134285	chr12	49315301	49320257	FKBP11	51303	0.171255924949463	0.0411405980586879	0.130115326890775	2.72228283816538	0.0623012708065853	0.53818579981513	1265	80	0	0	36.31875	19.76875	2	2
ENSG00000264585	chr4	53578849	53578914	MIR4449	100616436	0.0222471741221741	0	0.0222471741221741	1.33211054694838	0.0623791349603047	0.53818579981513	12008	11	0	0	22.1363636363636	8.5	2	2
ENSG00000103490	chr16	31212806	31214771	PYCARD	29108	0.23571498194259	0.138959708968562	0.0967552729740277	1.76322946425958	0.0623864108469027	0.53818579981513	2227	90	0	0	31.7333333333333	20.1444444444444	2	2
ENSG00000167676	chr19	4502204	4517716	PLIN4	729359	0.855553277285289	0.848151901274966	0.00740137601032227	0.0136476656541646	0.0624017733397264	0.53818579981513	30272	15	0	0	16.8666666666667	13.2	2	2
ENSG00000176510	chr7	143208026	143209004	OR10AC1P	NA	0.693701412631841	0.516569961888264	0.177131450743577	0.610313457777954	0.0626458983942355	0.53818579981513	1538	55	0	0	27.7090909090909	19.1363636363636	2	2
ENSG00000136522	chr3	179306073	179322442	MRPL47	57129	0.314668133704169	0.311331318398072	0.00333681530609626	0.131591515943071	0.0626749571197102	0.53818579981513	26899	27	0	0	108.814814814815	62.1851851851852	2	2
ENSG00000090382	chr12	69742121	69748014	LYZ	4069	0.751029565431188	0.601582238424344	0.149447327006844	0.369958985420419	0.0627286669479643	0.53818579981513	3661	3	0	0	32	20.5	2	2
ENSG00000240791	chr9	94872857	94873150	NA	NA	0.973194645244335	0.950710108604845	0.0224845366394893	0.03568384046326	0.0628091990067443	0.53818579981513	25813	3	0	0	62.6666666666667	38	2	2
ENSG00000205085	chr7	128312342	128326929	FAM71F2	346653	0.732886373552996	0.771251607431605	-0.0383652338786086	-0.034647267601739	0.0628202190335055	0.53818579981513	26012	8	0	0	54.875	30.75	2	2
ENSG00000253421	chr8	143939770	143940213	ZNHIT1P1	NA	0.63	0.547222222222222	0.0827777777777778	0.259325270676895	0.0628421681248741	0.53818579981513	6206	2	0	0	23.25	11	2	2
ENSG00000201654	chr14	32671251	32671357	RNU6-7	26827;101954275;101954278	0.0304549044334391	0.0385676066917705	-0.00811270225833133	0.100672153099683	0.0628424948914064	0.53818579981513	20429	8	0	0	60.9375	42.5625	2	2
ENSG00000257576	chr12	56904786	56906487	NA	NA	0.776628017576293	0.735795454545455	0.0408325630308389	0.173160237792395	0.0629231653119229	0.53818579981513	10316	4	0	0	21.75	10.875	2	2
ENSG00000271978	chr6	5031990	5054657	NA	NA	0.519823912893029	0.580492634274227	-0.0606687213811984	-0.701318743223412	0.0629494095360443	0.53818579981513	4499	14	0	0	49.8571428571429	32.75	2	2
ENSG00000164073	chr4	128838960	128887150	MFSD8	256471	0.037954252670479	0.0357755627613375	0.00217868990914151	0.306922408812616	0.0630685560031408	0.53818579981513	29050	104	0	0	62.8798076923077	39.1105769230769	2	2
ENSG00000267035	chr17	33867058	33867816	NA	NA	0.751937984496124	0.937728937728938	-0.185790953232814	-0.314800910433053	0.0630731134948145	0.53818579981513	4716	1	0	0	33.5	17	2	2
ENSG00000259055	chr14	51555675	51558006	NA	101927570	0.851827094474153	0.932142857142857	-0.0803157626687039	-0.128547377106089	0.063189692110405	0.53818579981513	13528	1	0	0	47.5	27.5	2	2
ENSG00000179813	chr13	43355686	43365683	FAM216B	144809	0.741810642617313	0.774605344918775	-0.0327947023014623	-0.0658040462161086	0.0632357106439972	0.53818579981513	20744	8	0	0	55.625	36.8125	2	2
ENSG00000251591	chr5	36071893	36072181	NA	NA	0.713848297178049	0.735793447813908	-0.0219451506358588	-0.0343336534336514	0.0632565439985103	0.53818579981513	26067	4	0	0	44.25	21.75	2	2
ENSG00000227418	chr2	193614571	193641625	PCGEM1	64002	0.493040510692533	0.629018762689049	-0.135978251996516	-0.492879885194001	0.0634799107266743	0.53818579981513	2270	6	0	0	91.0833333333333	59.25	2	2
ENSG00000248733	chr5	58142712	58159241	NA	NA	0.379696331784746	0.265866759588823	0.113829572195924	1.02840134536519	0.0634903576760311	0.53818579981513	1667	5	0	0	53.3	27.9	2	2
ENSG00000225069	chr20	25079741	25080564	NA	NA	0.622406883545497	0.473039930049548	0.149366953495949	0.388710618009964	0.0635067888964127	0.53818579981513	3375	1	0	0	92.5	60	2	2
ENSG00000251441	chr4	113277291	113280975	RTEL1P1	NA	0.902436594879938	0.937029622274982	-0.0345930273950445	-0.0588561139646929	0.0635546335058069	0.53818579981513	21821	25	0	0	29.14	16.86	2	2
ENSG00000200259	chr19	49994432	49994517	SNORD35A	26816	0.887907494804047	0.839973987198134	0.0479335076059129	0.101347637618864	0.0636134197728718	0.53818579981513	16212	3	0	0	79.5	35.8333333333333	2	2
ENSG00000228614	chr6	53655673	53659072	NA	NA	0.0112385613016783	0.00843954049137031	0.002799020810308	0.267056447315234	0.0636371798446802	0.53818579981513	27855	26	0	0	77.3269230769231	53.6538461538462	2	2
ENSG00000212658	chr17	39458078	39459103	KRTAP29-1	100533177	0.766666666666667	0.5625	0.204166666666667	0.44001985583618	0.0637167648778679	0.53818579981513	2762	1	0	0	15	13	2	2
ENSG00000213962	chr2	178862000	178863497	API5P2	NA	0.481435954305749	0.532370943987792	-0.0509349896820426	0.401929463253275	0.063719492577846	0.53818579981513	5611	6	0	0	58.9166666666667	40.1666666666667	2	2
ENSG00000252879	chr1	212272863	212273018	RN7SKP98	NA	0.946316828974923	0.963622244160669	-0.0173054151857465	-0.025844994851428	0.0637827741054357	0.53818579981513	27684	4	0	0	55.75	24.75	2	2
ENSG00000254047	chr5	157615985	157616919	NA	NA	0.657142857142857	0.816666666666667	-0.15952380952381	-0.309309992013661	0.063802601806845	0.53818579981513	4840	1	0	0	6	8	2	2
ENSG00000231392	chr22	23117022	23117184	NA	NA	0.358208020050125	0.293803418803419	0.0644046012467065	0.296737537923064	0.0639175016102294	0.53818579981513	5143	2	0	0	37.75	24	2	2
ENSG00000253583	chr8	64498558	64501966	NA	NA	0.303030303030303	0.171428571428571	0.131601731601732	0.786900654792044	0.0641191016230904	0.53818579981513	1232	1	0	0	26	18	2	2
ENSG00000129197	chr17	5322961	5336196	RPAIN	84268	0.0642487445860927	0.0597063799005783	0.00454236468551444	0.413508814182564	0.064134866923403	0.53818579981513	24897	64	0	0	68.203125	41.6484375	2	2
ENSG00000255347	chr11	40105260	40106067	NA	NA	0.655952380952381	0.266666666666667	0.389285714285714	1.26727018507166	0.0642039436041894	0.53818579981513	963	1	0	0	20.5	8.5	2	2
ENSG00000205022	chr16	88928034	88933068	PABPN1L	390748	0.956448662373574	0.966342634755051	-0.00989397238147736	-0.0141442476216649	0.0642852535898985	0.53818579981513	30169	7	0	0	50.6428571428571	31.4285714285714	2	2
ENSG00000255680	chr11	6640021	6640995	NA	NA	0.0113477114987756	0.00917585269005594	0.00217185880871962	0.176277115736354	0.064286014359779	0.53818579981513	29063	14	0	0	89.8928571428571	48.0357142857143	2	2
ENSG00000250782	chr5	17634569	17635162	NA	NA	0.484849787868364	0.528159340659341	-0.0433095527909769	-0.442878317274574	0.0643061891454095	0.53818579981513	6728	3	0	0	14.8333333333333	9.83333333333333	2	2
ENSG00000197149	chr11	17249817	17250698	NA	NA	0.968416786911423	0.951791225749559	0.0166255611618641	0.0268044759118615	0.0644318450577355	0.53818579981513	27499	9	0	0	35.2777777777778	19.7222222222222	2	2
ENSG00000262712	chr16	4385871	4387819	NA	NA	0.870953080741939	0.905107739482739	-0.0341546587408002	-0.0625669069345412	0.0645628953125357	0.53818579981513	21258	12	0	0	17.8333333333333	8.875	2	2
ENSG00000255074	chr11	14462333	14463223	NA	NA	0.950007167078506	0.949606884343726	0.000400282734779767	0.00217340728408971	0.0645706389252092	0.53818579981513	32860	5	0	0	42.2	25.8	2	2
ENSG00000178636	chr4	120113928	120133799	NA	101929762	0.156787450707064	0.144269123422278	0.0125183272847861	0.252066030229119	0.0646139346038318	0.53818579981513	16717	57	0	0	94.7456140350877	56.6578947368421	2	2
ENSG00000271171	chr19	35395296	35395961	NA	NA	0.0716782886087227	0.15625	-0.0845717113912773	-0.935884945427952	0.0647340394350356	0.53818579981513	2800	4	0	0	38.875	17.25	2	2
ENSG00000167644	chr19	38794801	38795649	C19orf33	64073	0.586656491704194	0.492500047010757	0.0941564446934372	0.500101242240346	0.0648870181627358	0.53818579981513	2342	11	0	0	33.6363636363636	19.4090909090909	2	2
ENSG00000232606	chr2	145324002	145337001	NA	101928455	0.399415000211472	0.24637364096519	0.153041359246282	0.698450413271252	0.0650331831498442	0.53818579981513	1224	4	0	0	67.875	51.375	2	2
ENSG00000139055	chr12	15066969	15092016	ERP27	121506	0.684573915539162	0.711178605188441	-0.0266046896492782	-0.457627558854628	0.0651483196617503	0.53818579981513	10557	19	0	0	45.6842105263158	26.5789473684211	2	2
ENSG00000243101	chr16	78859178	78859903	RPS3P7	NA	0.93764431654634	0.940344117035846	-0.00269980048950618	-0.00356870274339872	0.0652760802369941	0.53818579981513	32579	7	0	0	28.2142857142857	16.9285714285714	2	2
ENSG00000228873	chr2	96811341	96812751	NA	NA	0.710462222333624	0.741508573260239	-0.0310463509266156	-0.0173675653380203	0.0652985429373311	0.53818579981513	29465	14	0	0	26.3928571428571	16.1428571428571	2	2
ENSG00000263946	chr17	20458284	20462723	NA	NA	0.912361111111111	0.900239234449761	0.0121218766613503	0.0229008549863613	0.0653001286474835	0.53818579981513	28281	4	0	0	21.75	14.5	2	2
ENSG00000229757	chr1	168547891	168548677	NA	NA	0.796663752913753	0.927123917748918	-0.130460164835165	-0.218248539313828	0.0653877114873569	0.53818579981513	7844	2	0	0	17.75	14	2	2
ENSG00000242634	chr15	67524784	67525175	RPS24P16	NA	0.430470506832728	0.257518796992481	0.172951709840247	0.745418135548366	0.0653908868245842	0.53818579981513	1065	2	0	0	38	15.75	2	2
ENSG00000213370	chr4	174554879	174555522	RANP6	NA	0.0957923655292076	0.324314574314574	-0.228522208785367	-1.91339198434623	0.0655586346190012	0.53818579981513	980	2	0	0	16.25	9.75	2	2
ENSG00000237101	chr1	224407315	224415745	NA	101927164	0.627292513550135	0.646780303030303	-0.0194877894801675	0.0758673196680547	0.0655972675005731	0.53818579981513	19376	4	0	0	21.125	12.75	2	2
ENSG00000265976	chr17	29902288	29902377	MIR4725	100616449	0.942992213570634	0.936994949494949	0.00599726407568463	0.00870842119218322	0.0655998830680304	0.53818579981513	31384	2	0	0	29.5	19.5	2	2
ENSG00000250486	chr4	165878100	165880273	FAM218A	152756	0.0574288836883681	0.0549808233338252	0.00244806035454295	0.241547656619902	0.0656544802312613	0.53818579981513	28551	37	0	0	41.9054054054054	26.4054054054054	2	2
ENSG00000205439	chr21	46077849	46078258	KRTAP12-3	386683	0.806867172961102	0.776436970131367	0.0304302028297348	0.103626944407954	0.0656672786598456	0.53818579981513	15955	11	0	0	42.0454545454545	26	2	2
ENSG00000272764	chr10	5855948	5856404	NA	NA	0.0735642124121435	0.0863037364071978	-0.0127395239950543	0.0429739913918595	0.0657648900919834	0.53818579981513	24464	14	0	0	85.7142857142857	50.1428571428571	2	2
ENSG00000134748	chr1	52870236	52886511	PRPF38A	84950	0.16085265631245	0.16308256945455	-0.00222991314210001	0.0571105778002469	0.0659692861734844	0.53818579981513	28954	37	0	0	81.3378378378378	45.7702702702703	2	2
ENSG00000273409	chr11	127140957	127206928	NA	101929497	0.196377887363585	0.385982478097622	-0.189604590734037	-0.27327954228762	0.0659726614676657	0.53818579981513	5794	2	0	0	45	31	2	2
ENSG00000259099	chr12	56774145	56776495	NA	NA	0.87684860904211	0.916592749952646	-0.0397441409105361	-0.0867922125371402	0.0660701059871668	0.53818579981513	17969	7	0	0	51.2142857142857	24.5	2	2
ENSG00000253509	chr8	41132634	41134522	NA	NA	0.854400550810859	0.897916666666667	-0.0435161158558073	-0.0632964165408084	0.0660723017715641	0.53818579981513	21154	4	0	0	41.25	22.25	2	2
ENSG00000227845	chr9	128134604	128135045	NA	NA	0.851806993927567	0.815246285648762	0.0365607082788047	0.0864421191328684	0.0660866483625865	0.53818579981513	18016	5	0	0	34.6	21.8	2	2
ENSG00000264468	chr17	6558759	6558828	MIR4520A;MIR4520B	100616401;100616466	0.289514264804962	0.269232072275551	0.0202821925294119	0.248436828372495	0.0661004227775481	0.53818579981513	12764	2	0	0	48.75	24.5	2	2
ENSG00000268475	chr19	41931264	41932142	NA	NA	0.944512138886546	0.986006181318681	-0.041494042432135	-0.062108001411194	0.0663443207793113	0.53818579981513	21333	12	0	0	23.4583333333333	12.5833333333333	2	2
ENSG00000243635	chr3	104221544	104222110	NA	NA	0.327773201169182	0.589338936542178	-0.261565735372996	-0.897992896704934	0.0663607327209104	0.53818579981513	993	25	0	0	98.84	63.44	2	2
ENSG00000253915	chr8	136637428	136638224	MAPRE1P1	NA	0.765762108560809	0.781468307778554	-0.0157061992177445	-0.0206609535521283	0.066536553449879	0.53818579981513	28719	6	0	0	48	23.0833333333333	2	2
ENSG00000105677	chr19	36036497	36038428	TMEM147	10430	0.0385695263857707	0.0420503655161117	-0.00348083913034091	0.0980707532430257	0.0666071620022165	0.53818579981513	26637	54	0	0	66.3703703703704	43.6759259259259	2	2
ENSG00000255648	chr12	18867729	18890812	NA	NA	0.552433409488683	0.657601475036191	-0.105168065547508	-0.198208567379392	0.0666619365888045	0.53818579981513	8831	14	0	0	66.3571428571429	41	2	2
ENSG00000177770	chr1	226680889	226681190	CDKN2AIPNLP1	NA	0.870798010657502	0.859891742141818	0.0109062685156839	0.0335705021936232	0.0668876899409532	0.53818579981513	26205	6	0	0	33	18.9166666666667	2	2
ENSG00000226181	chr6	117772293	117774688	NA	NA	0.510811556864188	0.300350140056022	0.210461416808166	0.747435491672449	0.0670220596521597	0.53818579981513	1057	2	0	0	29	18.75	2	2
ENSG00000223804	chr1	143647638	143745417	NA	NA	0.683404132724031	0.748811873387755	-0.0654077406637245	-0.109196949635202	0.0670307085104031	0.53818579981513	15350	13	0	0	35.9615384615385	26.9615384615385	2	2
ENSG00000154589	chr8	74903587	74941322	LY96	23643	0.550351812545684	0.72697435955427	-0.176622547008586	-0.424454384853968	0.0670752718435336	0.53818579981513	2915	8	0	0	74.5625	38.5	2	2
