# Supplementary material for: Extensive Placental Methylation Profiling in Normal Pregnancies
Source: Int J Mol Sci. 2021 Feb 21;22(4):2136. doi: 10.3390/ijms22042136 (PMC7924820; doi:10.3390/ijms22042136)
Supplement: Supplementary file 1 [file ijms-22-02136-s001.zip › Supplementary material/supplementary_table_20_dmt_tiling_SGAvsLGA_top1000.csv]

id	Chromosome	Start	End	mean.mean.SGA	mean.mean.LGA	mean.mean.diff	mean.mean.quot.log2	comb.p.val	comb.p.adj.fdr	combinedRank	num.sites	mean.num.na.SGA	mean.num.na.LGA	mean.mean.covg.SGA	mean.mean.covg.LGA	mean.nsamples.covg.thres5.SGA	mean.nsamples.covg.thres5.LGA
394903	chr12	23570001	23575000	0.45	0	0.45	5.52356195605701	6.14374199629027e-05	0.0614751039257276	139	1	0	0	9	8.5	2	2
540509	chr19	43055001	43060000	0.380952380952381	0	0.380952380952381	5.28892098899904	6.54822514570953e-05	0.0633705617480375	145	1	0	0	9.5	6	2	2
274381	chr7	138225001	138230000	0.49223602484472	0	0.49223602484472	5.65029361015708	0.000164317105673251	0.110323605437767	209	1	0	0	37	26.5	2	2
259644	chr7	64540001	64545000	0.409153387478836	0.00987923254672977	0.399274154932106	4.64060316173317	0.000304076714611836	0.162624073346343	259	52	0	0	52.2307692307692	36.4038461538462	2	2
248037	chr7	6505001	6510000	0	0.373205741626794	-0.373205741626794	-5.26004727223089	0.00038660628593551	0.185978727798316	291	1	0	0	23.5	15	2	2
452473	chr14	62395001	62400000	0	0.4875	-0.4875	-5.63662462054365	0.000387002854230982	0.185978727798316	292	1	0	0	19	13	2	2
56991	chr2	35695001	35700000	0.355769230769231	0	0.355769230769231	5.19286181271947	0.000472412137447411	0.209119119164576	317	1	0	0	14.5	6	2	2
54913	chr2	25305001	25310000	0.577045283950693	0.288011695906433	0.289033588044261	3.62460600679242	0.00016685241898942	0.110963975555789	368	3	0	0	64.1666666666667	37.3333333333333	2	2
540637	chr19	43695001	43700000	0	0.283333333333333	-0.283333333333333	-4.87446911791614	0.000926144992670787	0.30723491714311	423	1	0	0	23	10.5	2	2
92191	chr2	211695001	211700000	0.272727272727273	0	0.272727272727273	4.82133915149331	0.000518813515080644	0.216764041055802	476	1	0	0	11	10.5	2	2
486797	chr16	24130001	24135000	0.28525641025641	0	0.28525641025641	4.8838964769306	0.00126666144024538	0.356198396675336	499	1	0	0	12.5	6	2	2
461227	chr14	106165001	106170000	0.6066900785584	0.344354838709677	0.262335239848722	2.85180556135354	0.000801075513453124	0.284138077133163	578	2	0	0	51.5	26	2	2
142624	chr4	22635001	22640000	0.610576923076923	0.0916666666666667	0.518910256410256	3.81889971950228	0.00209415799987137	0.454833810162803	645	2	0	0	11.75	5.5	2	2
378446	chr11	76295001	76300000	0.152311749345895	0.580704671384496	-0.428392922038601	-2.45248927036369	0.00226624429393787	0.466972781648367	681	9	0	0	18.2777777777778	13.3333333333333	2	2
22393	chr1	111960001	111965000	0.253171247357294	0	0.253171247357294	4.7179299716468	3.44521389516685e-05	0.0531259554533399	682	1	0	0	32.5	13	2	2
292744	chr8	70900001	70905000	0.122222222222222	0.422222222222222	-0.3	-1.70880858167825	0.00323363554765128	0.550945649760654	823	1	0	0	12	9.5	2	2
180930	chr5	23010001	23015000	0.133894098179812	0.413825757575758	-0.279931659395945	-1.55846384756906	0.00161145270507016	0.400559384477686	853	1	0	0	86	46	2	2
413719	chr12	117650001	117655000	0.238235294117647	0	0.238235294117647	4.63363634745685	0.000258608704460455	0.145296874205081	871	1	0	0	13.5	10.5	2	2
95364	chr2	227560001	227565000	0	0.714285714285714	-0.714285714285714	-6.17848701494574	0.00358913792279188	0.568978602414998	884	1	0	0	22.5	12	2	2
484598	chr16	13135001	13140000	0.305323886639676	0.0694444444444444	0.235879442195232	3.00402342701862	0.00198719681652354	0.443984728848043	909	2	0	0	16.75	11.5	2	2
573512	chr22	37780001	37785000	0.660477582846004	0.35	0.310477582846004	2.17707502713531	0.00430995314813314	0.629989443290244	960	3	0	0	16	9.5	2	2
44185	chr1	220920001	220925000	0.106550633416047	0.432395705516004	-0.325845072099957	-3.65224971741451	0.00444005485714521	0.630556003686587	973	93	0	0	48.2688172043011	27.0806451612903	2	2
453133	chr14	65695001	65700000	0.359920634920635	0.125	0.234920634920635	2.59625028500004	0.00449154077006832	0.630556003686587	978	2	0	0	9	6.25	2	2
108474	chr3	49910001	49915000	0.737230998168498	0.46513209013209	0.272098908036408	1.64181407195189	0.00462141900655902	0.630556003686587	988	4	0	0	26.625	19.5	2	2
435746	chr13	93930001	93935000	0.619047619047619	0.159663865546218	0.4593837535014	1.89048989644454	0.00517339054429103	0.630556003686587	1030	1	0	0	42	19	2	2
472273	chr15	54045001	54050000	0.319305019305019	0.0954545454545455	0.223850473850474	1.64280322022185	0.00129401182234849	0.359988981933354	1095	1	0	0	36	26.5	2	2
191410	chr5	75410001	75415000	0.222222222222222	0	0.222222222222222	4.53743413063857	0.000230541326478112	0.135926391162667	1126	1	0	0	12	7	2	2
211717	chr5	176945001	176950000	0.909360030481659	0.596802503052503	0.312557527429156	2.18955244519522	0.00602175259613834	0.630556003686587	1138	3	0	0	68.5	38.3333333333333	2	2
394175	chr12	19930001	19935000	0.22	0	0.22	4.52356195605701	2.70522996887096e-05	0.0434884298274474	1168	1	0	0	25	12	2	2
274913	chr7	140885001	140890000	0.30109126984127	0.771428571428571	-0.470337301587302	-1.68731944594712	0.0066927489924627	0.630556003686587	1227	3	0	0	11	6.5	2	2
153750	chr4	78265001	78270000	0.272222222222222	0.708333333333333	-0.436111111111111	-1.34782187303809	0.00520357330854144	0.630556003686587	1271	1	0	0	16.5	7	2	2
508742	chr17	43500001	43505000	0	0.212121212121212	-0.212121212121212	-4.47327526877536	0.00210587149443061	0.455322513997659	1359	1	0	0	23	8.5	2	2
85260	chr2	177040001	177045000	0.150796637928133	0.388305908163405	-0.237509270235272	-2.8970467228976	0.00793249570352754	0.630556003686587	1376	103	0	0	31.131067961165	19.9514563106796	2	2
520688	chr18	22030001	22035000	0.710534136502359	0.5	0.210534136502359	2.73285839867392	1.35697013687593e-05	0.039072595907202	1387	2	0	0	49.5	20	2	2
256909	chr7	50865001	50870000	0.61692320266917	0.845385365122207	-0.228462162453037	-2.02215223374918	0.0080930759589957	0.630556003686587	1397	6	0	0	29.1666666666667	14.5833333333333	2	2
555524	chr20	59000001	59005000	0.139423076923077	0.396103896103896	-0.256680819180819	-1.44244589296352	0.00827340853754276	0.630556003686587	1422	1	0	0	18.5	12.5	2	2
1660	chr1	8295001	8300000	0	0.206959706959707	-0.206959706959707	-4.21126036571918	0.00222244021373769	0.464138044300199	1479	3	0	0	14.6666666666667	10.1666666666667	2	2
199914	chr5	117930001	117935000	0.252530809859155	0.619444444444444	-0.36691363458529	-1.26159230624467	0.00241873312060698	0.479676018769872	1488	1	0	0	67.5	33	2	2
361307	chr10	126135001	126140000	0.404247091931129	0.163626594507498	0.240620497423631	2.52452286497043	0.00897582743903059	0.630556003686587	1498	206	0	0	36.6140776699029	23.0631067961165	2	2
128224	chr3	148660001	148665000	0.127289377289377	0.380206684122924	-0.252917306833547	-2.08389784640751	0.00900061454748713	0.630556003686587	1502	5	0	0	13.5	12.8	2	2
74055	chr2	121015001	121020000	0.205357142857143	0	0.205357142857143	4.42865926984248	0.000702622463436641	0.257427662034682	1520	1	0	0	7.5	5	2	2
240840	chr6	141640001	141645000	0.298076923076923	0.532142857142857	-0.234065934065934	-2.49595924011042	0.00943616688577883	0.630556003686587	1550	2	0	0	12.5	8	2	2
254478	chr7	38710001	38715000	0.267857142857143	0.0645833333333333	0.20327380952381	1.89741814638549	0.00180542256267122	0.426800690948018	1573	1	0	0	31	23	2	2
389641	chr11	132270001	132275000	0.381719571151856	0.652924213717317	-0.271204642565461	-1.59224604341123	0.00986539242057082	0.630556003686587	1596	5	0	0	33.7	23.9	2	2
135448	chr3	184780001	184785000	0.301169590643275	0.0833333333333333	0.217836257309942	2.86837533910136	0.0101478257004855	0.630556003686587	1628	2	0	0	13.75	5.5	2	2
196092	chr5	98820001	98825000	0.176923076923077	0.55	-0.373076923076923	-1.58298213659292	0.0101579604198415	0.630556003686587	1630	1	0	0	11.5	8.5	2	2
545170	chr20	7230001	7235000	0.690274841437632	0.289898132427844	0.400376709009788	1.22344871908014	0.0103865077130158	0.630556003686587	1654	1	0	0	49	34.5	2	2
82492	chr2	163200001	163205000	0.046516146155172	0.246684254796748	-0.200168108641576	-3.00974688826246	0.00898532499214972	0.630556003686587	1657	58	0	0	81.1034482758621	48.3793103448276	2	2
380799	chr11	88060001	88065000	0.462804352510235	0.662878787878788	-0.200074435368553	-1.22127956111223	0.00329444847184669	0.556734021785435	1659	2	0	0	27.75	17.5	2	2
347525	chr10	57225001	57230000	0.268294101470793	0.0511615894610889	0.217132512009704	2.03442537716902	0.0104604492298888	0.630556003686587	1660	4	0	0	58.125	33.375	2	2
196298	chr5	99850001	99855000	0.342857142857143	0.8	-0.457142857142857	-1.19883769335755	0.00681456640547827	0.630556003686587	1695	1	0	0	11	7.5	2	2
387929	chr11	123710001	123715000	0.330584159674549	0.132697947214076	0.197886212460472	2.52952782165735	0.0015531219718841	0.393880524077972	1727	2	0	0	29.5	16.75	2	2
538623	chr19	33625001	33630000	0.22972212972213	0.0333333333333333	0.196388796388796	3.64411223865351	0.000115066332362112	0.0858572915018256	1779	6	0	0	11.75	6.16666666666667	2	2
164237	chr4	130700001	130705000	0.30929110452916	0.52554142043297	-0.216250315903809	-2.00724398369928	0.0117310395612875	0.630556003686587	1782	3	0	0	90.6666666666667	57.6666666666667	2	2
394845	chr12	23280001	23285000	0.195833333333333	0	0.195833333333333	4.36340473086352	0.000562939148561487	0.224414412166881	1792	1	0	0	27	11.5	2	2
124539	chr3	130235001	130240000	0.0915342523723431	0.286946611416937	-0.195412359044594	-2.63641781543823	0.00889910904998991	0.630556003686587	1802	65	0	0	37.6692307692308	25.5076923076923	2	2
49043	chr1	245210001	245215000	0.326560758082497	0.121428571428571	0.205132186653926	2.63976910708054	0.0121802653921165	0.630556003686587	1830	2	0	0	15.25	7.75	2	2
495644	chr16	68365001	68370000	0.241158536585366	0.450793650793651	-0.209635114208285	-1.14877739145021	0.0068059287750461	0.630556003686587	1878	2	0	0	28.25	8.25	2	2
136949	chr3	192285001	192290000	0.255732544608968	0.0406447443287296	0.215087800280238	2.64475433533439	0.0128270820303577	0.630556003686587	1890	20	0	0	77.1	55.2	2	2
38973	chr1	194860001	194865000	0.145833333333333	0.774725274725275	-0.628891941391941	-2.33218380353185	0.012832320972087	0.630556003686587	1892	1	0	0	10	10	2	2
235990	chr6	117390001	117395000	0.240461336049571	0.0476190476190476	0.192842288430524	3.2270921315089	0.00682309748136616	0.630556003686587	1915	3	0	0	20.5	6.5	2	2
520351	chr18	20345001	20350000	0.0916666666666667	0.287923351158645	-0.196256684491979	-2.68230365011553	0.013320362553529	0.630556003686587	1931	2	0	0	24	12.75	2	2
77968	chr2	140580001	140585000	0.797979797979798	0.358974358974359	0.439005439005439	1.13079865855232	0.00313786114974702	0.543601516021111	1960	1	0	0	14.5	9.5	2	2
217086	chr6	22870001	22875000	0.361622431506849	0.803387650085763	-0.441765218578914	-1.13010549920026	0.00812016681182677	0.630556003686587	1963	1	0	0	68.5	48.5	2	2
207904	chr5	157880001	157885000	0.19	0	0.19	4.32192809488736	0.0021365036460104	0.458253314376332	1991	1	0	0	17.5	10	2	2
258233	chr7	57485001	57490000	0.281818181818182	0.816666666666667	-0.534848484848485	-1.50223594118071	0.0139096635027043	0.630556003686587	1996	1	0	0	10.5	5.5	2	2
97514	chr2	238310001	238315000	0.634920634920635	0.14695652173913	0.487964113181504	2.03875665490101	0.0141792293980679	0.630556003686587	2020	1	0	0	27.5	24	2	2
14219	chr1	71090001	71095000	0.188034188034188	0	0.188034188034188	4.30767760928142	0.000104553365733678	0.0817362332319267	2060	1	0	0	11	6.5	2	2
559282	chr21	14760001	14765000	0.291228070175439	0.63768115942029	-0.346453089244851	-1.10442756277945	0.00681500559167413	0.630556003686587	2082	1	0	0	17	20.5	2	2
349834	chr10	68770001	68775000	0.223895202020202	0.655617070713302	-0.4317218686931	-2.39220785698732	0.0149515365649722	0.630556003686587	2102	3	0	0	31.5	24.8333333333333	2	2
455409	chr14	77075001	77080000	0.487648231899402	0.300516483232	0.187131748667401	1.2295771869226	0.0149527847155971	0.630556003686587	2103	5	0	0	56.2	30.6	2	2
3641	chr1	18200001	18205000	0.272016178266178	0.0853174603174603	0.186698717948718	2.6734523273535	0.00280568340254654	0.513974827387652	2118	2	0	0	32.25	19.75	2	2
438639	chr13	108395001	108400000	0.47551724137931	0.173529411764706	0.301987829614604	1.40351124589782	0.0152552897066908	0.630556003686587	2127	1	0	0	54	29.5	2	2
466483	chr15	25095001	25100000	0.288072103017755	0.102008547008547	0.186063556009208	2.197264361381	0.0100607114259206	0.630556003686587	2139	3	0	0	21.5	15.1666666666667	2	2
225879	chr6	66835001	66840000	0.185406698564593	0	0.185406698564593	4.28840801879692	0.00449638608794764	0.630556003686587	2159	1	0	0	20.5	10	2	2
479996	chr15	92660001	92665000	0.303712479839223	0.523239597733601	-0.219527117894377	-1.13561339149218	0.0156391261758632	0.630556003686587	2165	2	0	0	86.75	58.25	2	2
359937	chr10	119285001	119290000	0.185263157894737	0	0.185263157894737	4.28734786317722	5.62188001951436e-05	0.060366427175629	2167	1	0	0	22	9.5	2	2
515159	chr17	75585001	75590000	0.275481461771784	0.0902597402597403	0.185221721512044	2.83831580248867	0.000780482591763618	0.277970657884868	2171	7	0	0	25	6.85714285714286	2	2
507687	chr17	38225001	38230000	0.184523809523809	0	0.184523809523809	4.28187484536692	0.00179179620318043	0.426800690948018	2198	1	0	0	9.5	7	2	2
270236	chr7	117500001	117505000	0.418243320720101	0.234126984126984	0.184116336593117	2.6141028649894	0.00762126267057755	0.630556003686587	2219	2	0	0	43.25	26.5	2	2
346165	chr10	50425001	50430000	0.169762127804437	0.430213172919123	-0.260451045114685	-1.17534772858033	0.0164007247905764	0.630556003686587	2245	2	0	0	55.25	29.75	2	2
349842	chr10	68810001	68815000	0.379305028229231	0.667823222987336	-0.288518194758105	-1.14714405429908	0.0165670240965241	0.630556003686587	2262	6	0	0	47.3333333333333	35.6666666666667	2	2
444257	chr14	21315001	21320000	0.49410563973064	0.311111111111111	0.182994528619529	1.96750053869298	0.0121453128081141	0.630556003686587	2267	3	0	0	28	10.8333333333333	2	2
296249	chr8	88425001	88430000	0.316666666666667	0.133928571428571	0.182738095238095	1.18246623692369	0.00590760293744409	0.630556003686587	2274	1	0	0	11	7.5	2	2
562691	chr21	31805001	31810000	0.187184343434343	0.529291716686675	-0.342107373252331	-1.435424231948	0.01678432191673	0.630556003686587	2283	2	0	0	51.75	33.5	2	2
96818	chr2	234830001	234835000	0.251273236567354	0.433760683760684	-0.18248744719333	-1.87278009412166	0.00230707724653286	0.47042675003976	2287	3	0	0	13.6666666666667	10.6666666666667	2	2
532818	chr19	4600001	4605000	0.507936507936508	0.178947368421053	0.328989139515455	1.45479082821248	0.0175340571320626	0.630556003686587	2367	1	0	0	12.5	14.5	2	2
346524	chr10	52220001	52225000	0.969585975407012	0.789917874607043	0.179668100799969	1.30143741396179	0.0061546620828728	0.630556003686587	2414	5	0	0	98.5	58.1	2	2
346392	chr10	51560001	51565000	0.110294117647059	0.289380081300813	-0.179085963653754	-2.41364733063357	0.000715162029981596	0.260660770636721	2441	2	0	0	22	19.25	2	2
390251	chr12	310001	315000	0.254447834263918	0.433394249395234	-0.178946415131315	-2.18108243108519	0.0106962676380957	0.630556003686587	2450	68	0	0	38.0808823529412	22.3970588235294	2	2
152108	chr4	70055001	70060000	0.281313131313131	0.588672438672439	-0.307359307359307	-2.27866572170064	0.0183761206816542	0.630556003686587	2458	3	0	0	12	8.33333333333333	2	2
327459	chr9	98110001	98115000	0.411872695921495	0.234193674524034	0.177679021397461	2.04822901649139	0.0158016705213001	0.630556003686587	2523	111	0	0	32.8513513513514	22.0135135135135	2	2
466095	chr15	23155001	23160000	0.539984797949692	0.173649867720226	0.366334930229465	1.76038024217305	0.0191607096134562	0.630556003686587	2527	11	0	0	34.8181818181818	24.2272727272727	2	2
182932	chr5	33020001	33025000	0.280032636947378	0.52705053231369	-0.247017895366312	-1.01565985020551	0.0153193052865927	0.630556003686587	2530	4	0	0	50.875	30.5	2	2
245277	chr6	163825001	163830000	0.148601398601399	0.458333333333333	-0.309731934731935	-1.56213023133593	0.0193536410170233	0.630556003686587	2545	1	0	0	18.5	12	2	2
259627	chr7	64455001	64460000	0.189478448572282	0.366157807485039	-0.176679358912757	-1.86209051501651	0.0172718730934532	0.630556003686587	2563	6	0	0	29.8333333333333	19.4166666666667	2	2
330000	chr9	110815001	110820000	0.608796296296296	0.24375	0.365046296296296	1.28605673950052	0.0196775472353332	0.630556003686587	2575	1	0	0	21.5	18	2	2
150719	chr4	63110001	63115000	0.335339432669154	0.159722222222222	0.175617210446932	1.60770416554753	0.00886894779126173	0.630556003686587	2625	2	0	0	53.5	33.75	2	2
150097	chr4	60000001	60005000	0.297846889952153	0.699248120300752	-0.401401230348599	-1.20407742828835	0.0204754748836966	0.630556003686587	2645	1	0	0	20.5	20	2	2
392906	chr12	13585001	13590000	0.494598616473616	0.16872177741743	0.325876839056187	1.49784681028237	0.0205112809779257	0.630556003686587	2650	2	0	0	42	24.5	2	2
338123	chr10	10215001	10220000	0.245726495726496	0.5	-0.254273504273504	-0.995895601667264	0.00717470538032043	0.630556003686587	2661	1	0	0	22	12	2	2
401619	chr12	57150001	57155000	0.773809523809524	0.381818181818182	0.391991341991342	1.00031875719106	0.0206218026715897	0.630556003686587	2662	1	0	0	12.5	8	2	2
293793	chr8	76145001	76150000	0.260189694950013	0.52811004784689	-0.267920352896877	-0.993928594488732	0.0168022985487446	0.630556003686587	2675	1	0	0	65	41	2	2
180135	chr5	19035001	19040000	0.406327364765697	0.231800766283525	0.174526598482172	2.59672959193909	0.00209526901963873	0.454833810162803	2676	2	0	0	57.25	35.5	2	2
230120	chr6	88040001	88045000	0.563076519916143	0.84375	-0.280673480083857	-0.993092585649104	0.0165626170223057	0.630556003686587	2681	2	0	0	39.25	16.25	2	2
93684	chr2	219160001	219165000	0.0590277777777778	0.233333333333333	-0.174305555555556	-1.81768501803889	0.00744481723214196	0.630556003686587	2689	1	0	0	17	12.5	2	2
263251	chr7	82575001	82580000	0.523423423423423	0.252314814814815	0.271108608608609	1.02398188785789	0.0211149753910257	0.630556003686587	2710	1	0	0	33.5	25.5	2	2
312544	chr9	23535001	23540000	0.154076604258053	0.34379847511843	-0.189721870860377	-1.07582770552625	0.0212861574735547	0.630556003686587	2726	4	0	0	70.875	44.5	2	2
227216	chr6	73520001	73525000	0.405797101449275	0.841176470588235	-0.43537936913896	-1.03357856929089	0.0215005568625743	0.630556003686587	2746	1	0	0	20.5	13.5	2	2
130182	chr3	158450001	158455000	0.393339990869253	0.617493541071406	-0.224153550202153	-1.81605154612222	0.0218610975375111	0.630556003686587	2775	39	0	0	20.4102564102564	12.8846153846154	2	2
47424	chr1	237115001	237120000	0.348544973544974	0.150862068965517	0.197682904579456	0.978925632027101	0.0210507066213967	0.630556003686587	2777	2	0	0	22.5	15.25	2	2
33480	chr1	167395001	167400000	0.362132352941176	0.721153846153846	-0.35902149321267	-0.974359180749077	0.0141943519766033	0.630556003686587	2802	1	0	0	16.5	10.5	2	2
77618	chr2	138830001	138835000	0.177849927849928	0.429435483870968	-0.25158555602104	-1.22607080843797	0.0226139095572483	0.630556003686587	2830	1	0	0	64.5	39.5	2	2
423345	chr13	31925001	31930000	0.210119047619048	0.0303030303030303	0.179816017316017	2.54723645858652	0.0227887649339914	0.630556003686587	2849	3	0	0	8.83333333333333	10	2	2
130181	chr3	158445001	158450000	0.340781877382484	0.511668393342096	-0.170886515959612	-2.16932352703643	0.0194278174359099	0.630556003686587	2862	64	0	0	49.3359375	28.5625	2	2
302314	chr8	118750001	118755000	0.26040532213688	0.444825100262925	-0.184419778126046	-1.02741518541418	0.0232958600902262	0.630556003686587	2893	2	0	0	44.5	30.5	2	2
367128	chr11	19705001	19710000	0.553452946917993	0.302783751493429	0.250669195424564	2.97912669117155	0.0236667632075099	0.630556003686587	2941	3	0	0	41.8333333333333	21.6666666666667	2	2
470527	chr15	45315001	45320000	0.375193867875091	0.197785821796287	0.177408046078805	2.02914349650852	0.023963914895076	0.630556003686587	2961	17	0	0	29.4411764705882	14.4411764705882	2	2
141489	chr4	16960001	16965000	0.264786632356292	0.452777777777778	-0.187991145421486	-0.9505033020227	0.021150126323382	0.630556003686587	2963	3	0	0	15.1666666666667	9	2	2
380643	chr11	87280001	87285000	0.380802529404692	0.2116692265572	0.169133302847493	1.05589344880188	0.017494425272289	0.630556003686587	2965	2	0	0	47.75	33	2	2
480684	chr15	96100001	96105000	0.473911692802248	0.241202805400598	0.232708887401649	1.04478381642734	0.0240698604426893	0.630556003686587	2970	2	0	0	50.25	25.5	2	2
273510	chr7	133870001	133875000	0.706097447336805	0.537234527390393	0.168862919946412	1.56501841182853	0.0105417234362184	0.630556003686587	2976	4	0	0	68.375	41	2	2
461210	chr14	106080001	106085000	0.855776099528109	0.376166537853844	0.479609561674265	1.17384640375576	0.0243646915835881	0.630556003686587	2993	6	0	0	37.5833333333333	16.8333333333333	2	2
172666	chr4	172845001	172850000	0.209863523573201	0.572409284079765	-0.362545760506564	-1.90263761809434	0.0245698958446361	0.630556003686587	3012	2	0	0	31	24.5	2	2
199545	chr5	116085001	116090000	0.278640137046207	0.595032111579902	-0.316391974533696	-1.14334519678113	0.0250389109824456	0.630556003686587	3059	8	0	0	66.625	51	2	2
206120	chr5	148960001	148965000	0.121291804560647	0.345231409006074	-0.223939604445427	-3.43960892882434	0.0250860307691232	0.630556003686587	3063	60	0	0	33.6166666666667	20.575	2	2
160830	chr4	113665001	113670000	0.0910931174089069	0.258241758241758	-0.167148640832851	-1.40784906523892	0.0166803275234281	0.630556003686587	3075	1	0	0	22.5	10	2	2
182875	chr5	32735001	32740000	0.107247705067192	0.288888888888889	-0.181641183821697	-1.33921317232162	0.0254754524956033	0.630556003686587	3100	3	0	0	28.5	13.1666666666667	2	2
212079	chr5	178755001	178760000	0.316666666666667	0.6125	-0.295833333333333	-0.930254588674029	0.00357865234494699	0.568709865970942	3121	1	0	0	9.5	9	2	2
21445	chr1	107220001	107225000	0.121621621621622	0.287878787878788	-0.166257166257166	-1.17832889052873	0.0103388960571422	0.630556003686587	3132	1	0	0	37	27.5	2	2
9083	chr1	45410001	45415000	0.690559440559441	0.358333333333333	0.332226107226107	0.927495500809237	0.0251864477771958	0.630556003686587	3137	1	0	0	29.5	11	2	2
136560	chr3	190340001	190345000	0.729087751591382	0.563049782736435	0.166037968854947	2.13147781530221	0.0146197194676079	0.630556003686587	3151	10	0	0	83.55	55.05	2	2
547093	chr20	16845001	16850000	0.0402813299232737	0.284090909090909	-0.243809579167635	-2.54816747432198	0.0266114836667355	0.630556003686587	3194	1	0	0	40	19	2	2
531594	chr18	76560001	76565000	0.403588639958798	0.208102924462319	0.195485715496479	0.916347500838481	0.0112105395532517	0.630556003686587	3226	2	0	0	38.75	35.25	2	2
158813	chr4	103580001	103585000	0.559242793126566	0.723717383682006	-0.164474590555441	-1.83985558283173	0.00657537645010781	0.630556003686587	3249	3	0	0	54.5	35	2	2
198950	chr5	113110001	113115000	0.391040100250627	0.622827633125116	-0.231787532874489	-0.944449099325462	0.0273360134074213	0.630556003686587	3257	2	0	0	48.75	25.5	2	2
219269	chr6	33785001	33790000	0.603896103896104	0.316666666666667	0.287229437229437	0.910175265269696	0.00905616741486991	0.630556003686587	3267	1	0	0	16	9.5	2	2
391931	chr12	8710001	8715000	0.0208333333333333	0.185019841269841	-0.164186507936508	-3.04964259195868	0.0013558689552577	0.368722781545701	3267	2	0	0	10.75	8	2	2
423531	chr13	32855001	32860000	0.599965899032113	0.937782587782588	-0.337816688750475	-2.22879683684148	0.0274550198587968	0.630556003686587	3268	3	0	0	64.5	43	2	2
159324	chr4	106135001	106140000	0.350045423574835	0.513938943403707	-0.163893519828872	-2.39692435037536	0.0218715325083696	0.630556003686587	3283	2	0	0	111.25	68	2	2
363608	chr11	2105001	2110000	0.320234972616255	0.61493117175073	-0.294696199134476	-0.908121504834611	0.00916995036289278	0.630556003686587	3285	8	0	0	29.6875	18.375	2	2
53857	chr2	20025001	20030000	0.700665266106443	0.371114996114996	0.329550269991446	0.905756681969294	0.00695436800899391	0.630556003686587	3296	3	0	0	18.8333333333333	12.1666666666667	2	2
562731	chr21	32005001	32010000	0.0740988956890079	0.396899309183792	-0.322800413494784	-2.28891335692031	0.0277673046588906	0.630556003686587	3306	3	0	0	33.1666666666667	21.6666666666667	2	2
513252	chr17	66050001	66055000	0.229979314206701	0.0666800053354675	0.163299308871233	2.63406243880829	0.00337108936381887	0.559053672924466	3325	7	0	0	30.5	15	2	2
296002	chr8	87190001	87195000	0.378472222222222	0.541666666666667	-0.163194444444444	-2.20794317734932	0.000951452204332958	0.31194294187107	3330	2	0	0	16.5	8.5	2	2
294101	chr8	77685001	77690000	0.122558591294289	0.586465495289025	-0.463906903994735	-2.06912009383717	0.0280472951478079	0.630556003686587	3333	3	0	0	27.5	17.3333333333333	2	2
494350	chr16	61895001	61900000	0.36244948152045	0.843538676495253	-0.481089194974804	-1.21258016276418	0.0280763532007944	0.630556003686587	3338	3	0	0	68.3333333333333	45	2	2
413793	chr12	118020001	118025000	0.24261246481719	0.0796371685817689	0.162975296235421	1.90033759823029	0.0242030140346358	0.630556003686587	3346	4	0	0	41.375	22.75	2	2
235284	chr6	113860001	113865000	0.525	0.233333333333333	0.291666666666667	1.13660492824229	0.0282740576932638	0.630556003686587	3351	1	0	0	27	12.5	2	2
386693	chr11	117530001	117535000	0.613633064708604	0.364832238256608	0.248800826451996	1.34227909290863	0.0283000279182975	0.630556003686587	3355	7	0	0	17.7857142857143	11.2857142857143	2	2
107722	chr3	46150001	46155000	0.72523171324427	0.50404926457558	0.22118244866869	1.96780395993335	0.0283135848320196	0.630556003686587	3357	3	0	0	29.6666666666667	11	2	2
358799	chr10	113595001	113600000	0.219841315578505	0.463242940311575	-0.24340162473307	-1.1352313151323	0.0285813629339336	0.630556003686587	3379	5	0	0	65.6	39	2	2
94753	chr2	224505001	224510000	0.344137931034483	0.0645833333333333	0.279554597701149	2.24738619464752	0.0287695166950076	0.630556003686587	3401	1	0	0	27	15.5	2	2
370442	chr11	36275001	36280000	0.813888888888889	0.434210526315789	0.379678362573099	0.891206205748718	0.0209591201121409	0.630556003686587	3419	1	0	0	32.5	19.5	2	2
3228	chr1	16135001	16140000	0.729166666666667	0.441287878787879	0.287878787878788	0.887536672317135	0.0164335004680488	0.630556003686587	3451	2	0	0	12.75	8.75	2	2
483297	chr16	6630001	6635000	0.168326718326718	0.42464220101932	-0.256315482692601	-0.886952909937657	0.0148747701546987	0.630556003686587	3457	2	0	0	75.75	48	2	2
335316	chr9	137395001	137400000	0.552388285095914	0.221728659412483	0.330659625683431	1.5611718344591	0.0293134624306204	0.630556003686587	3458	6	0	0	27.8333333333333	14.25	2	2
510064	chr17	50110001	50115000	0.279220779220779	0.118055555555556	0.161165223665224	1.17540136310586	0.00379866374878075	0.587052524101223	3464	1	0	0	9	8.5	2	2
449168	chr14	45870001	45875000	0.310734463276836	0.149859943977591	0.160874519299245	1.00457089254453	0.00996406938821006	0.630556003686587	3486	1	0	0	64	46.5	2	2
572901	chr22	34725001	34730000	0.3875	0.1625	0.225	1.20435849850619	0.0298247528334269	0.630556003686587	3508	1	0	0	6.5	6.5	2	2
514618	chr17	72880001	72885000	0.398026315789474	0.741758241758242	-0.343731925968768	-0.881606577316492	0.0066374981892176	0.630556003686587	3511	1	0	0	13.5	10	2	2
368093	chr11	24530001	24535000	0.386042986663062	0.718459005223711	-0.332416018560649	-0.881028434178121	0.00554232079622599	0.630556003686587	3520	2	0	0	63.5	33.5	2	2
285049	chr8	32425001	32430000	0.558234588270586	0.200215517241379	0.358019071029207	1.43461748359788	0.0300514356933205	0.630556003686587	3528	1	0	0	115.5	69	2	2
280750	chr8	10930001	10935000	0.16025641025641	0	0.16025641025641	4.08963721248468	1.06048947764479e-05	0.039072595907202	3532	1	0	0	15.5	8	2	2
415229	chr12	125200001	125205000	0.674242424242424	0.362179487179487	0.312062937062937	0.878509013650134	0.0174819868439396	0.630556003686587	3545	1	0	0	14	12.5	2	2
539391	chr19	37465001	37470000	0.599483082706767	1	-0.400516917293233	-0.878138655153161	0.000435784365982674	0.198542225234262	3552	3	0	0	11.3333333333333	10.6666666666667	2	2
470511	chr15	45235001	45240000	0.462222222222222	0.24702380952381	0.215198412698413	0.877563924339007	0.0289329267300358	0.630556003686587	3556	1	0	0	30.5	22.5	2	2
44906	chr1	224525001	224530000	0.423809523809524	0.0666666666666667	0.357142857142857	3.04617782173265	0.0303864539047017	0.630556003686587	3558	3	0	0	5.83333333333333	5.16666666666667	2	2
3711	chr1	18550001	18555000	0.45577813490857	0.219796380090498	0.235981754818072	1.6332407030372	0.0304365326217285	0.630556003686587	3570	5	0	0	22.1	10.9	2	2
182885	chr5	32785001	32790000	0.346390006174223	0.639852069652176	-0.293462063477954	-1.47801569281223	0.030500751301744	0.630556003686587	3575	6	0	0	43.8333333333333	24.8333333333333	2	2
180054	chr5	18630001	18635000	0.520703933747412	0.184313725490196	0.336390208257216	1.44951943217892	0.0305452736174595	0.630556003686587	3578	1	0	0	22	16	2	2
494363	chr16	61960001	61965000	0.410885885885886	0.764291264291264	-0.353405378405378	-0.875743665908734	0.0240894166569678	0.630556003686587	3579	2	0	0	41.25	24	2	2
292572	chr8	70040001	70045000	0.263156288156288	0.422619047619048	-0.15946275946276	1.4181685158811	0.0135487675034642	0.630556003686587	3588	2	0	0	12.75	6	2	2
475404	chr15	69700001	69705000	0.379807692307692	0.1625	0.217307692307692	1.17616619854764	0.0307456421238902	0.630556003686587	3598	1	0	0	10.5	9	2	2
33199	chr1	165990001	165995000	0.772119913949779	0.310958421423538	0.461161492526242	1.28612831182244	0.0307569604249069	0.630556003686587	3599	2	0	0	72	38	2	2
139684	chr4	7935001	7940000	0.5953458323958	0.33817414931746	0.25717168307834	0.87131417126317	0.0307178460608839	0.630556003686587	3620	10	0	0	75.4	45.25	2	2
285686	chr8	35610001	35615000	0.12686998925531	0.430555555555556	-0.303685566300245	-1.68651781006753	0.031008417728204	0.630556003686587	3622	1	0	0	110	61.5	2	2
334965	chr9	135640001	135645000	0.38513111816812	0.207261904761905	0.177869213406215	1.67357434625195	0.0310592996545617	0.630556003686587	3626	5	0	0	26.5	9.5	2	2
485345	chr16	16870001	16875000	0.389876123186885	0.181418219461698	0.208457903725187	2.37276493254249	0.0312092682061598	0.630556003686587	3635	3	0	0	32.8333333333333	15.1666666666667	2	2
83297	chr2	167225001	167230000	0.158333333333333	0	0.158333333333333	4.07324898203064	0.00207707392822698	0.45322674769322	3661	1	0	0	13.5	5.5	2	2
156271	chr4	90870001	90875000	0.866803503391214	0.47190196663428	0.394901536756934	0.866381684808202	0.00362235402585812	0.570486202384417	3677	2	0	0	113.5	72.25	2	2
387894	chr11	123535001	123540000	0.556060606060606	0.253125	0.302935606060606	1.10913760404873	0.0317629939116217	0.630556003686587	3694	2	0	0	22.5	13.75	2	2
270450	chr7	118570001	118575000	0.267845316981928	0.50301068070889	-0.235165363726962	-1.54800650744758	0.0320865871830461	0.630556003686587	3725	5	0	0	35.9	26.4	2	2
286659	chr8	40475001	40480000	0.285903907146231	0.524719841793013	-0.238815934646781	-0.856800222855834	0.010694325868537	0.630556003686587	3763	2	0	0	62.75	34	2	2
182992	chr5	33320001	33325000	0.389858716475096	0.74390281128086	-0.354044094805764	-0.928262508575765	0.0326247510510334	0.630556003686587	3769	3	0	0	50	35.6666666666667	2	2
359757	chr10	118385001	118390000	0.100106837606838	0.445458553791887	-0.34535171618505	-2.67624219524649	0.0326745961740281	0.630556003686587	3777	9	0	0	9.05555555555556	7.05555555555556	2	2
135902	chr3	187050001	187055000	0.83291050338264	0.402645502645503	0.430265000737137	1.06234403603272	0.0327616448682651	0.630556003686587	3783	3	0	0	13.3333333333333	8.16666666666667	2	2
59081	chr2	46145001	46150000	0.511664306735521	0.258996212121212	0.252668094614309	0.85464990932012	0.0188584332292091	0.630556003686587	3784	2	0	0	23.75	12	2	2
532875	chr19	4885001	4890000	0.480654761904762	0.875	-0.394345238095238	-0.850969193335561	0.0210563777998474	0.630556003686587	3811	1	0	0	18.5	9	2	2
88970	chr2	195590001	195595000	0.112472766884532	0.277098997493734	-0.164626230609203	-1.21910171331803	0.0334457274184487	0.630556003686587	3851	2	0	0	39.5	17.5	2	2
424825	chr13	39325001	39330000	0.333223684210526	0.176111908177905	0.157111776032621	0.882978741996775	0.0335675147634184	0.630556003686587	3863	1	0	0	78	37.5	2	2
96847	chr2	234975001	234980000	0.666666666666667	0.366666666666667	0.3	0.845156954769988	0.00704706603444631	0.630556003686587	3865	1	0	0	25.5	14.5	2	2
467570	chr15	30530001	30535000	0.358585858585859	0.757142857142857	-0.398556998556999	-1.05749454042294	0.0336516856723373	0.630556003686587	3870	1	0	0	10	8.5	2	2
153176	chr4	75395001	75400000	0.273809523809524	0.701388888888889	-0.427579365079365	-1.32571543847176	0.0337293195303359	0.630556003686587	3884	1	0	0	14.5	8.5	2	2
499366	chr16	86975001	86980000	0.145833333333333	0.330357142857143	-0.18452380952381	-1.12704552268586	0.033789995600763	0.630556003686587	3889	1	0	0	21	7.5	2	2
107136	chr3	43220001	43225000	0.638690476190476	0.354551820728291	0.284138655462185	0.841064958070237	0.0325091003953051	0.630556003686587	3901	2	0	0	17.5	20.5	2	2
215069	chr6	12785001	12790000	0.800921300921301	0.584791846155483	0.216129454765818	1.04769126238672	0.0343059603478519	0.630556003686587	3921	3	0	0	58.8333333333333	38.5	2	2
573329	chr22	36865001	36870000	0	0.154761904761905	-0.154761904761905	-4.04231080485796	2.05474399218853e-05	0.0404924235989105	3923	1	0	0	12	6.5	2	2
237939	chr6	127135001	127140000	0.241269841269841	0.439544807965861	-0.198274966696019	-0.839227400460021	0.0173387115641929	0.630556003686587	3927	1	0	0	49	28	2	2
19649	chr1	98240001	98245000	0.201250381318606	0.406790385195236	-0.20554000387663	-0.967290190075174	0.0344543213129817	0.630556003686587	3934	3	0	0	39.5	30.5	2	2
446123	chr14	30645001	30650000	0.0796703296703297	0.234148550724638	-0.154478221054308	-2.33229327745461	0.00921067337658081	0.630556003686587	3945	2	0	0	36.75	23.5	2	2
60063	chr2	51055001	51060000	0.804833503626669	0.551071648456859	0.25376185516981	0.833231566909982	0.0318004409333087	0.630556003686587	3981	7	0	0	43.7142857142857	30.6428571428571	2	2
475638	chr15	70870001	70875000	0.427493829699712	0.242062662578967	0.185431167120745	0.833190316454584	0.0226663760767188	0.630556003686587	3983	2	0	0	49.25	31.25	2	2
499265	chr16	86470001	86475000	0.54011877296191	0.312861811391223	0.227256961570687	0.832763167406827	0.0337313641567555	0.630556003686587	3990	3	0	0	29	19.8333333333333	2	2
163084	chr4	124935001	124940000	0.251552795031056	0.0976190476190476	0.153933747412008	1.28116874241805	0.0143495650971611	0.630556003686587	3992	1	0	0	22	15.5	2	2
514966	chr17	74620001	74625000	0.534722222222222	0.325326847065977	0.209395375156245	0.831793539557183	0.0138749492514521	0.630556003686587	3998	2	0	0	31.75	18.25	2	2
107809	chr3	46585001	46590000	0.18408285041412	0.0303030303030303	0.153779820111089	3.28167902200178	0.00062071916603108	0.23668966373409	4001	6	0	0	15.9166666666667	9.83333333333333	2	2
358609	chr10	112645001	112650000	0.646200886179005	0.799559426773651	-0.153358540594646	-1.07067294238209	0.0157612107811472	0.630556003686587	4025	5	0	0	66.6	40.8	2	2
500923	chr17	4405001	4410000	0.232708692180941	0.0793555774645928	0.153353114716348	1.65855933693464	0.0221304986040498	0.630556003686587	4026	8	0	0	34.0625	17.125	2	2
275899	chr7	145815001	145820000	0.0813143971038708	0.234389604648225	-0.153075207544355	-2.40440823486481	0.031124464863525	0.630556003686587	4047	3	0	0	22.1666666666667	14.8333333333333	2	2
203632	chr5	136520001	136525000	0.278139329805996	0.125197050597508	0.152942279208488	1.87332277612285	0.0110463148838541	0.630556003686587	4057	3	0	0	23	17.6666666666667	2	2
421440	chr13	22400001	22405000	0.475517467637033	0.67010582010582	-0.194588352468787	-0.826214455720185	0.0210183164955772	0.630556003686587	4066	3	0	0	19.1666666666667	15.5	2	2
428972	chr13	60060001	60065000	0.503357850975376	0.245059288537549	0.258298562437826	1.00913220836004	0.0358439136496991	0.630556003686587	4068	1	0	0	56	22.5	2	2
179447	chr5	15595001	15600000	0.254238537520271	0.422945973805481	-0.16870743628521	-0.855759406202815	0.0359753313069257	0.630556003686587	4080	2	0	0	64	34.25	2	2
283901	chr8	26685001	26690000	0.204696506892231	0.369277267447999	-0.164580760555769	-0.822432628600092	0.0243969171020341	0.630556003686587	4118	2	0	0	56.75	36.5	2	2
226257	chr6	68725001	68730000	0.42527182603134	0.218080259112868	0.207191566918472	0.930778334060234	0.0365154455774939	0.630556003686587	4139	2	0	0	68	43.75	2	2
355978	chr10	99490001	99495000	0.538139005602241	0.787202380952381	-0.24906337535014	-0.819126795627528	0.0245145937803773	0.630556003686587	4155	2	0	0	17.25	10.25	2	2
282862	chr8	21490001	21495000	0.127717391304348	0.279220779220779	-0.151503387916431	-1.07046044900909	0.00293749630189485	0.524348448376521	4156	1	0	0	19.5	9	2	2
370627	chr11	37200001	37205000	0.442592592592593	0.788401253918495	-0.345808661325903	-0.818901013714608	0.0272460217035588	0.630556003686587	4161	1	0	0	43.5	20	2	2
406242	chr12	80265001	80270000	0.36010101010101	0.0782828282828283	0.281818181818182	2.06771431859635	0.0369836935021208	0.630556003686587	4192	1	0	0	33.5	20	2	2
86312	chr2	182300001	182305000	0.254166666666667	0.057258064516129	0.196908602150538	1.97366926636046	0.0373270149162351	0.630556003686587	4227	1	0	0	36.5	25.5	2	2
517328	chr18	5230001	5235000	0.527272727272727	0.189075630252101	0.338197097020626	1.43233798160795	0.0373448237111163	0.630556003686587	4229	1	0	0	23.5	15.5	2	2
232328	chr6	99080001	99085000	0.248133159897866	0.0773809523809524	0.170752207516913	1.82420713049436	0.0373877965137761	0.630556003686587	4233	2	0	0	34.5	15.5	2	2
85996	chr2	180720001	180725000	0.199117446021471	0.0486111111111111	0.15050633491036	2.66402099793151	0.000941141177917795	0.311056389369206	4239	2	0	0	18	11.5	2	2
56896	chr2	35220001	35225000	0.266265897844845	0.0979166666666667	0.168349231178179	2.01555150423982	0.0374528787146771	0.630556003686587	4243	4	0	0	12.875	9.75	2	2
502564	chr17	12610001	12615000	0.444871794871795	0.930952380952381	-0.486080586080586	-1.0486617333671	0.0375110148734677	0.630556003686587	4251	1	0	0	48.5	38.5	2	2
403453	chr12	66320001	66325000	0.340909090909091	0.605555555555556	-0.264646464646465	-0.810791745976093	0.00559745837534439	0.630556003686587	4256	1	0	0	16.5	11.5	2	2
36316	chr1	181575001	181580000	0.367604059167527	0.172808326229042	0.194795732938484	0.997318786327881	0.0375866874237727	0.630556003686587	4259	3	0	0	24.8333333333333	15.3333333333333	2	2
562705	chr21	31875001	31880000	0.436827956989247	0.819185197208245	-0.382357240218998	-0.891974906647449	0.0377426063360424	0.630556003686587	4274	1	0	0	117.5	81	2	2
558419	chr21	10445001	10450000	0	0.15	-0.15	-4	0.000434144104510879	0.198542225234262	4279	1	0	0	11	7.5	2	2
558420	chr21	10450001	10455000	0	0.15	-0.15	-4	0.000434144104510879	0.198542225234262	4279	1	0	0	11	7.5	2	2
324785	chr9	84740001	84745000	0.663814836279339	0.489219114219114	0.174595722060225	0.803431743398261	0.0162624606668957	0.630556003686587	4334	2	0	0	25.25	10.25	2	2
170036	chr4	159695001	159700000	0.240230789404668	0.425341945288754	-0.185111155884086	-0.798889715358842	0.00813468941251207	0.630556003686587	4388	1	0	0	108	51.5	2	2
177299	chr5	4855001	4860000	0.442862941017774	0.294085878610689	0.148777062407085	1.86136512060428	0.00669509288462174	0.630556003686587	4399	3	0	0	45.6666666666667	27.5	2	2
447646	chr14	38260001	38265000	0.28924652361309	0.438004873061565	-0.148758349448475	-0.869955231610825	0.0310661111541628	0.630556003686587	4400	3	0	0	69.3333333333333	42.5	2	2
58980	chr2	45640001	45645000	0.615498507961743	0.90059351880004	-0.285095010838297	-0.797227164404744	0.0222759283858765	0.630556003686587	4402	2	0	0	42.5	20.25	2	2
93503	chr2	218255001	218260000	0.49390243902439	0.28022759601707	0.213674843007321	0.795959736136413	0.00666692767039696	0.630556003686587	4423	1	0	0	35.5	28	2	2
345610	chr10	47650001	47655000	0.34086652404249	0.602295661448931	-0.261429137406441	-1.02223528528099	0.0392398286312366	0.630556003686587	4447	7	0	0	55.8571428571429	27.1428571428571	2	2
178308	chr5	9900001	9905000	0.270613904098225	0.122648216398216	0.147965687700008	0.995350980379206	0.0269463917303383	0.630556003686587	4463	2	0	0	51.5	25.5	2	2
364455	chr11	6340001	6345000	0.352447134898514	0.204596376888473	0.147850758010041	1.73770317060653	0.0293761434645924	0.630556003686587	4473	131	0	0	47.9045801526718	32.4236641221374	2	2
308294	chr9	2285001	2290000	0.439126662810873	0.249895050246713	0.189231612564161	0.790725328947711	0.0337335588408588	0.630556003686587	4483	2	0	0	51	28.75	2	2
97474	chr2	238110001	238115000	0.396049877229591	0.138532398818113	0.257517478411478	1.55496140593455	0.0399846662709027	0.630556003686587	4507	5	0	0	38.5	29.5	2	2
555341	chr20	58085001	58090000	0.505374325148032	0.343012538087335	0.162361787060697	1.39523623659659	0.0401561542931127	0.630556003686587	4530	4	0	0	26.125	14.5	2	2
423284	chr13	31620001	31625000	0.439187509668059	0.208559577677225	0.230627931990834	1.05541933140225	0.0402801691983545	0.630556003686587	4544	3	0	0	21.6666666666667	12.5	2	2
155583	chr4	87430001	87435000	0.323886639676113	0.571428571428571	-0.247541931752458	-0.800243601559211	0.040454358795932	0.630556003686587	4561	1	0	0	16	7	2	2
60003	chr2	50755001	50760000	0.36710199526841	0.133649836942986	0.233452158325425	1.10124725607242	0.0404606292404645	0.630556003686587	4564	11	0	0	66.7272727272727	39.5454545454545	2	2
142897	chr4	24000001	24005000	0.329249932821361	0.576854928017719	-0.247604995196357	-0.784822004595894	0.0242422206919892	0.630556003686587	4570	2	0	0	43.75	33.75	2	2
307099	chr8	142675001	142680000	0.169844044844045	0.0235042735042735	0.146339771339771	2.7479609527882	0.00405669740845335	0.606105841554506	4595	4	0	0	16.75	9.75	2	2
423319	chr13	31795001	31800000	0.182539682539683	0.390151515151515	-0.207611832611833	-1.05539055518805	0.0407885181284828	0.630556003686587	4597	1	0	0	11.5	11.5	2	2
98432	chr2	242900001	242905000	0.568506339064342	0.267322661913241	0.301183677151102	1.11771389646101	0.0408539960889128	0.630556003686587	4600	14	0	0	47.1428571428571	28	2	2
495111	chr16	65700001	65705000	0.897229284743189	0.516666666666667	0.380562618076522	0.782370808191811	0.0131123759142669	0.630556003686587	4602	2	0	0	24.75	7	2	2
175591	chr4	187470001	187475000	0.287689996465182	0.501822700911351	-0.214132704446168	-0.781833394500453	0.0406985242422932	0.630556003686587	4610	1	0	0	107.5	78	2	2
65856	chr2	80020001	80025000	0.43979508072488	0.268947593268245	0.170847487456634	0.781509969716017	0.0366168211437354	0.630556003686587	4612	4	0	0	36.125	20.75	2	2
364178	chr11	4955001	4960000	0.343253968253968	0.867788461538462	-0.524534493284493	-1.31316753914231	0.0413152999539904	0.630556003686587	4635	1	0	0	23	14.5	2	2
510902	chr17	54300001	54305000	0.832409274193548	0.480708412397217	0.351700861796331	0.77965531499192	0.0344975303729527	0.630556003686587	4639	1	0	0	63	41	2	2
513318	chr17	66380001	66385000	0	0.145833333333333	-0.145833333333333	-3.96193195916648	6.04201839758318e-05	0.0614751039257276	4651	1	0	0	10.5	7	2	2
83319	chr2	167335001	167340000	0.422123398672635	0.723590403903497	-0.301467005230862	-0.777750903764806	0.0219759353885452	0.630556003686587	4661	2	0	0	42	24.75	2	2
400237	chr12	50240001	50245000	0.168202764976959	0.447344322344322	-0.279141557367364	-2.95476082949709	0.0416107992671883	0.630556003686587	4662	2	0	0	23.25	13	2	2
43927	chr1	219630001	219635000	0.270055188476241	0.469966477641916	-0.199911289165675	-0.777228824956435	0.0358826508844399	0.630556003686587	4670	2	0	0	74.5	60.5	2	2
411366	chr12	105885001	105890000	0.241108579529632	0.0955744255744256	0.145534153955207	1.33549277608424	0.036353304486993	0.630556003686587	4673	5	0	0	21.2	13.2	2	2
411619	chr12	107150001	107155000	0.462566844919786	0.21969696969697	0.242869875222816	1.04078659009295	0.0417742105800405	0.630556003686587	4678	1	0	0	14	11.5	2	2
112101	chr3	68045001	68050000	0.368657927545786	0.173254281949934	0.195403645595851	1.20603955182766	0.0418534785645761	0.630556003686587	4687	2	0	0	31.25	15.25	2	2
273168	chr7	132160001	132165000	0.226388651534873	0.397223097647043	-0.170834446112169	-0.774421958713507	0.0350654654447356	0.630556003686587	4699	4	0	0	49.875	25.25	2	2
249696	chr7	14800001	14805000	0.431685100845804	0.74537037037037	-0.313685269524567	-0.77416602729097	0.0301931289547232	0.630556003686587	4702	1	0	0	55.5	45	2	2
131872	chr3	166900001	166905000	0.4875	0.145833333333333	0.341666666666667	1.67469266137717	0.0424323989324514	0.630556003686587	4735	1	0	0	6.5	7	2	2
33518	chr1	167585001	167590000	0.532608695652174	0.916666666666667	-0.384057971014493	-0.772138309197116	0.00528153276146604	0.630556003686587	4737	1	0	0	18.5	12.5	2	2
53718	chr2	19330001	19335000	0.278070175438596	0.133276740237691	0.144793435200905	1.00761588340767	0.0408077047474034	0.630556003686587	4739	1	0	0	34	25	2	2
154254	chr4	80785001	80790000	0.343286163522013	0.563304582526551	-0.220018419004538	-0.772032361560606	0.027829257991616	0.630556003686587	4740	2	0	0	85.5	46.5	2	2
461237	chr14	106215001	106220000	0.437212932310971	0.268421257391846	0.168791674919126	1.22048570178715	0.0424863164280229	0.630556003686587	4742	6	0	0	16.0833333333333	12.5833333333333	2	2
223763	chr6	56255001	56260000	0.348909764733801	0.153614768314047	0.195294996419754	1.54880283378725	0.0425300205233388	0.630556003686587	4744	6	0	0	33.75	21.6666666666667	2	2
305028	chr8	132320001	132325000	0.348484848484848	0.2	0.148484848484848	0.771522816202574	0.00769062398487389	0.630556003686587	4747	1	0	0	8.5	5	2	2
559214	chr21	14420001	14425000	0.284640522875817	0.14017094017094	0.144469582704877	1.74956506154023	0.0209315270844771	0.630556003686587	4767	3	0	0	12	8.5	2	2
268356	chr7	108100001	108105000	0.0595238095238095	0.203947368421053	-0.144423558897243	-1.62167689253019	0.0353683352368133	0.630556003686587	4773	1	0	0	17.5	13.5	2	2
12520	chr1	62595001	62600000	0.241038602941176	0.38529526029526	-0.144256657354084	-1.82767569861228	0.0134661679138918	0.630556003686587	4788	2	0	0	50.25	24	2	2
529575	chr18	66465001	66470000	0.259359903381642	0.115131578947368	0.144228324434274	1.10608918625953	0.0139768797511899	0.630556003686587	4791	1	0	0	59	47	2	2
182931	chr5	33015001	33020000	0.277123917748918	0.481542922046867	-0.20441900429795	-0.766430547656419	0.015624263115279	0.630556003686587	4809	2	0	0	44.25	24.75	2	2
176425	chr5	485001	490000	0.482549306200867	0.298554570732818	0.18399473546805	1.03370138019427	0.0431633004919951	0.630556003686587	4812	59	0	0	39.2966101694915	26.1271186440678	2	2
216924	chr6	22060001	22065000	0.661861137025582	0.482464895322873	0.179396241702709	1.92124412345071	0.0433313233492404	0.630556003686587	4827	3	0	0	93.5	51.8333333333333	2	2
575221	chr22	46325001	46330000	0.822124482642572	0.413670665296922	0.40845381734565	0.980448328267678	0.0434819581386093	0.630556003686587	4839	38	0	0	18.5394736842105	14.8947368421053	2	2
293093	chr8	72645001	72650000	0.403099013389711	0.233790216328786	0.169308797060925	0.762021043242687	0.0432066385232407	0.630556003686587	4882	2	0	0	40.5	20	2	2
364258	chr11	5355001	5360000	0.353288633461047	0.204331450094162	0.148957183366885	0.761272667018453	0.0199082220019022	0.630556003686587	4891	1	0	0	224	135.5	2	2
163346	chr4	126245001	126250000	0.302435043715853	0.515078482050715	-0.212643438334862	-0.760535493330467	0.0102833657672857	0.630556003686587	4899	2	0	0	102	57	2	2
75692	chr2	129200001	129205000	0.266536886078014	0.428347509858421	-0.161810623780407	-0.757956198621008	0.0369418512404989	0.630556003686587	4921	4	0	0	52.75	31.625	2	2
479779	chr15	91575001	91580000	0.264285714285714	0.597826086956522	-0.333540372670807	-1.14797911065487	0.0445307726918948	0.630556003686587	4922	1	0	0	36	19.5	2	2
325219	chr9	86910001	86915000	0.708646616541353	0.317307692307692	0.391338924233661	1.13463501320041	0.0446186467942056	0.630556003686587	4932	1	0	0	16.5	10.5	2	2
460083	chr14	100445001	100450000	0.447261663286004	0.258169934640523	0.189091728645481	0.76987246767794	0.0449068403363898	0.630556003686587	4952	1	0	0	23	13	2	2
116284	chr3	88960001	88965000	0.646346153846154	0.382744448533922	0.263601705312232	0.752391658787329	0.0179912785484343	0.630556003686587	4981	2	0	0	19.5	12.25	2	2
246797	chr7	305001	310000	0.165027908450189	0.022988677988678	0.142039230461511	2.72220875129822	0.00996331294548228	0.630556003686587	4981	10	0	0	22.2	10.95	2	2
194167	chr5	89195001	89200000	0.281360497393106	0.137212152302782	0.144148345090325	0.983193447862479	0.0452509882333183	0.630556003686587	4990	2	0	0	60.5	28.5	2	2
445009	chr14	25075001	25080000	0.423886579439045	0.281934972056455	0.14195160738259	1.10877935660183	0.0382763931027253	0.630556003686587	4995	6	0	0	38	24.5833333333333	2	2
4064	chr1	20315001	20320000	0.391377379619261	0.176041666666667	0.215335712952594	1.10933354367342	0.0454818077769904	0.630556003686587	5013	1	0	0	52	31	2	2
186469	chr5	50705001	50710000	0.399549520352606	0.257971014492754	0.141578505859852	1.67746852583906	0.00082368072734967	0.286804402939491	5046	2	0	0	20.5	16.5	2	2
282329	chr8	18825001	18830000	0.629173740803622	0.369607843137255	0.259565897666367	0.752143204462199	0.0458026682210047	0.630556003686587	5048	2	0	0	46.25	30.25	2	2
516935	chr18	3265001	3270000	0.312087912087912	0.126984126984127	0.185103785103785	1.72554816347927	0.0458261809169697	0.630556003686587	5052	2	0	0	9.75	9.75	2	2
277557	chr7	154105001	154110000	0.297043010752688	0.75	-0.452956989247312	-1.30755865529527	0.0458412683197046	0.630556003686587	5053	1	0	0	43	28	2	2
217729	chr6	26085001	26090000	0.315923228614322	0.174522947465256	0.141400281149067	2.30518511015948	0.0317627881752159	0.630556003686587	5059	49	0	0	59.8061224489796	34.4897959183673	2	2
97179	chr2	236635001	236640000	0.477029492988418	0.281663059163059	0.195366433825359	0.886328150743137	0.0459985410308924	0.630556003686587	5065	5	0	0	23.4	17.8	2	2
37365	chr1	186820001	186825000	0.0468595686815374	0.188000901579402	-0.141141332897865	-1.41509102595264	0.0420784205114809	0.630556003686587	5080	2	0	0	108.25	66	2	2
115527	chr3	85175001	85180000	0.236971635501047	0.0958619811560988	0.141109654344948	1.22544975070588	0.0387641482966527	0.630556003686587	5086	2	0	0	79.75	33.75	2	2
312746	chr9	24545001	24550000	0.642947565207839	0.187047424783274	0.455900140424565	1.77240908930826	0.0461382116136899	0.630556003686587	5086	2	0	0	68.75	45.75	2	2
121370	chr3	114390001	114395000	0.44927398989899	0.756930204298625	-0.307656214399636	-0.743352802765662	0.032421364885988	0.630556003686587	5096	2	0	0	68.5	37.25	2	2
232225	chr6	98565001	98570000	0.315942161703031	0.175116483095206	0.140825678607825	1.81381777545478	0.00321513734390874	0.550196259325182	5107	3	0	0	33.1666666666667	30.3333333333333	2	2
87849	chr2	189985001	189990000	0.328015448603684	0.0963383838383838	0.2316770647653	1.66914129087979	0.0463977846100593	0.630556003686587	5108	2	0	0	14	10.5	2	2
307731	chr8	145835001	145840000	0.397406319910515	0.233688699360341	0.163717620550173	0.741429010216181	0.00650286462135452	0.630556003686587	5121	1	0	0	122.5	68.5	2	2
107669	chr3	45885001	45890000	0.670841975628727	0.336165413533835	0.334676562094892	1.02342022988259	0.046582988137161	0.630556003686587	5125	2	0	0	35.75	29.5	2	2
88235	chr2	191915001	191920000	0.410606060606061	0.692753623188406	-0.282147562582345	-0.740549348398353	0.0266699433989635	0.630556003686587	5130	1	0	0	31.5	19	2	2
411073	chr12	104420001	104425000	0.657839409521775	0.28159693841512	0.376242471106655	1.21257810273052	0.0466174132845221	0.630556003686587	5130	11	0	0	20.7272727272727	9.90909090909091	2	2
97491	chr2	238195001	238200000	0.373989079246672	0.230317265312521	0.143671813934151	0.937057150986131	0.046654921726309	0.630556003686587	5136	6	0	0	45.4166666666667	29.0833333333333	2	2
346055	chr10	49875001	49880000	0.095608875128999	0.235990544543176	-0.140381669414177	-1.97687375809234	0.0311426930820722	0.630556003686587	5144	6	0	0	18.5	13.75	2	2
199543	chr5	116075001	116080000	0.733974358974359	0.436651583710407	0.297322775263952	0.736103022432702	0.0055830813590999	0.630556003686587	5183	1	0	0	27.5	15	2	2
430921	chr13	69805001	69810000	0.464285714285714	0.779352226720648	-0.315066512434934	-0.734912792492058	0.0226307355349822	0.630556003686587	5195	1	0	0	28	16	2	2
122131	chr3	118195001	118200000	0.628568337602391	0.452413552494088	0.176154785108303	1.04046251763765	0.0472259982964231	0.630556003686587	5200	8	0	0	43	20.3125	2	2
60024	chr2	50860001	50865000	0.596361311285203	0.303804311272532	0.292557000012671	1.36841600884431	0.0472303232714663	0.630556003686587	5201	3	0	0	67.6666666666667	36.6666666666667	2	2
562671	chr21	31705001	31710000	0.573136840757809	0.822069134569135	-0.248932293811326	-0.73291803560425	0.0364623296164603	0.630556003686587	5227	4	0	0	29.25	19.5	2	2
243175	chr6	153315001	153320000	0.461061507936508	0	0.461061507936508	5.55784354411264	0.0476156872992433	0.630556003686587	5247	1	0	0	95.5	54	2	2
283737	chr8	25865001	25870000	0.438953599702416	0.10434479819721	0.334608801505206	2.1184651694478	0.0477629023452363	0.630556003686587	5262	14	0	0	39.6071428571429	23.1785714285714	2	2
555133	chr20	57045001	57050000	0.565808460545303	0.381562704724469	0.184245755820833	0.748420101979047	0.0479057989867042	0.630556003686587	5277	9	0	0	17.5	14.6666666666667	2	2
146420	chr4	41615001	41620000	0.435756454718468	0.292660077613388	0.14309637710508	0.729768581643766	0.0335032435690035	0.630556003686587	5279	2	0	0	39.75	31.75	2	2
203403	chr5	135375001	135380000	0.375082345191041	0.236111111111111	0.13897123407993	2.47128192804275	0.00221881860021779	0.464138044300199	5291	2	0	0	50.5	28.5	2	2
85332	chr2	177400001	177405000	0.330197132616487	0.553977272727273	-0.223780140110785	-0.72926604461069	0.00994261720793461	0.630556003686587	5295	1	0	0	33.5	13.5	2	2
210912	chr5	172920001	172925000	0.53630451057494	0.322228558577623	0.214075951997317	0.727245176845749	0.0438983691116209	0.630556003686587	5316	9	0	0	51.2222222222222	32.3333333333333	2	2
150065	chr4	59840001	59845000	0.30727586852729	0.552489177489177	-0.245213308961888	-0.865415983232901	0.0486307121498156	0.630556003686587	5342	2	0	0	84.25	46	2	2
506787	chr17	33725001	33730000	0.275252525252525	0.135964912280702	0.139287612971824	0.96661804921522	0.0489489877308609	0.630556003686587	5379	1	0	0	14.5	12.5	2	2
353179	chr10	85495001	85500000	0.39308277781537	0.196160714285714	0.196922063529656	1.66107526557282	0.0492860790084137	0.630556003686587	5410	4	0	0	41.5	21.5	2	2
78817	chr2	144825001	144830000	0.326056338028169	0.542980828695114	-0.216924490666945	-0.718526351196719	0.0224599265473416	0.630556003686587	5452	1	0	0	65.5	41	2	2
172489	chr4	171960001	171965000	0.400473528667765	0.568764792555115	-0.16829126388735	-0.813801172667408	0.0496744715007289	0.630556003686587	5458	3	0	0	60.8333333333333	38.3333333333333	2	2
70442	chr2	102950001	102955000	0.335058186732841	0.490416291644609	-0.155358104911767	-0.717568251314553	0.0467113721952995	0.630556003686587	5473	15	0	0	47.3666666666667	32.1	2	2
229581	chr6	85345001	85350000	0.206530291109363	0.0691176470588235	0.137412644050539	1.45249743583744	0.0316317374819831	0.630556003686587	5473	1	0	0	36	27	2	2
83013	chr2	165805001	165810000	0.717428847747997	0.458161190897764	0.259267656850233	0.717447992677025	0.0374062331808743	0.630556003686587	5475	2	0	0	32.5	22	2	2
399577	chr12	46940001	46945000	0.327380952380952	0.1625	0.164880952380952	0.967782163361089	0.0499884165915141	0.630556003686587	5488	1	0	0	27.5	18	2	2
315348	chr9	37555001	37560000	0.821969696969697	0.281818181818182	0.540151515151515	1.5114612081008	0.0501586395997882	0.630556003686587	5512	1	0	0	23	8	2	2
76738	chr2	134430001	134435000	0.157547479694219	0.020770202020202	0.136777277674017	2.76270047729842	0.0170084662628218	0.630556003686587	5544	6	0	0	34.0833333333333	14.5833333333333	2	2
474734	chr15	66350001	66355000	0.484375	0.291666666666667	0.192708333333333	0.712650498110743	0.0378402381774671	0.630556003686587	5550	1	0	0	31	10	2	2
433048	chr13	80440001	80445000	0.298496376811594	0.154105480576069	0.144390896235525	1.6077083822606	0.0506407976463077	0.630556003686587	5551	4	0	0	23	18.25	2	2
434767	chr13	89035001	89040000	0.278270791075051	0.141666666666667	0.136604124408384	1.34966118964098	0.0438610347974406	0.630556003686587	5561	2	0	0	44	32.25	2	2
31734	chr1	158665001	158670000	0.0933818094865441	0.243818681318681	-0.150436871832137	-1.35264342259979	0.0508079254813781	0.630556003686587	5569	2	0	0	28.75	16	2	2
395102	chr12	24565001	24570000	0.362097073149705	0.219142493915949	0.142954579233755	1.2789797608664	0.0508371888253267	0.630556003686587	5577	5	0	0	34.3	26.9	2	2
454132	chr14	70690001	70695000	0.186582780394141	0.0414992733815596	0.145083507012581	1.8616536134183	0.0508649178646089	0.630556003686587	5583	14	0	0	67.6785714285714	47.9285714285714	2	2
4063	chr1	20310001	20315000	0.380854519774011	0.162162837162837	0.218691682611174	1.1808089261415	0.0511777046327835	0.630556003686587	5604	2	0	0	58.25	37.25	2	2
293809	chr8	76225001	76230000	0.425882352941176	0.702586206896552	-0.276703853955375	-0.709125762191474	0.0216293202220934	0.630556003686587	5604	1	0	0	29.5	24.5	2	2
33159	chr1	165790001	165795000	0.594313725490196	0.458333333333333	0.135980392156863	0.721673342412428	0.0391667107384542	0.630556003686587	5630	2	0	0	19.5	9.5	2	2
256172	chr7	47180001	47185000	0.147606382978723	0.283482142857143	-0.135875759878419	-0.896946759739061	0.0275864089423515	0.630556003686587	5640	1	0	0	47.5	33.5	2	2
92881	chr2	215145001	215150000	0.547619047619048	0.898989898989899	-0.351370851370851	-0.704984419947163	0.0330082246921304	0.630556003686587	5681	1	0	0	8	10	2	2
115223	chr3	83655001	83660000	0.0786305079783341	0.214165395372489	-0.135534887394155	-1.51949950682953	0.0375129177417962	0.630556003686587	5681	2	0	0	25.25	14.75	2	2
146599	chr4	42510001	42515000	0.445245726495726	0.731570512820513	-0.286324786324786	-0.704450856566148	0.023115469462534	0.630556003686587	5694	2	0	0	20.5	10.75	2	2
213500	chr6	4940001	4945000	0.5	0.303030303030303	0.196969696969697	0.70419492246489	0.0251877102448854	0.630556003686587	5706	1	0	0	21	14.5	2	2
28559	chr1	142790001	142795000	0.280709453745983	0.428412617026958	-0.147703163280975	-0.703343450535596	0.0344475704502835	0.630556003686587	5719	3	0	0	64.6666666666667	41	2	2
235137	chr6	113125001	113130000	0.320493827160494	0.455603038936372	-0.135109211775878	-1.76395295286075	0.000559389075524153	0.224414412166881	5734	3	0	0	33.6666666666667	35.1666666666667	2	2
138857	chr4	3800001	3805000	0.719211365590084	0.517596723129811	0.201614642460273	0.702186789971546	0.0300845006763541	0.630556003686587	5736	8	0	0	22.4375	17.25	2	2
299801	chr8	106185001	106190000	0.262161276223776	0.423442281994914	-0.161281005771137	-0.702088465724314	0.0420154160389692	0.630556003686587	5738	2	0	0	62.5	38	2	2
519274	chr18	14960001	14965000	0.489889705882353	0.715079365079365	-0.225189659197012	-0.702000237200178	0.0158169075481283	0.630556003686587	5740	2	0	0	15.25	10.75	2	2
215033	chr6	12605001	12610000	0.459134615384615	0.307348901098901	0.151785714285714	0.811755909038944	0.052366071755993	0.630556003686587	5744	2	0	0	19.5	11	2	2
532357	chr19	2295001	2300000	0.361740556234438	0.209229042562376	0.152511513672062	1.07683661137877	0.0524648438014469	0.630556003686587	5753	9	0	0	19.1666666666667	10.7777777777778	2	2
452152	chr14	60790001	60795000	0.231020199302757	0.0961439248437625	0.134876274458995	2.25438256252884	0.0466707224792004	0.630556003686587	5757	56	0	0	44.125	29.3392857142857	2	2
233719	chr6	106035001	106040000	0.464050545927436	0.325707312691588	0.138343233235848	0.700547867006525	0.0486513839687533	0.630556003686587	5769	15	0	0	36.5666666666667	27.2	2	2
480268	chr15	94020001	94025000	0.523185425685426	0.794704184704185	-0.271518759018759	-1.50253983146173	0.0526347337645608	0.630556003686587	5771	5	0	0	20.8	11.2	2	2
459714	chr14	98600001	98605000	0.453415994245081	0.288615916441714	0.164800077803366	0.700081592500325	0.0363223142208645	0.630556003686587	5781	4	0	0	70.5	40	2	2
371532	chr11	41725001	41730000	0.383569739952719	0.740755310778914	-0.357185570826196	-0.931723473591936	0.0532573662449345	0.630556003686587	5830	1	0	0	59.5	36	2	2
383452	chr11	101325001	101330000	0.217049808429119	0.0829741379310345	0.134075670498084	1.28810744835852	0.0426096430149624	0.630556003686587	5832	1	0	0	51.5	30.5	2	2
146402	chr4	41525001	41530000	0.313151927437642	0.520304232804233	-0.207152305366591	-0.932310402088675	0.0533215163427381	0.630556003686587	5836	3	0	0	44.1666666666667	26	2	2
405861	chr12	78360001	78365000	0.279746373029955	0.479924242424242	-0.200177869394287	-0.75839986415065	0.0533940675123768	0.630556003686587	5845	2	0	0	44	18.5	2	2
389271	chr11	130420001	130425000	0.357976506252368	0.20145173453997	0.156524771712399	0.827066625820093	0.0535208261057986	0.630556003686587	5854	2	0	0	22.5	15	2	2
94116	chr2	221320001	221325000	0.454648047172188	0.607426481564413	-0.152778434392224	-0.842756050678379	0.0535381715276248	0.630556003686587	5857	2	0	0	45	31.5	2	2
189202	chr5	64370001	64375000	0	0.133928571428571	-0.133928571428571	-3.84728110647036	1.72736044170929e-05	0.0390951817132927	5860	1	0	0	18	7.5	2	2
291364	chr8	64000001	64005000	0.166666666666667	0.45	-0.283333333333333	-1.38060400221497	0.0536347765856563	0.630556003686587	5863	1	0	0	13.5	10	2	2
421800	chr13	24200001	24205000	0.696153846153846	0.426470588235294	0.269683257918552	0.694098089902252	0.0394398852393329	0.630556003686587	5881	1	0	0	29.5	16.5	2	2
372431	chr11	46220001	46225000	0.38338286007793	0.611818007925807	-0.228435147847877	-0.693342445947528	0.0200691249690314	0.630556003686587	5891	4	0	0	88	50.125	2	2
364318	chr11	5655001	5660000	0.768121976063153	0.901601381961913	-0.133479405898761	-1.21512619353515	0.0174629028347102	0.630556003686587	5917	5	0	0	29.5	19.5	2	2
365153	chr11	9830001	9835000	0.973986486486486	0.678571428571429	0.295415057915058	0.69182171096489	0.000572641967347046	0.226353271622554	5920	2	0	0	26	12.25	2	2
12868	chr1	64335001	64340000	0.365074441687345	0.21375	0.151324441687345	0.745289275884587	0.0541913500337337	0.630556003686587	5926	1	0	0	57	41	2	2
372249	chr11	45310001	45315000	0.164619565217391	0.03125	0.133369565217391	2.40181895649073	0.0079404399489495	0.630556003686587	5928	2	0	0	24	8.25	2	2
48702	chr1	243505001	243510000	0.371803677992936	0.238636363636364	0.133167314356573	0.908975726193695	0.0268745708918793	0.630556003686587	5961	2	0	0	35.75	19.25	2	2
150066	chr4	59845001	59850000	0.341601825883424	0.534579989972804	-0.19297816408938	-0.688359853827922	0.0505931138641976	0.630556003686587	5980	4	0	0	116.5	61.875	2	2
533633	chr19	8675001	8680000	0.402853151750211	0.25078197945845	0.152071172291761	1.61210212857272	0.0547932390219252	0.630556003686587	5982	7	0	0	14.2142857142857	8.5	2	2
412482	chr12	111465001	111470000	0.648860478401887	0.386914311179017	0.26194616722287	0.816868276604192	0.0548096247056976	0.630556003686587	5985	5	0	0	31.9	16.5	2	2
344601	chr10	42605001	42610000	0.421382593522654	0.753913041565481	-0.332530448042827	-0.893530713511134	0.0548137216179823	0.630556003686587	5986	41	0	0	12.1829268292683	9.15853658536585	2	2
280882	chr8	11590001	11595000	0.270775867650868	0.10974025974026	0.161035607910608	1.82857386122809	0.0548767178613339	0.630556003686587	5996	6	0	0	16.4166666666667	11.0833333333333	2	2
274344	chr7	138040001	138045000	0.534722222222222	0.161111111111111	0.373611111111111	1.67058727949725	0.0549146210857291	0.630556003686587	6002	1	0	0	12.5	9.5	2	2
93392	chr2	217700001	217705000	0.578237853771609	0.316581534996169	0.26165631877544	0.835617952224793	0.0549537037433291	0.630556003686587	6005	5	0	0	62.2	30.9	2	2
349311	chr10	66155001	66160000	0.37218045112782	0.605212355212355	-0.233031904084536	-0.686830491946945	0.0513559644260704	0.630556003686587	6008	1	0	0	47	32.5	2	2
78831	chr2	144895001	144900000	0.515700984795021	0.837623930360271	-0.321922945565249	-0.686365813572917	0.00867651554304416	0.630556003686587	6016	2	0	0	112.75	69	2	2
358014	chr10	109670001	109675000	0.200028616622924	0.0673508324797242	0.1326777841432	1.86294945676563	0.0335425308254365	0.630556003686587	6016	24	0	0	35.2083333333333	19.5208333333333	2	2
375188	chr11	60005001	60010000	0.68122009569378	0.41958041958042	0.26163967611336	0.686216924976819	0.0147857251275281	0.630556003686587	6017	1	0	0	41	24	2	2
449648	chr14	48270001	48275000	0.409516409516409	0.678571428571429	-0.269055019055019	-0.686179197832139	0.0315555993931024	0.630556003686587	6018	3	0	0	11.1666666666667	8.33333333333333	2	2
121302	chr3	114050001	114055000	0.35091223502096	0.597958668838486	-0.247046433817526	-0.731754803959156	0.0551324731217789	0.630556003686587	6025	3	0	0	38	29.6666666666667	2	2
410045	chr12	99280001	99285000	0.473801779016945	0.296998263223621	0.176803515793324	0.755994066934327	0.0551629016270313	0.630556003686587	6027	3	0	0	70.6666666666667	43.8333333333333	2	2
4126	chr1	20625001	20630000	0.767914570124818	0.51543668606353	0.252477884061287	0.684615105010318	0.0363954800261787	0.630556003686587	6041	14	0	0	55.3571428571429	36.25	2	2
300372	chr8	109040001	109045000	0.467481588045846	0.24101353928299	0.226468048762856	0.904198227970154	0.0554283725925887	0.630556003686587	6053	2	0	0	29	22.5	2	2
188792	chr5	62320001	62325000	0.602564102564102	0.366666666666667	0.235897435897436	0.701572457900052	0.0555602079362583	0.630556003686587	6069	1	0	0	17	11	2	2
249451	chr7	13575001	13580000	0.465371936984762	0.735049370918936	-0.269677433934174	-0.683511775788115	0.0295137563340177	0.630556003686587	6069	3	0	0	58	34.8333333333333	2	2
335637	chr9	139000001	139005000	0.559043108193935	0.329660023499033	0.229383084694902	1.00158787013911	0.0555999390060207	0.630556003686587	6072	19	0	0	19.5526315789474	16.0526315789474	2	2
78877	chr2	145125001	145130000	0.513416735302065	0.833935744437551	-0.320519009135486	-0.683404822471289	0.0291171239710117	0.630556003686587	6076	3	0	0	74.5	49	2	2
498834	chr16	84315001	84320000	0.260385097358782	0.392424242424242	-0.132039145065461	-1.08432217658411	0.0314422074926771	0.630556003686587	6085	5	0	0	15.6	11	2	2
422442	chr13	27410001	27415000	0.237537524011241	0.104808362369338	0.132729161641903	1.48063281947283	0.0558395162420959	0.630556003686587	6086	5	0	0	25.7	16.2	2	2
65480	chr2	78140001	78145000	0.506041720003414	0.821585213032581	-0.315543493029168	-0.68258050882645	0.0469795853187903	0.630556003686587	6095	2	0	0	27.75	17.5	2	2
551173	chr20	37245001	37250000	0.0678571428571429	0.319444444444444	-0.251587301587302	-2.08113389038437	0.0560150043531053	0.630556003686587	6103	1	0	0	34	24	2	2
203656	chr5	136640001	136645000	0.22790404040404	0.0961074561403509	0.13179658426369	1.15876010988713	0.0402647580793312	0.630556003686587	6124	2	0	0	22.25	18.5	2	2
396464	chr12	31375001	31380000	0.597187045435099	0.728961244824017	-0.131774199388918	-1.45067206620602	0.0290627840720901	0.630556003686587	6127	4	0	0	25.625	28.875	2	2
283111	chr8	22735001	22740000	0.366666666666667	0.225	0.141666666666667	0.680627610016394	0.052274519423262	0.630556003686587	6136	1	0	0	14.5	11.5	2	2
415749	chr12	127800001	127805000	0.376694099771941	0.215171783625731	0.16152231614621	0.817470366702581	0.0564632469473846	0.630556003686587	6146	4	0	0	46.25	32	2	2
541223	chr19	46625001	46630000	0.677097931472205	0.457416784813102	0.219681146659103	0.799547099849956	0.0565262005012077	0.630556003686587	6157	7	0	0	87.5714285714286	49.8571428571429	2	2
406517	chr12	81640001	81645000	0.389336180441302	0.220968660968661	0.168367519472641	0.800597199661586	0.0565861222159235	0.630556003686587	6160	2	0	0	40.5	19.5	2	2
389927	chr11	133700001	133705000	0.15699667316668	0.0256666416754136	0.131330031491267	2.83061672781628	0.00216752932709154	0.460105688032879	6164	18	0	0	24.8333333333333	13.8888888888889	2	2
394	chr1	1965001	1970000	0.777303495247252	0.501720501720502	0.27558299352675	0.678587421816573	0.0258809507920948	0.630556003686587	6169	3	0	0	20.5	12.1666666666667	2	2
33538	chr1	167685001	167690000	0.710129175177055	0.47078373015873	0.239345445018325	0.678536761854627	0.0513084556967295	0.630556003686587	6170	6	0	0	27.75	17.25	2	2
238047	chr6	127675001	127680000	0.736556121620809	0.867823953823954	-0.131267832203145	-0.976264348640272	0.00814178706183163	0.630556003686587	6170	5	0	0	36.5	26.2	2	2
63456	chr2	68020001	68025000	0.291505791505791	0.472463768115942	-0.180957976610151	-0.67823488892338	0.00483108885738016	0.630556003686587	6174	1	0	0	36	19	2	2
78914	chr2	145310001	145315000	0.36599868808007	0.582632052326554	-0.216633364246484	-0.676124115719556	0.0217409113890362	0.630556003686587	6216	3	0	0	62.6666666666667	36.8333333333333	2	2
373262	chr11	50375001	50380000	0.660714285714286	0.2125	0.448214285714286	1.59189299462977	0.0571417893049041	0.630556003686587	6225	1	0	0	13	9	2	2
392683	chr12	12470001	12475000	0.0444746682411156	0.175187969924812	-0.130713301683696	-1.70339091691445	0.0342637213909617	0.630556003686587	6236	2	0	0	28.25	17.5	2	2
541046	chr19	45740001	45745000	0.512341069365653	0.292488123296597	0.219852946069057	0.840549539985331	0.0573719684174975	0.630556003686587	6250	24	0	0	23.3541666666667	17.1875	2	2
165719	chr4	138110001	138115000	0.394759716910657	0.633626652315453	-0.238866935404796	-0.67227040773904	0.00946030180445421	0.630556003686587	6275	4	0	0	43.125	29.75	2	2
51180	chr2	6640001	6645000	0.239475108225108	0.400987224157956	-0.161512115932848	-0.794388876935183	0.0575699056142166	0.630556003686587	6279	2	0	0	40.75	24.75	2	2
124702	chr3	131050001	131055000	0.453716104497354	0.274258092084179	0.179458012413175	0.775227884368428	0.0576092675696876	0.630556003686587	6284	2	0	0	51.75	26.75	2	2
74589	chr2	123685001	123690000	0.210694501860273	0.0803157475814729	0.1303787542788	1.28773957284782	0.014538873162143	0.630556003686587	6287	2	0	0	68.25	48	2	2
182923	chr5	32975001	32980000	0.40057302346776	0.651568825910931	-0.250995802443171	-0.671253424689955	0.0374008228987616	0.630556003686587	6289	2	0	0	21.75	16	2	2
398375	chr12	40930001	40935000	0.433333333333333	0.767361111111111	-0.334027777777778	-0.810193096173307	0.0576613372364071	0.630556003686587	6292	1	0	0	12	17	2	2
224209	chr6	58485001	58490000	0.281841369096594	0.118589743589744	0.16325162550685	1.1824088257908	0.0576967929552407	0.630556003686587	6295	1	0	0	110.5	75	2	2
554179	chr20	52275001	52280000	0.247795706918815	0.527125929976882	-0.279330223058067	-1.4968849784139	0.0577891429357317	0.630556003686587	6301	48	0	0	42.8854166666667	20.2604166666667	2	2
485151	chr16	15900001	15905000	0.418453397052311	0.548718743698326	-0.130265346646016	-1.05318111434395	0.0240972736335403	0.630556003686587	6302	6	0	0	28	14.3333333333333	2	2
378023	chr11	74180001	74185000	0.47259916587334	0.71968984962406	-0.247090683750721	-0.669683473232966	0.0189071033602549	0.630556003686587	6317	2	0	0	33.25	22	2	2
279870	chr8	6530001	6535000	0.844676091179254	0.634569377990431	0.210106713188823	0.669401390732929	0.00957977439917193	0.630556003686587	6325	2	0	0	63.5	29	2	2
347197	chr10	55585001	55590000	0.39062473241457	0.633531093089917	-0.242906360675346	-0.724968594408184	0.0580692832468185	0.630556003686587	6331	11	0	0	17.0454545454545	16.5	2	2
329773	chr9	109680001	109685000	0.165259068321552	0.331544002577557	-0.166284934256004	-1.62316271622298	0.0581001548884804	0.630556003686587	6334	3	0	0	53.3333333333333	30.6666666666667	2	2
220832	chr6	41600001	41605000	0.271867609767675	0.463251837007877	-0.191384227240201	-1.75866579894714	0.0581790585418424	0.630556003686587	6343	32	0	0	39.375	19.765625	2	2
368559	chr11	26860001	26865000	0.337487872018773	0.181522717049033	0.15596515496974	0.843449970116625	0.0582532438390547	0.630556003686587	6349	2	0	0	46	32.25	2	2
345072	chr10	44960001	44965000	0.548580301685892	0.341485507246377	0.207094794439515	0.668299493848764	0.0571606224913929	0.630556003686587	6352	1	0	0	47.5	23.5	2	2
355175	chr10	95475001	95480000	0.338848749459215	0.589975891790408	-0.251127142331193	-0.809034895903163	0.0582901735537867	0.630556003686587	6353	3	0	0	32.1666666666667	17.5	2	2
405307	chr12	75590001	75595000	0.307951987996999	0.547794117647059	-0.239842129650059	-0.810923790836024	0.0583848262704651	0.630556003686587	6359	1	0	0	52.5	29	2	2
240050	chr6	137690001	137695000	0.621428571428571	0.3875	0.233928571428571	0.667664682049472	0.00785599481564523	0.630556003686587	6360	1	0	0	17	9	2	2
260560	chr7	69120001	69125000	0.145833333333333	0.34469696969697	-0.198863636363636	-1.18658314058708	0.0585112648330673	0.630556003686587	6369	1	0	0	11	11.5	2	2
182878	chr5	32750001	32755000	0.458710567608927	0.719803491572067	-0.26109292396314	-0.665976752616796	0.0494238904385551	0.630556003686587	6388	2	0	0	58.5	35.5	2	2
182586	chr5	31290001	31295000	0.285956025789887	0.453593716282471	-0.167637690492585	-0.887316269973678	0.0587036205754295	0.630556003686587	6392	11	0	0	67.4545454545455	40.5454545454545	2	2
564743	chr21	42065001	42070000	0.555978218930614	0.888352405739624	-0.332374186809009	-0.665500638627692	0.0142939596563602	0.630556003686587	6397	2	0	0	112.75	75.25	2	2
173772	chr4	178375001	178380000	0.41036243631145	0.263977390425666	0.146385045885784	0.665478354032273	0.0538140062280081	0.630556003686587	6398	5	0	0	47.5	27.7	2	2
179759	chr5	17155001	17160000	0.152383483962431	0.291836599073441	-0.13945311511101	-1.01698844646475	0.0587575328211485	0.630556003686587	6402	4	0	0	22.125	14.25	2	2
356248	chr10	100840001	100845000	0.520335455293886	0.216404883515517	0.303930571778369	1.29670557214643	0.0589945584788262	0.630556003686587	6420	2	0	0	85	69	2	2
229712	chr6	86000001	86005000	0.499097406424993	0.32782239857945	0.171275007845543	0.664467058641523	0.0489403438863366	0.630556003686587	6421	3	0	0	50.8333333333333	33.8333333333333	2	2
128382	chr3	149450001	149455000	0.200162337662338	0.0695165945165945	0.130645743145743	1.47672582181934	0.0590310136337143	0.630556003686587	6426	2	0	0	43.75	36	2	2
446004	chr14	30050001	30055000	0.228849750138578	0.0995172174888912	0.129332532649686	1.40381049855568	0.0466864433381313	0.630556003686587	6426	7	0	0	57.5	39.5714285714286	2	2
266963	chr7	101135001	101140000	0.462610670732075	0.712188303941989	-0.249577633209914	-0.797096236742817	0.0590813630727204	0.630556003686587	6430	10	0	0	67.25	33.3	2	2
54572	chr2	23600001	23605000	0.341040131111208	0.470077746342128	-0.12903761523092	-0.921747766747701	0.0351304765347756	0.630556003686587	6468	8	0	0	52.125	31.6875	2	2
80198	chr2	151730001	151735000	0.368752802336727	0.571772094005066	-0.203019291668339	-0.662601317521688	0.0147369635633764	0.630556003686587	6469	4	0	0	26.125	14.875	2	2
510079	chr17	50185001	50190000	0.500580508065295	0.345532684184054	0.155047823881241	0.882260476406641	0.0595828131454801	0.630556003686587	6479	3	0	0	56.5	43.6666666666667	2	2
505512	chr17	27350001	27355000	0.510070346761757	0.30267199017199	0.207398356589767	0.752622534576247	0.0597966849542203	0.630556003686587	6507	2	0	0	49.25	26.25	2	2
326787	chr9	94750001	94755000	0.241229798975168	0.497177419354839	-0.255947620379671	-1.01348291904331	0.0598103840280229	0.630556003686587	6510	1	0	0	51	35.5	2	2
182858	chr5	32650001	32655000	0.356150793650794	0.53855580693816	-0.182405013287366	-0.659221598094047	0.0418520126629319	0.630556003686587	6529	2	0	0	22.75	14.75	2	2
381990	chr11	94015001	94020000	0.285493827160494	0.146538461538462	0.138955365622032	0.916610821709987	0.0601377511775097	0.630556003686587	6545	1	0	0	90.5	51	2	2
152641	chr4	72720001	72725000	0.342036290322581	0.567095588235294	-0.225059297912714	-0.83874726975924	0.060240425814697	0.630556003686587	6555	2	0	0	24.25	13.25	2	2
454030	chr14	70180001	70185000	0.620161290322581	0.778886554621849	-0.158725264299268	-0.657512911907875	0.0179188196441135	0.630556003686587	6559	3	0	0	28	16.6666666666667	2	2
61641	chr2	58945001	58950000	0.280803387421035	0.474219296073388	-0.193415908652354	-0.682896391768102	0.0602696459175176	0.630556003686587	6562	4	0	0	67.375	42.875	2	2
243659	chr6	155735001	155740000	0.221862674151004	0.0734848484848485	0.148377825666155	2.13330986038804	0.060328677251381	0.630556003686587	6568	3	0	0	21	12	2	2
460960	chr14	104830001	104835000	0.605957041647495	0.30366244605149	0.302294595596005	1.0739049801994	0.0605427323732698	0.630556003686587	6588	19	0	0	47.7105263157895	32.8684210526316	2	2
541248	chr19	46750001	46755000	0.220590520590521	0.0925925925925926	0.127997927997928	2.65425185514772	0.0130689233118761	0.630556003686587	6591	3	0	0	29.1666666666667	15.5	2	2
131757	chr3	166325001	166330000	0.446584356076497	0.701983214154267	-0.255398858077769	-0.868248758533868	0.0607591871941095	0.630556003686587	6606	3	0	0	52.6666666666667	24	2	2
204454	chr5	140630001	140635000	0.272380039298468	0.41829570292443	-0.145915663625962	-0.654846623170701	0.0460922717317607	0.630556003686587	6614	4	0	0	77.875	50	2	2
467729	chr15	31325001	31330000	0.649186924707367	0.886633428300095	-0.237446503592728	-0.654823268297031	0.0597923757668579	0.630556003686587	6616	3	0	0	53.5	33.1666666666667	2	2
46548	chr1	232735001	232740000	0.18890635357252	0.581349206349206	-0.392442852776686	-1.52489569254636	0.0609256720679157	0.630556003686587	6620	3	0	0	34	10.5	2	2
390556	chr12	1835001	1840000	0.677777777777778	0.214285714285714	0.463492063492064	1.61660477093793	0.0609906040428029	0.630556003686587	6622	1	0	0	14.5	10.5	2	2
522720	chr18	32190001	32195000	0.598039215686274	0.335164835164835	0.262874380521439	0.816878881187858	0.0610463402258814	0.630556003686587	6626	1	0	0	14.5	10	2	2
392520	chr12	11655001	11660000	0.041958041958042	0.169642857142857	-0.127684815184815	-1.78971260398772	0.0253806588423477	0.630556003686587	6630	1	0	0	24	15	2	2
14987	chr1	74930001	74935000	0.127642276422764	0	0.127642276422764	3.7828517525564	1.1903753501999e-05	0.039072595907202	6638	1	0	0	35.5	15	2	2
482985	chr16	5070001	5075000	0.324086021505376	0.196471531676022	0.127614489829354	0.694276743765697	0.0343421250651191	0.630556003686587	6642	1	0	0	68.5	36	2	2
172208	chr4	170555001	170560000	0.206420068027211	0.0788690476190476	0.127551020408163	1.28408134997253	0.0306209106268572	0.630556003686587	6649	1	0	0	48.5	29	2	2
101073	chr3	12905001	12910000	0.5625	0.354166666666667	0.208333333333333	0.652676819317502	0.0574897377138954	0.630556003686587	6651	1	0	0	9	7	2	2
484416	chr16	12225001	12230000	0.310434782608696	0.162337662337662	0.148097120271033	0.894792738362765	0.0612746650116774	0.630556003686587	6652	1	0	0	24	12.5	2	2
211098	chr5	173850001	173855000	0.331235431235431	0.458730158730159	-0.127494727494728	-1.79357492007556	0.0243555955484699	0.630556003686587	6659	3	0	0	9.5	8.83333333333333	2	2
448738	chr14	43720001	43725000	0.32882978684465	0.522416142099435	-0.193586355254785	-0.652447061175677	0.0522061140184854	0.630556003686587	6659	3	0	0	52.6666666666667	28	2	2
540268	chr19	41850001	41855000	0.179487179487179	0.0520833333333333	0.127403846153846	1.6098223155429	0.0136026734762185	0.630556003686587	6674	1	0	0	41	20	2	2
342054	chr10	29870001	29875000	0.790567511597954	0.504392545261111	0.286174966336843	0.651428422284501	0.0395622155304436	0.630556003686587	6680	16	0	0	17.15625	13.5625	2	2
142100	chr4	20015001	20020000	0.40586749643655	0.631623333093921	-0.225755836657371	-0.942649426537198	0.0615636786977818	0.630556003686587	6687	6	0	0	21.25	14.5833333333333	2	2
135763	chr3	186355001	186360000	0.316491892408523	0.180695074232713	0.13579681817581	1.18475742277414	0.0616744801846446	0.630556003686587	6694	13	0	0	63.4230769230769	38.5384615384615	2	2
477049	chr15	77925001	77930000	0.214336803614082	0.0871537761275879	0.127183027486494	1.84224655320871	0.0365087246972443	0.630556003686587	6699	50	0	0	31.82	20.62	2	2
29309	chr1	146540001	146545000	0.286066796841427	0.147452907222891	0.138613889618536	1.2793474998328	0.0617440883459772	0.630556003686587	6701	21	0	0	25.1904761904762	24.6666666666667	2	2
369289	chr11	30510001	30515000	0.40809727997228	0.265505013388539	0.142592266583741	0.649835938101134	0.0214891424149237	0.630556003686587	6717	2	0	0	120.75	79.25	2	2
99504	chr3	5060001	5065000	0.204365079365079	0.0539772727272727	0.150387806637807	1.82314985954324	0.0620973184577325	0.630556003686587	6734	2	0	0	12.5	9.75	2	2
58859	chr2	45035001	45040000	0.280555555555556	0.591666666666667	-0.311111111111111	-1.05470452970254	0.0621486910709309	0.630556003686587	6738	2	0	0	7.25	5.5	2	2
526508	chr18	51130001	51135000	0.138241307256355	0.299906947890819	-0.161665640634464	-1.05361310919744	0.0621759058558248	0.630556003686587	6739	2	0	0	78	46.75	2	2
480114	chr15	93250001	93255000	0.425400783856666	0.219807449494949	0.205593334361717	0.91233005591898	0.0622491203617345	0.630556003686587	6748	8	0	0	14.3125	10.5	2	2
191628	chr5	76500001	76505000	0.3658357771261	0.586134453781513	-0.220298676655413	-0.665535348242708	0.0622788556704335	0.630556003686587	6751	1	0	0	26.5	15.5	2	2
460483	chr14	102445001	102450000	0.22789483550402	0.392143110023403	-0.164248274519383	-0.796038178478093	0.0625460346519849	0.630556003686587	6775	10	0	0	39.2	27.9	2	2
482651	chr16	3400001	3405000	0.180815647107782	0.0541639557579701	0.126651691349812	1.57234448596357	0.0147808226621197	0.630556003686587	6777	1	0	0	85	55.5	2	2
502962	chr17	14600001	14605000	0.439977851605759	0.247434624296591	0.192543227309168	0.805647886796143	0.0626940348789299	0.630556003686587	6789	1	0	0	95.5	55	2	2
57946	chr2	40470001	40475000	0.510310039552676	0.636858852995536	-0.126548813442859	-1.74310106824797	0.0236911908355037	0.630556003686587	6793	3	0	0	62.6666666666667	42.6666666666667	2	2
19509	chr1	97540001	97545000	0.412978674615914	0.651666666666667	-0.238687992050753	-0.645519672944347	0.0588490718088774	0.630556003686587	6795	1	0	0	69	37	2	2
74149	chr2	121485001	121490000	0.306924661360145	0.482257448433919	-0.175332787073774	-0.645366854825717	0.0330071199899943	0.630556003686587	6798	5	0	0	20.4	9.7	2	2
78902	chr2	145250001	145255000	0.423519854739962	0.601620549179046	-0.178100694439083	-0.644904604558433	0.0368530646703364	0.630556003686587	6805	8	0	0	84.25	60.5	2	2
151151	chr4	65270001	65275000	0.211885560675883	0.0854700854700855	0.126415475205798	1.92299317509286	0.00677148796417746	0.630556003686587	6805	2	0	0	22.5	12.5	2	2
341950	chr10	29350001	29355000	0.137721755368814	0.0113636363636364	0.126358119005178	2.47319188302907	0.00520009437509843	0.630556003686587	6812	2	0	0	25	14.75	2	2
480074	chr15	93050001	93055000	0.450562904587672	0.69006734006734	-0.239504435479668	-0.644179202959078	0.0140243194965354	0.630556003686587	6819	2	0	0	45.5	30	2	2
542231	chr19	51665001	51670000	0.271634615384615	0.0919117647058823	0.179722850678733	1.4665040588514	0.0629962421637831	0.630556003686587	6821	1	0	0	21	16.5	2	2
240921	chr6	142045001	142050000	0.280970282849982	0.462244897959184	-0.181274615109202	-0.698663393652496	0.0630362408637612	0.630556003686587	6822	1	0	0	106	59.5	2	2
105122	chr3	33150001	33155000	0.271947287411597	0.398148148148148	-0.126200860736552	-0.739189969974294	0.0297821190530238	0.630556003686587	6837	3	0	0	68	24	2	2
146865	chr4	43840001	43845000	0.0571428571428571	0.183333333333333	-0.126190476190476	-1.52578456478638	0.0128807947868698	0.630556003686587	6838	1	0	0	18	8	2	2
721	chr1	3600001	3605000	0.444642857142857	0.245215311004785	0.199427546138072	0.83301880437371	0.0633027923022755	0.630556003686587	6845	1	0	0	33.5	20.5	2	2
249621	chr7	14425001	14430000	0.455698735437444	0.602714535850991	-0.147015800413547	-1.04390164808022	0.063336668606614	0.630556003686587	6854	7	0	0	52.4285714285714	33.7142857142857	2	2
466428	chr15	24820001	24825000	0.359964793070647	0.233959138476156	0.126005654594491	0.977465439415632	0.054673352830625	0.630556003686587	6870	5	0	0	81.8	62.7	2	2
349851	chr10	68855001	68860000	0.267278883816996	0.549699017199017	-0.282420133382021	-0.9980595019842	0.0635629308511926	0.630556003686587	6872	4	0	0	43.625	26.25	2	2
505993	chr17	29755001	29760000	0.30328009151184	0.167321428571429	0.135958662940412	0.865852150302992	0.0636624617991364	0.630556003686587	6887	6	0	0	31.0833333333333	23.5833333333333	2	2
65561	chr2	78545001	78550000	0.367087045706232	0.712794501033822	-0.345707455327591	-0.934015941380774	0.0638391842652114	0.630556003686587	6901	2	0	0	79.5	50.5	2	2
289659	chr8	55475001	55480000	0.405849315740423	0.280034722222222	0.125814593518201	1.14174540199082	0.0194460091243105	0.630556003686587	6902	4	0	0	24	12.5	2	2
131804	chr3	166560001	166565000	0.46344324149843	0.727004116838887	-0.263560875340457	-0.640396499174672	0.0249244783638831	0.630556003686587	6906	2	0	0	116.5	71.25	2	2
565812	chr21	47410001	47415000	0.765046296296296	0.316666666666667	0.44837962962963	1.40133345319177	0.0639223516226448	0.630556003686587	6912	3	0	0	13	5.16666666666667	2	2
217451	chr6	24695001	24700000	0.330034636318654	0.653958944281525	-0.323924307962871	-0.965412327257568	0.0639245575086725	0.630556003686587	6913	1	0	0	45	21	2	2
296439	chr8	89375001	89380000	0.438277604038474	0.277625749166691	0.160651854871782	0.639943621969396	0.0334289464309056	0.630556003686587	6915	3	0	0	79.5	49.6666666666667	2	2
109060	chr3	52840001	52845000	0.609831539752455	0.362823844274554	0.247007695477901	0.825520820038731	0.064158594226991	0.630556003686587	6942	6	0	0	30	17.9166666666667	2	2
182938	chr5	33050001	33055000	0.451780354672165	0.739504251562863	-0.287723896890699	-0.663524576911285	0.0643152957579398	0.630556003686587	6952	3	0	0	78	51.1666666666667	2	2
420877	chr13	19585001	19590000	0.248879834773508	0.393015992995802	-0.144136158222294	-0.638407489723513	0.0367189435671859	0.630556003686587	6952	3	0	0	81.1666666666667	46.1666666666667	2	2
335651	chr9	139070001	139075000	0.503849076757409	0.325381138364223	0.178467938393185	0.72735036257013	0.0645591490934276	0.630556003686587	6980	22	0	0	30.5454545454545	19.4545454545455	2	2
178294	chr5	9830001	9835000	0.486263736263736	0.821052631578947	-0.334788895315211	-0.743832811842347	0.0645930455971013	0.630556003686587	6983	1	0	0	13.5	14.5	2	2
276728	chr7	149960001	149965000	0.330540958589488	0.197443339193998	0.133097619395489	0.768072210782148	0.0646082758900954	0.630556003686587	6986	16	0	0	74.28125	51.75	2	2
53453	chr2	18005001	18010000	0.63961038961039	1	-0.36038961038961	-0.636708681265726	5.8582876322515e-06	0.039072595907202	6988	1	0	0	12.5	7	2	2
382164	chr11	94885001	94890000	0.666131735364118	0.540971117861362	0.125160617502757	0.639552481825456	0.0310106097625517	0.630556003686587	6996	7	0	0	43.7142857142857	29.6428571428571	2	2
269303	chr7	112835001	112840000	0.353598484848485	0.614814814814815	-0.26121632996633	-0.781082473547761	0.0648361678773627	0.630556003686587	7011	1	0	0	51.5	36	2	2
414502	chr12	121565001	121570000	0.176924412372005	0.0518997135994087	0.125024698772596	1.61394242096913	0.0485803269403583	0.630556003686587	7012	2	0	0	60.25	31.25	2	2
416088	chr12	129495001	129500000	0.746877787689563	0.472408026755853	0.27446976093371	0.649806456122852	0.0649333009989448	0.630556003686587	7019	1	0	0	48.5	24.5	2	2
357863	chr10	108915001	108920000	0.560186733326591	0.382863895374408	0.177322837952183	0.634781356190033	0.0194534977426113	0.630556003686587	7025	3	0	0	54.3333333333333	36	2	2
288780	chr8	51080001	51085000	0.112224264705882	0.3625	-0.250275735294118	-1.30377626979939	0.0650026932872591	0.630556003686587	7027	2	0	0	26.25	20.25	2	2
43407	chr1	217030001	217035000	0.412205627866965	0.63398152989324	-0.221775902026275	-0.8140872362378	0.0650057026876781	0.630556003686587	7028	6	0	0	34.0833333333333	23.0833333333333	2	2
154734	chr4	83185001	83190000	0.331235827664399	0.498186274509804	-0.166950446845405	-0.634634855605852	0.0496101950718374	0.630556003686587	7028	2	0	0	46.25	24	2	2
516863	chr18	2905001	2910000	0.32735573032211	0.162344062710703	0.165011667611407	2.28300439010295	0.0650177529143398	0.630556003686587	7031	92	0	0	31.5760869565217	21.75	2	2
78917	chr2	145325001	145330000	0.399415000211472	0.24637364096519	0.153041359246282	0.698450413271252	0.0650331831498442	0.630556003686587	7034	4	0	0	67.875	51.375	2	2
217918	chr6	27030001	27035000	0.781512605042017	0.5	0.281512605042017	0.634115078751229	0.0646565684215933	0.630556003686587	7040	1	0	0	22.5	9	2	2
372620	chr11	47165001	47170000	0.0790900863269284	0.228461081402258	-0.149370995075329	-1.42024538077573	0.0651577603197594	0.630556003686587	7046	2	0	0	23.5	14.5	2	2
3372	chr1	16855001	16860000	0.456453268953269	0.331583279244712	0.124869989708557	1.08923022831616	0.0402625501715035	0.630556003686587	7047	14	0	0	17.3214285714286	11.9642857142857	2	2
562727	chr21	31985001	31990000	0.394403031659616	0.519262678091342	-0.124859646431726	-0.904996682960355	0.0644567334823412	0.630556003686587	7048	10	0	0	46.5	27	2	2
564501	chr21	40855001	40860000	0.667257753301072	0.807767580972732	-0.14050982767166	-1.15561116659178	0.0651640066654167	0.630556003686587	7048	4	0	0	97.875	63.75	2	2
94312	chr2	222300001	222305000	0.650021823235059	0.826142422135763	-0.176120598900704	-0.633711072214067	0.0412742587068279	0.630556003686587	7049	5	0	0	33.7	19.7	2	2
15589	chr1	77940001	77945000	0.607955335841918	0.456907539954898	0.15104779588702	0.633054819439663	0.0377448313106514	0.630556003686587	7057	2	0	0	56.5	32.5	2	2
292260	chr8	68480001	68485000	0.397058519437552	0.230106881422671	0.166951638014881	0.7884180058166	0.0653131396156617	0.630556003686587	7059	3	0	0	48.8333333333333	32.3333333333333	2	2
374283	chr11	55480001	55485000	0.464554800880732	0.312411955728772	0.15214284515196	0.696532453070718	0.0653633362526514	0.630556003686587	7069	7	0	0	37.3571428571429	31.9285714285714	2	2
338192	chr10	10560001	10565000	0.378949747624143	0.601268613632744	-0.222318866008601	-0.688806789026419	0.0653756742815234	0.630556003686587	7070	4	0	0	33.75	25.375	2	2
289997	chr8	57165001	57170000	0.373954599761051	0.61578947368421	-0.241834873923159	-0.704741660082444	0.0653976728977313	0.630556003686587	7073	1	0	0	29	14.5	2	2
91160	chr2	206540001	206545000	0.270878229598306	0.436103716849058	-0.165225487250753	-0.631367374110568	0.0455854207559345	0.630556003686587	7103	4	0	0	64.125	45.875	2	2
494974	chr16	65015001	65020000	0.412950805540135	0.23128301281632	0.181667792723815	0.875360803908447	0.0656667745650639	0.630556003686587	7106	3	0	0	66.1666666666667	42.6666666666667	2	2
480740	chr15	96380001	96385000	0.618095119880528	0.742482839414385	-0.124387719533857	-1.36709776782973	0.0572749272022543	0.630556003686587	7111	4	0	0	57.375	37.125	2	2
531577	chr18	76475001	76480000	0.231395348837209	0.0697940503432494	0.16160129849396	1.59704479437968	0.0658555435223455	0.630556003686587	7129	1	0	0	36.5	21	2	2
270747	chr7	120055001	120060000	0.845849802371542	0.542982456140351	0.302867346231191	0.630123922219109	0.0539501312971874	0.630556003686587	7131	1	0	0	50.5	34	2	2
140445	chr4	11740001	11745000	0.259968560693198	0.44263778926476	-0.182669228571562	-0.748772808580316	0.0659687451152913	0.630556003686587	7148	2	0	0	51	23	2	2
421945	chr13	24925001	24930000	0.637057387057387	0.371031746031746	0.266025641025641	1.12795082629719	0.066005966211831	0.630556003686587	7151	3	0	0	12.8333333333333	7	2	2
146469	chr4	41860001	41865000	0.412121212121212	0.642857142857143	-0.230735930735931	-0.629110009757666	0.0623734911479572	0.630556003686587	7152	1	0	0	19	10.5	2	2
155969	chr4	89360001	89365000	0.404970760233918	0.258333333333333	0.146637426900585	0.628983402021705	0.0125826651561973	0.630556003686587	7154	1	0	0	27.5	17.5	2	2
146724	chr4	43135001	43140000	0.309615499463082	0.158283095121589	0.151332404341493	1.35325658091765	0.0660652309484356	0.630556003686587	7155	7	0	0	61.1428571428571	33.3571428571429	2	2
408868	chr12	93395001	93400000	0.715	0.539655605832077	0.175344394167924	1.05092167819458	0.0661060817691893	0.630556003686587	7161	2	0	0	30.25	18.5	2	2
240441	chr6	139645001	139650000	0.108187134502924	0.232142857142857	-0.123955722639933	-1.0347854495849	0.00873784808659134	0.630556003686587	7179	1	0	0	18.5	13	2	2
141512	chr4	17075001	17080000	0.316773504273504	0.192838411588412	0.123935092685093	0.667361691271156	0.0637411939539317	0.630556003686587	7180	2	0	0	19.75	13.5	2	2
150433	chr4	61680001	61685000	0.171428571428571	0.616161616161616	-0.444733044733045	-1.78713340385134	0.0663173766952966	0.630556003686587	7186	1	0	0	14.5	10	2	2
539700	chr19	39010001	39015000	0.640254179652852	0.431851909557018	0.208402270095834	0.627083692640989	0.0430067002836736	0.630556003686587	7197	15	0	0	25.1	12.2666666666667	2	2
78880	chr2	145140001	145145000	0.450136630532972	0.707516626911341	-0.257379996378369	-0.627071764713682	0.0214314365510886	0.630556003686587	7198	3	0	0	30.1666666666667	21.1666666666667	2	2
374615	chr11	57140001	57145000	0.248745371334488	0.0703592042877757	0.178386167046712	1.644817712378	0.0664450408867572	0.630556003686587	7201	7	0	0	19.8571428571429	9.07142857142857	2	2
136043	chr3	187755001	187760000	0.485567514677104	0.310897435897436	0.174670078779668	0.626969357439918	0.0215255474667567	0.630556003686587	7202	1	0	0	64.5	39.5	2	2
476012	chr15	72740001	72745000	0.455182072829132	0.708333333333333	-0.253151260504202	-0.626857964130464	0.0630928247443998	0.630556003686587	7207	1	0	0	19	7	2	2
371759	chr11	42860001	42865000	0.323757166330303	0.135761340109166	0.187995826221137	1.25533221258386	0.0665067275546218	0.630556003686587	7208	2	0	0	52.75	33.75	2	2
335245	chr9	137040001	137045000	0.177433750460066	0.424028436160789	-0.246594685700723	-1.2875775561539	0.0665187151057214	0.630556003686587	7213	6	0	0	16.25	11.4166666666667	2	2
378866	chr11	78395001	78400000	0.291578947368421	0.15625	0.135328947368421	0.85918137981213	0.0665789667411489	0.630556003686587	7217	1	0	0	22	12	2	2
475432	chr15	69840001	69845000	0.0730555555555556	0.354456099456099	-0.281400543900544	-2.64529971168936	0.0667178932476425	0.630556003686587	7225	5	0	0	13.3	10.6	2	2
135783	chr3	186455001	186460000	0.244444444444444	0.434210526315789	-0.189766081871345	-0.803892888608968	0.0669689062411983	0.630556003686587	7251	1	0	0	33	17.5	2	2
515844	chr17	79010001	79015000	0.394324171999309	0.548511027492307	-0.154186855492997	-0.624788844615886	0.0531146370613571	0.630556003686587	7255	110	0	0	62.8181818181818	35.7590909090909	2	2
509569	chr17	47635001	47640000	0.810606060606061	0.522222222222222	0.288383838383839	0.624661059922676	0.0342884443816239	0.630556003686587	7257	1	0	0	22.5	9.5	2	2
245721	chr6	166045001	166050000	0.672691589811155	0.384027777777778	0.288663812033377	0.965445574519616	0.0670400422426787	0.630556003686587	7261	3	0	0	23	18.8333333333333	2	2
4084	chr1	20415001	20420000	0.500236202817289	0.289052295604715	0.211183907212574	0.760926013343645	0.0670910500527631	0.630556003686587	7269	3	0	0	63.5	35.1666666666667	2	2
372909	chr11	48610001	48615000	0.263416176903019	0.386588355640775	-0.123172178737756	-1.37853673522643	0.0652047150086145	0.630556003686587	7288	4	0	0	36.625	19.125	2	2
401029	chr12	54200001	54205000	0.505952380952381	0.784090909090909	-0.278138528138528	-0.622066258964549	0.0462223780408772	0.630556003686587	7317	1	0	0	16.5	11.5	2	2
447373	chr14	36895001	36900000	0.221341401617117	0.0984271064301552	0.122914295186962	1.76276456715775	0.0470451812414387	0.630556003686587	7328	2	0	0	82	38.75	2	2
4177	chr1	20880001	20885000	0.286147658324023	0.161724188509903	0.12442346981412	0.92647827964542	0.0675041651428379	0.630556003686587	7331	7	0	0	31	15.7857142857143	2	2
400052	chr12	49315001	49320000	0.20716264946425	0.0829946924857822	0.124167956978467	2.59287073830423	0.0675381448337205	0.630556003686587	7338	84	0	0	36.0476190476191	19.7440476190476	2	2
216120	chr6	18040001	18045000	0.260064412238325	0.0994318181818182	0.160632594056507	1.30327126678705	0.0675508537965935	0.630556003686587	7340	1	0	0	25	19	2	2
217576	chr6	25320001	25325000	0.635736677115987	0.410021551724138	0.22571512539185	0.620482616955925	0.0362854725181457	0.630556003686587	7350	1	0	0	56.5	30.5	2	2
128753	chr3	151305001	151310000	0.603146853146853	0.388888888888889	0.214257964257964	0.620245713801399	0.0432184849794692	0.630556003686587	7353	1	0	0	17.5	9	2	2
277535	chr7	153995001	154000000	0.285474769633029	0.474423502534447	-0.188948732901419	-0.697567341280384	0.0677306797217467	0.630556003686587	7360	4	0	0	49.875	25.5	2	2
116362	chr3	89350001	89355000	0.498655913978495	0.274436090225564	0.224219823752931	0.838585528271796	0.0678270460498814	0.630556003686587	7373	1	0	0	39.5	20	2	2
7572	chr1	37855001	37860000	0.322344322344322	0.140909090909091	0.181435231435231	1.1389989897798	0.0678468961368865	0.630556003686587	7378	1	0	0	44	31.5	2	2
562722	chr21	31960001	31965000	0.435826435830163	0.674199632366242	-0.238373196536078	-0.788591641836903	0.0679759986631095	0.630556003686587	7391	11	0	0	61.3636363636364	38.7727272727273	2	2
562700	chr21	31850001	31855000	0.51095262899315	0.713253339329522	-0.202300710336372	-0.638276706683022	0.0680207977575294	0.630556003686587	7393	13	0	0	64.0384615384615	37	2	2
115939	chr3	87235001	87240000	0.227187028657617	0.349505135939749	-0.122318107282132	-2.13863470196056	0.00321101781238466	0.55016222650191	7401	2	0	0	40	30.5	2	2
91700	chr2	209240001	209245000	0.257661290322581	0.481481481481482	-0.223820191158901	-0.8767285495153	0.0681173766317398	0.630556003686587	7405	1	0	0	35.5	18	2	2
551143	chr20	37095001	37100000	0.302880184331797	0.461711711711712	-0.158831527379914	-0.617488406135162	0.0373740975991713	0.630556003686587	7411	2	0	0	53	26.25	2	2
444837	chr14	24215001	24220000	0.472689075630252	0.1625	0.310189075630252	1.48449781373694	0.0681845493908449	0.630556003686587	7414	1	0	0	15.5	6.5	2	2
424434	chr13	37370001	37375000	0	0.122222222222222	-0.122222222222222	-3.72489276186563	2.66907040625313e-05	0.0434884298274474	7415	1	0	0	8.5	12	2	2
491836	chr16	49325001	49330000	0.383028936492547	0.627924609765163	-0.244895673272616	-0.616610682392334	0.0342173403876809	0.630556003686587	7432	3	0	0	75	55.1666666666667	2	2
60027	chr2	50875001	50880000	0.433226495726496	0.112745098039216	0.32048139768728	1.85237871705039	0.0683679027284053	0.630556003686587	7439	1	0	0	62	32	2	2
212553	chr6	205001	210000	0.583333333333333	0.266666666666667	0.316666666666667	1.10069399961947	0.0683808123422396	0.630556003686587	7442	1	0	0	9	5.5	2	2
265328	chr7	92960001	92965000	0.336038961038961	0.116287878787879	0.219751082251082	1.48088417232128	0.0683891651343067	0.630556003686587	7443	2	0	0	13.25	10.75	2	2
518942	chr18	13300001	13305000	0.158823529411765	0.316666666666667	-0.157843137254902	-0.952303257968704	0.0684327220616034	0.630556003686587	7447	1	0	0	11	8	2	2
85459	chr2	178035001	178040000	0.393508423943207	0.2564436806765	0.137064743266707	0.615582758422696	0.0672767142809199	0.630556003686587	7456	5	0	0	48.1	28.2	2	2
24260	chr1	121295001	121300000	0.449579831932773	0.701388888888889	-0.251809056956116	-0.630322952702809	0.0685302816676692	0.630556003686587	7459	1	0	0	12	8.5	2	2
112448	chr3	69780001	69785000	0.561842105263158	0.866071428571429	-0.304229323308271	-0.6154316507623	0.0271641648119139	0.630556003686587	7461	1	0	0	19.5	7.5	2	2
164770	chr4	133365001	133370000	0.35972850678733	0.602564102564102	-0.242835595776772	-0.728394542298141	0.0685973667988304	0.630556003686587	7465	1	0	0	15	19	2	2
176724	chr5	1980001	1985000	0.608430560466237	0.372734134620544	0.235696425845693	0.729196647983451	0.0686162245632021	0.630556003686587	7467	13	0	0	35.1538461538462	21.6923076923077	2	2
471859	chr15	51975001	51980000	0.232422892641781	0.400571993080353	-0.168149100438572	-0.615183623637145	0.0345305942995014	0.630556003686587	7467	2	0	0	81.25	50	2	2
113313	chr3	74105001	74110000	0.311224489795918	0.481997677119628	-0.17077318732371	-0.61506961764516	0.0524509794517871	0.630556003686587	7469	1	0	0	52.5	31	2	2
542605	chr19	53535001	53540000	0.244736842105263	0.431286549707602	-0.186549707602339	-0.792708146093203	0.0686956471071056	0.630556003686587	7481	1	0	0	44	18.5	2	2
96171	chr2	231595001	231600000	0.935775862068966	0.63125	0.304525862068965	0.614498534049377	0.00354631252570268	0.568328901430815	7483	2	0	0	22.25	11.5	2	2
14930	chr1	74645001	74650000	0.181672255118951	0.474807697571925	-0.293135442452974	-1.4333282795144	0.0687134520461811	0.630556003686587	7486	3	0	0	40.1666666666667	19.6666666666667	2	2
144281	chr4	30920001	30925000	0.289979818851716	0.16822841580459	0.121751403047126	1.14000930907568	0.0317546117400018	0.630556003686587	7491	7	0	0	31.7857142857143	22.4285714285714	2	2
252530	chr7	28970001	28975000	0.0280861801242236	0.14983739109679	-0.121751210972566	-2.49666643708591	0.0592984386631387	0.630556003686587	7492	7	0	0	19.2857142857143	11	2	2
412973	chr12	113920001	113925000	0.651629072681704	0.422222222222222	0.229406850459482	0.614249380792508	0.0186103730658957	0.630556003686587	7493	1	0	0	20	16.5	2	2
514407	chr17	71825001	71830000	0.508064516129032	0.328571428571429	0.179493087557604	0.613671540289784	0.0205112151217499	0.630556003686587	7506	1	0	0	27.5	17	2	2
149038	chr4	54705001	54710000	0.380044345898004	0.586744639376218	-0.206700293478214	-0.613475541678972	0.0430914990080443	0.630556003686587	7511	1	0	0	96	55.5	2	2
326732	chr9	94475001	94480000	0.130484542301769	0.00892857142857143	0.121555970873198	3.20426690604537	0.00142561846862157	0.376028189806879	7522	7	0	0	17.7857142857143	9.14285714285714	2	2
90183	chr2	201655001	201660000	0.589351071032751	0.710898748857894	-0.121547677825143	-1.24014851866229	0.0420751396421496	0.630556003686587	7525	5	0	0	29.8	21.2	2	2
532661	chr19	3815001	3820000	0.576519698891627	0.344769396895398	0.231750301996229	0.83147946793822	0.0690414999791674	0.630556003686587	7526	41	0	0	27.4146341463415	17.0609756097561	2	2
112793	chr3	71505001	71510000	0.160549294759821	0.035024154589372	0.125525140170449	2.341573776496	0.0692481483591489	0.630556003686587	7553	3	0	0	24.8333333333333	17.5	2	2
22930	chr1	114645001	114650000	0.446990402927018	0.27143300842099	0.175557394506027	0.781204032382649	0.0692552611568139	0.630556003686587	7554	3	0	0	68.8333333333333	36.3333333333333	2	2
506814	chr17	33860001	33865000	0.464230515860951	0.694916474654378	-0.230685958793427	-0.611426595593054	0.0329420198642137	0.630556003686587	7572	2	0	0	33	20	2	2
40794	chr1	203965001	203970000	0.300223338811108	0.178959680937377	0.121263657873731	0.847237541745877	0.0662857074044217	0.630556003686587	7573	3	0	0	69.8333333333333	37	2	2
293854	chr8	76450001	76455000	0.24502850242597	0.476225202946078	-0.231196700520108	-1.19001778132422	0.0693883850531024	0.630556003686587	7573	2	0	0	79.25	48.25	2	2
211444	chr5	175580001	175585000	0.578125	0.375	0.203125	0.611264372033635	0.0574627449136384	0.630556003686587	7576	1	0	0	24	13.5	2	2
434737	chr13	88885001	88890000	0.575378787878788	0.329545454545455	0.245833333333333	0.785765749105011	0.0693976558194254	0.630556003686587	7576	1	0	0	36.5	17	2	2
256245	chr7	47545001	47550000	0.287951203208556	0.166718500797448	0.121232702411108	0.824555618379506	0.0577955886243331	0.630556003686587	7580	4	0	0	25.75	19	2	2
87922	chr2	190350001	190355000	0.0501375343835959	0.171323529411765	-0.121185995028169	-1.59222852398482	0.0492078560560968	0.630556003686587	7587	1	0	0	89.5	45.5	2	2
329294	chr9	107285001	107290000	0.578574094811497	0.357142857142857	0.22143123766864	0.680882513411253	0.0695150555888393	0.630556003686587	7589	1	0	0	52	21	2	2
51727	chr2	9375001	9380000	0.439128561970034	0.218000271333605	0.22112829063643	0.996671264543326	0.0695653602760038	0.630556003686587	7591	3	0	0	37.1666666666667	24.8333333333333	2	2
249817	chr7	15405001	15410000	0.436963774066503	0.219619362930416	0.217344411136087	0.967415245804065	0.0696204738485767	0.630556003686587	7598	7	0	0	77.2142857142857	50.4285714285714	2	2
36245	chr1	181220001	181225000	0.742063492063492	0.593005952380952	0.14905753968254	0.610390049334589	0.00531376925689959	0.630556003686587	7603	4	0	0	8.375	7.5	2	2
276187	chr7	147255001	147260000	0.1046875	0.225783475783476	-0.121095975783476	-1.03975445671224	0.027743287437079	0.630556003686587	7603	1	0	0	47	26.5	2	2
210361	chr5	170165001	170170000	0.667709560176665	0.505419413919414	0.162290146257251	0.608994954425332	0.0030381340211194	0.535581807009496	7638	5	0	0	27.5	20.5	2	2
152634	chr4	72685001	72690000	0.224615384615385	0.422222222222222	-0.197606837606838	-0.881475629234723	0.0699674589407032	0.630556003686587	7641	1	0	0	57.5	38	2	2
487150	chr16	25895001	25900000	0.55555201568018	0.379753629827201	0.175798385852979	1.13162001290799	0.0701946960976872	0.630556003686587	7667	8	0	0	44.6875	28.875	2	2
64983	chr2	75655001	75660000	0.403508771929824	0.620192307692308	-0.216683535762483	-0.607874210316242	0.062519985601091	0.630556003686587	7670	1	0	0	34	18.5	2	2
358704	chr10	113120001	113125000	0.327421217620855	0.207011582831255	0.1204096347896	0.870627628059953	0.0337625111779755	0.630556003686587	7710	2	0	0	108	61.5	2	2
78857	chr2	145025001	145030000	0.362560017459625	0.557017543859649	-0.194457526400025	-0.605920518818459	0.00476712891967368	0.630556003686587	7714	1	0	0	97.5	66.5	2	2
185084	chr5	43780001	43785000	0.505208333333333	0.773993808049536	-0.268785474716202	-0.605686331258676	0.0632332699568186	0.630556003686587	7719	1	0	0	28	18	2	2
53969	chr2	20585001	20590000	0.644534333975806	0.524281100400026	0.120253233575779	1.20692085744689	0.0636887175909797	0.630556003686587	7730	5	0	0	36	18.3	2	2
228153	chr6	78205001	78210000	0.761678345011678	0.468117029257314	0.293561315754364	0.690635829562122	0.0707588337946465	0.630556003686587	7731	1	0	0	77.5	52.5	2	2
107128	chr3	43180001	43185000	0.464475683890577	0.711458333333333	-0.246982649442756	-0.604581923229317	0.0387554701531435	0.630556003686587	7742	1	0	0	51.5	31	2	2
562707	chr21	31885001	31890000	0.278366123358849	0.466117924666891	-0.187751801308042	-1.21447562263213	0.0709567652773095	0.630556003686587	7751	5	0	0	48	33	2	2
7752	chr1	38755001	38760000	0.231304346908947	0.104196208229807	0.127108138679139	1.29704046286695	0.0709968009949741	0.630556003686587	7756	18	0	0	41.1666666666667	26.5555555555556	2	2
572101	chr22	30725001	30730000	0.485339203819807	0.643888888888889	-0.158549685069082	-0.603253324146389	0.0501955385393366	0.630556003686587	7767	3	0	0	37.1666666666667	22.6666666666667	2	2
65722	chr2	79350001	79355000	0.347721155628484	0.501568364907595	-0.153847209279111	-0.615751762254455	0.0711442850604613	0.630556003686587	7775	4	0	0	121.75	73	2	2
149913	chr4	59080001	59085000	0.244072511705621	0.124089188661213	0.119983323044408	0.963012033493627	0.0233940140558317	0.630556003686587	7775	5	0	0	32.3	23.6	2	2
493034	chr16	55315001	55320000	0.254975680386865	0.135095857511229	0.119879822875635	1.47233463034246	0.0216945945649624	0.630556003686587	7785	4	0	0	65	40.875	2	2
534562	chr19	13320001	13325000	0.707070707070707	0.283333333333333	0.423737373737374	1.28957436048807	0.0712284151696694	0.630556003686587	7786	1	0	0	10	5.5	2	2
176718	chr5	1950001	1955000	0.768679296502358	0.480605868286354	0.288073428216005	0.710693724648435	0.0712834974385778	0.630556003686587	7795	50	0	0	42.77	24.5	2	2
551436	chr20	38560001	38565000	0.434415350393027	0.267698726394379	0.166716623998649	0.990542152105545	0.0713686756308703	0.630556003686587	7802	2	0	0	52.5	37.75	2	2
227369	chr6	74285001	74290000	0.454355461637245	0.574145661685984	-0.119790200048739	-0.823871555135739	0.0467956833964955	0.630556003686587	7803	5	0	0	24.5	14	2	2
395815	chr12	28130001	28135000	0.179586467710774	0.299310064935065	-0.119723597224291	-0.875101155035505	0.0599512313025993	0.630556003686587	7806	2	0	0	32.25	19	2	2
285716	chr8	35760001	35765000	0.373856618727439	0.180570790864909	0.193285827862531	1.10776171232845	0.0714666723011644	0.630556003686587	7816	3	0	0	39.6666666666667	24	2	2
211554	chr5	176130001	176135000	0.60515210439044	0.424566643122365	0.180585461268075	0.601240218154299	0.0447115528823358	0.630556003686587	7820	9	0	0	47.1666666666667	23.6111111111111	2	2
173506	chr4	177045001	177050000	0.465909090909091	0.246660685805423	0.219248405103668	0.898235479641086	0.0715243100151588	0.630556003686587	7822	2	0	0	13.75	14.5	2	2
409023	chr12	94170001	94175000	0.473322510822511	0.319315445476436	0.154007065346075	0.60003276377678	0.0382328457867453	0.630556003686587	7845	2	0	0	27.25	18.25	2	2
176006	chr4	189545001	189550000	0.318206229860365	0.487272727272727	-0.169066497412362	-0.59943468557973	0.0417167767367145	0.630556003686587	7862	1	0	0	43.5	29	2	2
244524	chr6	160060001	160065000	0.616928046640983	0.445817651186962	0.171110395454021	0.614954240938748	0.0719836617612614	0.630556003686587	7869	8	0	0	62.0625	40.4375	2	2
247285	chr7	2745001	2750000	0.17561879823393	0.0562769771651351	0.119341821068795	1.92230314186302	0.0159992912573103	0.630556003686587	7874	12	0	0	11.75	12.5	2	2
536575	chr19	23385001	23390000	0.380719090477545	0.618704301027622	-0.237985210550077	-0.830225469109431	0.0720377503681555	0.630556003686587	7874	26	0	0	23.3076923076923	16.5	2	2
378610	chr11	77115001	77120000	0.577568611056463	0.458333333333333	0.119235277723129	2.56045074658836	0.00318884019665289	0.547699891989131	7892	2	0	0	24.5	7.75	2	2
290725	chr8	60805001	60810000	0.44459161752571	0.648350843209253	-0.203759225683543	-0.715660700580017	0.072214535770881	0.630556003686587	7901	6	0	0	22.9166666666667	15.3333333333333	2	2
447407	chr14	37065001	37070000	0.261298889926341	0.380395299145299	-0.119096409218958	-0.673600997431571	0.0278769490312786	0.630556003686587	7916	3	0	0	28.5	15	2	2
146254	chr4	40785001	40790000	0.592105263157895	0.9	-0.307894736842105	-0.595850816863892	0.0228657961144987	0.630556003686587	7946	1	0	0	16.5	10	2	2
1408	chr1	7035001	7040000	0.660087719298246	0.399621212121212	0.260466507177033	0.95706337430633	0.072686919751461	0.630556003686587	7952	2	0	0	25.75	9.5	2	2
16384	chr1	81915001	81920000	0.371711621711622	0.551470588235294	-0.179758966523672	-0.717965562265338	0.0726906872270602	0.630556003686587	7954	2	0	0	23.75	13.5	2	2
240545	chr6	140165001	140170000	0.42159178187404	0.254427456083279	0.167164325790761	1.62369929708177	0.072748933295636	0.630556003686587	7958	2	0	0	66	39.25	2	2
94245	chr2	221965001	221970000	0.182822643964722	0.378583271040577	-0.195760627075855	-1.08584249664235	0.072821244038762	0.630556003686587	7972	6	0	0	31.75	21.8333333333333	2	2
368156	chr11	24845001	24850000	0.282738095238095	0.538461538461538	-0.255723443223443	-0.905779951485473	0.0728421112410005	0.630556003686587	7973	1	0	0	26	24	2	2
191653	chr5	76625001	76630000	0.232209791004089	0.5582995951417	-0.326089804137611	-1.19714229016863	0.0729061221045727	0.630556003686587	7983	2	0	0	48.75	29.25	2	2
216961	chr6	22245001	22250000	0.410678938241963	0.164100664420358	0.246578273821606	0.985592724880858	0.0729203720109743	0.630556003686587	7986	3	0	0	49.6666666666667	29.6666666666667	2	2
63323	chr2	67355001	67360000	0.132264957264957	0.254106280193237	-0.121841322928279	-1.00850572931358	0.0729848498908658	0.630556003686587	7995	2	0	0	43.75	35	2	2
259542	chr7	64030001	64035000	0.135161344987038	0.0165675245323667	0.118593820454672	2.54749685969446	0.0226981176097524	0.630556003686587	7999	70	0	0	115.771428571429	74.4285714285714	2	2
424590	chr13	38150001	38155000	0.529031650539003	0.352775002775003	0.176256647764001	0.593478415617627	0.0574359081148972	0.630556003686587	8006	4	0	0	27.375	15.75	2	2
81926	chr2	160370001	160375000	0.155751012870578	0.037293956043956	0.118457056826622	2.04278905539615	0.0276981164328953	0.630556003686587	8031	4	0	0	25.875	12.5	2	2
174995	chr4	184490001	184495000	0.195479952262077	0.0771916737709577	0.118288278491119	1.48408287014802	0.0155057843112389	0.630556003686587	8056	4	0	0	26.75	20.125	2	2
385597	chr11	112050001	112055000	0.585714285714286	0.385416666666667	0.200297619047619	0.591246875087106	0.0454914512922852	0.630556003686587	8058	1	0	0	28	17	2	2
288129	chr8	47825001	47830000	0.358045787870349	0.220778595997894	0.137267191872455	0.591168983944445	0.0483619634782669	0.630556003686587	8060	9	0	0	11.8333333333333	11	2	2
266814	chr7	100390001	100395000	0.411873515486623	0.58210372960373	-0.170230214117107	-0.590921459392395	0.0432251891702844	0.630556003686587	8066	5	0	0	34.9	11.7	2	2
461223	chr14	106145001	106150000	0.50397759628198	0.32587142389774	0.17810617238424	0.984970512061814	0.073741601670164	0.630556003686587	8072	19	0	0	29.8684210526316	8.44736842105263	2	2
476201	chr15	73685001	73690000	0.545505569699118	0.368098350451292	0.177407219247826	0.822164184651664	0.0737541033586068	0.630556003686587	8073	3	0	0	21.5	15.3333333333333	2	2
486632	chr16	23305001	23310000	0.724747474747475	0.478021978021978	0.246725496725497	0.590302374607591	0.0713803823404342	0.630556003686587	8082	1	0	0	20	13.5	2	2
272261	chr7	127625001	127630000	0.603501071162444	0.485384615384615	0.118116455777829	2.31621281377456	0.00224452033023775	0.464542877316051	8083	2	0	0	43.75	25	2	2
458826	chr14	94160001	94165000	0.554739825621946	0.393790849673203	0.160948975948744	1.2833902826604	0.0738402750924244	0.630556003686587	8085	4	0	0	32.5	14	2	2
398865	chr12	43380001	43385000	0.693999736512746	0.369301994301994	0.324697742210752	0.878207081764709	0.0738778849206921	0.630556003686587	8090	3	0	0	28.8333333333333	16	2	2
483516	chr16	7725001	7730000	0.638674884437596	0.419806951889212	0.218867932548384	0.589974183544832	0.0361418054966515	0.630556003686587	8095	2	0	0	36.5	27.25	2	2
85549	chr2	178485001	178490000	0.346323849013046	0.643222579784937	-0.296898730771891	-0.876086587943341	0.0741456596238045	0.630556003686587	8116	9	0	0	46.3888888888889	33.6666666666667	2	2
31442	chr1	157205001	157210000	0.354166666666667	0.537878787878788	-0.183712121212121	-0.589257874277292	0.0337203793079924	0.630556003686587	8118	1	0	0	44	28.5	2	2
151815	chr4	68590001	68595000	0.511111111111111	0.773809523809524	-0.262698412698413	-0.588912086569802	0.0563154475377032	0.630556003686587	8124	1	0	0	12	6.5	2	2
448408	chr14	42070001	42075000	0.319290353895983	0.19778099535218	0.121509358543803	1.33339969722089	0.074203742230615	0.630556003686587	8126	29	0	0	39.1034482758621	23.1206896551724	2	2
543044	chr19	55730001	55735000	0.380952380952381	0.162698412698413	0.218253968253968	1.17873807124862	0.0742046242051794	0.630556003686587	8127	1	0	0	19	11.5	2	2
164878	chr4	133905001	133910000	0.525328330206379	0.346153846153846	0.179174484052533	0.58792343356392	0.0352479700194303	0.630556003686587	8153	1	0	0	40	32.5	2	2
143054	chr4	24785001	24790000	0.191666666666667	0.0717948717948718	0.119871794871795	1.30189034165082	0.0745656564870043	0.630556003686587	8169	1	0	0	13.5	14	2	2
200225	chr5	119485001	119490000	0.241666666666667	0.56959706959707	-0.327930402930403	-1.2035361570298	0.0745816445004054	0.630556003686587	8173	1	0	0	19	17	2	2
552042	chr20	41590001	41595000	0.492210138383469	0.746610845295056	-0.254400706911587	-0.58685146554175	0.0439691900902331	0.630556003686587	8184	2	0	0	40.5	20.25	2	2
495811	chr16	69200001	69205000	0.685215724608514	0.462352462352462	0.222863262256052	0.611030050062259	0.0746919350133111	0.630556003686587	8189	3	0	0	27	11.3333333333333	2	2
216454	chr6	19710001	19715000	0.364586591256603	0.693186248449406	-0.328599657192804	-0.914319026438633	0.074771813176547	0.630556003686587	8198	2	0	0	85.75	55.75	2	2
160988	chr4	114455001	114460000	0.295833333333333	0.662343140356427	-0.366509807023094	-1.13645206467078	0.0749845425574478	0.630556003686587	8225	1	0	0	116	98	2	2
296451	chr8	89435001	89440000	0.161282759812172	0.427998472116119	-0.266715712303948	-1.44544409601402	0.0750219935035679	0.630556003686587	8230	3	0	0	27	14	2	2
473563	chr15	60495001	60500000	0.281237286346687	0.53695398633706	-0.255716699990373	-0.902063102534796	0.0750841658318311	0.630556003686587	8233	9	0	0	39.7777777777778	19.3888888888889	2	2
42940	chr1	214695001	214700000	0.344027269027269	0.505128205128205	-0.161100936100936	-0.584638637614969	0.0273455225099794	0.630556003686587	8235	3	0	0	16.1666666666667	13	2	2
232404	chr6	99460001	99465000	0.57815734989648	0.382246376811594	0.195910973084886	0.584442050248726	0.0344568858424072	0.630556003686587	8241	1	0	0	44	23.5	2	2
483530	chr16	7795001	7800000	0.256294471811713	0.104761904761905	0.151532567049808	1.21437866040673	0.0751655948021621	0.630556003686587	8241	1	0	0	60.5	29	2	2
122216	chr3	118620001	118625000	0.443037970483623	0.61579335016835	-0.172755379684728	-0.584049714145893	0.0508332308166058	0.630556003686587	8256	3	0	0	36.1666666666667	31	2	2
137991	chr3	197495001	197500000	0.772873194221509	0.512257869249395	0.260615324972114	0.58401632048774	0.0489616740701797	0.630556003686587	8258	1	0	0	97	57.5	2	2
386413	chr11	116130001	116135000	0.478295249319824	0.281534641828759	0.196760607491064	0.93352370487904	0.0753189812631829	0.630556003686587	8258	4	0	0	31.5	19.625	2	2
175086	chr4	184945001	184950000	0.248079193245097	0.0550164473684211	0.193062745876676	2.39022907934118	0.0753783529884164	0.630556003686587	8266	4	0	0	33.25	18.25	2	2
375769	chr11	62910001	62915000	0.291165500653748	0.436111111111111	-0.144945610457363	-0.583060082304754	0.0418532043615127	0.630556003686587	8278	2	0	0	92.75	66.5	2	2
116519	chr3	90135001	90140000	0.346193695893076	0.186109056062616	0.16008463983046	0.850685378053959	0.0755669436646156	0.630556003686587	8288	5	0	0	48.7	26.6	2	2
351847	chr10	78835001	78840000	0.765256953886293	0.648550724637681	0.116706229248612	1.14559803729412	0.0119605195181062	0.630556003686587	8323	4	0	0	61.625	35.625	2	2
346010	chr10	49650001	49655000	0.695289724777775	0.949783182503771	-0.254493457725996	-0.6077482452103	0.0758348077935377	0.630556003686587	8327	5	0	0	29.2	18.4	2	2
176012	chr4	189575001	189580000	0.339498499013424	0.509270434128856	-0.169771935115431	-0.607075918253798	0.0759232227395163	0.630556003686587	8340	5	0	0	36.5	20.3	2	2
562662	chr21	31660001	31665000	0.251773490154144	0.369442979452155	-0.117669489298011	-0.58055442449197	0.0532559886743266	0.630556003686587	8345	6	0	0	95.5	62.25	2	2
497554	chr16	77915001	77920000	0.584238249075374	0.3792515476726	0.204986701402774	0.580277153311443	0.0541044969939435	0.630556003686587	8354	3	0	0	46	31.5	2	2
165816	chr4	138595001	138600000	0.573372377040793	0.849654744431381	-0.276282367390589	-0.580075698752115	0.0548290480409009	0.630556003686587	8359	6	0	0	46.5833333333333	29.6666666666667	2	2
4115	chr1	20570001	20575000	0.753934268278318	0.477191382366137	0.276742885912181	0.782848596117507	0.0761494765047605	0.630556003686587	8363	6	0	0	81.3333333333333	55.1666666666667	2	2
119523	chr3	105155001	105160000	0.391674034777483	0.690361474457836	-0.298687439680353	-0.820937952561985	0.0761526560184067	0.630556003686587	8364	2	0	0	72.5	52	2	2
366220	chr11	15165001	15170000	0.453604590505999	0.298868337673735	0.154736252832264	0.579214438515404	0.0369378219783876	0.630556003686587	8380	2	0	0	61.25	43.75	2	2
45191	chr1	225950001	225955000	0.296706989247312	0.180322128851541	0.116384860395771	0.691815067416639	0.0633380363170988	0.630556003686587	8387	2	0	0	28.5	18.25	2	2
86499	chr2	183235001	183240000	0.404166666666667	0.60863804981452	-0.204471383147854	-0.578884124283179	0.0361636440669666	0.630556003686587	8387	1	0	0	70	44	2	2
127193	chr3	143505001	143510000	0.391104825156094	0.274837334314182	0.116267490841912	0.751627832954887	0.027619480985976	0.630556003686587	8411	5	0	0	39.6	29.5	2	2
562711	chr21	31905001	31910000	0.447853954897072	0.631057289682665	-0.183203334785593	-0.577896314608223	0.0435353070630004	0.630556003686587	8411	4	0	0	58.375	30.5	2	2
366847	chr11	18300001	18305000	1	0.666666666666667	0.333333333333333	0.577838066287775	0.00178706743685186	0.426800690948018	8413	1	0	0	19	9	2	2
468295	chr15	34155001	34160000	0.174366424876293	0.0581323438466296	0.116234081029664	1.9724005551437	0.0110960121456588	0.630556003686587	8416	4	0	0	27.875	19	2	2
531031	chr18	73745001	73750000	0.532281752600978	0.28405695611578	0.248224796485198	0.869037470598565	0.0766195438270087	0.630556003686587	8416	3	0	0	30.1666666666667	18.6666666666667	2	2
478878	chr15	87070001	87075000	0.665842907221419	0.431071716816905	0.234771190404514	0.94068632340793	0.0766594010894301	0.630556003686587	8420	4	0	0	68.125	38.125	2	2
350418	chr10	71690001	71695000	0.549439696106363	0.220823523455102	0.32861617265126	1.45979648051839	0.0766803342579976	0.630556003686587	8422	3	0	0	23.6666666666667	14	2	2
44308	chr1	221535001	221540000	0.536612416644965	0.352430131013626	0.184182285631339	0.577248884416347	0.0514369720291699	0.630556003686587	8426	4	0	0	67.625	45.125	2	2
251967	chr7	26155001	26160000	0.506156327952667	0.319003308519438	0.187153019433229	0.649544984677325	0.0767293945368532	0.630556003686587	8427	2	0	0	40.25	23	2	2
135446	chr3	184770001	184775000	0.677682611506141	0.466165413533835	0.211517197972306	0.577074740549199	0.0710065343297041	0.630556003686587	8434	2	0	0	23.75	14.5	2	2
219310	chr6	33990001	33995000	0.462931476418318	0.328777133885493	0.134154342532825	0.909834771487089	0.0768161697253936	0.630556003686587	8434	6	0	0	12	11.5833333333333	2	2
256912	chr7	50880001	50885000	0.605040792540793	0.80610119047619	-0.201060397935398	-1.99105310974318	0.0768345543714652	0.630556003686587	8436	3	0	0	20.5	13.6666666666667	2	2
437313	chr13	101765001	101770000	0.701863901379239	0.822575494522005	-0.120711593142765	-0.702342995226302	0.0768834287029092	0.630556003686587	8445	6	0	0	61.8333333333333	44.9166666666667	2	2
77564	chr2	138560001	138565000	0.472353309180093	0.609135270145723	-0.13678196096563	-0.576535310116048	0.0318519494683763	0.630556003686587	8449	5	0	0	60.2	33.8	2	2
512954	chr17	64560001	64565000	0.733891978169087	0.196172248803828	0.537719729365259	3.46766722691296	0.0769825053216956	0.630556003686587	8455	2	0	0	53.5	31	2	2
369117	chr11	29650001	29655000	0.294520827891719	0.476984675407863	-0.182463847516145	-0.763655008373926	0.0773069394201838	0.630556003686587	8476	3	0	0	42.3333333333333	30.3333333333333	2	2
541198	chr19	46500001	46505000	0.198383009455044	0.0825694751381383	0.115813534316906	1.40493023387945	0.0457030433580463	0.630556003686587	8481	32	0	0	32.5625	24.3125	2	2
216374	chr6	19310001	19315000	0.307539682539683	0.722222222222222	-0.41468253968254	-1.20534466372005	0.0773274363803261	0.630556003686587	8482	1	0	0	27.5	18	2	2
289134	chr8	52850001	52855000	0.535271732927742	0.353182689767021	0.18208904316072	0.575313918457188	0.052790032111527	0.630556003686587	8485	4	0	0	40.875	27.25	2	2
77461	chr2	138045001	138050000	0.396358543417367	0.7	-0.303641456582633	-0.805065798336307	0.0773956655031359	0.630556003686587	8489	1	0	0	19	7.5	2	2
378000	chr11	74065001	74070000	0.45893817071061	0.343187943930833	0.115750226779777	1.0883665638237	0.0658535605349463	0.630556003686587	8491	5	0	0	75.1	39.9	2	2
78867	chr2	145075001	145080000	0.597434638729168	0.874344783602549	-0.276910144873381	-0.574871307006117	0.0603737630554766	0.630556003686587	8496	4	0	0	71.375	48.875	2	2
41424	chr1	207115001	207120000	0.270957902391726	0.155294143685538	0.115663758706187	1.0467223450331	0.0724509999208174	0.630556003686587	8505	2	0	0	60.75	33	2	2
102208	chr3	18580001	18585000	0.541532196203486	0.757444502521902	-0.215912306318416	-0.573021265273211	0.053341238587555	0.630556003686587	8544	5	0	0	27.9	16.6	2	2
358144	chr10	110320001	110325000	0.285221420208251	0.448537487108105	-0.163316066899855	-1.04195013087655	0.0779793455623099	0.630556003686587	8563	3	0	0	61.3333333333333	32.3333333333333	2	2
369608	chr11	32105001	32110000	0.410526315789474	0.615384615384615	-0.204858299595142	-0.572547644449544	0.00446883622104794	0.630556003686587	8566	1	0	0	19.5	13	2	2
102347	chr3	19275001	19280000	0.264189668668619	0.412243016307848	-0.148053347639229	-0.589112407898387	0.0781608173245246	0.630556003686587	8581	9	0	0	83	50.7222222222222	2	2
110642	chr3	60750001	60755000	0.602832277940875	0.799950957979567	-0.197118680038692	-0.687171344914876	0.0782265195172804	0.630556003686587	8587	2	0	0	174	103.5	2	2
351779	chr10	78495001	78500000	0.428571428571429	0.641711229946524	-0.213139801375095	-0.571421026508493	0.064556943608715	0.630556003686587	8588	1	0	0	62	39	2	2
36329	chr1	181640001	181645000	0.334717611605483	0.149889484329712	0.184828127275771	1.54085538734825	0.0782503064475636	0.630556003686587	8591	4	0	0	24.25	18.75	2	2
253551	chr7	34075001	34080000	0.0986436986436986	0.26757915287327	-0.168935454229572	-1.64751145577381	0.0783935924158793	0.630556003686587	8604	3	0	0	24.1666666666667	13.1666666666667	2	2
515947	chr17	79525001	79530000	0.788888888888889	0.527777777777778	0.261111111111111	0.570984723164704	0.00629316861382443	0.630556003686587	8606	1	0	0	7	8.5	2	2
575312	chr22	46780001	46785000	0.741107943058494	0.496384236739721	0.244723706318773	0.715309062977972	0.0784442700263339	0.630556003686587	8611	28	0	0	19.3392857142857	14	2	2
45847	chr1	229230001	229235000	0.182676684006583	0.327488589309241	-0.144811905302658	-1.03237460305317	0.0784575599817154	0.630556003686587	8612	3	0	0	59.5	32.1666666666667	2	2
528156	chr18	59370001	59375000	0.751282051282051	0.5	0.251282051282051	0.577933817152912	0.078475585619112	0.630556003686587	8618	1	0	0	14	7.5	2	2
286283	chr8	38595001	38600000	0.560117045135969	0.397916666666667	0.162200378469302	0.806656995708409	0.0788214095408854	0.630556003686587	8659	2	0	0	22.5	13.5	2	2
386830	chr11	118215001	118220000	0.352565923957754	0.237926992053329	0.114638931904425	0.587289232970308	0.0507555314438873	0.630556003686587	8679	8	0	0	100.75	52.0625	2	2
486069	chr16	20490001	20495000	0.374723124250387	0.521030773540785	-0.146307649290398	-0.678077208477306	0.0790052646217474	0.630556003686587	8679	4	0	0	34.25	23.125	2	2
473153	chr15	58445001	58450000	0.761884753901561	0.595093795093795	0.166790958807766	1.0152235895008	0.079134707651958	0.630556003686587	8691	7	0	0	14.2142857142857	9.14285714285714	2	2
467114	chr15	28250001	28255000	0.233333333333333	0.0954545454545455	0.137878787878788	1.20631268166859	0.0791474077603739	0.630556003686587	8692	1	0	0	22	21	2	2
412486	chr12	111485001	111490000	0.480636962960762	0.315062130851605	0.165574832109157	0.782241051731512	0.0791647577627738	0.630556003686587	8694	5	0	0	26.2	14.4	2	2
172042	chr4	169725001	169730000	0.265849794851433	0.151277056277056	0.114572738574376	0.852312829953952	0.0278260846710677	0.630556003686587	8696	2	0	0	56.75	40.5	2	2
233222	chr6	103550001	103555000	0.447901499934068	0.668570734310216	-0.220669234376148	-0.567686744082568	0.0193496942890162	0.630556003686587	8700	2	0	0	84.5	59.5	2	2
482142	chr16	855001	860000	0.353278630593343	0.191072491872872	0.162206138720471	1.89154481220494	0.0792626506593751	0.630556003686587	8715	97	0	0	34.1288659793814	22.8762886597938	2	2
252394	chr7	28290001	28295000	0.463043785922617	0.724426846413346	-0.261383060490728	-0.636884833809984	0.0793092422089976	0.630556003686587	8719	2	0	0	76.5	48.25	2	2
445610	chr14	28080001	28085000	0.791623716654873	0.51929097071408	0.272332745940793	0.626478564449072	0.0793877020486839	0.630556003686587	8729	4	0	0	37.5	23	2	2
165398	chr4	136505001	136510000	0.286638240376558	0.412190859249683	-0.125552618873125	-0.609989215053897	0.0794362891972867	0.630556003686587	8733	3	0	0	51.5	37.8333333333333	2	2
76948	chr2	135480001	135485000	0.215030154082056	0.100710740893024	0.114319413189032	1.68405335510773	0.027883482557719	0.630556003686587	8742	6	0	0	51.5833333333333	35.75	2	2
229582	chr6	85350001	85355000	0.623594791812199	0.413129640860733	0.210465150951466	0.685198261657462	0.0795411946722736	0.630556003686587	8746	6	0	0	56.6666666666667	42	2	2
502086	chr17	10220001	10225000	0.302744454224642	0.417028546679231	-0.114284092454589	-0.759139357643651	0.0615551241091249	0.630556003686587	8752	9	0	0	35.8333333333333	19.5	2	2
342420	chr10	31700001	31705000	0.369405576177496	0.572224925091898	-0.202819348914401	-0.614910814490464	0.0795929451593785	0.630556003686587	8758	4	0	0	98.5	63.375	2	2
53064	chr2	16060001	16065000	0.459308338058338	0.573548488661052	-0.114240150602714	-1.07232119605713	0.0401201254122759	0.630556003686587	8762	5	0	0	42.4	26.3	2	2
60199	chr2	51735001	51740000	0.84136740821588	0.562522747720116	0.278844660495764	0.753413759419298	0.0796293132034346	0.630556003686587	8765	4	0	0	24.5	17.875	2	2
459305	chr14	96555001	96560000	0.496930860951976	0.647450969987973	-0.150520109035997	-1.84256042584043	0.0796983518552046	0.630556003686587	8779	3	0	0	73	42.6666666666667	2	2
78784	chr2	144660001	144665000	0.604639024989902	0.894290039519603	-0.289651014529701	-0.565091603398394	0.0225530819195454	0.630556003686587	8781	3	0	0	59.8333333333333	36.6666666666667	2	2
90254	chr2	202010001	202015000	0.6703125	0.45	0.2203125	0.564563736131194	0.0402509434937241	0.630556003686587	8801	1	0	0	47	23	2	2
354916	chr10	94180001	94185000	0.404887573564933	0.260313473481592	0.144574100083341	0.74079082556195	0.0798709786448548	0.630556003686587	8804	55	0	0	63.7	37.0818181818182	2	2
78856	chr2	145020001	145025000	0.452272727272727	0.673611111111111	-0.221338383838384	-0.564431595795645	0.0329281267689635	0.630556003686587	8806	1	0	0	15.5	13	2	2
473807	chr15	61715001	61720000	0.408768930141671	0.273182957393484	0.135585972748187	0.564419964597557	0.0562097595663737	0.630556003686587	8807	1	0	0	67.5	40	2	2
362148	chr10	130340001	130345000	0.296268060204186	0.465733154614444	-0.169465094410257	-0.564404916029376	0.0708005426007711	0.630556003686587	8808	13	0	0	36.7692307692308	24.2307692307692	2	2
470181	chr15	43585001	43590000	0.19411800755091	0.0802608893207633	0.113857118230147	1.66006365204904	0.0646111027898327	0.630556003686587	8815	14	0	0	20.1071428571429	11.5714285714286	2	2
509046	chr17	45020001	45025000	0.293529829650245	0.407376070487484	-0.113846240837238	-0.909883845889333	0.0695484260144705	0.630556003686587	8820	8	0	0	27.9375	18.625	2	2
187957	chr5	58145001	58150000	0.379696331784746	0.265866759588823	0.113829572195924	1.02840134536519	0.0634903576760311	0.630556003686587	8823	5	0	0	53.3	27.9	2	2
509555	chr17	47565001	47570000	0.496336996336996	0.309523809523809	0.186813186813187	0.664174462426923	0.0800026841057407	0.630556003686587	8824	1	0	0	26.5	16.5	2	2
435934	chr13	94870001	94875000	0.256147503125286	0.382687247539398	-0.126539744414112	-0.563648892179292	0.0367322182949249	0.630556003686587	8828	3	0	0	46.1666666666667	26.8333333333333	2	2
506543	chr17	32505001	32510000	0.251111233967271	0.12202380952381	0.129087424443462	1.00308968826922	0.0802649609314527	0.630556003686587	8857	2	0	0	20.75	14.5	2	2
266331	chr7	97975001	97980000	0.625335338398395	0.451372640510179	0.173962697888216	0.561054003628817	0.0414964409894113	0.630556003686587	8889	16	0	0	39.4375	22.3125	2	2
188440	chr5	60560001	60565000	0.494200851076498	0.350348782432003	0.143852068644495	0.560999464078901	0.0708038384635886	0.630556003686587	8892	5	0	0	76.1	47.2	2	2
203411	chr5	135415001	135420000	0.143565631440974	0.358898386210546	-0.215332754769572	-1.70466546213959	0.0806376959400684	0.630556003686587	8900	82	0	0	54.0243902439024	34.5121951219512	2	2
533234	chr19	6680001	6685000	0.529537657277539	0.416057303026612	0.113480354250927	1.46089405903959	0.0576998019060287	0.630556003686587	8902	5	0	0	35.7	19.1	2	2
4135	chr1	20670001	20675000	0.783373943552448	0.487282455793946	0.296091487758501	0.707752617905457	0.0807022737564094	0.630556003686587	8909	9	0	0	20.7777777777778	14.0555555555556	2	2
488472	chr16	32505001	32510000	0.189025821596244	0.0756078691423519	0.113417952453892	1.60929663527208	0.0298575917430589	0.630556003686587	8910	2	0	0	59.25	33.75	2	2
211373	chr5	175225001	175230000	0.299494750076648	0.155804843304843	0.143689906771805	1.5143780578787	0.0807203934470479	0.630556003686587	8912	4	0	0	42.625	26	2	2
278830	chr8	1330001	1335000	0.411401098901099	0.591346153846154	-0.179945054945055	-0.560188391729926	0.0416671753298344	0.630556003686587	8917	2	0	0	20.25	10.75	2	2
224147	chr6	58175001	58180000	0.478571428571429	0.321428571428571	0.157142857142857	0.559871519758326	0.0479893543400789	0.630556003686587	8931	1	0	0	33.5	14	2	2
511199	chr17	55785001	55790000	0.42815259534899	0.621244057485292	-0.193091462136302	-0.559848099438522	0.0372713390822647	0.630556003686587	8932	4	0	0	33	25.75	2	2
86145	chr2	181465001	181470000	0.385162601626016	0.258071025020178	0.127091576605839	0.559831124809129	0.0364074723125934	0.630556003686587	8934	1	0	0	77	50.5	2	2
522987	chr18	33525001	33530000	0.359887036497428	0.242477309234201	0.117409727263227	0.663074262111581	0.0810706314033297	0.630556003686587	8954	11	0	0	70.1363636363636	43.1818181818182	2	2
50120	chr2	1340001	1345000	0.210636510352486	0.430734775140835	-0.220098264788349	-0.967682393687359	0.0811567563019564	0.630556003686587	8965	6	0	0	40.25	28.0833333333333	2	2
142922	chr4	24125001	24130000	0.531681085180258	0.724284321225895	-0.192603236045637	-0.573739729128184	0.0811718359508719	0.630556003686587	8966	5	0	0	49.5	29.4	2	2
444390	chr14	21980001	21985000	0.581720915188848	0.468586489557505	0.113134425631343	0.793157439903967	0.0792109784833779	0.630556003686587	8970	20	0	0	28.425	16.95	2	2
203822	chr5	137470001	137475000	0.376183484516882	0.221026008032331	0.155157476484551	0.779150898863562	0.0812112762332902	0.630556003686587	8971	20	0	0	54.9	30.6	2	2
249573	chr7	14185001	14190000	0.422556769581504	0.602715411180786	-0.180158641599282	-0.558700006410687	0.0666024939462631	0.630556003686587	8972	8	0	0	59.1875	32.75	2	2
451256	chr14	56310001	56315000	0.506575469795119	0.32322946661182	0.1833460031833	0.620501431444295	0.0813150155973113	0.630556003686587	8978	2	0	0	55.5	32.75	2	2
363664	chr11	2385001	2390000	0.44653296541987	0.29899983428476	0.147533131135111	0.558358605732788	0.0463501074812734	0.630556003686587	8986	8	0	0	103.6875	58.0625	2	2
201234	chr5	124530001	124535000	0.417721787558474	0.642728039832534	-0.22500625227406	-0.58402511092844	0.0814237281526224	0.630556003686587	8995	7	0	0	45	24.5714285714286	2	2
360036	chr10	119780001	119785000	0.583333333333333	0.863636363636364	-0.28030303030303	-0.558190071891212	0.0626230043069429	0.630556003686587	8996	1	0	0	31.5	16.5	2	2
493052	chr16	55405001	55410000	0.390609160492344	0.266588295335032	0.124020865157311	1.08853390560201	0.0815451190931924	0.630556003686587	9007	27	0	0	50.6111111111111	36.3333333333333	2	2
136269	chr3	188885001	188890000	0.538156183447238	0.42529175872945	0.112864424717788	0.879161499650981	0.0752992820027196	0.630556003686587	9020	9	0	0	73.2222222222222	38.6111111111111	2	2
336000	chr9	140815001	140820000	0.585714285714286	0.866666666666667	-0.280952380952381	-0.557407837184087	0.0185618445012564	0.630556003686587	9024	1	0	0	20.5	11	2	2
435881	chr13	94605001	94610000	0.392508381944066	0.279659618836448	0.112848763107618	0.873593955246192	0.052559876652162	0.630556003686587	9024	2	0	0	45	28.5	2	2
437431	chr13	102355001	102360000	0.519804873570336	0.709357217471217	-0.189552343900881	-0.557386210288544	0.0794516261861044	0.630556003686587	9025	12	0	0	32.9583333333333	17.1666666666667	2	2
42897	chr1	214480001	214485000	0.509216589861751	0.311140408701384	0.198076181160367	0.693132271635189	0.0817840304367632	0.630556003686587	9038	1	0	0	88.5	39	2	2
263384	chr7	83240001	83245000	0.595548537484021	0.482758620689655	0.112789916794366	2.31877032696332	0.0698110489404589	0.630556003686587	9041	2	0	0	65	26.5	2	2
153037	chr4	74700001	74705000	0.0787382565855346	0.24862106293847	-0.169882806352935	-1.82329182822664	0.081938718563032	0.630556003686587	9052	41	0	0	50.5609756097561	30.8414634146341	2	2
369136	chr11	29745001	29750000	0.496567505720824	0.73489666136725	-0.238329155646426	-0.556285759177313	0.0655102067197503	0.630556003686587	9053	1	0	0	63	35.5	2	2
507864	chr17	39110001	39115000	0.286459448556223	0.173738653750481	0.112720794805742	0.658661253570836	0.0585762252774256	0.630556003686587	9053	3	0	0	55.8333333333333	38.5	2	2
135907	chr3	187075001	187080000	0.293744177763165	0.181026891553207	0.112717286209958	0.603819276453534	0.0508265428386776	0.630556003686587	9054	2	0	0	67.75	43.5	2	2
344652	chr10	42860001	42865000	0.154475992474717	0.3826744004487	-0.228198407973982	-1.9558931086434	0.0819604336863529	0.630556003686587	9054	42	0	0	51.25	30.6785714285714	2	2
335721	chr9	139420001	139425000	0.345565442165209	0.22235721259761	0.123208229567599	0.808115847270177	0.0820275165583484	0.630556003686587	9059	60	0	0	31.5	20.325	2	2
564056	chr21	38630001	38635000	0.440789982245376	0.682531415897432	-0.241741433652056	-0.633023701904785	0.0820321144796505	0.630556003686587	9060	72	0	0	64.75	38.6527777777778	2	2
131673	chr3	165905001	165910000	0.413403614457831	0.6125	-0.199096385542169	-0.556040251968114	0.025591410179305	0.630556003686587	9062	1	0	0	159	114.5	2	2
55244	chr2	26960001	26965000	0.56025970668213	0.375646452718821	0.184613253963309	0.828473737475303	0.0820657213254154	0.630556003686587	9067	8	0	0	37.5	23.3125	2	2
79535	chr2	148415001	148420000	0.355527950310559	0.527326106594399	-0.17179815628384	-0.555816207788408	0.0735102187905156	0.630556003686587	9067	1	0	0	168	108.5	2	2
496262	chr16	71455001	71460000	0.463965940470966	0.272257693287105	0.191708247183861	0.76711827174224	0.0820851201836435	0.630556003686587	9069	20	0	0	23.45	11.575	2	2
311843	chr9	20030001	20035000	0.458830226979005	0.312461103686786	0.146369123292219	0.642844986858748	0.0820946057264071	0.630556003686587	9070	7	0	0	36.5714285714286	23.0714285714286	2	2
5967	chr1	29830001	29835000	0.372768245448425	0.260186917882754	0.112581327565671	1.33441538163665	0.055428274694433	0.630556003686587	9084	6	0	0	30.6666666666667	22.25	2	2
445340	chr14	26730001	26735000	0.17968231250502	0.0630300255300255	0.116652286974994	1.39873947204138	0.0821764065324842	0.630556003686587	9084	2	0	0	86.75	51	2	2
53640	chr2	18940001	18945000	0.0749922767995057	0.1875	-0.112507723200494	-1.21644899785949	0.0256967665700673	0.630556003686587	9090	1	0	0	80.5	42.5	2	2
354075	chr10	89975001	89980000	0.358865074563804	0.223089447102605	0.135775627461199	0.729569591904542	0.0822394501988992	0.630556003686587	9090	3	0	0	34.6666666666667	17.5	2	2
85263	chr2	177055001	177060000	0.220756402941859	0.346960655599394	-0.126204252657535	-0.661298115070216	0.0823640305961206	0.630556003686587	9107	6	0	0	65.75	37.9166666666667	2	2
124668	chr3	130880001	130885000	0.505088586484178	0.359607207664777	0.145481378819401	0.563307734395589	0.0824009135535629	0.630556003686587	9115	7	0	0	66.0714285714286	42	2	2
394077	chr12	19440001	19445000	0.518984532359369	0.345547895180248	0.173436637179121	0.554271520060647	0.0755691852019366	0.630556003686587	9119	2	0	0	85.25	54	2	2
184916	chr5	42940001	42945000	0.140626750396153	0.271107354470718	-0.130480604074565	-1.13695195665389	0.0824634791311605	0.630556003686587	9125	44	0	0	85.1590909090909	53.6022727272727	2	2
18236	chr1	91175001	91180000	0.220376043802679	0.108062438721906	0.112313605080773	2.15378785304847	0.0406708902988584	0.630556003686587	9131	16	0	0	24.4375	17.78125	2	2
454673	chr14	73395001	73400000	0.465019094011538	0.236213601411115	0.228805492600423	1.09200772565672	0.0825247661249316	0.630556003686587	9134	38	0	0	36.6578947368421	23.7631578947368	2	2
503602	chr17	17800001	17805000	0.553442028985507	0.374125874125874	0.179316154859633	0.552688038220107	0.00831656930167404	0.630556003686587	9150	1	0	0	35.5	17.5	2	2
550043	chr20	31595001	31600000	0.583004400919857	0.454207961759311	0.128796439160546	0.894721751622242	0.0827950488742496	0.630556003686587	9170	8	0	0	37.75	23.25	2	2
192136	chr5	79040001	79045000	0.567857142857143	0.329545454545455	0.238311688311688	0.767108156220433	0.0828741330898535	0.630556003686587	9180	1	0	0	31.5	21	2	2
363148	chr10	135340001	135345000	0.412584706312359	0.188077349148082	0.224507357164277	1.67881355861492	0.0829761919687151	0.630556003686587	9191	189	0	0	46.5793650793651	32.3280423280423	2	2
230980	chr6	92340001	92345000	0.201498501498501	0.328282828282828	-0.126784326784327	-0.677582504088794	0.0830289719428981	0.630556003686587	9199	1	0	0	71	40	2	2
333464	chr9	128135001	128140000	0.670428849902534	0.895833333333333	-0.225404483430799	-0.550617893589517	0.0764402847892116	0.630556003686587	9214	2	0	0	24	10	2	2
14374	chr1	71865001	71870000	0.229803533677039	0.361201578036611	-0.131398044359572	-0.549646806124223	0.064598839292597	0.630556003686587	9240	6	0	0	42.4166666666667	31	2	2
548458	chr20	23670001	23675000	0.454456172712988	0.685541310541311	-0.231085137828323	-1.04528216950299	0.0833939881707157	0.630556003686587	9240	2	0	0	19.5	16	2	2
385876	chr11	113445001	113450000	0.422578347578348	0.163752913752914	0.258825433825434	1.72056976818273	0.083602206524919	0.630556003686587	9255	2	0	0	17.25	12.5	2	2
202581	chr5	131265001	131270000	0.323767024668353	0.178877274487031	0.144889750181322	0.837071895637682	0.0836200834325924	0.630556003686587	9259	3	0	0	36.1666666666667	24	2	2
539751	chr19	39265001	39270000	0.786074434824435	0.924285714285714	-0.13821127946128	-0.548947223099272	0.0403518202329445	0.630556003686587	9265	5	0	0	20	12.4	2	2
211351	chr5	175115001	175120000	0.268741041567129	0.396717171717172	-0.127976130150043	-0.54866308131947	0.0667778806298853	0.630556003686587	9273	3	0	0	21.5	12.6666666666667	2	2
469100	chr15	38180001	38185000	0.30033124175566	0.188764394646748	0.111566847108913	1.15497783371148	0.0493019115526284	0.630556003686587	9274	4	0	0	17.625	12.375	2	2
195357	chr5	95145001	95150000	0.52125257997936	0.767726174791392	-0.246473594812032	-0.548423874353528	0.0321722564058279	0.630556003686587	9282	2	0	0	34	20.75	2	2
533622	chr19	8620001	8625000	0.675545798744412	0.463822982572983	0.21172281617143	0.59651496834118	0.0838816402537343	0.630556003686587	9287	10	0	0	19.95	8.85	2	2
450429	chr14	52175001	52180000	0.482993197278912	0.218181818181818	0.264811379097093	1.1113838988349	0.0839501952948768	0.630556003686587	9294	1	0	0	45.5	21	2	2
60097	chr2	51225001	51230000	0.853846153846154	0.580869565217391	0.272976588628763	0.547934709549131	0.0501469491948934	0.630556003686587	9301	1	0	0	46	24	2	2
529319	chr18	65185001	65190000	0.749161486661487	0.525612895799291	0.223548590862195	0.547844621339723	0.0543922876971166	0.630556003686587	9304	2	0	0	95.5	70	2	2
191922	chr5	77970001	77975000	0.246737155291886	0.135293776051672	0.111443379240214	1.55889611717325	0.0769888538392436	0.630556003686587	9305	4	0	0	41.375	26.5	2	2
203823	chr5	137475001	137480000	0.611424977788768	0.485769302526763	0.125655675262005	0.547793093671866	0.0755652753743229	0.630556003686587	9306	23	0	0	86.5434782608696	49.1086956521739	2	2
437949	chr13	104945001	104950000	0.285593971631206	0.119807993730408	0.165785977900798	1.19736295971131	0.0840161089007276	0.630556003686587	9313	2	0	0	41.25	22	2	2
358283	chr10	111015001	111020000	0.517369562934079	0.292412478825522	0.224957084108557	0.890011299457668	0.0840796672848776	0.630556003686587	9321	2	0	0	77.25	46	2	2
219521	chr6	35045001	35050000	0.574409250879839	0.844543650793651	-0.270134399913812	-0.547050513739184	0.0167036165603642	0.630556003686587	9323	2	0	0	15.25	8.5	2	2
295128	chr8	82820001	82825000	0.217137163695736	0.105823252339646	0.11131391135609	0.962705566179655	0.0798261215528551	0.630556003686587	9323	2	0	0	81.75	51.75	2	2
46775	chr1	233870001	233875000	0.409307656629085	0.522542536828251	-0.113234880199166	-0.743354811353743	0.0841528933381024	0.630556003686587	9327	7	0	0	14.8571428571429	9.71428571428571	2	2
80101	chr2	151245001	151250000	0.539438739069065	0.650676112920965	-0.111237373851899	0.625246514775131	0.0375724511491726	0.630556003686587	9327	5	0	0	46.3	28.2	2	2
271104	chr7	121840001	121845000	0.316198944151153	0.186111111111111	0.130087833040042	0.734080835364697	0.084202922480354	0.630556003686587	9333	1	0	0	60	42.5	2	2
555908	chr20	60920001	60925000	0.629267711923259	0.926573426573427	-0.297305714650167	-0.546433422211485	0.0438267558116491	0.630556003686587	9342	3	0	0	23.5	11.3333333333333	2	2
259598	chr7	64310001	64315000	0.546776117854549	0.800172261276329	-0.253396143421779	-0.546139773851309	0.0231794392839037	0.630556003686587	9353	3	0	0	45.8333333333333	28.5	2	2
31691	chr1	158450001	158455000	0.248066143734119	0.546580648858609	-0.29851450512449	-1.00461695244001	0.0844055779519196	0.630556003686587	9357	4	0	0	49.375	36.5	2	2
41327	chr1	206630001	206635000	0.371031746031746	0.254464285714286	0.11656746031746	0.545648091059086	0.0840047815861443	0.630556003686587	9369	2	0	0	18.5	11.25	2	2
93336	chr2	217420001	217425000	0.321225071225071	0.541666666666667	-0.220441595441595	-0.735984933158736	0.0845580125806392	0.630556003686587	9373	1	0	0	26.5	16	2	2
173640	chr4	177715001	177720000	0.487830687830688	0.716447368421053	-0.228616680590365	-0.545203112195171	0.0568811873193461	0.630556003686587	9385	1	0	0	75.5	58	2	2
69886	chr2	100170001	100175000	0.415436050306892	0.620880542293376	-0.205444491986485	-0.676909516876051	0.0846691042719996	0.630556003686587	9389	28	0	0	52.9642857142857	32.625	2	2
82173	chr2	161605001	161610000	0.24859943977591	0.373622320883984	-0.125022881108074	-0.590903451397729	0.084701308671685	0.630556003686587	9391	2	0	0	39	23.5	2	2
456375	chr14	81905001	81910000	0.6598523530672	0.953571428571429	-0.293719075504229	-0.544869247690456	0.067351683583241	0.630556003686587	9396	2	0	0	55.75	35.25	2	2
562692	chr21	31810001	31815000	0.280046249625134	0.40875695218003	-0.128710702554895	-0.886136766130521	0.0848108126876084	0.630556003686587	9400	9	0	0	95.5555555555556	56.4444444444444	2	2
297221	chr8	93285001	93290000	0.1344694282877	0.24537037037037	-0.11090094208267	-1.00072105467823	0.0729561129557373	0.630556003686587	9401	2	0	0	29.25	19	2	2
30553	chr1	152760001	152765000	0.426146010186757	0.625874125874126	-0.199728115687369	-0.543930013707506	0.0508733737233403	0.630556003686587	9415	1	0	0	34.5	17.5	2	2
404038	chr12	69245001	69250000	0.674030606843324	0.91222220322703	-0.238191596383706	-0.543366784591545	0.00216860293428508	0.460105688032879	9431	2	0	0	69.5	53.5	2	2
228754	chr6	81210001	81215000	0.583333333333333	0.854545454545454	-0.271212121212121	-0.543098981978025	0.080209739505552	0.630556003686587	9440	1	0	0	7.5	10.5	2	2
312992	chr9	25775001	25780000	0.503676470588235	0.674472639933166	-0.170796169344931	-0.543079572500978	0.00852307729791623	0.630556003686587	9441	2	0	0	39	18.5	2	2
119041	chr3	102745001	102750000	0.677822853279243	0.316308243727599	0.361514609551644	1.0758016153792	0.0851836371563639	0.630556003686587	9448	1	0	0	54.5	42.5	2	2
32463	chr1	162310001	162315000	0.720245726495726	0.448572261072261	0.271673465423465	0.679517856097646	0.085193174139043	0.630556003686587	9449	2	0	0	20.75	12.25	2	2
246264	chr6	168760001	168765000	0.469903990039452	0.311624565278577	0.158279424760875	0.542390281261227	0.0833739737069976	0.630556003686587	9468	13	0	0	40.2307692307692	34.1923076923077	2	2
352812	chr10	83660001	83665000	0.0991569650742674	0.20974358974359	-0.110586624669322	-1.00941689178854	0.0435163916523063	0.630556003686587	9468	1	0	0	50	32	2	2
269355	chr7	113095001	113100000	0.6	0.25	0.35	1.23029761942179	0.0853866943538292	0.630556003686587	9469	1	0	0	9	6	2	2
555455	chr20	58655001	58660000	0.287080774681153	0.164203612479475	0.122877162201678	0.770080703891378	0.0854858379233376	0.630556003686587	9477	1	0	0	65.5	35.5	2	2
293370	chr8	74030001	74035000	0.661837825194773	0.949424552429668	-0.287586727234894	-0.580058448781629	0.085537291371766	0.630556003686587	9485	2	0	0	44.25	24	2	2
179650	chr5	16610001	16615000	0.465277777777778	0.8	-0.334722222222222	-0.769150959837524	0.0855651840911389	0.630556003686587	9490	1	0	0	42	25	2	2
136712	chr3	191100001	191105000	0.617418411330049	0.395454545454546	0.221963865875504	0.746844541372383	0.0856138668486286	0.630556003686587	9497	2	0	0	27	10.75	2	2
415117	chr12	124640001	124645000	0.557696828419468	0.810374844419699	-0.252678016000232	-0.541583884175774	0.0324287337114198	0.630556003686587	9502	6	0	0	48.1666666666667	33.6666666666667	2	2
268036	chr7	106500001	106505000	0.399609889327782	0.612415158371041	-0.212805269043259	-0.541473119102729	0.0582559187508409	0.630556003686587	9508	2	0	0	33.5	16	2	2
327245	chr9	97040001	97045000	0.622811491529174	0.82828839869281	-0.205476907163636	-0.541305459210228	0.00345514043025938	0.5650176345735	9516	4	0	0	32	19.625	2	2
309483	chr9	8230001	8235000	0.194321054127219	0.513541666666667	-0.319220612539448	-1.40189776796694	0.0857875592624137	0.630556003686587	9518	2	0	0	19.25	15	2	2
165784	chr4	138435001	138440000	0.631464526612206	0.911123188405797	-0.279658661793591	-0.541134661175881	0.0791476853072763	0.630556003686587	9521	2	0	0	58	35	2	2
342289	chr10	31045001	31050000	0.34679186228482	0.509166666666667	-0.162374804381847	-0.541115046796332	0.0583624371001869	0.630556003686587	9523	1	0	0	58	36.5	2	2
240611	chr6	140495001	140500000	0.419003793955954	0.544662309368192	-0.125658515412237	-0.54033505726678	0.0532334917391138	0.630556003686587	9553	3	0	0	44.1666666666667	25.5	2	2
70877	chr2	105125001	105130000	0.280378569565379	0.142004649064983	0.138373920500397	0.897839013497071	0.0861135292452641	0.630556003686587	9558	2	0	0	40.25	30.25	2	2
67759	chr2	89535001	89540000	0.793421052631579	0.640625	0.152796052631579	0.539901926253829	0.0787501158986928	0.630556003686587	9569	2	0	0	19	11.75	2	2
388582	chr11	126975001	126980000	0.215292245738584	0.105179615705931	0.110112630032653	1.42406637256673	0.0206205364904697	0.630556003686587	9575	5	0	0	39.3	20.5	2	2
547757	chr20	20165001	20170000	0.491978609625668	0.71969696969697	-0.227718360071301	-0.539671573326807	0.0532096954663457	0.630556003686587	9580	1	0	0	50	46	2	2
311535	chr9	18490001	18495000	0.114906832298137	0.225	-0.110093167701863	-0.911808363486903	0.0820596544767909	0.630556003686587	9583	1	0	0	25.5	15	2	2
324759	chr9	84610001	84615000	0.268257853937169	0.394480519480519	-0.126222665543351	-0.539647812728317	0.0562289459303998	0.630556003686587	9583	1	0	0	50	36	2	2
249612	chr7	14380001	14385000	0.285225634707861	0.395305903461863	-0.110080268754002	-0.645483360160347	0.0594076538896318	0.630556003686587	9587	2	0	0	79	39.75	2	2
328529	chr9	103460001	103465000	0.463406491597981	0.678485576923077	-0.215079085325096	-0.539461822349057	0.0429955554163975	0.630556003686587	9589	2	0	0	37.5	23	2	2
438185	chr13	106125001	106130000	0.340671591700437	0.49906497090761	-0.158393379207173	-0.539192088151288	0.0809694194168118	0.630556003686587	9596	3	0	0	31.8333333333333	20.3333333333333	2	2
247912	chr7	5880001	5885000	0.471153007014556	0.768790332770596	-0.29763732575604	-0.75772748618962	0.0864792247865736	0.630556003686587	9599	8	0	0	67	30.1875	2	2
69137	chr2	96425001	96430000	0.358257652111624	0.555144927536232	-0.196887275424608	-0.623845197425644	0.0865253413663427	0.630556003686587	9607	5	0	0	36.6	19.6	2	2
467284	chr15	29100001	29105000	0.763888888888889	0.522727272727273	0.241161616161616	0.53872930537399	0.00705747776796079	0.630556003686587	9608	1	0	0	12.5	9.5	2	2
427908	chr13	54740001	54745000	0.475555405242905	0.706313131313131	-0.230757726070226	-0.538673652442087	0.0489685809922647	0.630556003686587	9610	2	0	0	28.25	13.5	2	2
133990	chr3	177490001	177495000	0.581641639349341	0.470833333333333	0.110808306016007	0.769275979091176	0.086559269882617	0.630556003686587	9613	5	0	0	35.3	14.9	2	2
401820	chr12	58155001	58160000	0.261312385921121	0.120040636793019	0.141271749128103	1.57184300140094	0.0865597345027439	0.630556003686587	9614	117	0	0	54.3675213675214	37.2222222222222	2	2
78851	chr2	144995001	145000000	0.602539368076827	0.847253845886943	-0.244714477810116	-0.537426708310434	0.0573483100575161	0.630556003686587	9634	8	0	0	115.5	71.1875	2	2
368007	chr11	24100001	24105000	0.221512827897377	0.362094820384294	-0.140581992486917	-0.63159235829546	0.0867690877576018	0.630556003686587	9637	2	0	0	92.25	60.5	2	2
185070	chr5	43710001	43715000	0.543891212641213	0.780708797375464	-0.236817584734251	-0.537042572723773	0.056553706543294	0.630556003686587	9649	3	0	0	26.8333333333333	19.5	2	2
447528	chr14	37670001	37675000	0.346696755625327	0.507804232804233	-0.161107477178906	-0.537001138125995	0.0467811488871403	0.630556003686587	9651	2	0	0	48.75	32.5	2	2
62670	chr2	64090001	64095000	0.421706428459304	0.287781216589101	0.133925211870203	0.536822345307779	0.0671947653936024	0.630556003686587	9659	2	0	0	89.25	56.75	2	2
455358	chr14	76820001	76825000	0.129107338444688	0.238858454986019	-0.109751116541331	-1.20253857014546	0.00111705233886954	0.340020070280975	9661	2	0	0	78.5	47.25	2	2
495412	chr16	67205001	67210000	0.334485698918111	0.224816201006146	0.109669497911965	1.50030601014366	0.0741130585129156	0.630556003686587	9675	74	0	0	22.4189189189189	16.4527027027027	2	2
276108	chr7	146860001	146865000	0.150352441300717	0.0407444668008048	0.109607974499912	2.28897262986799	0.00642753986398026	0.630556003686587	9693	2	0	0	147.5	80.5	2	2
185472	chr5	45720001	45725000	0.369031685069479	0.547066839294688	-0.178035154225209	-0.535650262086697	0.0784079710127638	0.630556003686587	9700	3	0	0	56.3333333333333	36.1666666666667	2	2
455171	chr14	75885001	75890000	0.262340886939571	0.152813744226788	0.109527142712783	1.4835455583789	0.00352067373222833	0.568328901430815	9704	5	0	0	29	15.8	2	2
304944	chr8	131900001	131905000	0.440212150433944	0.276293103448276	0.163919046985668	0.653112075630927	0.0874250515092635	0.630556003686587	9725	1	0	0	73	49	2	2
250548	chr7	19060001	19065000	0.616676841676842	0.846190476190476	-0.229513634513635	-0.534841145252543	0.0370166125322508	0.630556003686587	9730	3	0	0	22	16.3333333333333	2	2
74091	chr2	121195001	121200000	0.447127198557977	0.287326537247956	0.159800661310021	1.59656089753369	0.0874691624666383	0.630556003686587	9731	55	0	0	61.7	35.6545454545455	2	2
91438	chr2	207930001	207935000	0.625541125541126	0.910606060606061	-0.285064935064935	-0.5345984559473	0.0792414784533266	0.630556003686587	9738	1	0	0	37.5	26	2	2
296557	chr8	89965001	89970000	0.219597779715747	0.349106002554278	-0.129508222838531	-0.534511490221377	0.0715828806310322	0.630556003686587	9741	3	0	0	60	28.3333333333333	2	2
210996	chr5	173340001	173345000	0.584954066797019	0.404122963959095	0.180831102837924	0.566718578673494	0.0875201154312072	0.630556003686587	9744	8	0	0	82.5	45.9375	2	2
3840	chr1	19195001	19200000	0.553601953601954	0.714592086834734	-0.16099013323278	-0.534246177801542	0.0561142009251967	0.630556003686587	9748	2	0	0	22	14.75	2	2
407610	chr12	87105001	87110000	0.171461461461461	0.0556854256854257	0.115776035776036	0.969666201383388	0.087546219316764	0.630556003686587	9751	3	0	0	55.1666666666667	31.3333333333333	2	2
230575	chr6	90315001	90320000	0.315684579898502	0.202445336565167	0.113239243333335	1.08173709123387	0.0875515675988438	0.630556003686587	9752	5	0	0	41.7	23.8	2	2
125469	chr3	134885001	134890000	0.338285266309836	0.168749986957958	0.169535279351878	0.901820511382464	0.0875672451092161	0.630556003686587	9755	10	0	0	142.6	95.7	2	2
195230	chr5	94510001	94515000	0.696153846153846	0.477777777777778	0.218376068376068	0.53375849717967	0.0663332990655635	0.630556003686587	9768	1	0	0	11.5	9.5	2	2
345104	chr10	45120001	45125000	0.538095238095238	0.348290598290598	0.18980463980464	0.613296413399424	0.0876706401902768	0.630556003686587	9769	1	0	0	38.5	22	2	2
436688	chr13	98640001	98645000	0.669511680270194	0.778769841269841	-0.109258160999647	-0.825074001181255	0.0877332891246664	0.630556003686587	9779	4	0	0	20.5	13	2	2
413554	chr12	116825001	116830000	0.869462972269176	0.598477095516569	0.270985876752607	0.533216493170633	0.0142330641113489	0.630556003686587	9786	2	0	0	40	22.5	2	2
259616	chr7	64400001	64405000	0.354181313030929	0.193263579181286	0.160917733849643	1.28887393547073	0.0879152309963547	0.630556003686587	9800	26	0	0	24.75	22.4807692307692	2	2
12297	chr1	61480001	61485000	0.561155913978495	0.816176470588235	-0.255020556609741	-0.532565347156693	0.0690801324609762	0.630556003686587	9808	1	0	0	27.5	18.5	2	2
511528	chr17	57430001	57435000	0.662544563279857	0.851587301587302	-0.189042738307444	-0.532276114839189	0.0523015911962086	0.630556003686587	9816	3	0	0	16	12.1666666666667	2	2
283421	chr8	24285001	24290000	0.706890331890332	0.487847222222222	0.21904310966811	0.532261113807512	0.0332578523699853	0.630556003686587	9818	2	0	0	33	19	2	2
158141	chr4	100220001	100225000	0.503472222222222	0.266666666666667	0.236805555555556	0.892137396119163	0.0880969595896324	0.630556003686587	9826	1	0	0	26	12.5	2	2
6252	chr1	31255001	31260000	0.488751748430695	0.652395015846747	-0.163643267416052	-0.531589452630963	0.0405631107130361	0.630556003686587	9835	6	0	0	34.0833333333333	19.0833333333333	2	2
358733	chr10	113265001	113270000	0.740376383295811	0.603260869565217	0.137115513730594	0.531562295586123	0.0865559821963214	0.630556003686587	9836	2	0	0	35.25	17.75	2	2
50407	chr2	2775001	2780000	0.320881488496087	0.499239134403608	-0.178357645907521	-0.564841382601808	0.0881693684843178	0.630556003686587	9840	10	0	0	29.4	17.3	2	2
32295	chr1	161470001	161475000	0.582386363636364	0.873015873015873	-0.290629509379509	-0.575900940794981	0.0881818456698441	0.630556003686587	9842	1	0	0	13.5	8	2	2
206092	chr5	148820001	148825000	0.615324440052701	0.411954365079365	0.203370074973336	0.758689189791349	0.0882497783532893	0.630556003686587	9854	4	0	0	16.875	7.25	2	2
107507	chr3	45075001	45080000	0.42739147152043	0.318701718858806	0.108689752661624	0.929513909267424	0.0447745661956162	0.630556003686587	9857	50	0	0	34.83	25.19	2	2
261084	chr7	71740001	71745000	0.405644370725892	0.666061827956989	-0.260417457231097	-0.530778363413443	0.0381462146600377	0.630556003686587	9858	5	0	0	38.7	23.2	2	2
459906	chr14	99560001	99565000	0.63947915217934	0.530847926703838	0.108631225475502	0.807259607167807	0.0671626921621687	0.630556003686587	9863	7	0	0	38.5	26.9285714285714	2	2
499220	chr16	86245001	86250000	0.361710872149716	0.236503355603213	0.125207516546503	0.575880819440249	0.0884417555733486	0.630556003686587	9882	6	0	0	52.3333333333333	23.4166666666667	2	2
220346	chr6	39170001	39175000	0.18484720920547	0.0763701564840263	0.108477052721443	1.49116090426578	0.0602913115351221	0.630556003686587	9894	7	0	0	41.2142857142857	27	2	2
15447	chr1	77230001	77235000	0.152253326595432	0.043786075036075	0.108467251559357	1.89595221005573	0.0174921596539476	0.630556003686587	9897	6	0	0	22.8333333333333	11.25	2	2
531196	chr18	74570001	74575000	0.775446879906767	0.902338638804804	-0.126891758898037	-0.92280705634182	0.0885538003805996	0.630556003686587	9901	7	0	0	28.6428571428571	19.2142857142857	2	2
131668	chr3	165880001	165885000	0.0871716973287029	0.195622895622896	-0.108451198294193	-1.10919560829431	0.0386753824265544	0.630556003686587	9902	2	0	0	86	48	2	2
278924	chr8	1800001	1805000	0.513289206277894	0.74591334680344	-0.232624140525546	-0.543044572799874	0.0885585897889215	0.630556003686587	9902	4	0	0	52.875	37.75	2	2
364521	chr11	6670001	6675000	0.389918476471004	0.591093263461684	-0.201174786990681	-0.528744975200683	0.0602125915305752	0.630556003686587	9921	3	0	0	31.5	15.5	2	2
361107	chr10	125135001	125140000	0.19949223874609	0.0911290322580645	0.108363206488026	1.43003132447353	0.0333422390611628	0.630556003686587	9925	4	0	0	42.875	24.5	2	2
348830	chr10	63750001	63755000	0.322208506620306	0.430532212885154	-0.108323706264848	-0.601981111995476	0.0461050702972073	0.630556003686587	9938	3	0	0	56.3333333333333	37	2	2
542096	chr19	50990001	50995000	0.363846815958373	0.193225353078294	0.170621462880079	1.08977298672051	0.0889550704073699	0.630556003686587	9947	13	0	0	21.3461538461538	13.8076923076923	2	2
514422	chr17	71900001	71905000	0.191575091575092	0.0833333333333333	0.108241758241758	2.23396584059745	0.022816567292573	0.630556003686587	9957	2	0	0	15.5	8.25	2	2
267166	chr7	102150001	102155000	0.107692307692308	0.215909090909091	-0.108216783216783	-0.940722298373429	0.0418203441535172	0.630556003686587	9965	1	0	0	18	9.5	2	2
49946	chr2	470001	475000	0.437882326007326	0.631046731046731	-0.193164405039405	-0.527170047096528	0.0825949359629606	0.630556003686587	9972	5	0	0	24.5	12.2	2	2
282452	chr8	19440001	19445000	0.163806799607715	0.05565121100505	0.108155588602665	1.50770221346447	0.088168705521334	0.630556003686587	9975	3	0	0	37.1666666666667	27	2	2
362478	chr10	131990001	131995000	0.693874128292281	0.433574908875476	0.260299219416805	0.726963343173094	0.0892045344076611	0.630556003686587	9978	9	0	0	19.2777777777778	18.9444444444444	2	2
299582	chr8	105090001	105095000	0.383333333333333	0.2	0.183333333333333	0.905363125861925	0.0892066896228537	0.630556003686587	9979	1	0	0	22.5	12.5	2	2
137347	chr3	194275001	194280000	0.552380952380952	0.8	-0.247619047619048	-0.526374176266228	0.00311315273749926	0.541953356766522	9995	1	0	0	14.5	7.5	2	2
32859	chr1	164290001	164295000	0.184448765312316	0.0764231746083313	0.108025590703984	2.24414711436803	0.0270263418024812	0.630556003686587	9999	52	0	0	20.1538461538462	11.6923076923077	2	2
543751	chr20	135001	140000	0.364819130505828	0.489668009761208	-0.12484887925538	-0.565839504758758	0.0893816245911603	0.630556003686587	10000	9	0	0	68.8333333333333	38.7777777777778	2	2
515262	chr17	76100001	76105000	0.655471858891705	0.483693209572095	0.17177864931961	0.620518908215776	0.0894137776719301	0.630556003686587	10002	72	0	0	57.5277777777778	35.4791666666667	2	2
284862	chr8	31490001	31495000	0.275	0.125	0.15	1.07800251200127	0.0894692072187268	0.630556003686587	10008	1	0	0	13	9	2	2
212906	chr6	1970001	1975000	0.784090909090909	0.466666666666667	0.317424242424243	0.736323438222229	0.0894716030529915	0.630556003686587	10009	1	0	0	9.5	5.5	2	2
476545	chr15	75405001	75410000	0.55728079110432	0.738492063492064	-0.181211272387743	-0.525834043428813	0.0179110564591486	0.630556003686587	10022	3	0	0	15.8333333333333	10.5	2	2
7447	chr1	37230001	37235000	0.151515151515152	0.301666666666667	-0.150151515151515	-0.940322295033025	0.0896529053180028	0.630556003686587	10034	2	0	0	29.25	16.75	2	2
531209	chr18	74635001	74640000	0.779737998262908	0.891201944403283	-0.111463946140375	-0.881107342319127	0.0897575636340004	0.630556003686587	10045	7	0	0	31.7142857142857	22.1428571428571	2	2
492742	chr16	53855001	53860000	0.204183535762483	0.31201349247535	-0.107829956712867	-0.588273554296192	0.0175300953868077	0.630556003686587	10046	1	0	0	122	64.5	2	2
293694	chr8	75650001	75655000	0.144824645094706	0.253435076704632	-0.108610431609926	-0.823180644718958	0.0897936160560953	0.630556003686587	10051	5	0	0	97.1	52	2	2
9649	chr1	48240001	48245000	0.496840321987381	0.364488444669366	0.132351877318015	0.524731679045481	0.0672187625892059	0.630556003686587	10057	4	0	0	22.875	12	2	2
162449	chr4	121760001	121765000	0.645568022440393	0.477090301003344	0.168477721437048	0.570206278234412	0.0898368208568785	0.630556003686587	10057	2	0	0	25.5	17.25	2	2
480097	chr15	93165001	93170000	0.202529940389848	0.572609385961238	-0.37007944557139	-1.74080918631362	0.0898537804816627	0.630556003686587	10059	11	0	0	28.6363636363636	16.0454545454545	2	2
124089	chr3	127985001	127990000	0.319006778383431	0.19416814028883	0.124838638094601	0.720604441503246	0.0898792771616903	0.630556003686587	10064	4	0	0	45.125	21.875	2	2
499999	chr16	90140001	90145000	0.213007516707565	0.320723687012873	-0.107716170305308	-1.82752751660485	0.0729243848967497	0.630556003686587	10069	58	0	0	43.5603448275862	26.3706896551724	2	2
407081	chr12	84460001	84465000	0.431818181818182	0.175	0.256818181818182	1.25592751933953	0.0899120187994021	0.630556003686587	10071	1	0	0	16.5	13	2	2
1878	chr1	9385001	9390000	0.58185670121207	0.352990021819429	0.228866679392641	0.745502784205851	0.0899193889176177	0.630556003686587	10073	6	0	0	27.8333333333333	16.75	2	2
246801	chr7	325001	330000	0.377200135398901	0.259607753357753	0.117592382041148	0.91492555029874	0.089933872862594	0.630556003686587	10075	32	0	0	16.09375	8.6875	2	2
67033	chr2	85905001	85910000	0.188170444692184	0.0805555555555556	0.107614889136628	1.9821169133467	0.0362643178449874	0.630556003686587	10086	3	0	0	21.8333333333333	11.1666666666667	2	2
475400	chr15	69680001	69685000	0.527193666484825	0.419594275210084	0.107599391274741	1.20873462907315	0.0381837642147782	0.630556003686587	10089	4	0	0	35.25	24.25	2	2
94212	chr2	221800001	221805000	0.258903188314953	0.437829044317248	-0.178925856002295	-0.640457274917771	0.0900869550417871	0.630556003686587	10090	3	0	0	44.8333333333333	32.6666666666667	2	2
251661	chr7	24625001	24630000	0.345952380952381	0.237651209677419	0.108301171274962	0.523374583439742	0.0660843101759858	0.630556003686587	10100	1	0	0	102.5	63	2	2
335565	chr9	138640001	138645000	0.233277460896946	0.125744047619048	0.107533413277899	1.41698530759611	0.0562335381185645	0.630556003686587	10104	8	0	0	12	10	2	2
357089	chr10	105045001	105050000	0.346130921313712	0.488015411526152	-0.14188449021244	-0.578894636843103	0.0903142396670946	0.630556003686587	10120	5	0	0	88.8	53.3	2	2
562706	chr21	31880001	31885000	0.547751675977836	0.73468896230676	-0.186937286328924	-0.522463320117332	0.0902093233417464	0.630556003686587	10128	5	0	0	81.1	51.4	2	2
100652	chr3	10800001	10805000	0.219891044061303	0.112472766884532	0.107418277176771	1.94170780105822	0.0273220978421922	0.630556003686587	10129	2	0	0	50.25	24.75	2	2
497587	chr16	78080001	78085000	0.208145234099613	0.382554719532274	-0.17440948543266	-1.32281663145898	0.0903748028670378	0.630556003686587	10132	13	0	0	29.9615384615385	13.3846153846154	2	2
521430	chr18	25740001	25745000	0.370430596743178	0.520483273400894	-0.150052676657715	-0.522251965055217	0.0716422577164369	0.630556003686587	10137	4	0	0	44.75	32.625	2	2
410041	chr12	99260001	99265000	0.298503416518122	0.164976567550097	0.133526848968025	0.880063796491563	0.0904238153401451	0.630556003686587	10139	4	0	0	23.125	15.625	2	2
294821	chr8	81285001	81290000	0.5	0.722222222222222	-0.222222222222222	-0.521784311594244	0.046583679785736	0.630556003686587	10153	1	0	0	14	9	2	2
367715	chr11	22640001	22645000	0.693548387096774	1	-0.306451612903226	-0.521633738497919	0.0080022255867174	0.630556003686587	10159	1	0	0	31	14	2	2
403822	chr12	68165001	68170000	0.328575388026608	0.170066518847007	0.158508869179601	0.910947148793102	0.0905634930813526	0.630556003686587	10159	1	0	0	85	48	2	2
171765	chr4	168340001	168345000	0.403846153846154	0.6625	-0.258653846153846	-0.700439718141092	0.0905789374330241	0.630556003686587	10163	1	0	0	14.5	9	2	2
169255	chr4	155790001	155795000	0.556832899995185	0.803804347826087	-0.246971447830902	-0.521443432022776	0.0258915479970496	0.630556003686587	10166	2	0	0	36.75	20.25	2	2
246754	chr7	90001	95000	0.426314975515204	0.637509018759019	-0.211194043243814	-0.557190028163556	0.0906246185910285	0.630556003686587	10168	10	0	0	19.5	7.05	2	2
75409	chr2	127785001	127790000	0.671305031446541	0.302147932816537	0.369157098630003	1.28781320615104	0.0906305595991942	0.630556003686587	10170	2	0	0	30	22.75	2	2
360046	chr10	119830001	119835000	0.4625	0.668181818181818	-0.205681818181818	-0.521357777396868	0.0346165318273913	0.630556003686587	10170	1	0	0	32	26	2	2
128655	chr3	150815001	150820000	0.447357128165952	0.633473082215342	-0.186115954049391	-0.521197954511345	0.0579799093378833	0.630556003686587	10179	5	0	0	19.4	15	2	2
476224	chr15	73800001	73805000	0.334031892855422	0.497510822510823	-0.1634789296554	-0.535943616400201	0.0907220074228799	0.630556003686587	10185	2	0	0	60.75	32.75	2	2
178934	chr5	13030001	13035000	0.265062830687831	0.37218045112782	-0.107117620439989	0.815410442809177	0.00086034408138635	0.295175850553687	10186	2	0	0	31.75	19.25	2	2
56550	chr2	33490001	33495000	0.313447061490067	0.192842204322137	0.12060485716793	0.799376366328648	0.090737977549068	0.630556003686587	10187	4	0	0	78	43.875	2	2
78829	chr2	144885001	144890000	0.521649583157899	0.714861289618666	-0.193211706460767	-0.520805768037333	0.0473066489339953	0.630556003686587	10190	5	0	0	140.7	96.7	2	2
250199	chr7	17315001	17320000	0.141318993831611	0.310318332181298	-0.168999338349687	-1.04681224708546	0.0908057271972101	0.630556003686587	10194	2	0	0	45.25	30.75	2	2
126790	chr3	141490001	141495000	0.314722148212994	0.451311311311311	-0.136589163098317	-0.520551058842975	0.0837507813195475	0.630556003686587	10197	2	0	0	48	31.5	2	2
386712	chr11	117625001	117630000	0.414529914529915	0.7	-0.285470085470085	-0.741952807650848	0.0908557230797185	0.630556003686587	10199	1	0	0	15.5	7.5	2	2
120098	chr3	108030001	108035000	0.393518518518518	0.612820512820513	-0.219301994301994	-0.626181576821179	0.0908750620814391	0.630556003686587	10202	1	0	0	45	28	2	2
112624	chr3	70660001	70665000	0.510998657287098	0.403958376279805	0.107040281007294	1.6153495109888	0.0618001861024153	0.630556003686587	10206	3	0	0	40.8333333333333	30.8333333333333	2	2
379983	chr11	83980001	83985000	0.390089742478978	0.547117064611279	-0.157027322132301	-0.555152588819292	0.0909017584131011	0.630556003686587	10206	8	0	0	40.5625	28.1875	2	2
79523	chr2	148355001	148360000	0.566405069103475	0.806359555415848	-0.239954486312373	-0.519635404175315	0.014628226737108	0.630556003686587	10226	6	0	0	50.9166666666667	32.9166666666667	2	2
389715	chr11	132640001	132645000	0.459881974119892	0.211197411600089	0.248684562519803	0.829821877454642	0.0911509623092276	0.630556003686587	10233	4	0	0	38.625	22.875	2	2
455615	chr14	78105001	78110000	0.191187927197455	0.0842523178377854	0.106935609359669	1.7203527367994	0.0806844584720335	0.630556003686587	10234	40	0	0	49	27.475	2	2
275911	chr7	145875001	145880000	0.668257543257543	0.493465615911436	0.174791927346107	0.51934494365319	0.0781355498400072	0.630556003686587	10236	2	0	0	41.75	27.75	2	2
