# Supplementary material for: Extensive Placental Methylation Profiling in Normal Pregnancies
Source: Int J Mol Sci. 2021 Feb 21;22(4):2136. doi: 10.3390/ijms22042136 (PMC7924820; doi:10.3390/ijms22042136)
Supplement: Supplementary file 1 [file ijms-22-02136-s001.zip › Supplementary material/supplementary_table_23_dmt_cpgislands_SGAvsLGA_top1000.csv]

id	Chromosome	Start	End	mean.mean.SGA	mean.mean.LGA	mean.mean.diff	mean.mean.quot.log2	comb.p.val	comb.p.adj.fdr	combinedRank	num.sites	mean.num.na.SGA	mean.num.na.LGA	mean.mean.covg.SGA	mean.mean.covg.LGA	mean.nsamples.covg.thres5.SGA	mean.nsamples.covg.thres5.LGA
9576	chr7	64541193	64541752	0.423652090693411	0.0116754566461352	0.411976634047276	4.5671216429677	0.000636197837085129	0.578858351067604	7	44	0	0	55.7272727272727	38.7840909090909	2	2
2203	chr1	220921412	220922176	0.0138596128987293	0.38817618046169	-0.374316567562961	-4.34913987433823	0.00237151426763361	0.578858351067604	16	74	0	0	38.2432432432432	20.6013513513514	2	2
15184	chr12	312592	313331	0.0304404128672819	0.369418322041048	-0.338977909173767	-3.71823609337154	0.00197301829602014	0.578858351067604	22	40	0	0	38.4625	22.1375	2	2
3646	chr2	177042752	177043444	0.0138531243604442	0.343843937970527	-0.329990813610083	-4.20022193998253	0.00112504298192078	0.578858351067604	27	64	0	0	28.1171875	18.4296875	2	2
13592	chr10	126135810	126138896	0.391689767462429	0.125855664898827	0.265834102563602	2.77850913716991	0.00617844903532301	0.578858351067604	72	182	0	0	34.3406593406593	21.2472527472527	2	2
7243	chr5	148960798	148961203	0.00882521334772888	0.260982081526449	-0.25215686817872	-4.17474590910182	0.00986905839328226	0.578858351067604	86	42	0	0	20.9166666666667	13.25	2	2
5075	chr3	158449796	158450597	0.0301334970458987	0.277994652916528	-0.247861155870629	-3.69393971166483	0.00318312261012194	0.578858351067604	95	48	0	0	17.9375	9.5625	2	2
6553	chr5	13810127	13810333	0.484317765567766	0.0922619047619048	0.392055860805861	3.1259816199914	0.0206657004567193	0.578858351067604	98	3	0	0	14.8333333333333	7.33333333333333	2	2
18044	chr15	45315202	45315543	0.318968756087102	0.0775945459768989	0.241374210110203	2.602453080499	0.0102273588348058	0.578858351067604	103	13	0	0	25.1538461538462	11.1153846153846	2	2
11934	chr9	98111365	98112362	0.324685948298173	0.0967887987550939	0.227897149543079	2.55654478444528	0.00842030954133918	0.578858351067604	129	87	0	0	31.7758620689655	22.0632183908046	2	2
4911	chr3	130235990	130236203	0.014561072438719	0.23985293043472	-0.225291857996001	-3.68979808859787	0.00132845595753209	0.578858351067604	134	29	0	0	26.3793103448276	16.7931034482759	2	2
18678	chr16	857342	858025	0.282346311181545	0.0402421832647352	0.24210412791681	2.88989406101344	0.0281893760207522	0.578858351067604	138	55	0	0	35.9	23.5181818181818	2	2
16320	chr12	132885389	132885592	0.449141414141414	0.131208791208791	0.317932622932623	2.10898025471828	0.010617975764145	0.578858351067604	153	5	0	0	20.8	8.9	2	2
18611	chr16	419861	420256	0.746448605866999	0.348536340030029	0.39791226583697	2.03576302707206	0.0121461465919984	0.578858351067604	169	24	0	0	21.8333333333333	14.3958333333333	2	2
13516	chr10	118387018	118387476	0.100106837606838	0.445458553791887	-0.34535171618505	-2.67624219524649	0.0326745961740281	0.578858351067604	170	9	0	0	9.05555555555556	7.05555555555556	2	2
17080	chr14	24422771	24423141	0.131968561014028	0.570071710696711	-0.438103149682683	-2.03518248280876	0.0223182995262501	0.578858351067604	170	12	0	0	22.7083333333333	9.16666666666667	2	2
3326	chr2	121199724	121199993	0.291068306562619	0.0541198371725155	0.236948469390103	2.64004263509587	0.0338431834484475	0.578858351067604	182	29	0	0	67.7241379310345	40.1896551724138	2	2
17823	chr15	23157795	23158624	0.537474178617801	0.147884259815206	0.389589918802595	1.88971229944158	0.0154353619061167	0.578858351067604	209	8	0	0	33.875	22.1875	2	2
13802	chr10	135341256	135342561	0.417286506810018	0.0881755621650521	0.329110944644966	2.57636400022393	0.0386201714544653	0.578858351067604	216	116	0	0	48.5172413793103	34.3318965517241	2	2
23624	chr19	33625468	33625805	0.22972212972213	0.0333333333333333	0.196388796388796	3.64411223865351	0.000115066332362112	0.560442078402903	218	6	0	0	11.75	6.16666666666667	2	2
3536	chr2	163200576	163201025	0.0175925852027799	0.211130552853741	-0.193537967650961	-3.15259561914887	0.00566662011594461	0.578858351067604	227	45	0	0	82.5444444444445	45.5666666666667	2	2
9398	chr7	41745179	41745462	0.213983961945589	0.0238163919227234	0.190167570022866	3.13874727243364	0.00349459620645244	0.578858351067604	242	26	0	0	38.3653846153846	24.4230769230769	2	2
14037	chr11	6340446	6341909	0.291594228826991	0.108643369779868	0.182950859047123	2.23094184764232	0.0162537057731094	0.578858351067604	268	99	0	0	37.5555555555556	24.8737373737374	2	2
26168	chr22	29706501	29706710	0.3125	0.130681818181818	0.181818181818182	2.62906499910857	0.0122537413079973	0.578858351067604	275	2	0	0	9.25	7.5	2	2
7756	chr6	25732693	25732957	0.114370886080141	0.324833312751618	-0.210462426671477	-1.64472005335385	0.0431630663021282	0.578858351067604	296	25	0	0	53.9	36.36	2	2
21726	chr18	2905951	2907348	0.257121322376644	0.0700759163213993	0.187045406055244	2.61456009450187	0.0472248502462291	0.578858351067604	301	80	0	0	29.3875	20.91875	2	2
7076	chr5	139047906	139048235	0.486519933598107	0.206691919191919	0.279828014406188	2.00610888809573	0.047307908536634	0.578858351067604	303	9	0	0	19.1111111111111	8.33333333333333	2	2
17284	chr14	60794577	60794867	0.207676982352701	0.0313257649864783	0.176351217366222	2.83754887682187	0.0335955237459635	0.578858351067604	310	34	0	0	36.1764705882353	27.0441176470588	2	2
8296	chr6	84140413	84140998	0.689585269395117	0.286377906052618	0.403207363342498	1.6032090661604	0.0279910271993859	0.578858351067604	313	24	0	0	19.3333333333333	12.3541666666667	2	2
25265	chr20	52276745	52277051	0.140464278258068	0.4725730099336	-0.332108731675532	-1.91186932838314	0.04960767446879	0.578858351067604	329	34	0	0	45.7352941176471	21.75	2	2
17526	chr14	93896737	93897466	0.296087370165203	0.1227943939432	0.173292976222003	1.53767165909615	0.047890496381809	0.578858351067604	336	54	0	0	59.7037037037037	36.7685185185185	2	2
7042	chr5	135416205	135416475	0.0396236339626318	0.330016238603451	-0.29039260464082	-2.81237306059109	0.0505747309966622	0.578858351067604	343	24	0	0	64.7083333333333	40.1875	2	2
24180	chr19	47217162	47217555	0.472559657562592	0.202336025222055	0.270223632340537	1.49015027750463	0.00913180542473141	0.578858351067604	363	12	0	0	18.75	12.8333333333333	2	2
17667	chr14	104569500	104569780	0.430254402842122	0.126014726014726	0.304239676827396	1.77446955837488	0.0530019080963799	0.578858351067604	380	9	0	0	17	9.11111111111111	2	2
5825	chr4	57371583	57372022	0.0534921610532553	0.227111676821111	-0.173619515767856	-1.81914272886138	0.0544405638433186	0.578858351067604	400	33	0	0	43.4393939393939	22.7121212121212	2	2
8704	chr6	166666838	166667541	0.0548030231928884	0.352958114998766	-0.298155091805877	-2.82709333956973	0.0560216756133371	0.578858351067604	422	38	0	0	55.4078947368421	32.8815789473684	2	2
5858	chr4	74702421	74702627	0.0430254351625633	0.217238644849529	-0.174213209686965	-2.31261366056517	0.0564162456193097	0.578858351067604	431	23	0	0	45.4347826086956	30.5434782608696	2	2
3826	chr2	219744987	219745780	0.078525641025641	0.238888888888889	-0.160363247863248	-1.48252932262136	0.0282876617789713	0.578858351067604	438	2	0	0	12.5	7	2	2
22335	chr19	991004	991386	0.509638400814871	0.273250360750361	0.236388040064511	1.38233062884065	0.0482915413729894	0.578858351067604	444	7	0	0	12.2142857142857	7.07142857142857	2	2
9085	chr7	4784821	4785058	0.159663865546218	0	0.159663865546218	4.08460743202353	3.38183667524747e-05	0.205894671380754	446	1	0	0	12	5.5	2	2
11397	chr8	145654518	145654810	0.108333333333333	0.267540021706688	-0.159206688373355	-2.28380847220859	0.054492161447385	0.578858351067604	452	9	0	0	9.38888888888889	10	2	2
33	chr1	983175	983612	0.796745696039427	0.363888888888889	0.432856807150538	1.29524783266709	0.0515661606121009	0.578858351067604	500	6	0	0	14.9166666666667	5.5	2	2
11615	chr9	34989556	34989875	0.24236417144678	0.0894574857304768	0.152906685716303	1.70307492739277	0.0635246824422089	0.578858351067604	517	38	0	0	30.2236842105263	21.0657894736842	2	2
17646	chr14	103655242	103655928	0.0629571095226487	0.226303253221598	-0.16334614369895	-2.00928995375082	0.0644378753211498	0.578858351067604	533	26	0	0	40.9038461538462	27.0384615384615	2	2
6633	chr5	42944267	42944582	0.105725087249247	0.255723029668687	-0.149997942419441	-1.3966298252155	0.0530627008476074	0.578858351067604	539	25	0	0	80.92	51.24	2	2
13478	chr10	109674197	109674964	0.211090933255161	0.0631692656150727	0.147921667640088	2.05029578973604	0.0263819099121365	0.578858351067604	556	21	0	0	27.8095238095238	15.5	2	2
23056	chr19	10406935	10407342	0.233929681429681	0.0811854811854812	0.1527442002442	2.16805324888857	0.0671809913540168	0.578858351067604	559	5	0	0	14.1	11.9	2	2
17108	chr14	24837873	24838324	0.355910633484163	0.208333333333333	0.14757730015083	2.29105213515449	0.00664812332615527	0.578858351067604	560	2	0	0	14.75	7.5	2	2
8622	chr6	151646669	151646958	0.196231146984577	0.0499403673459227	0.146290779638654	1.91582562957197	0.0286986052514028	0.578858351067604	576	25	0	0	39.66	27.96	2	2
1562	chr1	146543988	146544439	0.293807822163992	0.149417647058155	0.144390175105837	1.33673007251493	0.050474063295471	0.578858351067604	596	19	0	0	26.1842105263158	26.1052631578947	2	2
26127	chr22	25081851	25082112	0.104595808298669	0.248177189057398	-0.143581380758729	-1.85849906463052	0.0604184013666648	0.578858351067604	604	32	0	0	24.203125	18.03125	2	2
8847	chr7	306961	307256	0.165027908450189	0.022988677988678	0.142039230461511	2.72220875129822	0.00996331294548228	0.578858351067604	620	10	0	0	22.2	10.95	2	2
8633	chr6	154360587	154361008	0.159955296272984	0.310399130040439	-0.150443833767456	-1.25263608049953	0.0711447241053027	0.578858351067604	622	31	0	0	49.5	26.8225806451613	2	2
19646	chr16	68563760	68564281	0.176692177755056	0.0352719137316113	0.141420264023444	3.1143999932112	0.0162608177328833	0.578858351067604	631	40	0	0	32.25	20.1875	2	2
10502	chr8	1921560	1922872	0.286652236652237	0.142929292929293	0.143722943722944	1.7961313307406	0.0724911235347735	0.578858351067604	640	3	0	0	10.8333333333333	8.16666666666667	2	2
7151	chr5	140589745	140590657	0.43358933485675	0.135363479113479	0.298225855743271	2.21308374540959	0.0730439702309846	0.578858351067604	652	6	0	0	18.25	9.75	2	2
21540	chr17	79425848	79426169	0.558538843259502	0.285247729097996	0.273291114161505	1.12692507648546	0.0713650306558882	0.578858351067604	665	11	0	0	19.0909090909091	13.2727272727273	2	2
10620	chr8	19459906	19460137	0.40326425335537	0.192613799038789	0.210650454316581	1.11151545338511	0.0311898461809954	0.578858351067604	686	23	0	0	20.1304347826087	12.8913043478261	2	2
9996	chr7	124404175	124404432	0.331682966831147	0.137607432064023	0.194075534767124	1.5171673966888	0.0750474481196778	0.578858351067604	689	19	0	0	82.8947368421053	64.6578947368421	2	2
155	chr1	1961408	1961850	0.430009393294127	0.194450462832851	0.235558930461276	1.09781217315771	0.0763193555590311	0.578858351067604	713	34	0	0	34.1323529411765	20.8235294117647	2	2
15486	chr12	49318487	49319476	0.149899868007555	0.0152018222971026	0.134698045710453	2.96173153664562	0.0696823321429601	0.578858351067604	717	73	0	0	34.9657534246575	18.7808219178082	2	2
2407	chr1	243650991	243651529	0.368331457720228	0.2015719847243	0.166759472995928	1.07528883484215	0.0572299813139788	0.578858351067604	724	38	0	0	44.1578947368421	31.5526315789474	2	2
20070	chr16	90143684	90144081	0.0100948371408684	0.142314144980646	-0.132219307839778	-2.97576051748239	0.0247508787443882	0.578858351067604	750	31	0	0	43.5322580645161	26.1129032258065	2	2
13827	chr11	396686	397462	0.373590341624311	0.220284621938809	0.153305719685503	1.2496467118594	0.0799174066740026	0.578858351067604	762	43	0	0	15.9651162790698	10.8953488372093	2	2
15154	chr11	133703053	133703708	0.15699667316668	0.0256666416754136	0.131330031491267	2.83061672781628	0.00216752932709154	0.578858351067604	766	18	0	0	24.8333333333333	13.8888888888889	2	2
25848	chr21	46812996	46813242	0.489885613163143	0.260469558783124	0.22941605438002	1.05164815995982	0.0722385911643457	0.578858351067604	767	23	0	0	57.6521739130435	38.695652173913	2	2
14847	chr11	82400586	82400858	0.416008177286373	0.822093382807669	-0.406085205521296	-1.05084650572082	0.0469097456705233	0.578858351067604	770	7	0	0	16.4285714285714	8.42857142857143	2	2
904	chr1	38219703	38220012	0.29364898386375	0.129561726152635	0.164087257711115	1.69521341095124	0.0804402678387425	0.578858351067604	773	11	0	0	24.1818181818182	10.4090909090909	2	2
18335	chr15	77924569	77925988	0.144283003046899	0.0136586080290596	0.13062439501784	2.14996007324156	0.0182432678455214	0.578858351067604	776	38	0	0	34.1710526315789	22.1842105263158	2	2
975	chr1	42383641	42384003	0.037408668072722	0.196942435397793	-0.159533767325071	-2.26665213944604	0.081734377936542	0.578858351067604	793	21	0	0	26.4047619047619	19.3095238095238	2	2
22281	chr19	667290	667543	0.666605130075315	0.806967946722849	-0.140362816647534	-1.03010450181445	0.0809890611880247	0.578858351067604	803	6	0	0	26.75	19.0833333333333	2	2
19599	chr16	67208068	67208678	0.242193641238091	0.113515174336865	0.128678466901226	1.85751398940248	0.0376296145949056	0.578858351067604	804	55	0	0	22.8545454545455	17.0181818181818	2	2
20103	chr17	738869	739377	0.439177324868114	0.160714285714286	0.278463039153829	1.46598620396004	0.082565805418921	0.578858351067604	805	4	0	0	17.25	6.875	2	2
15733	chr12	58158856	58160000	0.211573046679696	0.0654414728752887	0.146131573804407	1.77223096352669	0.0831403854280359	0.578858351067604	819	91	0	0	44.4615384615385	30.8296703296703	2	2
23204	chr19	12969201	12969521	0.426047207302335	0.191300329128528	0.234746878173807	1.01704439471537	0.0756999448241671	0.578858351067604	828	29	0	0	61.1724137931034	36.0344827586207	2	2
22556	chr19	2294887	2295101	0.330951720698052	0.190077599168508	0.140874121529544	1.01269441169767	0.0760003350799855	0.578858351067604	837	11	0	0	18.1818181818182	10.4545454545455	2	2
26459	chr22	46326913	46327254	0.836033480838047	0.414628896430367	0.42140458440768	1.00517795887034	0.0384237570846539	0.578858351067604	857	36	0	0	15.9722222222222	13.25	2	2
4419	chr3	45077070	45077690	0.407496672493799	0.282700892630802	0.124795779862996	1.11598574993615	0.0254501100818657	0.578858351067604	861	40	0	0	35.4875	27.9125	2	2
4928	chr3	133464950	133465420	0.40761508094375	0.19518298612773	0.21243209481602	1.33408878571645	0.0856643236718888	0.578858351067604	865	45	0	0	27.2555555555556	18.9333333333333	2	2
147	chr1	1896415	1896628	0.566382149807231	0.297047315039153	0.269334834768078	0.999093555205932	0.0532126317352967	0.578858351067604	870	11	0	0	27.2727272727273	12.7727272727273	2	2
10379	chr7	158379329	158381221	0.196763441256872	0.0723581849523571	0.124405256304515	2.19357295409833	0.0139965582394599	0.578858351067604	870	45	0	0	25.3666666666667	19.4333333333333	2	2
1879	chr1	164290516	164290767	0.14170627751738	0.0176270160182985	0.124079261499082	2.87866799513902	0.00879312551819084	0.578858351067604	873	34	0	0	17.7205882352941	10.1323529411765	2	2
4343	chr3	37493419	37494538	0.198178474129347	0.0742194670185866	0.123959007110761	1.40525612726903	0.0562464336341881	0.578858351067604	875	13	0	0	31	20.5769230769231	2	2
10223	chr7	151136934	151137273	0.675462962962963	0.392526455026455	0.282936507936508	0.988923686258	0.0421554669743624	0.578858351067604	884	3	0	0	8.83333333333333	8.16666666666667	2	2
23572	chr19	23386650	23387069	0.31949522315927	0.594017929974918	-0.274522706815648	-0.986084225278695	0.0506236810368422	0.578858351067604	890	21	0	0	21.3095238095238	14.9047619047619	2	2
17775	chr14	106145949	106146803	0.50397759628198	0.32587142389774	0.17810617238424	0.984970512061814	0.073741601670164	0.578858351067604	892	19	0	0	29.8684210526316	8.44736842105263	2	2
12895	chr10	31422710	31423316	0.381747005513311	0.259248792560473	0.122498212952837	1.11649272086412	0.0600728330683144	0.578858351067604	898	25	0	0	29.42	18.38	2	2
23674	chr19	35633848	35634629	0.0206043956043956	0.142621664050235	-0.12201726844584	-2.26637599252218	0.0709561703442438	0.578858351067604	903	7	0	0	17.4285714285714	7.85714285714286	2	2
13399	chr10	102905715	102906693	0.366680764516224	0.215166591852258	0.151514172663967	1.01354591407767	0.0882975950951787	0.578858351067604	915	79	0	0	46.6708860759494	30.7848101265823	2	2
3528	chr2	162101440	162101650	0.110397316821465	0.231089743589744	-0.120692426768278	-1.04966125903847	0.0544843996853549	0.578858351067604	927	5	0	0	15.9	11.4	2	2
4303	chr3	27754338	27754739	0.453555016479271	0.222778541274793	0.230776475204478	1.23000066043786	0.0889926501075031	0.578858351067604	928	33	0	0	75.7424242424242	48.4545454545455	2	2
17536	chr14	95330984	95331195	0.197098404075116	0.0764140667112245	0.120684337363891	1.69976300803643	0.075028665347639	0.578858351067604	929	22	0	0	39.5	24.5454545454545	2	2
10277	chr7	155674718	155674941	0.401346324672247	0.227257608813848	0.174088715858399	0.951951817285162	0.0740369617287264	0.578858351067604	952	19	0	0	72.7368421052632	40.7368421052632	2	2
6847	chr5	88185225	88185589	0.192504940222822	0.074058416323013	0.118446523899809	1.29089442360607	0.0728412849933117	0.578858351067604	974	21	0	0	33.6190476190476	24.1666666666667	2	2
8052	chr6	36806882	36807217	0.31144502831268	0.179227240828855	0.132217787483825	0.936583071979347	0.0504525238968119	0.578858351067604	982	14	0	0	19.75	14.2857142857143	2	2
24216	chr19	48076462	48076877	0.0734061645890268	0.252558213127545	-0.179152048538518	-1.35697769669464	0.0915591270953628	0.578858351067604	982	23	0	0	24.1086956521739	14.7826086956522	2	2
17263	chr14	58331677	58333121	0.35169414272074	0.186465296776213	0.165228845944527	1.34541186515466	0.0915946920113638	0.578858351067604	984	88	0	0	27.7897727272727	18.6931818181818	2	2
25825	chr21	46378279	46378645	0.325984639527774	0.542792647642239	-0.216808008114465	-0.932951791292421	0.0591151770216123	0.578858351067604	988	27	0	0	52.037037037037	28.6481481481481	2	2
4427	chr3	45883222	45883860	0.166043360275555	0.0485427535380401	0.117500606737515	1.58948968779446	0.059708404574694	0.578858351067604	993	50	0	0	58.44	35.45	2	2
6267	chr4	183062279	183062481	0.0812345853129049	0.198362913438226	-0.117128328125321	-1.23024975085036	0.0312148289314199	0.578858351067604	1003	20	0	0	87.95	44.175	2	2
19220	chr16	28379131	28379965	0.305644248794235	0.13210360238826	0.173540646405975	1.31835219654249	0.0924588783340263	0.578858351067604	1003	27	0	0	14.1851851851852	14.1111111111111	2	2
3324	chr2	121104713	121104935	0.202202585963275	0.086017649784644	0.116184936178631	1.67976903654847	0.0530784719716403	0.578858351067604	1016	17	0	0	29.2941176470588	20.0588235294118	2	2
20095	chr17	406198	406502	0.29763479122438	0.600541091533356	-0.302906300308976	-1.03791319272416	0.0933947176571125	0.578858351067604	1025	29	0	0	119.810344827586	54.6034482758621	2	2
4365	chr3	39851026	39851820	0.165961616056865	0.0509815965327776	0.114980019524088	1.7570907816967	0.0346145714458449	0.578858351067604	1035	40	0	0	62.15	39.9625	2	2
6023	chr4	111560564	111560808	0.170897766808605	0.0561917064722822	0.114706060336323	1.91659559343477	0.0464092854358962	0.578858351067604	1038	15	0	0	43.3	25.4333333333333	2	2
1830	chr1	159824007	159825011	0.213352037643031	0.0711740007124202	0.142178036930611	2.12948981347394	0.0939698534519996	0.578858351067604	1039	47	0	0	24.3936170212766	16.2446808510638	2	2
19350	chr16	31213567	31214287	0.149379321791517	0.0346817816131106	0.114697540178407	2.36099414728041	0.0384377270704502	0.578858351067604	1039	63	0	0	26.0238095238095	16.1587301587302	2	2
6377	chr5	488251	488710	0.545641536833661	0.316297361007246	0.229344175826415	0.895248621944878	0.0597610199864157	0.578858351067604	1053	30	0	0	47.6666666666667	33.5833333333333	2	2
23146	chr19	12076030	12076366	0.142025698916703	0.0278704308779497	0.114155268038754	2.30803599232658	0.00559032788188057	0.578858351067604	1053	21	0	0	24	11.4761904761905	2	2
18323	chr15	76627524	76627838	0.165985011108913	0.052120014252499	0.113864996856414	2.00680795622807	0.083565734059071	0.578858351067604	1056	32	0	0	81.515625	56.6875	2	2
152	chr1	1957047	1957386	0.431237446306876	0.257938851344485	0.173298594962392	0.921018861401124	0.0948235516972946	0.578858351067604	1060	33	0	0	22.7272727272727	16.6666666666667	2	2
12928	chr10	42606482	42608828	0.421382593522654	0.753913041565481	-0.332530448042827	-0.893530713511134	0.0548137216179823	0.578858351067604	1061	41	0	0	12.1829268292683	9.15853658536585	2	2
11074	chr8	103135915	103136775	0.16056001564101	0.0473859168012696	0.113174098839741	1.97701268692922	0.093009355603722	0.578858351067604	1071	11	0	0	40.5909090909091	31.9545454545455	2	2
19687	chr16	71459782	71460338	0.271471895367643	0.126265228179528	0.145206667188114	1.21336905325751	0.0957538433676827	0.578858351067604	1076	29	0	0	21.8793103448276	13.8103448275862	2	2
7401	chr5	175621334	175621827	0.482727528504114	0.28217544344307	0.200552085061043	0.875544599566014	0.0956399528992588	0.578858351067604	1099	37	0	0	47.5540540540541	27.7162162162162	2	2
8698	chr6	166267510	166268461	0.440113439993984	0.328137814787499	0.111975625206485	1.12503295962416	0.0849912817867125	0.578858351067604	1099	47	0	0	17.7021276595745	11.9893617021277	2	2
24153	chr19	46504109	46504330	0.200819795344692	0.0896132884875129	0.111206506857179	1.28331277034936	0.0808880426714973	0.578858351067604	1110	19	0	0	35.7368421052632	26.8684210526316	2	2
25656	chr21	35831698	35832365	0.346763751057035	0.220357115926947	0.126406635130089	1.21520376418511	0.0970306389388986	0.578858351067604	1111	25	0	0	36.28	29.82	2	2
15176	chr11	134632046	134632987	0.281377644283133	0.550882111096451	-0.269504466813318	-1.16146127319376	0.0971050118247715	0.578858351067604	1114	34	0	0	26.2058823529412	17.25	2	2
23574	chr19	23653692	23654244	0.174551844788781	0.0637785967804801	0.110773248008301	2.0201885307396	0.0641944853119478	0.578858351067604	1125	44	0	0	55.9318181818182	35.5227272727273	2	2
12574	chr9	139914770	139915051	0.635385494070245	0.388476412976732	0.246909081093514	0.862675001061733	0.0846274973110843	0.578858351067604	1133	17	0	0	21.0882352941176	12.9117647058824	2	2
6498	chr5	1950625	1950922	0.81381990206324	0.46111023243349	0.35270966962975	0.856497307934493	0.0309271142271192	0.578858351067604	1150	22	0	0	46.75	24.1136363636364	2	2
16488	chr13	25670042	25670531	0.157435762251501	0.0477924706745303	0.109643291576971	2.01372281696918	0.0990854803588558	0.578858351067604	1159	44	0	0	40.9886363636364	23.3409090909091	2	2
1307	chr1	91176405	91176701	0.123272571902251	0.0142332415059688	0.109039330396282	2.95202404314868	0.0138348016923459	0.578858351067604	1163	11	0	0	13.4545454545455	8.18181818181818	2	2
15584	chr12	53359193	53359507	0.654765345033214	0.385481185481185	0.269284159552029	0.850207219467323	0.0925136512249386	0.578858351067604	1166	13	0	0	19.2307692307692	8.11538461538461	2	2
25004	chr20	30606493	30607174	0.00793650793650794	0.116614297234045	-0.108677789297537	-3.27037125992452	0.00149818940801667	0.578858351067604	1169	7	0	0	10.7857142857143	9.78571428571429	2	2
9568	chr7	64029903	64030972	0.124119882443046	0.0154954657321256	0.10862441671092	2.39417114847829	0.0302282364685447	0.578858351067604	1174	80	0	0	114.175	73.6625	2	2
25778	chr21	45246252	45246490	0.41872305579021	0.239324979190191	0.179398076600019	0.848877466777216	0.0847654669899076	0.578858351067604	1175	21	0	0	47.7380952380952	29.6904761904762	2	2
13263	chr10	94180316	94180754	0.426374590768065	0.246747689394027	0.179626901374039	0.848209580908735	0.0755014000948484	0.578858351067604	1178	42	0	0	62.4166666666667	35.2857142857143	2	2
25546	chr20	62716289	62716533	0.372894696764319	0.257568201310278	0.115326495454041	1.08999464052232	0.100003930571239	0.578858351067604	1182	16	0	0	22.6875	14.875	2	2
13118	chr10	72043447	72043886	0.212621904949271	0.0780612244897959	0.134560680459475	1.9325513031047	0.100032840514291	0.578858351067604	1183	7	0	0	18.3571428571429	10.5714285714286	2	2
6642	chr5	43040846	43041161	0.150365654234582	0.0183123963810402	0.132053257853542	2.33010455440721	0.100531745850207	0.578858351067604	1190	24	0	0	84.75	64.5	2	2
24092	chr19	45741875	45742147	0.512723297329268	0.29434957163224	0.218373725697029	0.838810818162839	0.0533841803246126	0.578858351067604	1207	20	0	0	23.825	17.425	2	2
22354	chr19	1070986	1071812	0.220926939714086	0.115028227039034	0.105898712675052	1.06689591853048	0.0525661455487558	0.578858351067604	1237	22	0	0	41.7272727272727	21.4090909090909	2	2
4435	chr3	46791862	46792518	0.683744972109265	0.354219854219854	0.329525117889411	1.24008897910615	0.102794837444348	0.578858351067604	1238	18	0	0	13.0555555555556	8.88888888888889	2	2
10847	chr8	55382640	55383189	0.163517728624042	0.0578378067655546	0.105679921858487	1.61073918303495	0.0547268110069366	0.578858351067604	1242	22	0	0	40.6363636363636	22.8863636363636	2	2
15398	chr12	31079244	31079878	0.2227433595451	0.0628392479373142	0.159904111607786	2.32752996991678	0.103643654436065	0.578858351067604	1250	29	0	0	17.4310344827586	15.1724137931034	2	2
8200	chr6	50810643	50810994	0.212305129910996	0.0519394108692856	0.16036571904171	1.98692993753696	0.103824654258531	0.578858351067604	1256	29	0	0	69.5344827586207	49.6551724137931	2	2
10084	chr7	138348963	138349444	0.405479895159503	0.208464602526281	0.197015292633222	0.982044518631546	0.103857703993465	0.578858351067604	1258	45	0	0	27.8222222222222	18.6777777777778	2	2
9748	chr7	89747893	89749036	0.212206919089377	0.107474867824175	0.104732051265202	1.47087774569412	0.0718504477700637	0.578858351067604	1265	7	0	0	36.7142857142857	25.8571428571429	2	2
23279	chr19	14376689	14376961	0.245515897825961	0.135824799888706	0.109691097937255	1.23434829420802	0.104295095857941	0.578858351067604	1267	22	0	0	43.7954545454545	25.2954545454545	2	2
20000	chr16	89225688	89226195	0.516974398986656	0.303083634008267	0.213890764978389	0.813111369804455	0.0652308178308126	0.578858351067604	1269	38	0	0	42.1842105263158	26.9868421052632	2	2
18463	chr15	90191479	90192617	0.574748936291502	0.375862227733866	0.198886708557637	1.08441677580386	0.104612451775979	0.578858351067604	1279	76	0	0	21.1447368421053	13.1578947368421	2	2
22372	chr19	1163467	1163876	0.674531024531025	0.352678571428571	0.321852453102453	1.00312191355895	0.104748431620482	0.578858351067604	1281	6	0	0	11.25	6	2	2
9427	chr7	44279049	44279327	0.231484885620915	0.127426102019755	0.10405878360116	1.33495090332341	0.0157901544555145	0.578858351067604	1286	4	0	0	13.125	13.625	2	2
21019	chr17	46802791	46803076	0.414554642799509	0.258656006209252	0.155898636590257	0.948235570184909	0.104872417293853	0.578858351067604	1286	29	0	0	28.448275862069	15.9310344827586	2	2
24854	chr20	4202149	4202765	0.192495324086377	0.382548420839489	-0.190053096753112	-0.928731444008174	0.105340693719248	0.578858351067604	1302	58	0	0	23.8706896551724	14.5431034482759	2	2
17453	chr14	78108171	78108662	0.194230559965597	0.090891871264613	0.103338688700984	1.63409936825936	0.0845376120057086	0.578858351067604	1304	36	0	0	51.375	28.3888888888889	2	2
6661	chr5	50694985	50695352	0.108009714564166	0.234116990602536	-0.12610727603837	-0.971318078918604	0.105609494232772	0.578858351067604	1312	41	0	0	51.3780487804878	28.0853658536585	2	2
25331	chr20	59826978	59828978	0.202848200776944	0.060492558495674	0.14235564228127	1.89617406281348	0.106101191473462	0.578858351067604	1327	72	0	0	23.2569444444444	18.5416666666667	2	2
2640	chr2	23913309	23913569	0.35432931704844	0.236066915850504	0.118262401197936	0.79243595551956	0.083168143011535	0.578858351067604	1330	17	0	0	32.9705882352941	19.0588235294118	2	2
21711	chr18	73063	73563	0.188883807869421	0.086554157916387	0.102329649953034	1.74964587953938	0.0373560811063531	0.578858351067604	1334	17	0	0	16.7941176470588	13.2647058823529	2	2
2485	chr2	660667	660909	0.32264411980813	0.166524734692362	0.156119385115768	1.24460196469885	0.10633328472971	0.578858351067604	1335	19	0	0	33.8947368421053	28.3421052631579	2	2
21535	chr17	79388435	79388927	0.519551220691969	0.314098344949254	0.205452875742715	0.786546407819771	0.0641913865766207	0.578858351067604	1343	16	0	0	24.03125	13.53125	2	2
15577	chr12	52994773	52995312	0.246538718902728	0.144663303832508	0.10187541507022	1.17090113607865	0.0816235815695224	0.578858351067604	1344	25	0	0	40.24	24.62	2	2
23254	chr19	13984607	13984918	0.181089899158081	0.0792207792207792	0.101869119937302	2.21308990394201	0.00427136039327149	0.578858351067604	1345	11	0	0	21.1363636363636	6	2	2
13979	chr11	2187489	2188245	0.215430089346498	0.113899295149295	0.101530794197203	1.37609740369154	0.0979814379842555	0.578858351067604	1357	12	0	0	13	8.54166666666667	2	2
20100	chr17	708320	708598	0.650737734487735	0.377987012987013	0.272750721500722	0.77344286438767	0.0538386471773598	0.578858351067604	1381	10	0	0	9.1	7.65	2	2
7298	chr5	157098264	157099041	0.0714469321469433	0.172019924534586	-0.100572992387643	-1.0513971195897	0.0674221783002947	0.578858351067604	1384	81	0	0	78.3148148148148	45.1296296296296	2	2
19477	chr16	52581294	52581610	0.195783414924598	0.0954075807220735	0.100375834202525	1.50560595137999	0.0319991030742641	0.578858351067604	1389	18	0	0	27.8888888888889	17.5277777777778	2	2
19171	chr16	21831483	21831944	0.149752920680395	0.263086533908287	-0.113333613227892	-0.933318612756913	0.108593033549187	0.578858351067604	1403	20	0	0	66.275	34.525	2	2
19146	chr16	19127122	19127324	0.621550689687945	0.372894003428059	0.248656686259885	0.767723260027811	0.0922278099963282	0.578858351067604	1404	9	0	0	13.3888888888889	11.6666666666667	2	2
3480	chr2	145281737	145282269	0	0.1	-0.1	-2.19615871138938	0.00167307928936708	0.578858351067604	1407	2	0	0	15.5	5.5	2	2
21733	chr18	3498942	3499358	0.108070775986446	0.244546996132212	-0.136476220145766	-2.01371411500714	0.108762348334736	0.578858351067604	1407	43	0	0	28.0348837209302	14.2790697674419	2	2
4088	chr2	241855375	241855631	0.392105263157895	0.229424048174048	0.162681214983847	0.863889087025803	0.109088790256098	0.578858351067604	1412	6	0	0	15.9166666666667	10.5833333333333	2	2
10684	chr8	25897201	25897612	0.193565427522443	0.094190563399269	0.0993748641231738	1.02605104580921	0.106068776011176	0.578858351067604	1421	32	0	0	68.65625	44.359375	2	2
15152	chr11	132952539	132953307	0.359177489177489	0.589484126984127	-0.230306637806638	-0.760793165351851	0.0949120692892109	0.578858351067604	1430	5	0	0	12.5	6.3	2	2
18107	chr15	55581773	55582571	0.105906345957792	0.00726817345129719	0.0986381725064952	2.94501610300056	0.0857797030293003	0.578858351067604	1433	48	0	0	44.4791666666667	26.9270833333333	2	2
2734	chr2	31806546	31806782	0.49900692859935	0.275384066037979	0.223622862561371	1.07744293954697	0.110361979057168	0.578858351067604	1448	19	0	0	83.3684210526316	52.5	2	2
23400	chr19	17688013	17688373	0.612150889483892	0.390040768377649	0.222110121106243	0.756333645420344	0.0901389434216684	0.578858351067604	1451	20	0	0	18.725	10.825	2	2
23820	chr19	38879343	38879559	0.0980861244019139	0	0.0980861244019139	3.4341094233122	2.02014376834286e-05	0.205894671380754	1455	1	0	0	15	7	2	2
13336	chr10	101290626	101291178	0.160975591091446	0.0629495613307447	0.0980260297607016	1.73875576007185	0.038703454949655	0.578858351067604	1458	36	0	0	50.4861111111111	27.0277777777778	2	2
14233	chr11	35160376	35161000	0.159241196303933	0.0615081368215567	0.0977330594823767	1.40824021706874	0.109388926263609	0.578858351067604	1463	53	0	0	41.7641509433962	24.811320754717	2	2
15550	chr12	52214180	52216138	0.424353245582246	0.646560382802274	-0.222207137220028	-0.992929121619195	0.110894078918196	0.578858351067604	1464	54	0	0	39.0092592592593	18.7407407407407	2	2
6777	chr5	74907287	74907770	0.139671562272986	0.291595263968739	-0.151923701695752	-1.48998835961252	0.111148668016344	0.578858351067604	1470	29	0	0	22.2413793103448	16.8793103448276	2	2
6308	chr4	187066156	187066460	0.137313193860933	0.0402697627736327	0.0970434310873007	1.80668070507525	0.0402021987787284	0.578858351067604	1478	33	0	0	25.530303030303	12.4242424242424	2	2
8373	chr6	100912072	100913337	0.218521674549643	0.0875691253068589	0.130952549242784	2.17106538493379	0.111294751390073	0.578858351067604	1478	84	0	0	49.1785714285714	33.0773809523809	2	2
23126	chr19	11565385	11565711	0.524451535494312	0.345505701010592	0.17894583448372	0.745077969035129	0.0724473915681738	0.578858351067604	1483	34	0	0	39.75	23.1323529411765	2	2
20308	chr17	7554140	7555338	0.196553349871763	0.0952085817624621	0.101344768109301	0.947906295753605	0.111506359875499	0.578858351067604	1485	18	0	0	35.25	16.4166666666667	2	2
12129	chr9	124460968	124461361	0.476718576256333	0.376040880311242	0.10067769594509	0.85420898682552	0.111715724092342	0.578858351067604	1493	13	0	0	18.6538461538462	12.5	2	2
5373	chr4	940614	941057	0.173787556698747	0.077584900844309	0.0962026558544379	1.20625623514656	0.0683655204067946	0.578858351067604	1502	45	0	0	36.9	23.5333333333333	2	2
6106	chr4	139481735	139481996	0.373869547973214	0.556620614281692	-0.182751066308477	-0.738992422645263	0.112216773435836	0.578858351067604	1511	21	0	0	92.4285714285714	60.0238095238095	2	2
24167	chr19	46999029	46999290	0.142812052936527	0.0471491228070175	0.0956629301295095	1.9055763880298	0.0286173108932249	0.578858351067604	1523	3	0	0	25.8333333333333	15.3333333333333	2	2
12566	chr9	139879490	139880580	0.178066446532267	0.0825226133616528	0.0955438331706139	1.19515298058661	0.0954273528172193	0.578858351067604	1527	38	0	0	22.7236842105263	14.9342105263158	2	2
17880	chr15	29395642	29396290	0.108585689368217	0.0132608695652174	0.0953248198029998	2.73969786972585	0.00152291564079193	0.578858351067604	1530	22	0	0	31.1818181818182	14.1136363636364	2	2
3839	chr2	219920172	219920581	0.568952629956321	0.358376855121496	0.210575774834825	0.733173535890733	0.107650589812404	0.578858351067604	1533	25	0	0	25.5	19.28	2	2
24024	chr19	43912168	43912635	0.283434176352321	0.42425407195144	-0.140819895599119	-0.803977922519843	0.113851163465197	0.578858351067604	1553	18	0	0	18.9444444444444	10.3611111111111	2	2
386	chr1	9427508	9427734	0.6967690408243	0.440315073704614	0.256453967119686	0.728523071640452	0.096256827147502	0.578858351067604	1554	21	0	0	30.7857142857143	16.5238095238095	2	2
22446	chr19	1526463	1526681	0.446504682251586	0.305564435564436	0.140940246687151	0.728391280977923	0.106726551946225	0.578858351067604	1555	15	0	0	14.8666666666667	8.5	2	2
10259	chr7	155174129	155175248	0.349998232156363	0.211422945306137	0.138575286850226	0.95921593715967	0.113897089418501	0.578858351067604	1557	36	0	0	23.0138888888889	11.5972222222222	2	2
3384	chr2	129243986	129244204	0.441483565846247	0.250765413652463	0.190718152193783	0.727507565200947	0.0949570614900069	0.578858351067604	1558	17	0	0	34.7058823529412	19.2647058823529	2	2
12714	chr10	1368904	1369891	0.436620423658467	0.270801632363165	0.165818791295302	0.727430103817929	0.099859061599016	0.578858351067604	1560	8	0	0	18.5	15.375	2	2
19250	chr16	29296482	29296721	0.134088730376925	0.0398059542796385	0.0942827760972868	1.94841131806269	0.0514253778707369	0.578858351067604	1560	8	0	0	20.75	13.1875	2	2
8071	chr6	37673309	37673774	0.0778273285547475	0.171981935176257	-0.0941546066215096	-1.50106702256635	0.111920519178177	0.578858351067604	1568	12	0	0	26.875	19.2916666666667	2	2
9158	chr7	6010076	6010408	0.252415966386555	0.082089429999504	0.170326536387051	1.86361622736873	0.114191114696742	0.578858351067604	1568	7	0	0	11.3571428571429	25	2	2
17232	chr14	54413305	54413764	0.247139201513046	0.153169318379979	0.0939698831330665	0.852797747205732	0.0981108969348189	0.578858351067604	1571	23	0	0	23.8695652173913	12.6086956521739	2	2
5881	chr4	77342011	77342707	0.571616583922099	0.403245154473199	0.1683714294489	0.723822864843436	0.114194640575457	0.578858351067604	1574	36	0	0	28.3888888888889	14.4027777777778	2	2
12915	chr10	37414146	37414769	0.782944666065775	0.214040141247376	0.568904524818399	1.94403677450668	0.114440476827031	0.578858351067604	1574	32	0	0	18.65625	17.546875	2	2
4656	chr3	68056900	68057167	0.149776671560435	0.0559290965346329	0.0938475750258021	1.40218910283048	0.110228423022228	0.578858351067604	1576	17	0	0	27.0882352941176	16.5	2	2
2286	chr1	228246632	228247197	0.128282565260879	0.0350297269677378	0.0932528382931408	1.79823478272454	0.0437317552919545	0.578858351067604	1596	48	0	0	36.2604166666667	23.375	2	2
1448	chr1	113286333	113287172	0.247157148918818	0.128236859245857	0.118920289672961	1.20952573739095	0.115239289639067	0.578858351067604	1598	56	0	0	30.3928571428571	19.2767857142857	2	2
17631	chr14	103021332	103021990	0.61402796448589	0.443659068583881	0.17036889590201	1.00413533297374	0.11536087229399	0.578858351067604	1603	49	0	0	22.9081632653061	12.5408163265306	2	2
17843	chr15	26234598	26234927	0.507343803304176	0.189433084834101	0.317910718470075	1.61173740927352	0.115787535460915	0.578858351067604	1620	26	0	0	25.3846153846154	20.1346153846154	2	2
26289	chr22	38484616	38485721	0.650148138689923	0.472895703590512	0.177252435099411	0.79157030703197	0.115956378703515	0.578858351067604	1625	16	0	0	17.34375	14.875	2	2
23390	chr19	17566533	17566778	0.146986638314101	0.0318589480514053	0.115127690262696	2.37640459056639	0.116172292607916	0.578858351067604	1629	24	0	0	30.875	25.4583333333333	2	2
25495	chr20	62272292	62273972	0.241899282274473	0.0748682177958494	0.167031064478624	1.0530512750612	0.116699525758394	0.578858351067604	1646	66	0	0	20.7727272727273	12.0227272727273	2	2
21968	chr18	47825070	47825325	0.145956470404258	0.0541875971721005	0.0917688732321571	1.65404916287533	0.0883811256618296	0.578858351067604	1649	30	0	0	24.5666666666667	14.1166666666667	2	2
22942	chr19	7680089	7680596	0.770897675200492	0.489102332852333	0.281795342348159	0.704531787882366	0.092606791133308	0.578858351067604	1650	12	0	0	13.9583333333333	8.58333333333333	2	2
4090	chr2	241858188	241858535	0.381087278271985	0.234626237194792	0.146461041077193	0.702970240221585	0.116659080337154	0.578858351067604	1657	28	0	0	52.2857142857143	38.9107142857143	2	2
15220	chr12	3308813	3310270	0.255582373471509	0.164212187901807	0.0913701855697022	0.908001203776987	0.105780769028817	0.578858351067604	1657	99	0	0	20.3939393939394	15.969696969697	2	2
3366	chr2	128421720	128422182	0.616507258173925	0.301351118017785	0.31515614015614	1.01306046159047	0.117062337697416	0.578858351067604	1661	9	0	0	16.1666666666667	12.2222222222222	2	2
24023	chr19	43202100	43202313	0.485660173160173	0.795238095238095	-0.309577922077922	-0.70064369707517	0.117578188034989	0.578858351067604	1682	2	0	0	9.5	6	2	2
22601	chr19	2720631	2721783	0.225326225447853	0.134613006041577	0.0907132194062756	0.938066182242072	0.117467758227318	0.578858351067604	1684	7	0	0	15.2142857142857	11.2857142857143	2	2
14168	chr11	22214173	22215320	0.125682362748388	0.0351551766376796	0.0905271861107083	1.63721382892938	0.0991170006899885	0.578858351067604	1693	58	0	0	40.8103448275862	28.0258620689655	2	2
10368	chr7	158217852	158220709	0.477533013205282	0.76657066672823	-0.289037653522948	-0.695814004800381	0.110394858776649	0.578858351067604	1694	7	0	0	23.2857142857143	13.7857142857143	2	2
7278	chr5	153853057	153853551	0.351296881934526	0.158671424331797	0.192625457602729	1.20259348091005	0.118215888424487	0.578858351067604	1696	37	0	0	46.2702702702703	33.9594594594595	2	2
9927	chr7	103085711	103086132	0.482447349382337	0.349692318894111	0.132755030488226	0.695406024702962	0.110456327007927	0.578858351067604	1697	27	0	0	59.8888888888889	42.0555555555556	2	2
15646	chr12	54519769	54520457	0.203071355845632	0.0568627385565312	0.146208617289101	2.07988821501875	0.118313824848738	0.578858351067604	1700	31	0	0	20.2096774193548	15.7741935483871	2	2
21436	chr17	77770673	77778468	0.176990741346416	0.0867886854805552	0.090202055865861	0.912105644763817	0.0889780292903612	0.578858351067604	1705	392	0	0	41.0344387755102	26.4400510204082	2	2
14632	chr11	66838919	66839192	0.295906947107166	0.205767019754092	0.0901399273530742	0.892888128379892	0.11337102536699	0.578858351067604	1706	30	0	0	33.1833333333333	20.7666666666667	2	2
10569	chr8	11059012	11059242	0.343850624270581	0.52324397479677	-0.179393350526188	-0.690693868420451	0.113573302008995	0.578858351067604	1713	7	0	0	25.7142857142857	15.1428571428571	2	2
19986	chr16	89108887	89109130	0.715447991649684	0.406493287269076	0.308954704380608	0.963078321076518	0.118621171032692	0.578858351067604	1713	9	0	0	16.5	12.3888888888889	2	2
23520	chr19	19639553	19639788	0.715999051045815	0.421313878920787	0.294685172125028	0.767016987166621	0.118719090026827	0.578858351067604	1718	8	0	0	23.75	11.5	2	2
5328	chr4	582172	582635	0.455708531488744	0.289605058705212	0.166103472783532	0.687670383732883	0.0804326426611364	0.578858351067604	1724	35	0	0	327.342857142857	197.442857142857	2	2
24614	chr19	56089680	56090859	0.3	0.775	-0.475	-1.34042443850475	0.119137388031033	0.578858351067604	1724	1	0	0	10	6.5	2	2
25207	chr20	45279782	45280169	0.142489934527821	0.0529145651148418	0.089575369412979	1.66433129363718	0.0899029348720745	0.578858351067604	1728	38	0	0	15	13.5394736842105	2	2
4409	chr3	44622587	44622866	0.256915480812734	0.474884725567856	-0.217969244755121	-1.01813466826402	0.119581641545647	0.578858351067604	1734	20	0	0	35.45	26.6	2	2
16799	chr13	110521980	110522266	0.129193407071677	0.039947700769387	0.0892457063022902	1.68455896471074	0.0302363876818603	0.578858351067604	1736	23	0	0	47.2826086956522	35.304347826087	2	2
9066	chr7	2727683	2728392	0.117454228348191	0.0286207664884135	0.0888334618597776	1.34935596593017	0.0200516512339613	0.578858351067604	1755	11	0	0	20.8181818181818	10.8181818181818	2	2
3286	chr2	115419729	115420261	0.559660757874019	0.314730168868636	0.244930589005384	0.873778052045313	0.121463469714597	0.578858351067604	1779	51	0	0	39.921568627451	29.5490196078431	2	2
26516	chr22	48970858	48972947	0.190471911722302	0.0928264528988828	0.0976454588234196	1.1789493074876	0.12155043694651	0.578858351067604	1783	56	0	0	33.0535714285714	19.25	2	2
10321	chr7	157352996	157353232	0.327944918120059	0.52054207688046	-0.192597158760401	-0.674102463772904	0.118477759083413	0.578858351067604	1792	18	0	0	60.0555555555556	38.8611111111111	2	2
11656	chr9	37034136	37038341	0.175203600846618	0.0878464080678542	0.0873571927787636	1.39031385381007	0.0946824239105854	0.578858351067604	1800	223	0	0	35.5986547085202	23.9170403587444	2	2
13907	chr11	1094947	1095920	0.559960293603733	0.33400187770512	0.225958415898614	0.824584784994142	0.121998776691052	0.578858351067604	1801	54	0	0	29.8518518518519	18.5277777777778	2	2
21986	chr18	53447075	53447842	0.313399532619264	0.0671721231993702	0.246227409419894	2.65014749000361	0.122739643833189	0.578858351067604	1824	65	0	0	49.6461538461538	28.2	2	2
23156	chr19	12305553	12306304	0.0240826269111237	0.139097185841966	-0.115014558930843	-2.54015407720177	0.122793241833457	0.578858351067604	1827	66	0	0	71.9545454545455	41.6818181818182	2	2
15149	chr11	132813563	132814395	0.368334656249202	0.237737761738398	0.130596894510805	0.891777754477673	0.122808622668773	0.578858351067604	1828	73	0	0	27.6575342465753	17.9041095890411	2	2
213	chr1	2466935	2467212	0.780102386958682	0.460530405267247	0.319571981691435	0.856986652082854	0.12283087764417	0.578858351067604	1830	9	0	0	11.8888888888889	12.3888888888889	2	2
20253	chr17	6358415	6358955	0.214046644892479	0.0739681227833916	0.140078522109087	1.75074305430438	0.123114224282568	0.578858351067604	1841	35	0	0	27	18.2428571428571	2	2
24940	chr20	21694473	21695344	0.334242879513916	0.475494136004906	-0.14125125649099	-0.661817214770502	0.097749734250439	0.578858351067604	1864	72	0	0	48.3541666666667	29.5208333333333	2	2
9579	chr7	64699983	64700649	0.0986855364148883	0.0132426292188601	0.0854429071960282	2.29629516004456	0.0271357968549903	0.578858351067604	1873	30	0	0	29.35	13.8166666666667	2	2
9074	chr7	2968235	2968596	0.61572868939069	0.435925706067963	0.179802983322727	0.701613263225621	0.124566336585296	0.578858351067604	1874	27	0	0	39.8333333333333	24.1481481481481	2	2
15400	chr12	31405185	31405545	0.059144136051205	0.166731225870613	-0.107587089819408	-1.87309488775309	0.124704009592074	0.578858351067604	1878	25	0	0	24.22	13.9	2	2
412	chr1	10699395	10700098	0.784697813858538	0.514034650551722	0.270663163306816	0.65470839727654	0.0499675254177304	0.578858351067604	1897	75	0	0	27.4266666666667	25.7266666666667	2	2
4586	chr3	53527928	53530106	0.215746487719808	0.117707677924865	0.0980388097949433	1.26766974723826	0.125625794537835	0.578858351067604	1907	68	0	0	30.5588235294118	15.8308823529412	2	2
16968	chr13	114586258	114586710	0.320957614210233	0.504014180797246	-0.183056566587013	-0.652322214198752	0.0920292919986422	0.578858351067604	1912	21	0	0	46.4047619047619	24.1904761904762	2	2
5141	chr3	181413015	181414022	0.120111436982559	0.0353512469248434	0.0847601900577157	1.83256751097924	0.0656946081356772	0.578858351067604	1913	98	0	0	61.3163265306122	38.6683673469388	2	2
10651	chr8	22422535	22423702	0.374955262122687	0.290274478901713	0.0846807832209741	0.780404808743961	0.123256686093248	0.578858351067604	1921	16	0	0	22.90625	15.53125	2	2
13608	chr10	127462231	127462987	0.253860124131975	0.143776795548139	0.110083328583835	0.974530951389067	0.126151114808241	0.578858351067604	1921	35	0	0	33.7	22.1571428571429	2	2
6625	chr5	41509784	41510166	0.344291422085178	0.222601990272535	0.121689431812643	0.663299572909881	0.126163497213322	0.578858351067604	1923	26	0	0	83.7307692307692	46.4807692307692	2	2
20432	chr17	17286965	17287372	0.734475346254737	0.544092712842713	0.190382633412024	0.649797197228756	0.0854478328694397	0.578858351067604	1929	9	0	0	19	8.27777777777778	2	2
12661	chr9	140917285	140918052	0.206535083155135	0.0880185184575075	0.118516564697628	1.43639405837173	0.12653719360426	0.578858351067604	1934	46	0	0	20.9130434782609	11.8152173913043	2	2
24064	chr19	45211115	45211328	0.526552287581699	0.777347883597884	-0.250795596016184	-0.648316764044638	0.0403696133613167	0.578858351067604	1938	6	0	0	15.3333333333333	7.58333333333333	2	2
23359	chr19	17000628	17001398	0.621941218330595	0.412489710884619	0.209451507445976	0.646833925972682	0.0768668131752889	0.578858351067604	1942	47	0	0	25.468085106383	14.0531914893617	2	2
24125	chr19	46174373	46174575	0.160448762838469	0.0763257575757576	0.0841230052627111	1.72457729672803	0.0656977839206784	0.578858351067604	1945	6	0	0	14.25	9.16666666666667	2	2
15622	chr12	54359659	54359906	0.0714337579389809	0.166200260044984	-0.0947665021060031	-0.661721116385737	0.126961559054667	0.578858351067604	1957	17	0	0	43.6470588235294	24.9411764705882	2	2
23934	chr19	41106059	41106415	0.107638888888889	0.0238095238095238	0.0838293650793651	1.57552224861882	0.00967601480389836	0.578858351067604	1957	3	0	0	12.6666666666667	6.5	2	2
18572	chr15	101626335	101626852	0.173496613323117	0.0829449310654229	0.0905516822576939	1.05598879621786	0.127300975198578	0.578858351067604	1964	35	0	0	41.5428571428571	25.4714285714286	2	2
10101	chr7	139992322	139992574	0.852118432188745	0.935571750623159	-0.0834533184344132	-0.718641022471967	0.0440332639699711	0.578858351067604	1971	26	0	0	30.7307692307692	20.25	2	2
21391	chr17	76127522	76128406	0.692261904761905	0.413636363636364	0.278625541125541	0.744536249540569	0.127686340496365	0.578858351067604	1980	4	0	0	6.625	8.375	2	2
25711	chr21	43109350	43109687	0.337873171960413	0.173824959337582	0.164048212622831	1.014468658069	0.127849962337716	0.578858351067604	1986	10	0	0	56.5	23.55	2	2
9317	chr7	27265159	27265493	0.221762128051636	0.103107162348488	0.118654965703149	1.13696538231727	0.128156536704285	0.578858351067604	1995	40	0	0	55.0625	32.1625	2	2
23000	chr19	8601186	8601432	0.39889489855528	0.286669405188699	0.112225493366581	0.637322207724603	0.118940702300716	0.578858351067604	1998	20	0	0	36.325	23.45	2	2
23005	chr19	8661081	8661287	0.519739288489288	0.288106511544012	0.231632776945277	0.866629182883916	0.128219347476173	0.578858351067604	1998	8	0	0	12.5	7.3125	2	2
9274	chr7	25891957	25892615	0.161335059790733	0.0784568927570544	0.082878167033679	1.05976632988858	0.12830441037299	0.578858351067604	2000	43	0	0	22.906976744186	11.7325581395349	2	2
7079	chr5	139076543	139077179	0.0983035714285714	0.0154761904761905	0.082827380952381	2.08505887364379	0.0654146138663771	0.578858351067604	2004	10	0	0	11.95	6.4	2	2
21408	chr17	76498808	76499075	0.637514077269503	0.423796315433264	0.213717761836239	0.635295548587737	0.0630180869799729	0.578858351067604	2010	20	0	0	61.95	45.775	2	2
259	chr1	3310103	3311035	0.132278448146426	0.0497490581314111	0.0825293900150145	2.03442232886487	0.0493155633722117	0.578858351067604	2011	40	0	0	24.175	14.975	2	2
5486	chr4	2341196	2341569	0.694168863428961	0.461348059692578	0.232820803736383	0.635025384794607	0.0756240462751456	0.578858351067604	2013	30	0	0	45.2166666666667	28.0833333333333	2	2
21016	chr17	46800534	46800746	0.534653743400629	0.362359612030599	0.172294131370031	0.635005177528075	0.115560415765135	0.578858351067604	2014	13	0	0	46.6923076923077	25.6153846153846	2	2
10120	chr7	143207986	143208798	0.684048748821657	0.505187283336657	0.178861465485	0.634891636264212	0.0499354980780522	0.578858351067604	2015	51	0	0	25.3039215686275	17.0588235294118	2	2
3107	chr2	95537197	95537810	0.429471701130064	0.264574223767922	0.164897477362142	0.690017003148155	0.128911956077014	0.578858351067604	2018	22	0	0	29.9772727272727	19.8409090909091	2	2
21431	chr17	77721247	77722497	0.27053933562885	0.127525252525253	0.143014083103597	1.5791454443247	0.129371389814379	0.578858351067604	2033	6	0	0	17.5	9.41666666666667	2	2
10024	chr7	128470444	128471161	0.214012661145857	0.116070552071357	0.0979421090744993	1.03280362691612	0.129457362050775	0.578858351067604	2037	28	0	0	23.6785714285714	23.6071428571429	2	2
18782	chr16	1493500	1493773	0.55	0.449404761904762	0.100595238095238	0.629063436713279	0.109431239566538	0.578858351067604	2042	2	0	0	5.5	7.25	2	2
21811	chr18	13136597	13137564	0.581005715646524	0.371648979383892	0.209356736262632	0.754255861539191	0.129628456340042	0.578858351067604	2044	83	0	0	22.9457831325301	14.4397590361446	2	2
3457	chr2	134023948	134024467	0.434475559229243	0.175360442527433	0.25911511670181	1.35242506594607	0.129878741333843	0.578858351067604	2048	46	0	0	21.3913043478261	16.195652173913	2	2
8271	chr6	74405601	74406021	0.0947466448492097	0.0133829773784115	0.0813636674707982	2.18736570647311	0.0632493439219936	0.578858351067604	2055	28	0	0	57.75	38.2857142857143	2	2
25478	chr20	62153067	62153270	0.681818181818182	0.35	0.331818181818182	0.942396023423936	0.130261361058399	0.578858351067604	2061	1	0	0	11	6.5	2	2
847	chr1	34090606	34090854	0.240925679420749	0.148332896730801	0.0925927826899481	0.818101021013773	0.130316732332281	0.578858351067604	2063	20	0	0	46.6	35	2	2
21631	chr17	80332183	80333671	0.258221885691643	0.177382846662502	0.0808390390291413	0.816356699917881	0.12748885811786	0.578858351067604	2091	103	0	0	29.7815533980583	15.4563106796117	2	2
8745	chr6	168590833	168591394	0.414393470779709	0.257554092235658	0.15683937854405	0.618672440593092	0.100683559670866	0.578858351067604	2094	36	0	0	76.75	52.0277777777778	2	2
10952	chr8	77594256	77594860	0.242249087498609	0.123864533096958	0.118384554401651	1.27592535975032	0.131324111774879	0.578858351067604	2094	49	0	0	19.7448979591837	14.734693877551	2	2
6483	chr5	1725184	1725420	0.29961787479716	0.0926145427362633	0.207003332060897	1.67657984393884	0.131488127538944	0.578858351067604	2099	20	0	0	49.425	39.3	2	2
17532	chr14	95234613	95236569	0.152935690563201	0.0719289335702917	0.0810067569929096	1.17435896089444	0.131888776841956	0.578858351067604	2108	148	0	0	48.3513513513514	32.7128378378378	2	2
15623	chr12	54360375	54360660	0.419844771412029	0.620991368438005	-0.201146597025976	-0.615025537554831	0.122535424777335	0.578858351067604	2115	24	0	0	35.7708333333333	20.0208333333333	2	2
6343	chr4	190962112	190962689	0.236528462772219	0.154716377372627	0.0818120853995917	0.976627034157324	0.132251686957657	0.578858351067604	2119	16	0	0	27.59375	8.90625	2	2
4680	chr3	74663507	74664121	0.129182367800512	0.0255755886270592	0.103606779173453	2.20743009773944	0.132549446049118	0.578858351067604	2130	14	0	0	14.75	9.96428571428571	2	2
26316	chr22	39323204	39323528	0.107970266435819	0.0282727091165152	0.0796975573193038	1.21630951548293	0.113502227489063	0.578858351067604	2130	29	0	0	32.3275862068966	22.6379310344828	2	2
7415	chr5	176056521	176057494	0.253361344537815	0.17390289449113	0.0794584500466853	0.956210277278013	0.0962296281009271	0.578858351067604	2136	17	0	0	8.47058823529412	6.55882352941176	2	2
11843	chr9	88137610	88137985	0.014490691547051	0.187646322829053	-0.173155631282002	-3.17564366250077	0.132732751816851	0.578858351067604	2136	42	0	0	58.6785714285714	36.9642857142857	2	2
825	chr1	33235495	33235718	0.268181818181818	0.438811188811189	-0.170629370629371	-0.941920642996672	0.13282958675491	0.578858351067604	2137	3	0	0	10.5	9	2	2
16523	chr13	28554428	28555065	0.0977927584598551	0.192375577964614	-0.0945828195047588	-0.936122449722804	0.13290730731196	0.578858351067604	2138	29	0	0	26.3620689655172	12.8275862068966	2	2
26457	chr22	46285478	46285986	0.351733010548901	0.201173544664614	0.150559465884287	0.929549987545185	0.132971738726787	0.578858351067604	2141	44	0	0	33.7954545454545	19.8409090909091	2	2
23832	chr19	39009877	39010142	0.597529397968125	0.406056836172663	0.191472561795462	0.608030672656992	0.0555041397228637	0.578858351067604	2151	22	0	0	32.0227272727273	18.7954545454545	2	2
14907	chr11	94770607	94771404	0.398176451625438	0.319189000695001	0.0789874509304371	0.806114722197602	0.125876487184329	0.578858351067604	2153	41	0	0	70.6707317073171	43.5487804878049	2	2
14919	chr11	100998031	100999774	0.158611580342211	0.0798746809381332	0.0787368994040777	1.45606970189128	0.0784158512769779	0.578858351067604	2163	139	0	0	33.1438848920863	25.0827338129496	2	2
16890	chr13	113622738	113623660	0.0890892080925931	0.203319630101628	-0.114230422009035	-1.45931448191669	0.133775447647867	0.578858351067604	2167	70	0	0	25.9285714285714	18.1642857142857	2	2
8198	chr6	50787287	50788091	0.4427604271134	0.674334958246097	-0.231574531132697	-0.604046939829448	0.0876630710409069	0.578858351067604	2171	46	0	0	25.0434782608696	13.1739130434783	2	2
1021	chr1	44568992	44569399	0	0.0785714285714286	-0.0785714285714286	-1.92144643003313	0.0673732985533142	0.578858351067604	2173	4	0	0	8.375	6.125	2	2
21890	chr18	32847285	32848130	0.370478858842997	0.542375584577263	-0.171896725734266	-0.646510223580484	0.134294620449129	0.578858351067604	2184	53	0	0	19.1603773584906	14.0471698113208	2	2
17589	chr14	101121009	101121365	0.202571393802937	0.115618654221595	0.0869527395813416	0.982699267822999	0.134348776864827	0.578858351067604	2185	13	0	0	13.0384615384615	10.7307692307692	2	2
11886	chr9	94648654	94648964	0.217988488472544	0.109361171523978	0.108627316948566	0.982950209596391	0.13440620460686	0.578858351067604	2187	17	0	0	78.4411764705882	40.3823529411765	2	2
16536	chr13	30088559	30088772	0.629006621322511	0.40123607750255	0.227770543819962	0.6825647830821	0.134641821966773	0.578858351067604	2191	17	0	0	27.1176470588235	16.7941176470588	2	2
5353	chr4	788826	789738	0.192421824800223	0.0965483714580722	0.0958734533421508	1.48039838094017	0.135056093517442	0.578858351067604	2201	27	0	0	16.8333333333333	12.4444444444444	2	2
7041	chr5	135415070	135415307	0.339623206018467	0.507311367253598	-0.167688161235131	-0.598450287313648	0.113408157824145	0.578858351067604	2206	18	0	0	57.3888888888889	34.3055555555556	2	2
16415	chr13	20392431	20392707	0.226816314378864	0.148833504365491	0.0779828100133726	0.922812199037227	0.102113132533217	0.578858351067604	2208	22	0	0	30.3181818181818	18.9090909090909	2	2
20730	chr17	37074861	37075097	0.223303437101353	0.145443089685443	0.0778603474159101	0.602895027214621	0.118540562277167	0.578858351067604	2213	30	0	0	85.6333333333333	59.05	2	2
1181	chr1	60392273	60392583	0.433666961885144	0.273309936507859	0.160357025377285	0.737693004146493	0.135563685559029	0.578858351067604	2217	21	0	0	38.1904761904762	22.1666666666667	2	2
23001	chr19	8620542	8620745	0.675545798744412	0.463822982572983	0.21172281617143	0.59651496834118	0.0838816402537343	0.578858351067604	2219	10	0	0	19.95	8.85	2	2
13556	chr10	121770982	121771423	0.355567281553551	0.213445478853151	0.1421218027004	0.695328810103204	0.135823925900837	0.578858351067604	2227	36	0	0	58.0416666666667	32.3888888888889	2	2
12424	chr9	137393049	137393305	0.26707670501984	0.163293229499847	0.103783475519992	0.670836349345336	0.13594532179515	0.578858351067604	2231	26	0	0	299.442307692308	203.038461538462	2	2
14111	chr11	15094958	15095872	0.125923046262253	0.266709744241377	-0.140786697979125	-1.02528189303204	0.136078285715593	0.578858351067604	2236	65	0	0	87.6307692307692	46.5538461538462	2	2
19821	chr16	85878940	85879146	0.326580116448091	0.50428069023914	-0.17770057379105	-0.594215462624706	0.064081334825986	0.578858351067604	2239	18	0	0	60.2222222222222	33.3055555555556	2	2
10617	chr8	19094957	19095376	0.532139159627069	0.702859843358385	-0.170720683731316	-0.593130609517382	0.0440102789298652	0.578858351067604	2244	23	0	0	23.2391304347826	18.5217391304348	2	2
4690	chr3	75955760	75956308	0.418308204242074	0.268253123679534	0.150055080562539	0.592926209064918	0.109897456586345	0.578858351067604	2247	35	0	0	56.0428571428571	36.1	2	2
25604	chr21	26934424	26934805	0.368835776951764	0.618788326120805	-0.249952549169041	-0.755426823076532	0.136477286838333	0.578858351067604	2248	49	0	0	22.6428571428571	13.6122448979592	2	2
6365	chr5	343450	344535	0.537544294551628	0.378826391478412	0.158717903073216	0.767084292196562	0.136585320977293	0.578858351067604	2249	60	0	0	30.8166666666667	21.75	2	2
19513	chr16	56665946	56666641	0.491811355436041	0.292184463221191	0.19962689221485	0.84946681851464	0.136594646701023	0.578858351067604	2250	61	0	0	26.3688524590164	20.2868852459016	2	2
26133	chr22	25574877	25575542	0.241410688525761	0.157153109463641	0.0842575790621201	0.643076447138499	0.136845931591363	0.578858351067604	2260	61	0	0	57.8606557377049	37.1639344262295	2	2
10339	chr7	157577686	157577942	0.440952203556824	0.68196809752836	-0.241015893971536	-0.590031335217761	0.125211458586435	0.578858351067604	2261	16	0	0	24.5625	16.78125	2	2
2359	chr1	234492485	234492860	0.0422175467319445	0.118619897842587	-0.0764023511106424	-1.36208149485374	0.0180981579203975	0.578858351067604	2262	14	0	0	23.8571428571429	16.4642857142857	2	2
3273	chr2	114033360	114033617	0.374689842637825	0.242997827904803	0.131692014733022	0.587809530416577	0.120817305105682	0.578858351067604	2271	29	0	0	59.1551724137931	43.1206896551724	2	2
16728	chr13	91827250	91827719	0.459669830841976	0.679758721670486	-0.22008889082851	-0.587738051511488	0.0927785206152641	0.578858351067604	2273	17	0	0	12.9411764705882	7.52941176470588	2	2
14769	chr11	72975470	72975797	0.206584768347466	0.0340797223609724	0.172505045986493	2.90642463263759	0.137310243594927	0.578858351067604	2280	32	0	0	22.796875	12.0625	2	2
35	chr1	990275	990694	0.81919527824216	0.561594655344655	0.257600622897505	0.585892120622741	0.124395441262456	0.578858351067604	2292	7	0	0	18.7857142857143	13	2	2
15037	chr11	119210291	119211658	0.196393650315415	0.120797938695486	0.0755957116199281	0.837520842394602	0.137399271945842	0.578858351067604	2296	34	0	0	19.6323529411765	14.6764705882353	2	2
15477	chr12	48921775	48922129	0.218121202808432	0.109253654928784	0.108867547879649	0.980140047316809	0.137714067854229	0.578858351067604	2297	34	0	0	54.9264705882353	32.8529411764706	2	2
19927	chr16	88624807	88625048	0.376880052796568	0.255460750181355	0.121419302615213	0.596883515439418	0.138116077814184	0.578858351067604	2304	5	0	0	34.6	19.9	2	2
7141	chr5	140502891	140503804	0.466122886401524	0.33125	0.134872886401524	0.674879551874041	0.138466080069663	0.578858351067604	2311	2	0	0	16.5	9	2	2
17378	chr14	73706300	73706677	0.102289377289377	0.0270833333333333	0.0752060439560439	1.54950066258107	0.114696473536716	0.578858351067604	2315	6	0	0	11.9166666666667	6.83333333333333	2	2
5445	chr4	1580051	1580455	0.294566142502402	0.169380218284795	0.125185924217606	0.73618896020201	0.138932003073225	0.578858351067604	2322	24	0	0	47.9583333333333	22.7708333333333	2	2
5838	chr4	62383014	62383248	0.0859907723171726	0.204617023241545	-0.118626250924373	-1.22449972719788	0.138949658505893	0.578858351067604	2324	17	0	0	22.3823529411765	15.0882352941176	2	2
25954	chr22	18231406	18231606	0.0968890001066931	0.20836009520088	-0.111471095094187	-1.10137142432609	0.138960916054711	0.578858351067604	2326	13	0	0	34.0769230769231	24	2	2
7308	chr5	158532295	158532502	0.275379220974599	0.200590541663162	0.0747886793114369	0.941152062718541	0.100245038361255	0.578858351067604	2329	19	0	0	51.8157894736842	26.9473684210526	2	2
15635	chr12	54423428	54423712	0.402757239778901	0.275432026943935	0.127325212834966	0.593093150418945	0.139424158001912	0.578858351067604	2338	28	0	0	84.6071428571429	45.9285714285714	2	2
16013	chr12	114029319	114029752	0.193700006111889	0.0709837716304843	0.122716234481404	1.63142355404616	0.139472778897483	0.578858351067604	2340	28	0	0	36.0357142857143	17.7857142857143	2	2
16299	chr12	132688109	132688391	0.375653854681663	0.301220806674472	0.0744330480071907	0.664548486595722	0.105009098121158	0.578858351067604	2346	25	0	0	41.16	25.18	2	2
7485	chr5	178156130	178156555	0.240358545525476	0.326398215401975	-0.0860396698764985	-0.583555875342152	0.139644691546658	0.578858351067604	2347	28	0	0	20.1964285714286	12.9464285714286	2	2
2148	chr1	211589678	211590293	0.397659186851589	0.182723625580768	0.214935561270821	1.08437364086305	0.13993937078082	0.578858351067604	2357	21	0	0	18.0238095238095	10.9285714285714	2	2
6323	chr4	189027610	189028033	0.0943168863870611	0.168347978631333	-0.0740310922442719	-0.800465278932957	0.128675813201711	0.578858351067604	2367	45	0	0	46.7	19.3111111111111	2	2
4825	chr3	124860570	124861019	0.114762607653175	0.0409395645506757	0.0738230431024997	2.11562606267919	0.0186840258944999	0.578858351067604	2371	27	0	0	14.8333333333333	9.2037037037037	2	2
3631	chr2	176989338	176989587	0.396127211063352	0.23049197451703	0.165635236546322	0.810925108726831	0.140433091917818	0.578858351067604	2378	21	0	0	40	31.0238095238095	2	2
86	chr1	1289708	1291126	0.438599587703023	0.61886001915891	-0.180260431455888	-0.598177595226804	0.140465265046626	0.578858351067604	2380	73	0	0	17.0958904109589	11.7328767123288	2	2
3159	chr2	98350985	98351257	0.425108565319722	0.305369082651492	0.11973948266823	0.572768329445503	0.0924920771792466	0.578858351067604	2392	22	0	0	59.8409090909091	44.0454545454545	2	2
21772	chr18	10414355	10414592	0.649813251845818	0.443555815561798	0.20625743628402	0.571821883863061	0.0873927585113429	0.578858351067604	2397	19	0	0	48.0263157894737	31.7368421052632	2	2
22052	chr18	72916108	72917233	0.170711617022011	0.0975447114316422	0.073166905590369	1.15996862907687	0.114679053076366	0.578858351067604	2401	77	0	0	19.3571428571429	12.1428571428571	2	2
10384	chr7	158656283	158656744	0.0894048747293088	0.00984669416734634	0.0795581805619624	2.53938231489075	0.141092760655872	0.578858351067604	2411	23	0	0	24.2173913043478	15.7173913043478	2	2
16886	chr13	113540351	113540558	0.131506796668429	0.0585337885154062	0.0729730081530229	1.48393142837301	0.0589183539863257	0.578858351067604	2412	20	0	0	21.525	13.25	2	2
22340	chr19	1004325	1005605	0.534907948619199	0.361704623898352	0.173203324720847	0.803530480020409	0.141137930674191	0.578858351067604	2412	86	0	0	37.6162790697674	24.5348837209302	2	2
12480	chr9	139069756	139070076	0.479914337239593	0.329964094495715	0.149950242743878	0.56978041526652	0.12108129617214	0.578858351067604	2414	27	0	0	55.5555555555556	45.5555555555556	2	2
654	chr1	24229116	24229537	0.341939183971693	0.202870554650334	0.139068629321359	1.20577964261664	0.141216147350042	0.578858351067604	2415	32	0	0	45.046875	27.109375	2	2
2767	chr2	39470743	39471208	0.0396847748984555	0.257158484968594	-0.217473710070138	-2.99372574221017	0.141343051457626	0.578858351067604	2419	30	0	0	34.4333333333333	17.5333333333333	2	2
15974	chr12	111748179	111748392	0.550011406020641	0.35158387598579	0.198427530034852	0.955848524422955	0.141771989305467	0.578858351067604	2441	11	0	0	22.5909090909091	12.6818181818182	2	2
11928	chr9	97807451	97807694	0.215671280096289	0.124801891369254	0.0908693887270352	0.718679229416877	0.141924231521578	0.578858351067604	2446	25	0	0	49.74	33.42	2	2
21474	chr17	78417836	78418089	0.297156756770609	0.183480080771224	0.113676675999385	0.779622785834217	0.141958925271925	0.578858351067604	2449	21	0	0	36.4761904761905	30.5238095238095	2	2
15432	chr12	41086523	41087102	0.325570180670016	0.148012444094629	0.177557736575387	1.41269811917327	0.142370581005849	0.578858351067604	2460	42	0	0	28.8928571428571	19.7380952380952	2	2
9328	chr7	28448717	28450028	0.0932250206425619	0.0153873574424535	0.0778376632001084	1.72237363808871	0.142436429519227	0.578858351067604	2462	89	0	0	24.2584269662921	16.4719101123596	2	2
23986	chr19	42440031	42440234	0.127134502923977	0.0555555555555556	0.071578947368421	1.59088886291572	0.106869338910956	0.578858351067604	2469	5	0	0	14.2	9.2	2	2
19428	chr16	34787170	34787623	0.0598796649332289	0.174980535264326	-0.115100870331097	-1.40118486725691	0.143140513826605	0.578858351067604	2494	20	0	0	25.45	18.125	2	2
14082	chr11	10324354	10324828	0.092386150000783	0.00895966128171724	0.0834264887190658	2.66138875047437	0.143382743114248	0.578858351067604	2500	35	0	0	34.8428571428571	24.1571428571429	2	2
22328	chr19	939596	939816	0.267408771496627	0.176250459840166	0.0911583116564606	0.622638239971235	0.143384911835788	0.578858351067604	2501	19	0	0	71.6315789473684	32.1315789473684	2	2
23957	chr19	41531805	41532051	0.118855237800941	0.0479319981094767	0.0709232396914641	1.63968841443631	0.0382846274838764	0.578858351067604	2508	26	0	0	33.8846153846154	19.4615384615385	2	2
14167	chr11	20690580	20691845	0.157127365377222	0.0729103640046197	0.0842170013726025	1.33327402316245	0.14402025299682	0.578858351067604	2520	134	0	0	37.4291044776119	25.7238805970149	2	2
2534	chr2	3691321	3691652	0.561521645581351	0.811982053663718	-0.250460408082367	-0.554185948224579	0.116201675546262	0.578858351067604	2525	29	0	0	64.5862068965517	48.7068965517241	2	2
6585	chr5	31193953	31194419	0.151465847804342	0.233302666129991	-0.0818368183256486	-0.89620774127367	0.144401623081729	0.578858351067604	2527	12	0	0	26.7083333333333	14.8333333333333	2	2
9155	chr7	5886993	5887483	0.387122138446286	0.568335492970281	-0.181213354523995	-0.553929168043863	0.0830594904026284	0.578858351067604	2527	29	0	0	85.8448275862069	52.1551724137931	2	2
4775	chr3	117716101	117716564	0.0521401512503974	0.122662606458656	-0.0705224552082585	-0.679202602426376	0.104377064440776	0.578858351067604	2532	31	0	0	70	43.8064516129032	2	2
22862	chr19	5799290	5799542	0.461637382225618	0.30952380952381	0.152113572701808	0.64065863756605	0.14477096361864	0.578858351067604	2537	5	0	0	9.4	5.6	2	2
23841	chr19	39281368	39283662	0.55893029617066	0.460632339928693	0.0982979562419672	0.552439246326046	0.133773339158086	0.578858351067604	2540	75	0	0	21.3333333333333	14.7733333333333	2	2
24975	chr20	26188639	26190348	0.184568454579557	0.0871695332807873	0.0973989212987693	1.49751258589252	0.144974972555585	0.578858351067604	2543	62	0	0	25.8064516129032	18.7258064516129	2	2
19355	chr16	31438892	31439682	0.110233705688251	0.183874458874459	-0.0736407531862077	-1.14948302703996	0.14505249766608	0.578858351067604	2546	11	0	0	11.0909090909091	6.86363636363636	2	2
628	chr1	22927146	22927542	0.366603780488339	0.296407554310092	0.0701962261782471	0.561751334153143	0.137749107002665	0.578858351067604	2549	29	0	0	29.5344827586207	15.2758620689655	2	2
25684	chr21	38630053	38630507	0.510135851095317	0.738242346123874	-0.228106495028556	-0.549984882978859	0.128931136801292	0.578858351067604	2557	31	0	0	58.0322580645161	38.241935483871	2	2
26572	chr22	50468455	50469353	0.127748214342083	0.208055783502212	-0.0803075691601293	-0.740804479814607	0.145432713813793	0.578858351067604	2558	28	0	0	16.7142857142857	9.53571428571429	2	2
26123	chr22	24890413	24891453	0.263635313657164	0.193721418294801	0.0699138953623634	1.23589042667577	0.0559563722381277	0.578858351067604	2564	96	0	0	37.1875	22.2395833333333	2	2
23236	chr19	13365923	13366158	0.432832850547311	0.291456788258548	0.141376062288763	0.5483127350674	0.125218817325885	0.578858351067604	2569	17	0	0	70.2058823529412	39.1764705882353	2	2
17688	chr14	105054874	105055113	0.125631313131313	0.288690476190476	-0.163059163059163	-1.11419163172203	0.145888185299895	0.578858351067604	2572	3	0	0	10.6666666666667	7.5	2	2
15611	chr12	54089212	54089413	0.127489286557623	0.0272209272209272	0.100268359336695	2.61399912149171	0.146316872038232	0.578858351067604	2580	15	0	0	19.1	9.63333333333333	2	2
13018	chr10	49674244	49674776	0.147860739192009	0.078328173374613	0.0695325658173955	1.49867722774141	0.070597983789744	0.578858351067604	2582	7	0	0	17.6428571428571	12.5714285714286	2	2
5155	chr3	183209668	183209943	0.225618483289943	0.156105639458425	0.0695128438315181	0.566940727965603	0.127231734716482	0.578858351067604	2583	27	0	0	72.3703703703704	47.1296296296296	2	2
24612	chr19	56061262	56061516	0.133370317098856	0.0638888888888889	0.0694814282099675	1.55798589846918	0.013971826803932	0.578858351067604	2587	11	0	0	14.0909090909091	7.54545454545455	2	2
17037	chr14	21539712	21540045	0.19095232253127	0.104314931714313	0.0866373908169574	0.722419092263156	0.146540171470158	0.578858351067604	2593	6	0	0	15.1666666666667	18	2	2
26052	chr22	21386494	21387000	0.381172519269946	0.23984375	0.141328769269946	0.96436527399576	0.146690265786352	0.578858351067604	2595	16	0	0	18.96875	10.34375	2	2
16059	chr12	119212111	119212393	0.124675851505765	0.206252161816846	-0.0815763103110816	-0.543559624178475	0.128155290978153	0.578858351067604	2599	29	0	0	46.2068965517241	28.6206896551724	2	2
20943	chr17	44343683	44343910	0.106242817639876	0.0370866402116402	0.0691561774282363	1.70172541550009	0.0425598127087348	0.578858351067604	2603	6	0	0	16.8333333333333	10.3333333333333	2	2
15796	chr12	75601082	75601752	0.316277205210173	0.247146331992142	0.0691308732180308	0.810431837883292	0.127836707597607	0.578858351067604	2605	31	0	0	26.5645161290323	17.4677419354839	2	2
7483	chr5	178016559	178017670	0.202757959078548	0.133892773610074	0.0688651854684742	0.780991906716081	0.126068435652635	0.578858351067604	2615	33	0	0	39.1969696969697	23.1818181818182	2	2
1828	chr1	159158229	159158498	0.110261685133435	0.0415198519335682	0.0687418331998663	1.38828403258002	0.0102816256780276	0.578858351067604	2629	16	0	0	50.75	29.375	2	2
22085	chr18	75998675	75999123	0.3818523285439	0.476594092325516	-0.0947417637816168	-0.646169886123898	0.147581281303034	0.578858351067604	2632	18	0	0	23.6666666666667	12.5	2	2
19353	chr16	31342453	31343140	0.269658151170587	0.168119480422112	0.101538670748475	0.928986062170177	0.147586998837053	0.578858351067604	2633	15	0	0	29.2333333333333	15.8333333333333	2	2
5603	chr4	7593370	7593586	0.61218224686052	0.425506744991198	0.186675501869322	0.558532524602602	0.147784140058473	0.578858351067604	2637	19	0	0	18.7631578947368	16.5263157894737	2	2
6791	chr5	76476046	76476692	0.13596324232471	0.0674751378088482	0.0684881045158618	1.47774044003228	0.07842668739535	0.578858351067604	2640	26	0	0	22.9423076923077	16.5192307692308	2	2
22305	chr19	843469	844085	0.109859366016102	0.0414965986394558	0.0683627673766464	1.43667557273816	0.0262238953681049	0.578858351067604	2647	21	0	0	18.5952380952381	7.92857142857143	2	2
2841	chr2	52856695	52857124	0.584626184012814	0.413317981446783	0.171308202566031	0.615303647803293	0.148415367970214	0.578858351067604	2660	37	0	0	31.472972972973	22.1351351351351	2	2
14189	chr11	30040073	30040294	0.427540880747156	0.220867137610594	0.206673743136563	0.94480428070965	0.148534230235388	0.578858351067604	2663	12	0	0	49.7083333333333	29.0416666666667	2	2
236	chr1	2990031	2990718	0.236031729114964	0.167919795178502	0.0681119339364618	1.26194666604378	0.0916927510179793	0.578858351067604	2665	38	0	0	27.2236842105263	12.5657894736842	2	2
26413	chr22	43505952	43506167	0.100993683650884	0.0330411010558069	0.0679525825950775	0.969612600125433	0.0452842748143042	0.578858351067604	2672	3	0	0	22.6666666666667	14.1666666666667	2	2
16894	chr13	113656117	113656379	0.358813540272101	0.221819030647763	0.136994509624337	0.90141546306046	0.149047418621572	0.578858351067604	2686	22	0	0	22.8181818181818	15.5227272727273	2	2
1164	chr1	55505061	55506015	0.277439290199445	0.189944977497811	0.087494312701634	0.83072271841083	0.149272062734251	0.578858351067604	2694	86	0	0	42.5755813953488	28.9709302325581	2	2
24478	chr19	52901307	52901527	0.148116250997649	0.0807604233341033	0.0673558276635455	0.963732435630885	0.105824621986325	0.578858351067604	2699	15	0	0	97.3333333333333	59.3	2	2
3473	chr2	139537693	139538650	0.209669686929392	0.142369132363404	0.0673005545659873	1.01592898603832	0.122434820511273	0.578858351067604	2701	34	0	0	28.7941176470588	20.3676470588235	2	2
12389	chr9	136399368	136400274	0.249759087963007	0.168690985058371	0.0810681029046357	1.02270950416121	0.149390908229597	0.578858351067604	2704	60	0	0	26.9083333333333	16.9416666666667	2	2
6101	chr4	134069163	134070442	0.125521716858943	0.0583571439716964	0.0671645728872464	0.954430080280993	0.0615671841933182	0.578858351067604	2707	84	0	0	57.2619047619048	40.9761904761905	2	2
18671	chr16	798172	798510	0.734534275400644	0.51564319518865	0.218891080211994	0.531021702792782	0.147655503646171	0.578858351067604	2707	11	0	0	18.4090909090909	10.9545454545455	2	2
8023	chr6	35149972	35150391	0.414019895245645	0.308300624814947	0.105719270430698	0.57149302686598	0.149704915620585	0.578858351067604	2715	9	0	0	53.6111111111111	35.6666666666667	2	2
17176	chr14	38091470	38092176	0.264276193244903	0.189682182320619	0.0745940109242841	0.688183990837626	0.149811130040274	0.578858351067604	2720	75	0	0	27.2866666666667	19.3266666666667	2	2
24784	chr20	1165366	1166332	0.143157412026275	0.076243894993895	0.0669135170323804	1.16000539692693	0.140595533671998	0.578858351067604	2725	14	0	0	16.2857142857143	10.6071428571429	2	2
8103	chr6	41604584	41606663	0.0471762248760232	0.155445454054396	-0.108269229178373	-1.32707930497173	0.150145490740994	0.578858351067604	2731	93	0	0	27.2849462365591	16.5215053763441	2	2
7688	chr6	10881847	10882051	0.3679784024496	0.528701435360094	-0.160723032910494	-0.526929635438977	0.13365670835651	0.578858351067604	2734	20	0	0	30.375	18.7	2	2
13300	chr10	98479726	98480487	0.137146660819927	0.0703775576668513	0.0667691031530757	1.42077711850408	0.149393638666629	0.578858351067604	2735	25	0	0	37.88	21.1	2	2
2589	chr2	11101032	11101488	0.567216099512859	0.403866211801935	0.163349887710924	0.526498935909496	0.109814720063337	0.578858351067604	2741	30	0	0	38.0166666666667	25.55	2	2
17586	chr14	101012841	101013117	0.0922563386102719	0.0255430907813851	0.0667132478288868	1.66047150074306	0.0760012442786184	0.578858351067604	2743	26	0	0	19.4615384615385	15.2692307692308	2	2
6035	chr4	114682070	114682886	0.108862470889666	0.0421798499588137	0.0666826209308518	1.26892653442326	0.106838447576866	0.578858351067604	2746	50	0	0	42.46	32.49	2	2
11629	chr9	35675649	35676375	0.199127532620659	0.132556619701377	0.0665709129192811	1.35149566158645	0.0391876639942204	0.578858351067604	2755	36	0	0	45.6805555555556	26.875	2	2
15150	chr11	132934060	132934291	0.105632526096862	0.0390872957216235	0.0665452303752387	1.56074026159365	0.0369956972656301	0.578858351067604	2756	16	0	0	31.9375	19.25	2	2
13616	chr10	128993506	128995167	0.37657394057455	0.266647507612074	0.109926432962476	0.57827613740192	0.150726462507525	0.578858351067604	2758	41	0	0	22.6219512195122	11.6463414634146	2	2
22307	chr19	847899	848129	0.175184550751415	0.108808750773036	0.0663757999783789	1.0696976611057	0.101919859158118	0.578858351067604	2764	14	0	0	20.1785714285714	10.5	2	2
25461	chr20	62046270	62046583	0.542824543848123	0.373152941638494	0.169671602209629	0.523816672819378	0.0758835298411235	0.578858351067604	2768	9	0	0	20.3333333333333	14.1666666666667	2	2
7467	chr5	177412535	177412753	0.483516483516483	0.333333333333333	0.15018315018315	0.523488340118815	0.0752568041631423	0.578858351067604	2772	1	0	0	10	7.5	2	2
17115	chr14	27066314	27066578	0.0164817821067821	0.0827109202931571	-0.066229138186375	-1.42610502824448	0.0495205373789971	0.578858351067604	2774	8	0	0	22.0625	12.0625	2	2
15498	chr12	49485767	49485977	0.125948669350271	0.0597838566865662	0.0661648126637051	1.25574597886706	0.0918719223020765	0.578858351067604	2777	14	0	0	44.8928571428571	28.9642857142857	2	2
22235	chr19	422148	422629	0.447340918114582	0.272414274892557	0.174926643222025	0.711287764639641	0.151355309342939	0.578858351067604	2779	35	0	0	38.4	25.7	2	2
11405	chr8	145697880	145698784	0.0389095812416734	0.105019623917709	-0.066110042676036	-1.39590507737076	0.131474699769912	0.578858351067604	2783	49	0	0	18.8163265306122	11.8163265306122	2	2
10510	chr8	2075453	2075821	0.0143875605567889	0.0904045365388238	-0.0760169759820349	-1.69366113813272	0.151680189177375	0.578858351067604	2792	37	0	0	65.5	34.5405405405405	2	2
4450	chr3	47459615	47460027	0.827082285905815	0.892732884399551	-0.0656505984937357	-0.634839938816994	0.0634919110283125	0.578858351067604	2801	9	0	0	12.9444444444444	9.61111111111111	2	2
9249	chr7	22704824	22705421	0.53186348781937	0.763888888888889	-0.232025401069519	-0.551579767488448	0.152287852623349	0.578858351067604	2814	5	0	0	12.3	6.4	2	2
4956	chr3	137489595	137491004	0.22266994805951	0.114993673176553	0.107676274882957	2.19800082212147	0.15248016002159	0.578858351067604	2818	86	0	0	59.6511627906977	34.1918604651163	2	2
3649	chr2	177355072	177355525	0.700201981433137	0.485134039850537	0.2150679415826	0.51904448635742	0.118153346599041	0.578858351067604	2819	23	0	0	25.0652173913043	23.8913043478261	2	2
9421	chr7	44153158	44153501	0.300781199680828	0.185528149230266	0.115253050450562	0.678552996128791	0.152542381487744	0.578858351067604	2823	31	0	0	86.3387096774194	49.1129032258064	2	2
11469	chr9	4117826	4118594	0.613124292023248	0.799453724426495	-0.186329432403247	-0.518273322515142	0.0983157679068546	0.578858351067604	2824	54	0	0	44.7685185185185	26.8518518518519	2	2
12363	chr9	135645442	135646092	0.168826185781297	0.103554712813561	0.0652714729677354	1.08596514714647	0.111524876791988	0.578858351067604	2826	42	0	0	31.7619047619048	20.6071428571429	2	2
11237	chr8	143530646	143530872	0.140185423434729	0.0749317555681907	0.0652536678665381	1.23566678657354	0.129388316156593	0.578858351067604	2827	13	0	0	18.5769230769231	9.88461538461539	2	2
9620	chr7	70596229	70598382	0.176848653449196	0.0966553527945961	0.0801933006545995	1.0805015635365	0.152756793566029	0.578858351067604	2830	201	0	0	25.7512437810945	17.0547263681592	2	2
10504	chr8	1949246	1951390	0.468377959447867	0.361563402508212	0.106814556939656	0.664180930519188	0.152884432594246	0.578858351067604	2836	168	0	0	20.8630952380952	14.2886904761905	2	2
22659	chr19	3369478	3369913	0.388500257346202	0.276217587152235	0.112282670193966	0.626884841908438	0.152885806903756	0.578858351067604	2837	33	0	0	41.0454545454545	24.1060606060606	2	2
4141	chr2	242844584	242844944	0.749951353216581	0.552716875405951	0.19723447781063	0.516771008485446	0.106908892276539	0.578858351067604	2838	21	0	0	21.6190476190476	11.5952380952381	2	2
22056	chr18	73167403	73167920	0.381698476010504	0.227174263796906	0.154524212213597	0.724228374935569	0.152955095519057	0.578858351067604	2838	45	0	0	21.0444444444444	19.4	2	2
5536	chr4	3685223	3685539	0.549848765152038	0.387383506332615	0.162465258819423	0.516384455076122	0.107638572915574	0.578858351067604	2844	7	0	0	43.8571428571429	23.5714285714286	2	2
22245	chr19	468707	468950	0.315134040844735	0.173351682089058	0.141782358755676	0.810767912344445	0.153215327071408	0.578858351067604	2848	17	0	0	86.2058823529412	42.0294117647059	2	2
16177	chr12	124873242	124874008	0.110334646128209	0.0453847539492593	0.0649498921789499	1.44818251807005	0.121657711134895	0.578858351067604	2854	44	0	0	16.4090909090909	11.2613636363636	2	2
6463	chr5	1416793	1417004	0.435634051502661	0.279884580282457	0.155749471220204	0.623663917645665	0.153448944658224	0.578858351067604	2857	16	0	0	338.28125	214.3125	2	2
14960	chr11	111807608	111808203	0.0921709700555854	0.333495765169973	-0.241324795114388	-1.97712923274011	0.153470420096237	0.578858351067604	2858	13	0	0	17.7692307692308	9.92307692307692	2	2
8240	chr6	66497676	66498033	0.110911092026677	0.365371396420646	-0.25446030439397	-1.65577878460843	0.153537512217291	0.578858351067604	2864	34	0	0	42.0294117647059	26.5147058823529	2	2
19764	chr16	84002270	84002860	0.32317467538855	0.241132478632479	0.0820421967560714	1.05001090145444	0.153705633380732	0.578858351067604	2876	8	0	0	17.875	10.8125	2	2
2250	chr1	226127113	226127695	0.294357539001171	0.226197912822824	0.0681596261783469	0.550054813406051	0.153898822971305	0.578858351067604	2890	27	0	0	43.4814814814815	33.7592592592593	2	2
22234	chr19	418899	419191	0.573885458972181	0.375984192627736	0.197901266344445	0.7253826812588	0.153901364469068	0.578858351067604	2891	22	0	0	19.9318181818182	14.9545454545455	2	2
7279	chr5	153855191	153856128	0.49286876115172	0.312397313403908	0.180471447747812	0.782067398622735	0.154085645091415	0.578858351067604	2895	66	0	0	37.3333333333333	23.9545454545455	2	2
12589	chr9	140040092	140040698	0.129949573699126	0.0658016274087291	0.0641479462903968	0.99318102125384	0.126646571890615	0.578858351067604	2906	41	0	0	32.609756097561	17.4634146341463	2	2
25735	chr21	43989949	43990199	0.913063714926385	0.84903448222734	0.0640292326990454	0.54355956231576	0.106585539535753	0.578858351067604	2911	11	0	0	52.5909090909091	22	2	2
13751	chr10	134973511	134974311	0.191896702834203	0.100865974303474	0.0910307285307285	0.512263155818925	0.154565259172845	0.578858351067604	2915	12	0	0	12.1666666666667	11.6666666666667	2	2
15537	chr12	51236634	51236924	0.220536642458925	0.107714009559384	0.11282263289954	1.03414250503001	0.15488335887404	0.578858351067604	2926	27	0	0	38.1111111111111	24.7592592592593	2	2
18639	chr16	633868	634143	0.36628404460526	0.21576684484676	0.150517199758501	0.855641828355582	0.155079371960162	0.578858351067604	2932	16	0	0	18.375	13.65625	2	2
148	chr1	1897582	1897786	0.566786008231665	0.428340390053752	0.138445618177913	0.506434689379629	0.139163554898984	0.578858351067604	2942	8	0	0	29.125	25.4375	2	2
7380	chr5	172672312	172672971	0.234574920310599	0.130402579790988	0.104172340519611	0.987097604602333	0.15531660795404	0.578858351067604	2942	45	0	0	60.0333333333333	39.4888888888889	2	2
6696	chr5	59189047	59189894	0.0755347712953297	0.174784492256353	-0.0992497209610237	-1.43058520251233	0.155382663344934	0.578858351067604	2947	64	0	0	22.484375	13.703125	2	2
13566	chr10	123922851	123923542	0.499743672721614	0.703887277845611	-0.204143605123997	-0.503847123142264	0.104108441824661	0.578858351067604	2963	18	0	0	9.61111111111111	10.3333333333333	2	2
5985	chr4	103940669	103940951	0.0083882793574694	0.125826152758454	-0.117437873400984	-3.03559141322032	0.15583106882304	0.578858351067604	2967	31	0	0	46.6612903225806	27.3225806451613	2	2
23416	chr19	17942062	17942567	0.248386817921521	0.181641480987195	0.0667453369343259	0.503602684920591	0.122261035391561	0.578858351067604	2967	31	0	0	44.2903225806452	30.741935483871	2	2
5380	chr4	980604	981248	0.160246772400563	0.097592264707602	0.0626545076929614	0.529763502920378	0.137455402853656	0.578858351067604	2970	16	0	0	35.8125	22.46875	2	2
23180	chr19	12831794	12832225	0.189944409235093	0.394467106967107	-0.204522697732014	-1.43136072025873	0.155891054645791	0.578858351067604	2970	9	0	0	14.3888888888889	10.5	2	2
12299	chr9	132482399	132482638	0.465131814709384	0.399273046639757	0.0658587680696271	0.50564464004459	0.156088869004681	0.578858351067604	2977	20	0	0	38.2	19.725	2	2
24852	chr20	4129483	4130412	0.120970632645881	0.183422518839185	-0.0624518861933049	-0.783121301293343	0.100550143887645	0.578858351067604	2982	9	0	0	20.7777777777778	13.1111111111111	2	2
9388	chr7	39015544	39015929	0.0665353996447638	0.290488204091838	-0.223952804447074	-2.10251605088915	0.156384165458381	0.578858351067604	2985	36	0	0	43.5972222222222	27.625	2	2
20734	chr17	37331426	37331629	0.111131288300991	0.173415861893702	-0.0622845735927106	-0.785829456613191	0.105146181539335	0.578858351067604	2985	13	0	0	59.2692307692308	30.3076923076923	2	2
3491	chr2	151341743	151343191	0.0913303355825113	0.0290577632573504	0.0622725723251608	1.42990540333043	0.119540920768051	0.578858351067604	2986	94	0	0	55.5744680851064	33.4308510638298	2	2
14600	chr11	66102025	66102279	0.530253674896532	0.733313710099424	-0.203060035202892	-0.501179404290824	0.142286708847303	0.578858351067604	2990	7	0	0	16	9.71428571428571	2	2
10545	chr8	8580552	8581214	0.436149897837029	0.276161840279609	0.15998805755742	0.804450322095398	0.15661281332894	0.578858351067604	2996	43	0	0	22.906976744186	15.2441860465116	2	2
21514	chr17	79102749	79102970	0.385207616457616	0.323131189797856	0.06207642665976	0.6755646242197	0.137027509652566	0.578858351067604	3002	9	0	0	11.1111111111111	9.5	2	2
24571	chr19	55673461	55673663	0.440460894071086	0.270243377787053	0.170217516284033	1.00900354172693	0.157110206801386	0.578858351067604	3016	21	0	0	20.4285714285714	11.6904761904762	2	2
11574	chr9	32955652	32956278	0.0413533930841716	0.103135022124792	-0.0617816290406204	-1.52717771516965	0.115663997292195	0.578858351067604	3018	23	0	0	18.0652173913043	11.7173913043478	2	2
9985	chr7	121940007	121940648	0.369454450592061	0.227726137512417	0.141728313079644	0.743334412138681	0.157146636288335	0.578858351067604	3020	53	0	0	47.2641509433962	34.9339622641509	2	2
17773	chr14	106066401	106067202	0.609210832922566	0.3571800659658	0.252030766956767	0.784195404686214	0.157204558539698	0.578858351067604	3022	47	0	0	51.2872340425532	14.063829787234	2	2
5354	chr4	798539	798984	0.329855476739552	0.508437772545958	-0.178582295806406	-0.738952838528924	0.157280752083626	0.578858351067604	3024	42	0	0	30.3095238095238	16.297619047619	2	2
17670	chr14	104621867	104622149	0.194304388422035	0.0660141941391941	0.128290194282841	1.52226234418629	0.157330262435686	0.578858351067604	3025	4	0	0	17.125	9.25	2	2
666	chr1	25228497	25229132	0.641964161150887	0.488921064755441	0.153043096395446	0.498016871581669	0.137102838291187	0.578858351067604	3027	25	0	0	18.36	15.64	2	2
7462	chr5	177366539	177366973	0.625210430021811	0.372652347652348	0.252558082369463	0.785636868663509	0.157669918463569	0.578858351067604	3038	13	0	0	15.3461538461538	9.42307692307692	2	2
14689	chr11	68451360	68452846	0.408773526205453	0.347362871084938	0.0614106551205147	1.01178358635369	0.0845930033956434	0.578858351067604	3038	58	0	0	25.1551724137931	15.0948275862069	2	2
1697	chr1	152084995	152085215	0.214065797410016	0.150196916804665	0.063868880605351	0.730456932847603	0.157826106811956	0.578858351067604	3044	19	0	0	152.763157894737	91.5789473684211	2	2
19908	chr16	88459516	88459739	0.0732305078739673	0.134572197661696	-0.0613416897877289	-0.76563120727205	0.0601882126369974	0.578858351067604	3044	16	0	0	23.53125	15.71875	2	2
4739	chr3	105088073	105088339	0.313803563303844	0.480373064025319	-0.166569500721475	-0.631549875233484	0.157915268345101	0.578858351067604	3046	24	0	0	78.6875	43.0833333333333	2	2
3462	chr2	135475699	135476993	0.122343536874131	0.0610137229559303	0.0613298139182009	1.32755829372365	0.0973485828635251	0.578858351067604	3047	56	0	0	31.0446428571429	21.4017857142857	2	2
15573	chr12	52695728	52696004	0.525626700567532	0.337597754410108	0.188028946157423	0.710519751228325	0.158149357461165	0.578858351067604	3051	18	0	0	49.7777777777778	34.6388888888889	2	2
9084	chr7	4764685	4765252	0.164679050297497	0.0723399542950907	0.0923390960024061	1.29351260207079	0.158178727736952	0.578858351067604	3053	42	0	0	59.6785714285714	32.9523809523809	2	2
17082	chr14	24457865	24458100	0.0730646696638796	0.0118208741830065	0.061243795480873	2.30062425137247	0.0699145479993944	0.578858351067604	3053	16	0	0	24.71875	11.375	2	2
21542	chr17	79430501	79431137	0.577495332659991	0.404350099418985	0.173145233241007	0.494951422195014	0.146135836147677	0.578858351067604	3057	25	0	0	15.62	11.18	2	2
18513	chr15	93615623	93617185	0.577648985951624	0.454717138420034	0.12293184753159	0.494667839055828	0.134765607065567	0.578858351067604	3060	63	0	0	41.484126984127	26.9444444444444	2	2
23187	chr19	12876890	12877108	0.395382395382395	0.9	-0.504617604617605	-1.37417022105098	0.159293199215985	0.578858351067604	3099	3	0	0	10.8333333333333	5.33333333333333	2	2
16900	chr13	113684526	113684991	0.329224172725882	0.235645081270944	0.0935790914549375	0.490770259959292	0.144411053224797	0.578858351067604	3101	46	0	0	82.0760869565217	52.0978260869565	2	2
20521	chr17	21355955	21356418	0.113553293229268	0.0531230732995413	0.0604302199297264	0.999710652517269	0.152712590899097	0.578858351067604	3108	38	0	0	135.328947368421	83.7368421052632	2	2
17062	chr14	23479311	23479532	0.0603864734299517	0	0.0603864734299517	1.85449610735782	0.00321100706358387	0.578858351067604	3112	2	0	0	22.25	8.75	2	2
24090	chr19	45720769	45721077	0.214397732769424	0.142962712168852	0.0714350206005721	0.908283276069779	0.159764593522279	0.578858351067604	3120	26	0	0	39.75	18.8269230769231	2	2
14117	chr11	16632509	16632725	0.648445732683591	0.488325940707642	0.160119791975948	0.487986385321578	0.155343474356006	0.578858351067604	3129	21	0	0	47.8095238095238	30.2857142857143	2	2
23239	chr19	13616753	13617267	0.526174760633667	0.362968108662372	0.163206651971295	0.560657639181962	0.159949172627413	0.578858351067604	3129	14	0	0	23.6071428571429	17.6071428571429	2	2
4054	chr2	240981402	240981865	0.913855646714544	0.660949332230163	0.252906314484382	0.487511016478893	0.0511834623970252	0.578858351067604	3134	8	0	0	38.5	40.125	2	2
14403	chr11	61519742	61519972	0.119780523900151	0.0598411035334746	0.0599394203666765	1.39349145916113	0.0131244298774487	0.578858351067604	3147	8	0	0	35.8125	18.75	2	2
18724	chr16	1115828	1116468	0.241716217373026	0.122671331895994	0.119044885477032	1.25050422922454	0.16063827162599	0.578858351067604	3161	31	0	0	31.2096774193548	16.9677419354839	2	2
14006	chr11	2949789	2951756	0.0967230342618175	0.0370319582269371	0.0596910760348804	1.4340630281936	0.0764220516172795	0.578858351067604	3162	127	0	0	23.1181102362205	16.0826771653543	2	2
3323	chr2	121101801	121104534	0.132285807449318	0.072638889783993	0.0596469176653253	1.32779922627274	0.1307004859663	0.578858351067604	3167	54	0	0	15.1296296296296	13.2314814814815	2	2
817	chr1	32892429	32892835	0.420602734762379	0.298987352436523	0.121615382325855	0.577600333885043	0.160936479346284	0.578858351067604	3174	27	0	0	24.3333333333333	17.1666666666667	2	2
6417	chr5	1054620	1054880	0.649089837795946	0.467814864383359	0.181274973412586	0.481027637095285	0.131851961182439	0.578858351067604	3178	22	0	0	46.0681818181818	35.8863636363636	2	2
18985	chr16	4027423	4027709	0.935966109488673	0.876536589153568	0.0594295203351052	0.544404306659559	0.0595836730641522	0.578858351067604	3182	22	0	0	35.0681818181818	14.0227272727273	2	2
23325	chr19	15580383	15580863	0.157725426563695	0.0984061717356715	0.0593192548280238	1.03003937176276	0.082326138594848	0.578858351067604	3192	51	0	0	30.7549019607843	17.9411764705882	2	2
7405	chr5	175792356	175793505	0.156365659409965	0.0617778106340834	0.094587848775882	2.18435747202791	0.161246182416795	0.578858351067604	3194	95	0	0	26.5052631578947	18.7	2	2
11544	chr9	21968359	21968728	0.418412348802415	0.566698678444474	-0.148286329642059	-0.479489164235267	0.0966009789085592	0.578858351067604	3194	32	0	0	65.765625	37.921875	2	2
7414	chr5	176046144	176047641	0.391042492880011	0.30539303318618	0.0856494596938309	0.697496492438498	0.161307954058242	0.578858351067604	3197	96	0	0	48.640625	27.6979166666667	2	2
19965	chr16	88937056	88937387	0.244615428008624	0.17392450357237	0.0706909244362541	0.541433171113254	0.161816364915892	0.578858351067604	3216	19	0	0	51.4210526315789	35.4736842105263	2	2
12523	chr9	139408946	139409245	0.470349123524893	0.330831640457682	0.139517483067211	0.476202800586398	0.0878004195085672	0.578858351067604	3217	22	0	0	54.8636363636364	39.9545454545455	2	2
22959	chr19	7938333	7939779	0.145231557804806	0.0862885432665911	0.0589430145382151	0.827854892101819	0.134263091342561	0.578858351067604	3217	51	0	0	35.843137254902	20.156862745098	2	2
12188	chr9	129100372	129100574	0.220704231985192	0.0818181818181818	0.13888605016701	1.76923194298792	0.161908081506109	0.578858351067604	3220	9	0	0	16.1666666666667	8.44444444444444	2	2
16355	chr12	133135294	133135722	0.554347222992237	0.421446861515613	0.132900361476624	0.475846193275213	0.10142386233062	0.578858351067604	3225	29	0	0	51.3965517241379	30.3103448275862	2	2
17805	chr15	21083014	21084348	0.09486907873762	0.0359841131178827	0.0588849656197373	1.52526809737602	0.0852272332779127	0.578858351067604	3229	29	0	0	39.6206896551724	26.9655172413793	2	2
2536	chr2	3699126	3699465	0.215020901747545	0.126371490361669	0.0886494113858757	0.714036022044312	0.162486888938603	0.578858351067604	3236	27	0	0	98.962962962963	70.7037037037037	2	2
25846	chr21	46785131	46785339	0.656778056643492	0.481078082049249	0.175699974594243	0.47519401007617	0.161353628587016	0.578858351067604	3238	19	0	0	36.7894736842105	24.4736842105263	2	2
20087	chr17	185076	185296	0.44254620100301	0.61726325383712	-0.17471705283411	-0.47458337525828	0.119257552313161	0.578858351067604	3245	17	0	0	28.9705882352941	18.2058823529412	2	2
7224	chr5	145713642	145713913	0.334504794806305	0.22608134135723	0.108423453449075	0.725406055593962	0.162720249671772	0.578858351067604	3251	22	0	0	36.0454545454545	26.7272727272727	2	2
5178	chr3	184104309	184104519	0.476048597701008	0.310617759667858	0.16543083803315	0.679192995404668	0.162776274138345	0.578858351067604	3254	22	0	0	25.1363636363636	14.7272727272727	2	2
19932	chr16	88716990	88717606	0.0847197667014393	0.0262896825396825	0.0584300841617567	1.81827236792918	0.00341937319584188	0.578858351067604	3255	8	0	0	22.4375	9.3125	2	2
13182	chr10	79396096	79398495	0.254755163106857	0.152597324592675	0.102157838514183	0.861510611584358	0.16286361798625	0.578858351067604	3261	44	0	0	31.2840909090909	22.0795454545455	2	2
20979	chr17	46114574	46115059	0.138551336081345	0.0802330022918258	0.0583183337895193	1.39614712122398	0.045649174851926	0.578858351067604	3263	22	0	0	23.3181818181818	11.7045454545455	2	2
8088	chr6	40567267	40567580	0.196675838797304	0.138525450889289	0.0581503879080144	0.873444426169412	0.0946804476041065	0.578858351067604	3272	27	0	0	40	22.462962962963	2	2
10032	chr7	128555330	128556650	0.504413599185544	0.388194374968933	0.116219224216611	0.472079725945055	0.161002870881683	0.578858351067604	3272	62	0	0	58.9758064516129	33.4032258064516	2	2
17592	chr14	101200618	101200929	0.46729862619852	0.308073183046911	0.159225443151609	0.719972429656771	0.163207773687748	0.578858351067604	3274	26	0	0	49.4230769230769	35.1346153846154	2	2
9154	chr7	5862831	5863066	0.100784885899183	0.0428224446157322	0.057962441283451	1.09023141315103	0.0788843687319894	0.578858351067604	3289	22	0	0	36.3636363636364	20.4545454545455	2	2
1088	chr1	48190757	48190992	0.0825450466381839	0.0246913580246914	0.0578536886134925	2.11169494296234	0.060375423725626	0.578858351067604	3292	9	0	0	12.1666666666667	8.05555555555556	2	2
21610	chr17	80055180	80057276	0.127777713851005	0.185564909929129	-0.057787196078124	-0.49053314061277	0.147787289671391	0.578858351067604	3300	28	0	0	16.1428571428571	12.2321428571429	2	2
22930	chr19	7542105	7542355	0.202967032967033	0.472380952380952	-0.269413919413919	-1.40452035910545	0.163954323264554	0.578858351067604	3309	5	0	0	9.3	5.7	2	2
3068	chr2	87088817	87089037	0.339062894350946	0.244886995416822	0.0941758989341234	0.686145668632237	0.164188967064407	0.578858351067604	3317	20	0	0	24.6	15.9	2	2
7703	chr6	13769487	13770188	0.58957256306368	0.814963045983431	-0.225390482919751	-0.467721367798051	0.154482536161031	0.578858351067604	3326	51	0	0	29.2549019607843	14.3137254901961	2	2
22723	chr19	3907690	3908398	0.329693592529036	0.153156491218051	0.176537101310985	1.19065017763835	0.164329799202432	0.578858351067604	3330	54	0	0	32.5185185185185	17.7962962962963	2	2
5497	chr4	2794495	2794875	0.402095023210745	0.473353191647284	-0.0712581684365397	-0.665777259334551	0.164361622155529	0.578858351067604	3331	10	0	0	34.75	26.25	2	2
798	chr1	32237828	32238661	0.59310433062679	0.433717174497376	0.159387156129414	0.466650819740404	0.107851664079286	0.578858351067604	3341	48	0	0	44.5729166666667	28.15625	2	2
14291	chr11	46402625	46404139	0.151549580861044	0.0945474233269772	0.0570021575340671	1.03177001068673	0.14320684321486	0.578858351067604	3346	42	0	0	27.0238095238095	18.8452380952381	2	2
10667	chr8	23145529	23146006	0.0894305518658369	0.0324709730267176	0.0569595788391193	1.87993055223304	0.114409313485044	0.578858351067604	3352	44	0	0	31.2954545454545	16.5909090909091	2	2
14612	chr11	66326640	66326840	0.473990625763555	0.29140546953047	0.182585156233086	0.876834560323499	0.164712361804295	0.578858351067604	3352	16	0	0	12.0625	9.4375	2	2
19356	chr16	31453338	31453620	0.411561705546203	0.271443897596464	0.140117807949738	0.777071620142034	0.164971054648455	0.578858351067604	3356	31	0	0	25.8387096774194	18.4516129032258	2	2
8372	chr6	100909211	100909444	0.134594701906852	0.0716996491372621	0.0628950527695898	1.16053522439986	0.165091996282497	0.578858351067604	3361	22	0	0	50.5909090909091	31.2045454545455	2	2
25666	chr21	37502378	37502826	0.158116689332364	0.101191918819628	0.0569247705127366	0.747515152285816	0.0958242906976168	0.578858351067604	3361	12	0	0	17.8333333333333	15.375	2	2
23600	chr19	30713409	30713865	0.146221340549499	0.0893165044451029	0.0569048361043963	0.761732662233085	0.0797241913946943	0.578858351067604	3362	16	0	0	25.75	18.71875	2	2
6481	chr5	1667188	1668081	0.16063550809137	0.0912744635677988	0.0693610445235715	0.464475904078678	0.0864346117674945	0.578858351067604	3364	40	0	0	22.2	17.025	2	2
1353	chr1	98510967	98511710	0.137599165587123	0.0529082172125821	0.0846909483745409	1.40484098542126	0.165269500258577	0.578858351067604	3367	50	0	0	35.31	26.71	2	2
4972	chr3	138663719	138666346	0.103967019343603	0.0471975796933644	0.0567694396502381	0.866748214502783	0.121486119063709	0.578858351067604	3373	196	0	0	36.7678571428571	23.0484693877551	2	2
15625	chr12	54378697	54380102	0.0883126915026004	0.161372386631714	-0.0730596951291133	-0.70266188221127	0.165464825022897	0.578858351067604	3374	103	0	0	47.0922330097087	29.1699029126214	2	2
13157	chr10	75407414	75407706	0.340840177456228	0.533024453288546	-0.192184275832317	-0.707567433567722	0.165482856348223	0.578858351067604	3375	23	0	0	52.8260869565217	27.7608695652174	2	2
18735	chr16	1199825	1200098	0.322400274642432	0.452179671548761	-0.129779396906329	-0.463186107732336	0.121731074508876	0.578858351067604	3380	29	0	0	64.2413793103448	37.2586206896552	2	2
13675	chr10	134120448	134122422	0.134934181344824	0.0784842038630328	0.0564499774817915	1.18242343374735	0.140580960604465	0.578858351067604	3390	95	0	0	25.6210526315789	16.9684210526316	2	2
5685	chr4	21950086	21950346	0.199016092980398	0.142640517694866	0.0563755752855321	0.804082939016984	0.150411039954825	0.578858351067604	3394	20	0	0	27.9	17.1	2	2
559	chr1	18971730	18972097	0.186235402174409	0.129938177627319	0.0562972245470906	0.906378427672361	0.0909390648197868	0.578858351067604	3402	30	0	0	53.7833333333333	32.95	2	2
21476	chr17	78442569	78442849	0.360055649017003	0.277866737359605	0.0821889116573983	0.461621241943517	0.140677133354159	0.578858351067604	3402	21	0	0	56.1428571428571	44.9761904761905	2	2
9231	chr7	19156051	19158042	0.128551105687858	0.0723567943154511	0.0561943113724065	0.915264096762721	0.116273308513818	0.578858351067604	3406	100	0	0	39.3	30.675	2	2
8077	chr6	39016308	39016998	0.163124511315734	0.107044747877766	0.0560797634379689	0.481590025878269	0.140522569701461	0.578858351067604	3412	24	0	0	47.5208333333333	27.7916666666667	2	2
9739	chr7	86974741	86975088	0.0328719133137199	0.403613891945852	-0.370741978632132	-3.3650609124492	0.166408891110302	0.578858351067604	3412	36	0	0	50.3333333333333	30.1805555555556	2	2
23929	chr19	41060059	41060565	0.109768041825974	0.0537431976716585	0.0560248441543154	1.03204985811228	0.110492962192876	0.578858351067604	3416	35	0	0	22.2714285714286	15.5714285714286	2	2
8850	chr7	341614	341824	0.66	0.486410256410256	0.173589743589744	0.459898572308699	0.108962916759697	0.578858351067604	3417	5	0	0	14.6	8.9	2	2
2494	chr2	1286394	1286642	0.583015047817679	0.365824915824916	0.217190131992764	0.744818592325482	0.166631384295722	0.578858351067604	3420	6	0	0	14.5833333333333	8	2	2
8343	chr6	99275764	99276038	0.161574021838218	0.091637946867565	0.069936074970653	0.945858591806466	0.166776615947273	0.578858351067604	3425	15	0	0	29.9333333333333	22.8	2	2
21034	chr17	47113257	47113490	0.291247949557521	0.204281148856274	0.0869668007012472	0.890342250898858	0.166826052424965	0.578858351067604	3428	17	0	0	53.2058823529412	27.5	2	2
18717	chr16	1078689	1079024	0.102954281393426	0.0472193995406808	0.0557348818527455	1.37365937783245	0.0731363120611573	0.578858351067604	3441	22	0	0	35.7954545454545	22.0681818181818	2	2
4110	chr2	242480445	242481818	0.222989719603747	0.153107639421967	0.0698820801817794	0.457010417011197	0.165018102269692	0.578858351067604	3447	74	0	0	21.6621621621622	17.5	2	2
21917	chr18	43355319	43355698	0.0745109338393071	0.217052748066704	-0.142541814227397	-1.41316333842473	0.167489791746433	0.578858351067604	3455	36	0	0	55.9305555555556	31.2222222222222	2	2
18706	chr16	1014740	1014976	0.408319367989124	0.588357788669235	-0.18003842068011	-0.455898611990138	0.0755426710308603	0.578858351067604	3465	20	0	0	55.15	29.075	2	2
11246	chr8	143614677	143614910	0.543750144586902	0.386133138526066	0.157617006060836	0.523619056026875	0.167994412134232	0.578858351067604	3478	22	0	0	51.2272727272727	28.6136363636364	2	2
17671	chr14	104625249	104625522	0.279975798119178	0.153173406894001	0.126802391225178	0.917168124118752	0.168002872533555	0.578858351067604	3479	23	0	0	63.6739130434783	43.1521739130435	2	2
19476	chr16	52579637	52580845	0.288296885644848	0.16314846752098	0.125148418123869	0.455140784593857	0.147194361896515	0.578858351067604	3482	35	0	0	19.2857142857143	14.4571428571429	2	2
20862	chr17	41832718	41833195	0.117020105747873	0.225440524673074	-0.108420418925201	-1.22417701651919	0.168360792845089	0.578858351067604	3497	62	0	0	20.1854838709677	15.508064516129	2	2
9113	chr7	5183879	5184223	0.448874109130589	0.35289980814638	0.0959743009842082	0.453750118440643	0.126208252461102	0.578858351067604	3499	21	0	0	20.3809523809524	12.3571428571429	2	2
2885	chr2	62732759	62733497	0.316272677876848	0.433942607423172	-0.117669929546324	-0.462117415041475	0.168456437955148	0.578858351067604	3504	76	0	0	32.2960526315789	20.1578947368421	2	2
22300	chr19	811905	813824	0.467772525808971	0.345204369663944	0.122568156145028	0.65402308102199	0.16847484568506	0.578858351067604	3505	86	0	0	52.7732558139535	26.0232558139535	2	2
5123	chr3	174094996	174095258	0.414911070628688	0.566226867175163	-0.151315796546474	-0.453209755158088	0.129693430397216	0.578858351067604	3507	28	0	0	56.8928571428571	34.1785714285714	2	2
22888	chr19	6230459	6230666	0.80597495938405	0.595687393414666	0.210287565969384	0.452753661526641	0.12549867889839	0.578858351067604	3512	11	0	0	11.1363636363636	8.18181818181818	2	2
3563	chr2	171671599	171671804	0.264265771352204	0.367482617577391	-0.103216846225186	-0.452657835432885	0.077513327433622	0.578858351067604	3513	16	0	0	62.34375	37.09375	2	2
6319	chr4	187985217	187985473	0.231704129512918	0.0772700055602352	0.154434123952683	1.70497689277844	0.168578365290013	0.578858351067604	3513	25	0	0	25.4	16.84	2	2
3109	chr2	95663959	95664256	0.0921844700356396	0.0376327155953155	0.0545517544403241	1.16749469728174	0.115800558301244	0.578858351067604	3515	31	0	0	45.1129032258064	24.758064516129	2	2
12435	chr9	137980464	137980852	0.289883318052719	0.185526850438405	0.104356467614313	0.61992016475869	0.168847564129724	0.578858351067604	3523	31	0	0	34.9516129032258	23.8548387096774	2	2
3841	chr2	219923670	219923911	0.138572365134865	0.192857142857143	-0.0542847777222777	1.02731288768502	0.0198368311470972	0.578858351067604	3526	4	0	0	13.5	5.75	2	2
5332	chr4	650279	651114	0.454107159716212	0.385392976837447	0.0687141828787654	0.46801991409541	0.168933463067534	0.578858351067604	3529	39	0	0	28.8076923076923	19.0512820512821	2	2
13252	chr10	92913391	92913694	0.385942265113001	0.553552515413648	-0.167610250300646	-0.489551697372866	0.16894352939628	0.578858351067604	3530	32	0	0	72.125	45.359375	2	2
22713	chr19	3820100	3820304	0.702206794499337	0.550752758044425	0.151454036454913	0.450127014174583	0.0471093446278175	0.578858351067604	3539	18	0	0	30.5833333333333	12.3888888888889	2	2
219	chr1	2559893	2561055	0.242092255814857	0.170474889402148	0.0716173664127095	0.578089825321797	0.169247729096293	0.578858351067604	3542	28	0	0	23.0892857142857	17.0178571428571	2	2
14825	chr11	76890784	76890986	0.832734645489334	0.629464893089681	0.203269752399654	0.449742432945348	0.0759164119142083	0.578858351067604	3544	9	0	0	22.6666666666667	16.3333333333333	2	2
10673	chr8	23559839	23560591	0.116682960864449	0.0625711852866118	0.0541117755778371	0.838599702525967	0.160716013155481	0.578858351067604	3546	77	0	0	33.3116883116883	23.1103896103896	2	2
22837	chr19	5290404	5290605	0.566011304571804	0.412855339105339	0.153155965466465	0.450682384145325	0.169475948365206	0.578858351067604	3552	10	0	0	20.05	10.75	2	2
1631	chr1	149399899	149400518	0.148439321095571	0.0240947420634921	0.124344579032079	2.69119887513429	0.169482602588071	0.578858351067604	3553	16	0	0	13.78125	10.09375	2	2
26460	chr22	46366727	46368726	0.472823763534222	0.308498727986155	0.164325035548067	0.941270472730074	0.169566400620112	0.578858351067604	3555	101	0	0	20.7623762376238	12.490099009901	2	2
18103	chr15	53096015	53096482	0.179804628929131	0.125907127225283	0.0538975017038484	0.698846782575528	0.154132449178699	0.578858351067604	3556	26	0	0	27.8653846153846	22.25	2	2
9639	chr7	72838384	72838815	0.312472705602674	0.2102147174725	0.102257988130175	0.587755915911753	0.16959640316715	0.578858351067604	3559	30	0	0	34.3666666666667	26.6333333333333	2	2
11409	chr8	145730391	145732205	0.554821323433682	0.419499593446021	0.135321729987661	0.447908209450106	0.168244466487048	0.578858351067604	3561	117	0	0	41.5213675213675	24.9957264957265	2	2
13529	chr10	118927022	118928132	0.334631851427707	0.280847899367069	0.0537839520606379	0.536029762594488	0.157369066529442	0.578858351067604	3563	63	0	0	45.5	25.8412698412698	2	2
14292	chr11	46406905	46407441	0.617470288840232	0.453051309650618	0.164418979189614	0.447805226713936	0.125952257749403	0.578858351067604	3563	41	0	0	79.2682926829268	51.9390243902439	2	2
14264	chr11	44978616	44979030	0.139405409911759	0.197379147658645	-0.0579737377468865	-0.447604981798682	0.132293432437302	0.578858351067604	3565	27	0	0	16.1111111111111	12.1296296296296	2	2
2394	chr1	241587602	241587883	0.0277408938180775	0.081454095654947	-0.0537132018368695	-1.35807822378284	0.0818011302969577	0.578858351067604	3566	26	0	0	17.6923076923077	15.9615384615385	2	2
3425	chr2	131797363	131798088	0.590171907509525	0.440094461375488	0.150077446134037	0.447256163075977	0.139609942709445	0.578858351067604	3569	79	0	0	39.8670886075949	28.0189873417722	2	2
9931	chr7	104624338	104624848	0.249384187419115	0.11360774564564	0.135776441773475	1.07845770433861	0.170042490619492	0.578858351067604	3576	45	0	0	66.8	49.2444444444444	2	2
13582	chr10	125425496	125426642	0.276034042841314	0.191879281079049	0.0841547617622656	0.515871448673763	0.170170245205876	0.578858351067604	3584	78	0	0	35.1217948717949	22.0897435897436	2	2
21916	chr18	42643706	42643937	0.538472525434209	0.401320049782192	0.137152475652017	0.445791620467827	0.159912996447673	0.578858351067604	3584	17	0	0	36.0294117647059	27.3235294117647	2	2
14016	chr11	3253769	3254066	0.290356567055228	0.192290038700085	0.0980665283551424	0.555159174032982	0.170201194074087	0.578858351067604	3588	24	0	0	69.3125	42.8958333333333	2	2
12116	chr9	123605044	123605585	0.0651683591480593	0.0117638001219271	0.0534045590261322	1.58538664921789	0.0330758525126403	0.578858351067604	3592	51	0	0	57.4901960784314	40.9803921568627	2	2
461	chr1	13910138	13910868	0.265844590646502	0.160526109947452	0.10531848069905	0.769009443599027	0.170362479423684	0.578858351067604	3595	56	0	0	48.2232142857143	26.9375	2	2
3779	chr2	210073774	210074294	0.664545499151757	0.414402718037643	0.250142781114114	0.699854524265104	0.170652411443761	0.578858351067604	3605	34	0	0	16.4117647058824	12.6029411764706	2	2
8719	chr6	167507435	167507730	0.292270433022384	0.156062131695069	0.136208301327315	0.974673647770186	0.170868156756931	0.578858351067604	3610	21	0	0	53.7619047619048	31.547619047619	2	2
12546	chr9	139634063	139634281	0.364302840676045	0.172035847578857	0.192266993097188	1.03690417581257	0.170956137520892	0.578858351067604	3617	19	0	0	26.3947368421053	19.1578947368421	2	2
19832	chr16	86546360	86546632	0.19656972418897	0.256397571600535	-0.0598278474115645	-0.442807772753617	0.111263510685798	0.578858351067604	3618	17	0	0	72.8823529411765	44	2	2
25755	chr21	44592183	44592384	0.521360050991499	0.375981752578779	0.145378298412721	0.44130539437136	0.0773031063345215	0.578858351067604	3629	17	0	0	31.7058823529412	21.5	2	2
8257	chr6	73867585	73867934	0.155567405593017	0.102820933235269	0.0527464723577477	1.08917948184237	0.0477492776250071	0.578858351067604	3632	19	0	0	49.5263157894737	26.3421052631579	2	2
12136	chr9	124888950	124889382	0.0899627147467789	0.0344407106415974	0.0555220041051815	1.34391936984331	0.171310252942298	0.578858351067604	3637	42	0	0	24.452380952381	16.5357142857143	2	2
9592	chr7	65509075	65509594	0.093517422514382	0.0408661835196053	0.0526512389947767	1.18958763973907	0.114833300091684	0.578858351067604	3641	34	0	0	50.6029411764706	29.7647058823529	2	2
7069	chr5	138727711	138730911	0.287755838862062	0.138928756495598	0.148827082366464	1.01716562773767	0.171492843834708	0.578858351067604	3642	235	0	0	31.0808510638298	21.9510638297872	2	2
5097	chr3	169386269	169387187	0.215882674882586	0.0173677228359483	0.198514952046638	3.21842176386716	0.17152289590202	0.578858351067604	3645	80	0	0	64.83125	42.45	2	2
154	chr1	1960943	1961148	0.646716680025709	0.487406708227404	0.159309971798305	0.439201375844197	0.0719092350071558	0.578858351067604	3648	15	0	0	81.2666666666667	43.6666666666667	2	2
4932	chr3	133646095	133646650	0.119375266236237	0.0669111302464548	0.0524641359897826	0.645221537585918	0.125073109925238	0.578858351067604	3652	19	0	0	38.8684210526316	24.3421052631579	2	2
6962	chr5	126409007	126409327	0.283234199031573	0.0248465543947414	0.258387644636832	3.28544128246205	0.171632176952588	0.578858351067604	3652	37	0	0	34.6351351351351	24.1351351351351	2	2
2812	chr2	45538072	45538318	0.728370747831957	0.963292855020796	-0.234922107188839	-0.438791179988591	0.0439420521523689	0.578858351067604	3653	8	0	0	25	13.25	2	2
1410	chr1	110453144	110453889	0.0620249966071139	0.00962313394725191	0.052401862659862	2.11276315440424	0.107552519847313	0.578858351067604	3654	43	0	0	23.906976744186	18.6395348837209	2	2
6488	chr5	1746370	1747050	0.505516562059834	0.398008434466768	0.107508127593066	0.45166719267897	0.171773680631456	0.578858351067604	3654	36	0	0	14.7361111111111	8.75	2	2
13936	chr11	1466305	1467210	0.454734598973584	0.265809687007516	0.188924911966068	0.762409937364479	0.171784639552657	0.578858351067604	3655	72	0	0	36.2916666666667	28.5069444444444	2	2
19742	chr16	79623492	79623957	0.103778927493419	0.0514241367606752	0.0523547907327437	0.761349614569687	0.0437951126927438	0.578858351067604	3658	26	0	0	17.7884615384615	9.75	2	2
23616	chr19	33182610	33183562	0.391577536576302	0.581329972256306	-0.189752435680004	-0.63900708840971	0.171834792660577	0.578858351067604	3661	73	0	0	34.0684931506849	19.8356164383562	2	2
1881	chr1	165086757	165087026	0.124226595379987	0.071908988039494	0.0523176073404929	0.757000071637055	0.166843239450078	0.578858351067604	3663	28	0	0	64.0892857142857	41.2678571428571	2	2
15723	chr12	58021295	58022037	0.197691119997879	0.145480610302473	0.0522105096954056	0.707718679685072	0.0987351305601828	0.578858351067604	3667	64	0	0	26.984375	14.796875	2	2
18316	chr15	76030565	76031664	0.0829014934886866	0.0308277844033658	0.0520737090853208	1.36737144004445	0.078050916614707	0.578858351067604	3676	43	0	0	26.1511627906977	15.4651162790698	2	2
11302	chr8	144659746	144660635	0.229310155248863	0.0333829954096792	0.195927159839184	3.35017732522109	0.172321175381015	0.578858351067604	3678	57	0	0	15.7894736842105	14.5964912280702	2	2
3453	chr2	133175161	133175444	0.639622912775946	0.843747825294228	-0.204124912518282	-0.437318852354004	0.0729598075432545	0.578858351067604	3679	21	0	0	58.2619047619048	30	2	2
9501	chr7	56183578	56184165	0.095368940962944	0.0433864138190116	0.0519825271439324	1.26029397951785	0.138451658841866	0.578858351067604	3685	61	0	0	36.9180327868852	21.1393442622951	2	2
24675	chr19	57741956	57742457	0.484930328953701	0.626484037995305	-0.141553709041604	-0.436949911061072	0.138556937068933	0.578858351067604	3685	40	0	0	51.7375	23.7875	2	2
301	chr1	4771653	4772545	0.540246708943067	0.488268471263233	0.0519782376798346	0.621425784686277	0.150077811764586	0.578858351067604	3686	35	0	0	27.5714285714286	17.4857142857143	2	2
7696	chr6	13014974	13015203	0.0661236131539787	0.117973701051285	-0.0518500878973059	-0.645479941086564	0.168867807758971	0.578858351067604	3697	20	0	0	41.05	27.65	2	2
23806	chr19	38700334	38700577	0.181361801744411	0.129554376610857	0.0518074251335541	0.893753594155696	0.0984258584272913	0.578858351067604	3700	15	0	0	52	28.4666666666667	2	2
22716	chr19	3825121	3825516	0.638400421046407	0.486980866320796	0.151419554725611	0.445083072520988	0.17310627158034	0.578858351067604	3708	27	0	0	33.9814814814815	21.2222222222222	2	2
12514	chr9	139395021	139395287	0.905945038661829	0.617287498490404	0.288657540171425	0.554003946566928	0.173380697924727	0.578858351067604	3717	23	0	0	28.7173913043478	20.2173913043478	2	2
6383	chr5	506292	506527	0.544470743702815	0.404651729591239	0.139819014111576	0.491852079314544	0.173570271409164	0.578858351067604	3723	19	0	0	32.6052631578947	22.8157894736842	2	2
25941	chr22	17516914	17518500	0.205221910384969	0.153638192146847	0.0515837182381217	0.459551846606424	0.142105237179708	0.578858351067604	3723	55	0	0	21.1090909090909	11.4090909090909	2	2
2810	chr2	45240373	45241579	0.31295211007707	0.206352511096696	0.106599598980374	0.714902070822977	0.17357281442589	0.578858351067604	3724	84	0	0	32.2559523809524	23.6785714285714	2	2
2206	chr1	221051967	221053673	0.218810937702785	0.0563954051388029	0.162415532563982	2.8223148250187	0.173698158502079	0.578858351067604	3728	66	0	0	33.030303030303	24.280303030303	2	2
16342	chr12	133015369	133015635	0.527653843958855	0.456747995821783	0.070905848137072	0.433154133144154	0.136232160615994	0.578858351067604	3737	27	0	0	25.7407407407407	16.4444444444444	2	2
7237	chr5	148206076	148206482	0.195616863268513	0.107144350554956	0.0884725127135569	1.0282070284742	0.173839957141718	0.578858351067604	3740	42	0	0	51.6309523809524	31.4761904761905	2	2
15705	chr12	57630107	57630469	0.426255170209991	0.254661481417587	0.171593688792404	0.829739324558461	0.173860535104556	0.578858351067604	3741	27	0	0	23.5185185185185	13.1666666666667	2	2
331	chr1	6500169	6501130	0.190817395109512	0.139526571038844	0.0512908240706683	0.730255048578219	0.105715604076864	0.578858351067604	3744	61	0	0	28.1639344262295	14.3934426229508	2	2
14932	chr11	105481127	105481422	0.114172108578719	0.0629059510933893	0.0512661574853297	1.20883524906802	0.103819398576471	0.578858351067604	3747	31	0	0	33.0322580645161	25.241935483871	2	2
25811	chr21	46126891	46127100	0.660021250717125	0.574624482660197	0.0853967680569283	0.500793027819256	0.17394027202282	0.578858351067604	3747	14	0	0	20.0357142857143	9.89285714285714	2	2
849	chr1	34628784	34630976	0.097872259026997	0.0466251801793665	0.0512470788476304	1.08531108130689	0.129200843550843	0.578858351067604	3748	119	0	0	39.5126050420168	29.0924369747899	2	2
9235	chr7	19812570	19813005	0.073576655640007	0.022332007209752	0.051244648430255	1.48089490273462	0.061761117896336	0.578858351067604	3749	29	0	0	59.2758620689655	39.6206896551724	2	2
14268	chr11	45307442	45307975	0.156074256625727	0.104904123654124	0.0511701329716036	1.16085170996148	0.052508457054262	0.578858351067604	3753	10	0	0	13.5	8.3	2	2
16315	chr12	132862587	132862956	0.403698907391932	0.295627439268437	0.108071468123495	0.578918573477738	0.174085261235477	0.578858351067604	3753	37	0	0	40.5540540540541	25.8918918918919	2	2
9350	chr7	31232678	31232900	0.0779018394826637	0.0269376255193071	0.0509642139633566	1.10741762693149	0.067899645387771	0.578858351067604	3764	22	0	0	71.0909090909091	52.8636363636364	2	2
20506	chr17	20687570	20687913	0.353505218904727	0.203683790627802	0.149821428276925	0.866594991982909	0.174401634549824	0.578858351067604	3772	41	0	0	57.1219512195122	34.4024390243902	2	2
22714	chr19	3821060	3821446	0.729111397239356	0.547089647824942	0.182021749414414	0.430257788131534	0.152883715450434	0.578858351067604	3776	12	0	0	19.1666666666667	14.4166666666667	2	2
20986	chr17	46604363	46604881	0.153503495858995	0.102797290428869	0.0507062054301252	1.41375392580457	0.0638460707044229	0.578858351067604	3778	10	0	0	21.75	10.2	2	2
3600	chr2	175193399	175193764	0.439089960502704	0.579944455245486	-0.140854494742782	-0.430008893929536	0.168536482913302	0.578858351067604	3779	22	0	0	45.4545454545455	28.6818181818182	2	2
11238	chr8	143531119	143534495	0.0958231618831697	0.146320331527133	-0.0504971696439633	-0.453538427533986	0.157687123668105	0.578858351067604	3792	80	0	0	17.0125	11.025	2	2
18832	chr16	2028988	2030710	0.150291081431156	0.0998029679655217	0.0504881134656339	0.529623732121336	0.089295894082358	0.578858351067604	3793	80	0	0	35.05625	19.5875	2	2
2226	chr1	223567682	223567986	0.209677596219358	0.432810068471833	-0.223132472252475	-1.20684135764452	0.174700216750542	0.578858351067604	3794	12	0	0	14.0416666666667	11.1666666666667	2	2
969	chr1	41831977	41832542	0.782000879196046	0.584168568191621	0.197832311004425	0.428991324198934	0.117464226198395	0.578858351067604	3796	23	0	0	40.1086956521739	22.7826086956522	2	2
9502	chr7	56242407	56243298	0.126330639973112	0.0263155146669321	0.100015125306179	1.48976053228425	0.175010203518567	0.578858351067604	3805	92	0	0	18.8913043478261	14.5760869565217	2	2
17610	chr14	102172004	102172705	0.0853755125336281	0.135757249662532	-0.050381737128904	-1.00547646517914	0.118560308988509	0.578858351067604	3805	8	0	0	26.125	17.375	2	2
20216	chr17	4498422	4498659	0.157352996730891	0.106995032007523	0.0503579647233681	0.564918370708887	0.159069170769416	0.578858351067604	3809	21	0	0	33.6666666666667	24.7142857142857	2	2
7604	chr6	2875602	2875811	0.112914371506232	0.0626262626262626	0.050288108879969	1.53760714360653	0.0369169850580881	0.578858351067604	3815	7	0	0	21.8571428571429	9	2	2
17072	chr14	23834436	23835947	0.102127665635507	0.158523472024992	-0.0563958063894849	-0.43400703966164	0.175145711164099	0.578858351067604	3815	11	0	0	57.3636363636364	35.1818181818182	2	2
11255	chr8	143858280	143859411	0.150644035643858	0.100380117555698	0.0502639180881599	1.01051406821585	0.156379368354425	0.578858351067604	3816	72	0	0	31.1180555555556	17.6736111111111	2	2
25490	chr20	62205586	62205887	0.0844021572129558	0.0341430499325236	0.0502591072804321	1.23894546018699	0.0413054803996168	0.578858351067604	3817	4	0	0	21.75	16.125	2	2
4429	chr3	46506162	46506416	0.183643654241383	0.133437730618332	0.050205923623051	0.586714072409988	0.161683820171795	0.578858351067604	3821	26	0	0	26.7115384615385	23.0769230769231	2	2
14347	chr11	57232314	57232573	0.139079085240836	0.0890722896865241	0.050006795554312	0.759379057713073	0.0932663199503981	0.578858351067604	3832	26	0	0	35.9423076923077	26.1346153846154	2	2
25883	chr21	47421136	47421398	0.464256248085782	0.355224202232446	0.109032045853336	0.476639119317619	0.175489092698625	0.578858351067604	3835	22	0	0	44.8409090909091	30.4318181818182	2	2
20549	chr17	26645291	26645614	0.168959392270029	0.0512487319352701	0.117710660334758	1.81585407959627	0.175752443445247	0.578858351067604	3843	29	0	0	58.0689655172414	33.8620689655172	2	2
12158	chr9	126785022	126785225	0.0336152882205514	0.0835678210678211	-0.0499525328472697	-1.74002962862502	0.0530373002704359	0.578858351067604	3844	11	0	0	13.5454545454545	7.86363636363636	2	2
25564	chr21	9909516	9909759	0.15381561665935	0.103881303881304	0.0499343127780457	1.11462953332617	0.0885628909346032	0.578858351067604	3846	9	0	0	33.2222222222222	11.9444444444444	2	2
2807	chr2	45231212	45231482	0.534978473802916	0.714039408327187	-0.179060934524271	-0.428147965933466	0.175941661682245	0.578858351067604	3849	23	0	0	27.9565217391304	19.3695652173913	2	2
22424	chr19	1439952	1440423	0.430120090965679	0.59212962962963	-0.16200953866395	-0.424821478447412	0.150410886673154	0.578858351067604	3851	6	0	0	16.8333333333333	8.41666666666667	2	2
15094	chr11	124932731	124933657	0.100515545904114	0.0501162343765161	0.0503993115275978	0.543874099795004	0.175978885422065	0.578858351067604	3852	79	0	0	33.1075949367089	24.1455696202532	2	2
1552	chr1	145991872	145992084	0.122346035060967	0.0724704733325423	0.0498755617284249	1.37692792520658	0.0824992521882618	0.578858351067604	3854	13	0	0	15.8846153846154	12.2307692307692	2	2
10157	chr7	149389655	149389976	0.412703144176489	0.316424524070358	0.0962786201061307	0.447710247354578	0.176179159334371	0.578858351067604	3859	26	0	0	32.4615384615385	25.9038461538462	2	2
23926	chr19	41025315	41026106	0.131245799774331	0.081450515997879	0.0497952837764516	0.819268905651109	0.126578859905514	0.578858351067604	3860	58	0	0	24.8534482758621	16.9827586206897	2	2
26534	chr22	49698418	49698798	0.398631042904648	0.507673689518539	-0.109042646613891	-0.506566161219971	0.176559022430448	0.578858351067604	3876	34	0	0	124.544117647059	75.5735294117647	2	2
12516	chr9	139397413	139397710	0.588367093401179	0.368052480297248	0.220314613103931	0.654138114085484	0.176736879894192	0.578858351067604	3885	21	0	0	47.7619047619048	31.3095238095238	2	2
16337	chr12	132983168	132984354	0.283705080334227	0.157447989856729	0.126257090477498	0.836292008247057	0.176759555647506	0.578858351067604	3886	71	0	0	45.1760563380282	30.0281690140845	2	2
24757	chr20	259790	260148	0.290238333095476	0.181560106560107	0.108678226535369	0.722164870531849	0.176859952152042	0.578858351067604	3892	7	0	0	12.9285714285714	10.5714285714286	2	2
7251	chr5	149681703	149682601	0.12995223040736	0.0806345313285833	0.0493176990787764	0.963682361834366	0.0983801129189131	0.578858351067604	3894	63	0	0	26.9206349206349	14.8492063492063	2	2
25295	chr20	56725858	56726113	0.429449533955939	0.241286356408483	0.188163177547456	1.00643337439557	0.176946452068868	0.578858351067604	3894	25	0	0	56.54	33.62	2	2
9846	chr7	100075304	100075551	0.328512147303181	0.25944746644824	0.0690646808549405	0.466758738472618	0.176956330293528	0.578858351067604	3895	20	0	0	18.9	13.75	2	2
4598	chr3	55516111	55516430	0.655387304492036	0.487838933391065	0.167548371100971	0.421930371886871	0.13486969101388	0.578858351067604	3896	24	0	0	44.125	33.125	2	2
8186	chr6	46097695	46097953	0.0159702412848667	0.153194866743801	-0.137224625458934	-2.35905187341358	0.17701575518087	0.578858351067604	3897	38	0	0	49.0394736842105	30.5394736842105	2	2
4134	chr2	242799489	242799696	0.241699473516508	0.160844401556476	0.0808550719600323	0.42155229305738	0.111065215796385	0.578858351067604	3903	7	0	0	26.5714285714286	14.7142857142857	2	2
25612	chr21	28337857	28340237	0.0304681346168755	0.0796050830684424	-0.0491369484515669	-0.554584787742247	0.169853195737463	0.578858351067604	3907	184	0	0	51.1277173913044	31.4347826086957	2	2
20036	chr16	89661800	89662043	0.580038691258861	0.444349891612311	0.13568879964655	0.443140637501207	0.177370535431495	0.578858351067604	3914	29	0	0	64.1379310344828	39.7068965517241	2	2
19511	chr16	56650982	56651384	0.416120070172469	0.245024059645248	0.171096010527221	1.57278570938746	0.177371193196585	0.578858351067604	3915	40	0	0	35.05	25.125	2	2
19616	chr16	67678593	67679196	0.126227128278212	0.0772907647907648	0.0489363634874471	1.00989838638405	0.0935095161701088	0.578858351067604	3918	12	0	0	14.5833333333333	7.66666666666667	2	2
13445	chr10	104629039	104629479	0.142879497038379	0.0369947966679315	0.105884700370448	2.46993255627005	0.177528976408926	0.578858351067604	3921	24	0	0	20.6875	16.5625	2	2
21386	chr17	75789327	75789553	0.40324964737658	0.278742410302314	0.124507237074266	0.553376055104324	0.177638873556028	0.578858351067604	3926	21	0	0	62.8571428571429	39.8333333333333	2	2
22066	chr18	74325810	74326082	0.587826063619949	0.460999591450348	0.1268264721696	0.420234758494562	0.129455955435231	0.578858351067604	3927	22	0	0	28.4090909090909	22.6590909090909	2	2
24121	chr19	46094335	46095111	0.293358525110405	0.34217091771626	-0.048812392605855	-0.678828080810196	0.173561390314034	0.578858351067604	3931	64	0	0	46.359375	29.296875	2	2
22949	chr19	7712038	7712355	0.567455771782397	0.714236111111111	-0.146780339328714	-0.419910801738236	0.0521488248048807	0.578858351067604	3932	4	0	0	18.25	12	2	2
571	chr1	19614999	19615660	0.471788462409002	0.349575857606871	0.122212604802131	0.469505067398745	0.177701402600631	0.578858351067604	3933	67	0	0	31.2611940298507	19.8283582089552	2	2
24204	chr19	47910108	47910563	0.142817753908028	0.0941149665002862	0.0487027874077417	0.849935693296152	0.14877336726618	0.578858351067604	3940	32	0	0	29.953125	17.125	2	2
1174	chr1	59280241	59280490	0.0662733070581928	0.11492803412279	-0.0486547270645974	-0.853956252773043	0.152312011737016	0.578858351067604	3946	26	0	0	34.3653846153846	27.1538461538462	2	2
22380	chr19	1230975	1231323	0.697914273442243	0.51090276455666	0.187011508885582	0.500026731699211	0.177928667340628	0.578858351067604	3946	18	0	0	18.9444444444444	15.6666666666667	2	2
19426	chr16	34740813	34741494	0.160916266413481	0.287024420080152	-0.126108153666671	-0.796663925519853	0.177971101830075	0.578858351067604	3948	46	0	0	54.5108695652174	34.3586956521739	2	2
23040	chr19	10196697	10197857	0.138262817347042	0.0897755443209989	0.0484872730260431	0.726187025350562	0.0797882488687807	0.578858351067604	3955	33	0	0	13.8939393939394	8.72727272727273	2	2
26480	chr22	46760451	46760679	0.349540202724698	0.276180791395336	0.0733594113293624	0.418539585122042	0.173375659157634	0.578858351067604	3955	18	0	0	39.3055555555556	27.0277777777778	2	2
13125	chr10	72432243	72432738	0.144347105517115	0.095920505776275	0.04842659974084	0.89367555078274	0.0781394109283584	0.578858351067604	3960	26	0	0	21.7692307692308	11.3653846153846	2	2
3547	chr2	169312418	169313622	0.0733225038834121	0.0124504363200916	0.0608720675633205	1.9915290104361	0.178188380117786	0.578858351067604	3967	93	0	0	32.4569892473118	21.2849462365591	2	2
17116	chr14	29234890	29235908	0.39244120020614	0.451416372425476	-0.0589751722193363	0.417346463075875	0.10827702107164	0.578858351067604	3967	21	0	0	21.9761904761905	14.0952380952381	2	2
15530	chr12	50474870	50475445	0.427178639563988	0.378857622712727	0.0483210168512607	0.640943499183579	0.147279435461194	0.578858351067604	3969	26	0	0	34.6346153846154	19.9230769230769	2	2
11091	chr8	105342214	105342558	0.121734425679741	0.0735272269869793	0.0482071986927616	0.526860837440988	0.103939597509006	0.578858351067604	3975	15	0	0	57.2	13.3666666666667	2	2
10835	chr8	54163304	54164443	0.067640568355396	0.0194468126991242	0.0481937556562718	1.46079359218235	0.0906575824016286	0.578858351067604	3978	79	0	0	26.3227848101266	18.6139240506329	2	2
16313	chr12	132855171	132855382	0.48093287795244	0.397561977496188	0.0833709004562524	0.416236186896629	0.140510546247996	0.578858351067604	3980	14	0	0	23.5	19.3928571428571	2	2
22589	chr19	2546621	2546983	0.147975776707907	0.0998970405105515	0.0480787361973554	0.747331627977236	0.163368713775581	0.578858351067604	3984	32	0	0	20.6875	12.34375	2	2
2554	chr2	8596908	8597573	0.275388356527781	0.169691984981127	0.105696371546654	0.864358790324278	0.179065463284632	0.578858351067604	3995	21	0	0	19.7619047619048	14.8571428571429	2	2
12524	chr9	139409725	139410219	0.771288555994493	0.610996954839816	0.160291601154677	0.415289989019301	0.121844464998027	0.578858351067604	3995	21	0	0	29.4285714285714	18.1904761904762	2	2
7705	chr6	13873766	13874262	0.0606464112126984	0.0128226093463832	0.0478238018663151	1.92834094298069	0.0318351916523832	0.578858351067604	4005	39	0	0	26.9615384615385	16.9358974358974	2	2
17119	chr14	29247325	29247624	0.175631940765387	0.0921193366832167	0.0835126040821703	1.39416371156003	0.179328435542714	0.578858351067604	4007	23	0	0	115.804347826087	77.5	2	2
13034	chr10	50976348	50977137	0.304627550170745	0.201632012674447	0.102995537496299	0.929696354276872	0.179392966360183	0.578858351067604	4009	56	0	0	21.0446428571429	14.2321428571429	2	2
8279	chr6	78359858	78360344	0.0547427165910294	0.115029559945506	-0.0602868433544767	-0.498716499578867	0.179405044021194	0.578858351067604	4010	36	0	0	40.7361111111111	22.875	2	2
5905	chr4	81123509	81124318	0.065872167848406	0.0181014422085851	0.0477707256398209	1.89099435452872	0.16231787670998	0.578858351067604	4012	28	0	0	16.125	9.64285714285714	2	2
4465	chr3	48470231	48471389	0.0616557734204793	0.0138888888888889	0.0477668845315904	1.44587631797059	0.0283779537282742	0.578858351067604	4013	3	0	0	12	8.66666666666667	2	2
22865	chr19	5822285	5822532	0.130383607302779	0.0826217236138694	0.0477618836889092	1.14285939485417	0.0971436060061027	0.578858351067604	4014	19	0	0	30.6842105263158	16.4736842105263	2	2
18618	chr16	450835	451140	0.145814620288737	0.0980633366889342	0.0477512835998029	1.5411740723599	0.00801391011061407	0.578858351067604	4015	14	0	0	34.1071428571429	24.0357142857143	2	2
16251	chr12	131517268	131517624	0.878411049394321	0.737479861784304	0.140931187610018	0.647597497192533	0.17966122960101	0.578858351067604	4021	19	0	0	59.6842105263158	31.4210526315789	2	2
23326	chr19	15582606	15582905	0.234116487606771	0.186523169383077	0.0475933182236941	0.650384190964975	0.118103031352585	0.578858351067604	4030	20	0	0	20.5	13.25	2	2
18874	chr16	2286601	2288073	0.16562727379182	0.118054921736483	0.0475723520553369	0.788239950782753	0.137285568257603	0.578858351067604	4031	116	0	0	25.5431034482759	16.0862068965517	2	2
21271	chr17	72208475	72208902	0.155816216351469	0.108256891247712	0.0475593251037575	0.767115155935682	0.175977093765216	0.578858351067604	4032	34	0	0	74.5	36.7794117647059	2	2
22289	chr19	719099	720953	0.243327861173621	0.170602214944642	0.0727256462289791	0.556070431525773	0.180254902190751	0.578858351067604	4045	70	0	0	27.8714285714286	13	2	2
16245	chr12	131323204	131323959	0.0903703667646696	0.0430769230769231	0.0472934436877465	1.65250574329852	0.00809507357633161	0.578858351067604	4052	5	0	0	25.5	13.3	2	2
13109	chr10	71337586	71338675	0.129743475897232	0.0826724883909041	0.0470709875063281	0.491598381584315	0.127993597632715	0.578858351067604	4061	61	0	0	27.1639344262295	18.2049180327869	2	2
6239	chr4	172733735	172735118	0.0714344560374601	0.0243963603502452	0.0470380956872149	1.19172755391616	0.146314752805272	0.578858351067604	4065	104	0	0	48.8028846153846	39.5961538461538	2	2
7598	chr6	1624186	1625468	0.710887096693004	0.540074950270141	0.170812146422863	0.495597375410177	0.180828319636289	0.578858351067604	4065	87	0	0	26.2011494252874	16.9942528735632	2	2
22941	chr19	7676624	7678024	0.850201267811074	0.681092210470251	0.169109057340823	0.410909999993602	0.106286341789894	0.578858351067604	4069	35	0	0	20.1428571428571	12.1142857142857	2	2
18541	chr15	99091356	99091812	0.0929199092163975	0.0117200207966073	0.0811998884197903	2.39600966574195	0.180939993328374	0.578858351067604	4071	51	0	0	74.2941176470588	45.8529411764706	2	2
16430	chr13	20989008	20989836	0.118082817567682	0.0711378095861679	0.0469450079815136	0.822688827158152	0.0735157671204367	0.578858351067604	4075	55	0	0	46.9909090909091	29.7090909090909	2	2
6129	chr4	141489963	141490378	0.0615094405562635	0.0146829891797604	0.0468264513765031	1.55967442722145	0.121855144415257	0.578858351067604	4078	53	0	0	34.2547169811321	23.2924528301887	2	2
7280	chr5	153857039	153859113	0.17344579999993	0.112003735194712	0.061442064805218	0.410109979469815	0.142146280116444	0.578858351067604	4080	143	0	0	59.6678321678322	40.5384615384615	2	2
22866	chr19	5824104	5824334	0.716699520250328	0.577315947336549	0.139383572913779	0.409552131677161	0.172425935777763	0.578858351067604	4083	20	0	0	33.85	17.75	2	2
1945	chr1	177140121	177140323	0.179118309567869	0.0814970887189078	0.0976212208489611	1.12844270866653	0.18121528856118	0.578858351067604	4084	23	0	0	29.5217391304348	22.3478260869565	2	2
21896	chr18	33529929	33530516	0.113806884439651	0.0670506726803908	0.0467562117592599	0.662178454093857	0.116889934217989	0.578858351067604	4084	53	0	0	43.0943396226415	25.7358490566038	2	2
15160	chr11	133938851	133939681	0.116944172263075	0.0701951050159136	0.0467490672471609	0.581950652771426	0.139153249137119	0.578858351067604	4088	38	0	0	30.1447368421053	16.3026315789474	2	2
12816	chr10	16561605	16563822	0.494400301344191	0.255143834887293	0.239256466456898	1.66309655433954	0.181563946595016	0.578858351067604	4097	159	0	0	49.2201257861635	27.9905660377358	2	2
16889	chr13	113597554	113598303	0.132323416802439	0.0857885318781041	0.0465348849243354	0.831514761071343	0.140228118865324	0.578858351067604	4100	33	0	0	16.0909090909091	13.1666666666667	2	2
17690	chr14	105103494	105103769	0.521102320919971	0.394131743799644	0.126970577120328	0.408820203469532	0.145360975800581	0.578858351067604	4102	28	0	0	99.7678571428571	65.375	2	2
7379	chr5	172670830	172671824	0.0758266238946792	0.0294351313611268	0.0463914925335523	0.827480277126326	0.0744913430736975	0.578858351067604	4111	91	0	0	57.9230769230769	42.9835164835165	2	2
8792	chr6	170401901	170402500	0.733323589308076	0.607064423176811	0.126259166131265	0.407375778627275	0.160952031756362	0.578858351067604	4120	37	0	0	19.8648648648649	14.0945945945946	2	2
13360	chr10	102416497	102416716	0.00614861329147043	0.0909863945578231	-0.0848377812663527	-2.07640946508755	0.182045670623898	0.578858351067604	4125	7	0	0	15.1428571428571	10.0714285714286	2	2
1857	chr1	161228478	161229028	0.0832377400641811	0.028976194907484	0.0542615451566971	1.64611997143553	0.182125103204059	0.578858351067604	4129	53	0	0	45.9433962264151	26.9150943396226	2	2
13314	chr10	99337990	99338241	0.683739940704757	0.907962127455623	-0.224222186750866	-0.40656562152957	0.143136784799307	0.578858351067604	4133	27	0	0	25.3703703703704	18.0740740740741	2	2
18208	chr15	66914242	66914884	0.405118444739672	0.530357697823457	-0.125239253083786	-0.505241243194699	0.182173977912381	0.578858351067604	4134	24	0	0	27.5208333333333	17.5208333333333	2	2
26202	chr22	31318229	31318489	0.164424106356418	0.266669685123661	-0.102245578767243	-1.27972453236561	0.182344766379416	0.578858351067604	4142	28	0	0	66.5892857142857	39.5535714285714	2	2
6759	chr5	72715408	72715997	0.047609014218818	0.0936317127019585	-0.0460226984831405	-0.794372174180245	0.0889684404390769	0.578858351067604	4143	52	0	0	24.6634615384615	18.0961538461538	2	2
21379	chr17	75242872	75243613	0.116948136802891	0.0709481629481629	0.0459999738547281	0.645382645236327	0.155907812662867	0.578858351067604	4144	35	0	0	23.5428571428571	13.3571428571429	2	2
23596	chr19	30363203	30363527	0.116261142739592	0.163798701298701	-0.0475375585591095	-0.451678121965297	0.182532147158475	0.578858351067604	4154	16	0	0	22.25	13.28125	2	2
6711	chr5	63986190	63986974	0.0124110662818386	0.0651376835952395	-0.0527266173134009	-1.79258295535877	0.182543622820508	0.578858351067604	4156	55	0	0	47.1636363636364	33.8090909090909	2	2
9581	chr7	64734489	64734692	0.0688355478371407	0.0229813201114898	0.0458542277256509	1.49015245204446	0.176219282561756	0.578858351067604	4160	18	0	0	40.25	23.8611111111111	2	2
21553	chr17	79614851	79615559	0.146483578043924	0.192328619300154	-0.0458450412562299	-0.44260272331695	0.104339848444329	0.578858351067604	4161	27	0	0	27.9814814814815	14.5740740740741	2	2
11092	chr8	105379567	105379986	0.335258491080836	0.224061520637942	0.111196970442895	0.758968886096152	0.182825840986785	0.578858351067604	4167	40	0	0	72.6875	48.3625	2	2
25467	chr20	62084468	62084903	0.152637624865386	0.106860074042056	0.0457775508233307	0.835610340700132	0.102096731986898	0.578858351067604	4169	27	0	0	46.5925925925926	29.7777777777778	2	2
3866	chr2	220387076	220388075	0.237400696398324	0.178053466538065	0.059347229860259	0.782335558601552	0.182935797279731	0.578858351067604	4172	36	0	0	23.6805555555556	15.6111111111111	2	2
18746	chr16	1244670	1245067	0.0969588336549581	0.0448187906730673	0.0521400429818908	1.06778682285402	0.182972194569577	0.578858351067604	4174	33	0	0	26.469696969697	17.6060606060606	2	2
18997	chr16	4366359	4366982	0.103334140673813	0.0575840825840826	0.0457500580897308	0.603521086445244	0.089782296781176	0.578858351067604	4174	7	0	0	14.8571428571429	12.4285714285714	2	2
14266	chr11	45201784	45202728	0.143544154230345	0.0436102382045242	0.0999339160258206	1.63126469502503	0.183094304648734	0.578858351067604	4178	19	0	0	40.0263157894737	23.8421052631579	2	2
518	chr1	17022987	17023284	0.287738691751038	0.167966299310571	0.119772392440467	0.845630891836328	0.183148789925075	0.578858351067604	4184	22	0	0	59.1818181818182	56.2954545454545	2	2
16301	chr12	132690340	132690571	0.293785052910053	0.376675824175824	-0.0828907712657713	0.402782748968224	0.026341668263855	0.578858351067604	4185	5	0	0	20.6	8.8	2	2
16740	chr13	95655109	95655517	0.795560137569863	0.618531073115051	0.177029064454812	0.402548946775037	0.105125249138466	0.578858351067604	4190	10	0	0	20.7	10.1	2	2
4140	chr2	242843761	242844198	0.209040923222312	0.126669269222848	0.0823716539994644	0.79944918447886	0.183296208270935	0.578858351067604	4191	33	0	0	70.6666666666667	44.3939393939394	2	2
25328	chr20	58662458	58662960	0.014494751047384	0.0599962324414797	-0.0455014813940957	-1.18373815296141	0.0891306943881515	0.578858351067604	4198	80	0	0	48.85625	25.20625	2	2
10189	chr7	150705760	150706129	0.20192294225401	0.156425675904719	0.0454972663492918	0.619776265610842	0.132153068318528	0.578858351067604	4201	26	0	0	24.25	17.0576923076923	2	2
10517	chr8	2480426	2480920	0.145841602337192	0.316262060379707	-0.170420458042516	-1.11301093223622	0.183447610372019	0.578858351067604	4201	3	0	0	22.1666666666667	13.8333333333333	2	2
12594	chr9	140058049	140058432	0.408278000270938	0.303435319072761	0.104842681198178	0.427468847895753	0.183473829389685	0.578858351067604	4203	27	0	0	50.9259259259259	27.8333333333333	2	2
18569	chr15	101513246	101514323	0.603565532703953	0.331382680406434	0.272182852297519	1.17897869110192	0.183532209460934	0.578858351067604	4204	106	0	0	19.9292452830189	12.8160377358491	2	2
17665	chr14	104394530	104395234	0.516214251722018	0.637962360707117	-0.121748108985098	-0.459619686798558	0.183571296447435	0.578858351067604	4206	49	0	0	19.0612244897959	11.8367346938776	2	2
11947	chr9	98789667	98790305	0.470571864798616	0.621334221985313	-0.150762357186697	-0.401098357251087	0.125502638982021	0.578858351067604	4210	29	0	0	57.6896551724138	30.3965517241379	2	2
3452	chr2	133173533	133174369	0.135038845711961	0.047770268396411	0.0872685773155499	1.85971988707014	0.183645468766915	0.578858351067604	4212	65	0	0	34.1	23.3076923076923	2	2
21451	chr17	77965806	77966296	0.160407532191739	0.115023081222425	0.0453844509693142	0.638920650994748	0.178571397709758	0.578858351067604	4213	29	0	0	39.7758620689655	27.3275862068966	2	2
20456	chr17	18150280	18151172	0.52087843701921	0.457206432847221	0.0636720041719887	0.456948078351585	0.183737425379288	0.578858351067604	4214	59	0	0	52.4745762711864	34.1101694915254	2	2
60	chr1	1149056	1149524	0.14563894178664	0.0739589593494056	0.0716799824372344	1.27250900120987	0.183771868908551	0.578858351067604	4215	12	0	0	15.5833333333333	14.9166666666667	2	2
5329	chr4	619514	619912	0.419707819273698	0.348168608413823	0.071539210859875	0.400567946038565	0.167669712735775	0.578858351067604	4217	36	0	0	38.5	22.0833333333333	2	2
2923	chr2	68479062	68480040	0.0154380341880342	0.0607638888888889	-0.0453258547008547	-0.850684091224479	0.150622795116074	0.578858351067604	4219	6	0	0	17.4166666666667	9.08333333333333	2	2
4082	chr2	241717040	241718393	0.467628741921639	0.378542857791894	0.0890858841297457	0.406767511715201	0.183853278903706	0.578858351067604	4219	81	0	0	86.1604938271605	48.179012345679	2	2
26563	chr22	50322571	50323451	0.051984126984127	0.00666666666666667	0.0453174603174603	1.47396522163795	0.0769658176568094	0.578858351067604	4220	5	0	0	11.7	10.2	2	2
6489	chr5	1769315	1769695	0.293326455913327	0.230323805947702	0.0630026499656246	0.412190101152823	0.183976954763445	0.578858351067604	4222	11	0	0	32.8181818181818	23.5454545454545	2	2
23911	chr19	40871618	40871824	0.0252671281947728	0.0704990980605969	-0.0452319698658241	-1.49693480219414	0.147409039262596	0.578858351067604	4228	10	0	0	23.6	13.9	2	2
631	chr1	23036824	23038362	0.0601806619801533	0.0149523245775079	0.0452283374026454	1.55953228772891	0.040781386021509	0.578858351067604	4229	22	0	0	26.25	16.5681818181818	2	2
21388	chr17	75953891	75955952	0.23588769224984	0.39074547223351	-0.154857779983669	-0.785649463694093	0.184132035401789	0.578858351067604	4230	62	0	0	47.3225806451613	26.4193548387097	2	2
8790	chr6	170338215	170339677	0.797519080137668	0.62455973994742	0.172959340190249	0.398647842425911	0.182692317109368	0.578858351067604	4236	34	0	0	17.4264705882353	10.9117647058824	2	2
25587	chr21	15383531	15383813	0.52114314079	0.370660964259466	0.150482176530534	0.531052694283488	0.184308391248253	0.578858351067604	4236	16	0	0	25.125	16.96875	2	2
17692	chr14	105116497	105116923	0.0654881908932082	0.02035004326026	0.0451381476329482	1.34603067444798	0.096819604269902	0.578858351067604	4237	19	0	0	31.9473684210526	23.2105263157895	2	2
21345	chr17	74017770	74018658	0.480167895312228	0.301589277438311	0.178578617873917	0.768223910073834	0.184408448808503	0.578858351067604	4241	41	0	0	18.9756097560976	11.0243902439024	2	2
16338	chr12	132990778	132990987	0.0497747519264173	0.0948816727647997	-0.0451069208383824	-1.24388508604176	0.0220238297659516	0.578858351067604	4242	9	0	0	15	11.9444444444444	2	2
14206	chr11	32448262	32449744	0.224368162892047	0.156130570517767	0.0682375923742799	0.802924932835646	0.184423431980244	0.578858351067604	4243	71	0	0	35.443661971831	21.6478873239437	2	2
835	chr1	33592892	33593155	0.0549958180844038	0.00998660551239821	0.0450092125720055	1.88597035396308	0.117510691080225	0.578858351067604	4247	25	0	0	56.06	42.8	2	2
25681	chr21	38377938	38379437	0.454007312317615	0.409113214998892	0.0448940973187233	0.402018814946774	0.132406179578843	0.578858351067604	4254	82	0	0	33.3841463414634	18.9878048780488	2	2
8750	chr6	168684603	168684934	0.608958670830246	0.48298146653006	0.125977204300186	0.397343791854279	0.18284360712601	0.578858351067604	4257	14	0	0	23.5357142857143	16.8214285714286	2	2
8163	chr6	43970074	43970922	0.0706293447510734	0.0258959592857497	0.0447333854653237	1.35510094443541	0.0728945258029509	0.578858351067604	4266	45	0	0	28.2888888888889	14.9222222222222	2	2
19235	chr16	28890955	28891868	0.0926366095203883	0.0376219027271529	0.0550147067932354	1.18225984391432	0.185162654055529	0.578858351067604	4274	44	0	0	24.4772727272727	12.9090909090909	2	2
3503	chr2	154729614	154729918	0.372485946681954	0.258262909790491	0.114223036891463	0.605461858821303	0.18539634725467	0.578858351067604	4285	22	0	0	41.4772727272727	26.0681818181818	2	2
11652	chr9	37002490	37002957	0.372215386448598	0.301050588170715	0.0711647982778824	0.415566467120496	0.185411243497575	0.578858351067604	4287	55	0	0	35.9454545454545	29.4363636363636	2	2
15474	chr12	48591978	48592785	0.228339330493044	0.0598996590546747	0.168439671438369	1.50435302953128	0.185447128510663	0.578858351067604	4288	59	0	0	83.6016949152542	55.4745762711864	2	2
10806	chr8	47528990	47529374	0.157866746354415	0.0656983000281283	0.0921684463262869	1.43994921655549	0.185582529508985	0.578858351067604	4293	38	0	0	32.6710526315789	19.5131578947368	2	2
24391	chr19	50762343	50762552	0.179637018019295	0.112810748719435	0.0668262692998597	0.542692047042655	0.185588168031968	0.578858351067604	4294	21	0	0	43.2619047619048	28.3095238095238	2	2
3647	chr2	177052958	177054350	0.252710114048641	0.208419631557838	0.0442904824908032	0.75674382093456	0.148081738600623	0.578858351067604	4295	61	0	0	28.9098360655738	16.2950819672131	2	2
17641	chr14	103557607	103558235	0.165714617983894	0.108715411615738	0.0569992063681552	1.23268889981533	0.185860388227968	0.578858351067604	4305	27	0	0	14.1666666666667	13.6481481481481	2	2
2058	chr1	202678882	202679769	0.0736483764462602	0.0295352659323248	0.0441131105139354	1.04170605282251	0.0693033698869353	0.578858351067604	4308	27	0	0	21.7037037037037	11.9814814814815	2	2
5352	chr4	786119	786341	0.020124299719888	0.0641298185941043	-0.0440055188742164	-0.986207010236797	0.151877376240111	0.578858351067604	4320	14	0	0	15.1785714285714	7.5	2	2
20180	chr17	2652455	2653372	0.316581271653735	0.272671156004489	0.0439101156492461	1.45662849318154	0.0476967190420237	0.578858351067604	4330	9	0	0	16.1111111111111	8.16666666666667	2	2
20075	chr17	29995	31868	0.212924066969195	0.169076972975322	0.0438470939938723	0.586332373913978	0.121995061577365	0.578858351067604	4333	35	0	0	32.7142857142857	19	2	2
5453	chr4	1660819	1661169	0.7021077251632	0.555717790673403	0.146389934489797	0.392273393554305	0.165092918850773	0.578858351067604	4341	23	0	0	36.2608695652174	22.7173913043478	2	2
13652	chr10	133318029	133318324	0.316490770424836	0.24824980928675	0.068240961138086	0.583416754569345	0.186672430122304	0.578858351067604	4345	25	0	0	25.24	21.1	2	2
13867	chr11	720562	721369	0.704578600704762	0.541266608420246	0.163311992284516	0.392067501499159	0.133067607982341	0.578858351067604	4347	12	0	0	23.4583333333333	12.625	2	2
15293	chr12	8025365	8025908	0.350153109486644	0.258212268443373	0.0919408410432709	0.579786571047405	0.186716680940891	0.578858351067604	4347	57	0	0	56.2105263157895	42.5	2	2
13527	chr10	118922352	118923520	0.126509941065738	0.0828171895391967	0.0436927515265415	0.703814286688005	0.0998333675936007	0.578858351067604	4351	57	0	0	23.5263157894737	13.7017543859649	2	2
16970	chr13	114743586	114743889	0.454386299974535	0.327878371628372	0.126507928346164	0.633406097031592	0.18681567138452	0.578858351067604	4353	4	0	0	13.75	8.75	2	2
17579	chr14	100751673	100752339	0.256174888561001	0.21252319109462	0.0436516974663812	0.453962831357631	0.180411713345127	0.578858351067604	4357	7	0	0	28.7857142857143	8.14285714285714	2	2
23826	chr19	38943382	38943735	0.549709889151363	0.389237483507616	0.160472405643747	1.00916853689029	0.187105764357286	0.578858351067604	4364	20	0	0	29.475	16.125	2	2
25641	chr21	34442207	34444543	0.0765924342905849	0.0330384491117291	0.0435539851788559	1.10204603488941	0.167733539982403	0.578858351067604	4369	140	0	0	49.9214285714286	34.6357142857143	2	2
6114	chr4	140216728	140217078	0.250183485117178	0.00967069560252492	0.240512789514653	4.03010594030276	0.187242240930406	0.578858351067604	4371	34	0	0	40.2647058823529	29.3088235294118	2	2
1391	chr1	109656096	109656611	0.179777857721586	0.12441367810352	0.0553641796180662	0.598323943174725	0.187396110771363	0.578858351067604	4377	41	0	0	38.0121951219512	24.1829268292683	2	2
18046	chr15	45404770	45405482	0.102454439569892	0.0589502844463908	0.0435041551235013	1.13186256126817	0.132340135964145	0.578858351067604	4377	56	0	0	30.6339285714286	19.25	2	2
16649	chr13	50703686	50705025	0.172170477809695	0.0720125043633017	0.100157973446393	1.8849901617225	0.187599979151991	0.578858351067604	4383	98	0	0	44.2040816326531	30.6173469387755	2	2
13872	chr11	789872	790133	0.105848930481283	0.0625	0.0433489304812834	1.22652515110806	0.0987462908466119	0.578858351067604	4389	6	0	0	10.5	6.66666666666667	2	2
25388	chr20	61148082	61148990	0.0878526901646499	0.044508749724171	0.0433439404404789	1.0657132822316	0.115835514613291	0.578858351067604	4391	59	0	0	27.3813559322034	19.1694915254237	2	2
7707	chr6	14117617	14118206	0.430851534019694	0.296802245078798	0.134049288940896	0.644146347514656	0.187793372139576	0.578858351067604	4394	36	0	0	30.2083333333333	17.3194444444444	2	2
15157	chr11	133800685	133800931	0.136162177421576	0.092828798185941	0.0433333792356349	1.50585976710523	0.0307396185923332	0.578858351067604	4394	7	0	0	16.9285714285714	10.2142857142857	2	2
3502	chr2	154728945	154729328	0.274945309979606	0.23161494052602	0.0433303694535863	0.627012313897291	0.177844948034278	0.578858351067604	4395	22	0	0	81.7727272727273	55.1136363636364	2	2
4281	chr3	18485113	18487056	0.0836912059399799	0.0403666911229724	0.0433245148170075	1.00639315103009	0.122997875627425	0.578858351067604	4396	80	0	0	52.48125	37.65625	2	2
10241	chr7	152622344	152623305	0.108863254920127	0.0385079966026602	0.0703552583174672	1.00454448280826	0.187920314257964	0.578858351067604	4398	16	0	0	27.15625	22.5625	2	2
14151	chr11	18727321	18727727	0.392341573862591	0.304903875049194	0.0874376988133969	0.388997488011027	0.170411123325285	0.578858351067604	4398	41	0	0	52.3170731707317	32.9024390243902	2	2
19278	chr16	30042308	30042612	0.0591695011337868	0.0158730158730159	0.043296485260771	1.2513666058529	0.0489512699096438	0.578858351067604	4398	7	0	0	10.8571428571429	9.07142857142857	2	2
6321	chr4	188534688	188534913	0.394581176834292	0.514343732837924	-0.119762556003632	-0.403540160663579	0.188031184584727	0.578858351067604	4406	27	0	0	72.7407407407407	45.7592592592593	2	2
20711	chr17	36665989	36667234	0.256472639570989	0.588032209616107	-0.331559570045118	-1.24331146298618	0.188141869549421	0.578858351067604	4414	31	0	0	28.0161290322581	15.4516129032258	2	2
14646	chr11	67182966	67183393	0.215040792540793	0.276284271284271	-0.0612434787434787	-0.681361788951994	0.18825229992782	0.578858351067604	4415	5	0	0	13.8	8.2	2	2
14843	chr11	78614206	78614597	0.27414110965896	0.451325670856921	-0.177184561197961	-0.771851252858988	0.18835233769578	0.578858351067604	4421	16	0	0	13.9375	9.59375	2	2
24929	chr20	21083502	21083847	0.113919797112565	0.0708732023785496	0.0430465947340156	0.97720536480711	0.112496116236599	0.578858351067604	4425	30	0	0	30.8333333333333	20.0166666666667	2	2
14946	chr11	109293520	109294983	0.254961533304271	0.399259475794193	-0.144297942489922	-0.772124526645383	0.188612611954193	0.578858351067604	4432	83	0	0	43.9397590361446	28.8975903614458	2	2
11482	chr9	5185334	5185780	0.388763237061505	0.277562256636233	0.111200980425272	1.01488838378899	0.188652427540779	0.578858351067604	4433	41	0	0	53.8292682926829	37.780487804878	2	2
16419	chr13	20701818	20702634	0.0559932133554676	0.0130068541519722	0.0429863592034954	1.59770930796386	0.137269143551685	0.578858351067604	4434	84	0	0	34.4821428571429	23.9047619047619	2	2
26599	chr22	50713790	50714024	0.748166813147144	0.567382478632479	0.180784334514665	0.440676134733571	0.188830945498996	0.578858351067604	4437	10	0	0	16.5	10.3	2	2
13226	chr10	88391747	88392242	0.0249407568980169	0.101940939395097	-0.07700018249708	-2.06993977003907	0.188858706770552	0.578858351067604	4438	38	0	0	24.8947368421053	15.3815789473684	2	2
12515	chr9	139396206	139397040	0.826730745543438	0.617956606442381	0.208774139101057	0.434579689664845	0.188931289434297	0.578858351067604	4441	65	0	0	32.1307692307692	20.0846153846154	2	2
16979	chr13	114782675	114782883	0.412576129803335	0.356216292007501	0.056359837795834	0.483195014658776	0.188979973351747	0.578858351067604	4442	15	0	0	47.3333333333333	30.6666666666667	2	2
17334	chr14	67878535	67879167	0.0868207648338734	0.0265810231225385	0.0602397417113349	1.73965713996723	0.189008428105403	0.578858351067604	4444	58	0	0	20.7844827586207	12.1551724137931	2	2
14585	chr11	65816405	65816665	0.402907509157509	0.222222222222222	0.180685286935287	0.953777772952387	0.189080744677066	0.578858351067604	4447	4	0	0	11.25	7	2	2
12169	chr9	127539240	127540081	0.194641664700626	0.293556016693855	-0.0989143519932285	-0.671846959420032	0.18914528204667	0.578858351067604	4450	25	0	0	23.26	13.48	2	2
9883	chr7	100823308	100823701	0.0807829771993859	0.0380952380952381	0.0426877391041478	1.96211219376435	0.11016341040079	0.578858351067604	4454	15	0	0	12.7333333333333	5.43333333333333	2	2
10633	chr8	21882246	21882883	0.148827591695714	0.106149230444294	0.0426783612514196	0.583908546465585	0.148364149396979	0.578858351067604	4457	52	0	0	26.4711538461538	15.3076923076923	2	2
14961	chr11	111847928	111848401	0.0659001876165208	0.0232241428662288	0.042676044750292	1.62770485345978	0.0619792201751064	0.578858351067604	4458	15	0	0	31.8333333333333	12.9333333333333	2	2
22215	chr18	78004029	78005438	0.143030997598115	0.0992773927471439	0.0437536048509715	1.29087943184491	0.189401257025922	0.578858351067604	4458	94	0	0	23.6010638297872	17.4574468085106	2	2
1816	chr1	156893520	156894232	0.0880975303887811	0.0455026366693126	0.0425948937194685	0.930030694003088	0.105576393942386	0.578858351067604	4465	49	0	0	56.8571428571429	34.265306122449	2	2
24901	chr20	17209419	17209622	0.128438603459191	0.0858478033529491	0.0425908001062421	0.815320112554976	0.0655719502210238	0.578858351067604	4466	19	0	0	42.8421052631579	30.8947368421053	2	2
22181	chr18	77496284	77496512	0.807095103608432	0.612629074816063	0.19446602879237	0.384426783014836	0.14262884314703	0.578858351067604	4469	17	0	0	25.9117647058824	15.7941176470588	2	2
8835	chr7	191876	193799	0.0730506421682892	0.0305028305028305	0.0425478116654587	1.03691251510769	0.151652349298146	0.578858351067604	4472	11	0	0	14.1363636363636	9.54545454545454	2	2
4123	chr2	242710638	242711047	0.265753160475655	0.154744178532873	0.111008981942781	0.678688319652743	0.189802827154278	0.578858351067604	4486	36	0	0	45.4166666666667	28.9166666666667	2	2
4091	chr2	241905705	241905911	0.646397097682437	0.48864646507097	0.157750632611467	0.383672370650698	0.11321630502627	0.578858351067604	4487	12	0	0	46.5	29.125	2	2
5188	chr3	184321784	184322277	0.0971747212038791	0.15651617360664	-0.0593414524027607	-0.747137055279585	0.189856663731649	0.578858351067604	4488	34	0	0	21.1176470588235	11	2	2
14080	chr11	10315280	10315933	0.0423853752027127	0	0.0423853752027127	1.77700267642606	0.056032200803443	0.578858351067604	4488	3	0	0	11.8333333333333	9.16666666666667	2	2
11532	chr9	19788216	19789288	0.260397185159108	0.177321028543033	0.0830761566160751	0.809519093485699	0.189963749497378	0.578858351067604	4494	53	0	0	43.8584905660377	30.5471698113208	2	2
24533	chr19	54466358	54466725	0.172894690685481	0.291521672771673	-0.118626982086192	-0.541298243679032	0.189978888600212	0.578858351067604	4496	24	0	0	22.7083333333333	10.1666666666667	2	2
773	chr1	29804963	29805239	0.147637586266034	0.105438077964816	0.0421995083012181	0.693606855171242	0.147353194899516	0.578858351067604	4503	22	0	0	16.1590909090909	12.9318181818182	2	2
13463	chr10	105428506	105428713	0.0816655618074146	0.0367087370333873	0.0449568247740272	1.14742328502256	0.19060437464605	0.578858351067604	4524	10	0	0	35.7	22.75	2	2
16845	chr13	112691293	112691533	0.681479547023025	0.877474192474192	-0.195994645451167	-0.381565916063247	0.0449405569318818	0.578858351067604	4525	10	0	0	14.25	8.9	2	2
24321	chr19	49842019	49842323	0.101354179149657	0.05945999036004	0.0418941887896167	0.473325398015558	0.106771601692067	0.578858351067604	4534	18	0	0	57.3611111111111	31.3611111111111	2	2
24170	chr19	47126783	47127478	0.587187025762844	0.448002669573961	0.139184356188883	0.449086845140186	0.190837037091898	0.578858351067604	4538	46	0	0	16.2826086956522	10.445652173913	2	2
13122	chr10	72218131	72218484	0.286485395166745	0.244671201814059	0.0418141933526863	0.732041161869977	0.159013598117156	0.578858351067604	4540	14	0	0	13.3214285714286	6.96428571428571	2	2
20967	chr17	45855553	45856022	0.233469442560197	0.191703817400806	0.0417656251593903	0.675862574217379	0.137465650468909	0.578858351067604	4544	48	0	0	21.9166666666667	13.6666666666667	2	2
16980	chr13	114783503	114783733	0.386278505541766	0.529614866806288	-0.143336361264522	-0.380263744517927	0.188583200194302	0.578858351067604	4545	19	0	0	25.4736842105263	16.5526315789474	2	2
2505	chr2	1842847	1843137	0.454865340370899	0.332793440468396	0.122071899902503	0.46610520291817	0.191027608853093	0.578858351067604	4548	27	0	0	49.0740740740741	34.2777777777778	2	2
13914	chr11	1228752	1229024	0.394125879544913	0.207252798285549	0.186873081259364	0.994214226774323	0.191091498949783	0.578858351067604	4551	20	0	0	29.675	18.675	2	2
24156	chr19	46580386	46580971	0.0472998878146078	0.206089847324146	-0.158789959509539	-2.08506867578471	0.191299436265952	0.578858351067604	4557	43	0	0	71.046511627907	53.3255813953488	2	2
10495	chr8	1771362	1772760	0.0709238050886611	0.0293801537199964	0.0415436513686647	0.965541328749942	0.0962123805346819	0.578858351067604	4567	26	0	0	32.7884615384615	27.5769230769231	2	2
18812	chr16	1814085	1814482	0.20272752666767	0.161186432615004	0.0415410940526658	0.602508803298561	0.180504603165385	0.578858351067604	4568	14	0	0	17.1785714285714	10.8571428571429	2	2
1172	chr1	59042014	59043295	0.265964412411101	0.186954219395112	0.0790101930159886	0.698856768241299	0.191662056549465	0.578858351067604	4571	137	0	0	37.6824817518248	23.2737226277372	2	2
1407	chr1	110210582	110210956	0.0958493087372398	0.0543783068783069	0.0414710018589329	0.842833813243224	0.159076736576368	0.578858351067604	4572	15	0	0	18.6	12.2666666666667	2	2
3204	chr2	105858588	105859084	0.605498111793205	0.773728145047942	-0.168230033254737	-0.378860407941164	0.163698866534975	0.578858351067604	4574	47	0	0	54.2872340425532	31.9468085106383	2	2
23226	chr19	13215245	13215543	0.311126438504441	0.228852127972401	0.0822743105320402	0.672560914149117	0.191996550854541	0.578858351067604	4592	28	0	0	14.125	11.875	2	2
12932	chr10	42862954	42863216	0.125622050098548	0.415238523689423	-0.289616473590875	-1.71168983870552	0.192087706878323	0.578858351067604	4594	21	0	0	49.2857142857143	30.3095238095238	2	2
22160	chr18	77312680	77312970	0.399321416642525	0.302766646267588	0.0965547703749365	0.377779118529039	0.11238049550182	0.578858351067604	4597	23	0	0	55.5	36.4565217391304	2	2
2213	chr1	221068783	221069159	0.333548304200797	0.220481253596588	0.113067050604209	0.557630208290946	0.192253163578573	0.578858351067604	4602	31	0	0	90.4032258064516	63.9193548387097	2	2
11113	chr8	116681381	116681623	0.00476190476190476	0.0458625116713352	-0.0411006069094304	-2.05965454555327	0.0521389999968057	0.578858351067604	4608	5	0	0	19.8	13.1	2	2
3358	chr2	128173476	128173793	0.0421684847001585	0.0831741924545363	-0.0410057077543778	-1.02837447564272	0.121309239712185	0.578858351067604	4619	35	0	0	42.8	28.9	2	2
24879	chr20	9495254	9495597	0.153069940135742	0.112082847118232	0.0409870930175097	0.651372076770346	0.105166875902199	0.578858351067604	4620	25	0	0	53.32	34.26	2	2
21139	chr17	56609026	56609583	0.1675083567075	0.126538363531366	0.0409699931761337	1.40078199931557	0.169723985883087	0.578858351067604	4623	32	0	0	20.03125	15.90625	2	2
16958	chr13	114521027	114521725	0.440226945652145	0.608329321481878	-0.168102375829733	-0.566540114587873	0.192570187311092	0.578858351067604	4625	27	0	0	39.0555555555556	23.4074074074074	2	2
16163	chr12	124272129	124272585	0.624731356568784	0.502818471502512	0.121912885066272	0.376294327522697	0.183334100939104	0.578858351067604	4626	34	0	0	45.5147058823529	34.5588235294118	2	2
4238	chr3	13245693	13246212	0.267191209659447	0.19711679707738	0.0700744125820671	0.537952917314105	0.192706528734256	0.578858351067604	4633	41	0	0	41.7682926829268	27.3170731707317	2	2
7554	chr5	180541652	180541898	0.195846725904579	0.126873323801571	0.068973402103008	0.894722426821675	0.193157936570325	0.578858351067604	4655	23	0	0	47.3478260869565	32.0434782608696	2	2
20101	chr17	710582	710912	0.655071694530806	0.520978655248307	0.134093039282499	0.374963026477838	0.11999385876793	0.578858351067604	4655	24	0	0	27.6458333333333	20.2708333333333	2	2
3859	chr2	220299484	220300243	0.460989345111199	0.562256670344906	-0.101267325233707	-0.374683041393571	0.10555109476027	0.578858351067604	4659	12	0	0	17.125	11.75	2	2
24710	chr19	58545116	58545897	0.112788445744723	0.0721569138769942	0.0406315318677293	0.840844628261653	0.042656280050066	0.578858351067604	4659	32	0	0	38.75	14.171875	2	2
9829	chr7	99195684	99196001	0.81284965034965	0.609848484848485	0.203001165501166	0.424768103207653	0.193293085607337	0.578858351067604	4662	4	0	0	12.75	7.875	2	2
7817	chr6	27647794	27648005	0.133660885975056	0.226330395940821	-0.0926695099657651	-0.746768964361555	0.193330529825689	0.578858351067604	4664	19	0	0	95.5789473684211	53.5	2	2
7796	chr6	26614014	26614851	0.36863025375945	0.216242120279682	0.152388133479768	0.833494892511861	0.193434297646022	0.578858351067604	4668	61	0	0	79.4344262295082	49.0655737704918	2	2
9729	chr7	81240382	81240708	0.329620152160327	0.491228159350361	-0.161608007190034	-0.582863772415994	0.193516706638863	0.578858351067604	4669	24	0	0	82.7291666666667	47.0625	2	2
6374	chr5	474959	475319	0.143924641135459	0.0743481441398108	0.0695764969956483	1.02316728946039	0.193538495527226	0.578858351067604	4670	18	0	0	17.5833333333333	12.4166666666667	2	2
24439	chr19	51520154	51520907	0.155971152257186	0.0889159730538943	0.0670551792032914	0.909875968194673	0.193729699075566	0.578858351067604	4677	47	0	0	26.8936170212766	16.2127659574468	2	2
12222	chr9	130504094	130504411	0.312639142203555	0.171068016810595	0.14157112539296	0.879829365860901	0.193767558251641	0.578858351067604	4681	26	0	0	34.5576923076923	24.9038461538462	2	2
8696	chr6	166218334	166218876	0.181700090008302	0.141499562958541	0.0402005270497612	1.02342332245141	0.0465926143535037	0.578858351067604	4698	19	0	0	13.0263157894737	9.02631578947368	2	2
4890	chr3	128722284	128723036	0.221063214601661	0.180883498705324	0.0401797158963366	0.535073243229452	0.176332410440728	0.578858351067604	4700	53	0	0	30.3679245283019	18.5377358490566	2	2
26125	chr22	24988594	24989279	0.0529330994733158	0.0127612654585574	0.0401718340147584	1.73948699862918	0.0374332189846671	0.578858351067604	4701	19	0	0	51.7631578947368	24.6578947368421	2	2
18175	chr15	65066917	65068352	0.0882996796584308	0.0481342442279942	0.0401654354304366	1.12152733067097	0.152088523788944	0.578858351067604	4702	16	0	0	26.5	11.5625	2	2
24697	chr19	58238586	58239028	0.147705418237642	0.00538026917919664	0.142325149058446	3.51636919053093	0.194254237894389	0.578858351067604	4706	42	0	0	25.7619047619048	13.7619047619048	2	2
20966	chr17	45810590	45811388	0.0598009132730798	0.0196974892760976	0.0401034239969822	1.23018094316464	0.107309178688309	0.578858351067604	4710	38	0	0	47.9605263157895	29.0526315789474	2	2
24418	chr19	51111185	51111519	0.0703589097963592	0.0303043186971758	0.0400545910991833	0.734735440247366	0.159760746840321	0.578858351067604	4712	21	0	0	26.1666666666667	16.8571428571429	2	2
8389	chr6	106441987	106442912	0.0765769678593485	0.0365232567866976	0.040053711072651	0.603785047724907	0.180983830018548	0.578858351067604	4713	90	0	0	72.3611111111111	43.9055555555556	2	2
23255	chr19	13988205	13988559	0.568306775548208	0.445917365500973	0.122389410047235	0.371077363955265	0.119958940890038	0.578858351067604	4722	28	0	0	53.7321428571429	31.4642857142857	2	2
20592	chr17	27942533	27945388	0.239987978818627	0.187501665851738	0.0524863129668897	0.683003116025374	0.194812360821047	0.578858351067604	4730	172	0	0	30.031976744186	18.8546511627907	2	2
18361	chr15	79381805	79384209	0.107510069438337	0.0675920715257257	0.0399179979126113	0.849002003399719	0.138303241588331	0.578858351067604	4736	180	0	0	52.85	30.5472222222222	2	2
17554	chr14	99584406	99585010	0.0634596926064219	0.131705238641954	-0.0682455460355319	-0.617114259299062	0.195043305678894	0.578858351067604	4741	43	0	0	29.3953488372093	22.0581395348837	2	2
15199	chr12	1748756	1749063	0.724301565255434	0.585998355407281	0.138303209848153	0.433010734094808	0.195165787630848	0.578858351067604	4749	24	0	0	24.2708333333333	19.2916666666667	2	2
10178	chr7	150496810	150498206	0.297553089851164	0.257778870810992	0.0397742190401725	0.558186101015956	0.135628158994338	0.578858351067604	4751	38	0	0	17.8947368421053	11.0263157894737	2	2
24979	chr20	30062970	30063281	0.129783104806798	0.0900226064751224	0.0397604983316756	0.580311188057066	0.15562543751256	0.578858351067604	4753	27	0	0	27.7222222222222	16.037037037037	2	2
17073	chr14	23859357	23859620	0.631094357269987	0.47911408036408	0.151980276905906	0.37258330514456	0.195372316601991	0.578858351067604	4757	10	0	0	18.3	12.4	2	2
8511	chr6	132271357	132271658	0.263664673126106	0.465073033289723	-0.201408360163617	-0.93293682507251	0.195419236811712	0.578858351067604	4760	21	0	0	77	39.7857142857143	2	2
17847	chr15	27016893	27018943	0.11293522214063	0.0732103033207672	0.0397249188198624	0.598126712940997	0.192640526545277	0.578858351067604	4760	62	0	0	36.0322580645161	23.7016129032258	2	2
19485	chr16	54228225	54228479	0.324990779568459	0.268034089599719	0.0569566899687399	0.452867002869785	0.195464636946699	0.578858351067604	4763	18	0	0	50.6388888888889	36.6111111111111	2	2
15004	chr11	117666635	117668141	0.331471370585711	0.242058681879697	0.0894126887060139	0.485108674323934	0.195509566911367	0.578858351067604	4765	88	0	0	24.6875	15.7897727272727	2	2
25160	chr20	43921950	43922642	0.05332998963523	0.0137052161282584	0.0396247735069715	1.18183035848315	0.0866641489187295	0.578858351067604	4770	52	0	0	39.375	22.2596153846154	2	2
5810	chr4	55991403	55992171	0.0323812498674487	0.093557504542333	-0.0611762546748843	-1.14483547726209	0.195588712675186	0.578858351067604	4771	62	0	0	20.4032258064516	13.4112903225806	2	2
6398	chr5	677814	678135	0.444700649224263	0.355777619713676	0.0889230295105872	0.381851474157155	0.195727786470687	0.578858351067604	4779	26	0	0	54.1730769230769	35.3269230769231	2	2
8517	chr6	133562087	133563586	0.067817839365666	0.0283070395997437	0.0395107997659224	0.711119079957711	0.167337357091941	0.578858351067604	4780	125	0	0	56.464	39.696	2	2
24481	chr19	52995941	52996595	0.21867867559453	0.113041064324535	0.105637611269995	1.03640298587122	0.195758879704122	0.578858351067604	4781	47	0	0	51.8936170212766	30.6595744680851	2	2
5782	chr4	48492118	48493589	0.316271723312837	0.493855985317642	-0.177584262004805	-0.906359855309916	0.195864551218236	0.578858351067604	4787	86	0	0	41.4127906976744	23.3197674418605	2	2
2406	chr1	243646395	243646888	0.0791526106117404	0.0397387556240076	0.0394138549877328	1.03823578676929	0.194869324545874	0.578858351067604	4794	18	0	0	26.3611111111111	16.9722222222222	2	2
22444	chr19	1523706	1524565	0.0853448182887551	0.0459330656189414	0.0394117526698137	0.917212906902896	0.156440593975628	0.578858351067604	4795	31	0	0	30.741935483871	14.0161290322581	2	2
23332	chr19	15871065	15871318	0.218312651125798	0.178953920278654	0.0393587308471439	0.857932979913527	0.14282817228756	0.578858351067604	4803	23	0	0	32.5434782608696	19.6086956521739	2	2
4192	chr3	9974380	9975722	0.0735329695677857	0.0342129841938538	0.0393199853739319	0.937470227347154	0.163868363648454	0.578858351067604	4806	132	0	0	36.6401515151515	20.1477272727273	2	2
16235	chr12	130823503	130824083	0.17407153179477	0.217202801946927	-0.0431312701521573	-0.366585041291549	0.185081746952925	0.578858351067604	4806	39	0	0	62.7820512820513	39.1025641025641	2	2
11945	chr9	98783217	98784364	0.0644812271983365	0.025193260676454	0.0392879665218825	1.16360673972307	0.115345578627153	0.578858351067604	4809	42	0	0	20.5595238095238	12.4047619047619	2	2
5862	chr4	74847529	74847830	0.118819570537553	0.0433139799175728	0.0755055906199804	1.03188569297307	0.196297256702671	0.578858351067604	4810	22	0	0	26.2954545454545	19.6363636363636	2	2
22593	chr19	2607726	2607967	0.149889520436079	0.217405991444453	-0.0675164710083738	-0.365312513731687	0.140242899999867	0.578858351067604	4830	13	0	0	20.2307692307692	10.0769230769231	2	2
13420	chr10	103603167	103603642	0.395820383320383	0.332218720821662	0.0636016624987213	0.689960452915073	0.196694640385557	0.578858351067604	4836	9	0	0	14.6111111111111	9.94444444444444	2	2
6614	chr5	37836748	37840726	0.101678735639523	0.0626741102896603	0.0390046253498632	0.830844839119325	0.179282607813119	0.578858351067604	4840	256	0	0	51.751953125	33.486328125	2	2
26337	chr22	40042606	40042926	0.675464937462016	0.509076605469382	0.166388331992635	0.364640937580665	0.134062764647948	0.578858351067604	4841	28	0	0	40.0178571428571	23.8035714285714	2	2
16022	chr12	114881650	114881937	0.148840371036851	0.203657825133468	-0.0548174540966169	-0.820772106163202	0.196902118431435	0.578858351067604	4842	35	0	0	50.9142857142857	27.0857142857143	2	2
13261	chr10	93999132	94000015	0.0720441917336278	0.033146653454201	0.0388975382794269	1.12981554676056	0.136682691374738	0.578858351067604	4847	81	0	0	27.679012345679	18.7037037037037	2	2
9347	chr7	30721373	30722445	0.146543044759138	0.107650086487122	0.0388929582720153	0.678137186480377	0.17125916889039	0.578858351067604	4848	79	0	0	28	16.7594936708861	2	2
9588	chr7	65229371	65229748	0.630054279078426	0.401160863502926	0.2288934155755	0.649135339333059	0.19706749326315	0.578858351067604	4851	29	0	0	18.9655172413793	14.051724137931	2	2
24780	chr20	865829	866064	0.0471670773405223	0.00833333333333333	0.038833744007189	1.54963138817555	0.19631088171724	0.578858351067604	4852	11	0	0	16.6363636363636	9.95454545454546	2	2
22309	chr19	855527	856146	0.275662312926044	0.181964380469471	0.0936979324565735	0.680512137417611	0.197079981981766	0.578858351067604	4853	30	0	0	33.75	17.6333333333333	2	2
12167	chr9	127265171	127267659	0.197632889512139	0.147269392392826	0.0503634971193127	0.473614722266755	0.197141022546051	0.578858351067604	4854	96	0	0	29.4427083333333	17.2760416666667	2	2
8784	chr6	170064971	170065270	0.950515170561998	0.819224326874265	0.131290843687733	0.437918277445329	0.197216287791635	0.578858351067604	4859	17	0	0	26.5882352941176	15.9411764705882	2	2
12571	chr9	139905819	139906459	0.82291736996532	0.653875180755373	0.169042189209948	0.363494462649171	0.0586852530320518	0.578858351067604	4867	40	0	0	27.1375	20.4	2	2
10817	chr8	49173002	49173426	0.39252615384956	0.314002028879909	0.0785241249696511	0.414360460939521	0.197336973711472	0.578858351067604	4870	33	0	0	46.5757575757576	29.6212121212121	2	2
6732	chr5	68710808	68711520	0.152506127017595	0.113958728382119	0.0385473986354762	0.738692175050153	0.120402556855503	0.578858351067604	4875	57	0	0	43.6315789473684	27.3684210526316	2	2
18325	chr15	76630030	76630970	0.496206196630989	0.277381156862545	0.218825039768443	1.08753432582324	0.197513282892915	0.578858351067604	4879	84	0	0	31.8630952380952	19.1904761904762	2	2
17105	chr14	24803679	24804353	0.396710099508458	0.330958409406685	0.0657516901017732	0.362508935290263	0.197528096981493	0.578858351067604	4882	29	0	0	13.6206896551724	9.18965517241379	2	2
11210	chr8	142367051	142367860	0.789737424717132	0.635110020983601	0.154627403733531	0.362497502435813	0.124172631591754	0.578858351067604	4883	69	0	0	34.8840579710145	25.3333333333333	2	2
17547	chr14	96890431	96890633	0.152013576704897	0.113548068093523	0.0384655086113743	0.871453498151289	0.180416370216273	0.578858351067604	4889	11	0	0	20.0909090909091	11.3636363636364	2	2
6856	chr5	92914771	92917337	0.120660771993742	0.0717522202352575	0.0489085517584845	0.596843117425125	0.198371402035862	0.578858351067604	4915	155	0	0	57.141935483871	37.6451612903226	2	2
1960	chr1	179711948	179713951	0.226348142596029	0.148128351966737	0.0782197906292918	0.826243915045202	0.198379294784364	0.578858351067604	4916	98	0	0	52.484693877551	33.4744897959184	2	2
10686	chr8	25900563	25905842	0.188519953236341	0.150283938744674	0.0382360144916669	0.734114754746424	0.177844036655476	0.578858351067604	4922	333	0	0	56.7342342342342	37.6891891891892	2	2
10750	chr8	37822487	37824008	0.134403573349923	0.178251401465657	-0.0438478281157348	-0.746709611945171	0.198444661531017	0.578858351067604	4922	141	0	0	32.3014184397163	19.1276595744681	2	2
17969	chr15	40697782	40698368	0.0514030406712462	0.0132821404508056	0.0381209002204407	1.66238843522902	0.1547520090482	0.578858351067604	4930	46	0	0	45.9130434782609	24.6086956521739	2	2
18351	chr15	78912247	78913616	0.122656025987779	0.0845762716509728	0.0380797543368062	0.982826810273542	0.147005450891703	0.578858351067604	4936	66	0	0	21.1742424242424	11.4545454545455	2	2
12826	chr10	18999145	18999390	0.555296006782099	0.419854825612246	0.135441181169853	0.435703769652689	0.198759517501363	0.578858351067604	4938	23	0	0	41.3913043478261	27.4565217391304	2	2
16948	chr13	114432776	114433353	0.305654288555393	0.213378258327336	0.092276030228057	0.62134710380536	0.198800487707866	0.578858351067604	4940	14	0	0	36.3571428571429	15.8571428571429	2	2
22710	chr19	3801393	3801819	0.0678645462559712	0.0298273881041494	0.0380371581518217	1.37073875432642	0.0312715495802819	0.578858351067604	4941	38	0	0	58.5	34.2631578947368	2	2
6376	chr5	481640	482225	0.587562017345575	0.458905189698912	0.128656827646663	0.359348941400987	0.0458683028555727	0.578858351067604	4949	14	0	0	68.3928571428571	41.8571428571429	2	2
10190	chr7	150710350	150711333	0.400217771413482	0.29762364163632	0.102594129777162	0.480072408901337	0.199006216861454	0.578858351067604	4950	67	0	0	45.4328358208955	29.134328358209	2	2
5035	chr3	149768455	149768669	0.0541098542671481	0.0920609228127809	-0.0379510685456328	-0.739452515440139	0.0753067554638206	0.578858351067604	4952	22	0	0	39.3863636363636	30.7727272727273	2	2
26255	chr22	37465057	37465331	0.246960630636702	0.134982674818365	0.111977955818337	1.21755881592749	0.199021762813881	0.578858351067604	4952	25	0	0	21.98	19.5	2	2
14258	chr11	44337698	44338783	0.094964784530673	0.0570536063914279	0.0379111781392451	0.862321134541268	0.158910960987182	0.578858351067604	4954	78	0	0	35.8910256410256	20.25	2	2
13826	chr11	394258	394619	0.132673354710159	0.0948592308554714	0.037814123854688	0.521897125878325	0.120637971629494	0.578858351067604	4966	14	0	0	17.3571428571429	13.9285714285714	2	2
25813	chr21	46143443	46143808	0.0605161994867877	0.0227087046939988	0.0378074947927889	1.56803961667244	0.126334515312615	0.578858351067604	4967	17	0	0	9.76470588235294	9.88235294117647	2	2
6410	chr5	926587	927401	0.156215407786257	0.118413633423437	0.0378017743628198	0.831876710886339	0.183437664887461	0.578858351067604	4968	64	0	0	39.953125	21.78125	2	2
24062	chr19	45150372	45150834	0.696157989029275	0.564045510173184	0.132112478856091	0.35806117337695	0.146938661347143	0.578858351067604	4970	32	0	0	54.015625	38.921875	2	2
25217	chr20	47013683	47013970	0.583121358404308	0.736292713839705	-0.153171355435397	-0.358013429378437	0.184817477863459	0.578858351067604	4972	22	0	0	66.8636363636364	44.0681818181818	2	2
4137	chr2	242815057	242815599	0.548906760118063	0.382736207966446	0.166170552151617	0.600979864539686	0.199392388057786	0.578858351067604	4974	32	0	0	44.171875	33.0625	2	2
11500	chr9	11618265	11618588	0.355394851054191	0.512604760216465	-0.157209909162274	-0.571819812469166	0.199523881045958	0.578858351067604	4979	34	0	0	18.9264705882353	11.1029411764706	2	2
18664	chr16	764749	765994	0.0889518007281682	0.0512247474747475	0.0377270532534207	1.2849840675552	0.0952918991079163	0.578858351067604	4979	15	0	0	19.0333333333333	9.9	2	2
19969	chr16	88949976	88950247	0.822776985529272	0.674255715337041	0.148521270192231	0.35744895294412	0.106275962053739	0.578858351067604	4986	29	0	0	64.3620689655172	38.6379310344828	2	2
14337	chr11	50257256	50257772	0.0201884446781419	0.167226219327592	-0.147037774649451	-2.62165669546233	0.199858923945897	0.578858351067604	4988	49	0	0	52	24.5510204081633	2	2
25106	chr20	36888892	36889442	0.117413144677634	0.0797345352529299	0.0376786094247042	0.744162270961657	0.178009841287168	0.578858351067604	4989	13	0	0	27.6923076923077	19.4230769230769	2	2
19705	chr16	73099813	73100791	0.48202368857021	0.664143036808566	-0.182119348238356	-0.467108830117349	0.199925083000432	0.578858351067604	4993	72	0	0	39.5416666666667	22.3055555555556	2	2
21090	chr17	48858636	48858938	0.500882734111733	0.634426708255673	-0.13354397414394	-0.357068658497042	0.180779983795957	0.578858351067604	4996	33	0	0	41.6818181818182	19	2	2
5291	chr3	196693766	196694200	0.343322820198226	0.228331815473176	0.11499100472505	0.772770408689818	0.200210387324424	0.578858351067604	4998	14	0	0	25.75	18.0357142857143	2	2
5908	chr4	81187495	81187913	0.0424348329269286	0.0799796299560185	-0.0375447970290899	-0.523878296209152	0.117001652044476	0.578858351067604	4999	32	0	0	46.59375	31.828125	2	2
24588	chr19	55865825	55866324	0.0655129254074664	0.0280000796305144	0.0375128457769519	1.73759095514789	0.0245651506552609	0.578858351067604	5001	13	0	0	19.0769230769231	15.4615384615385	2	2
13757	chr10	134999521	134999831	0.21616372639193	0.36992066227553	-0.1537569358836	-0.770200004427606	0.200264126809661	0.578858351067604	5005	9	0	0	30.3888888888889	13.3333333333333	2	2
8958	chr7	1263497	1264364	0.2132893444553	0.152773866893334	0.060515477561966	0.479713412292142	0.200332140443731	0.578858351067604	5011	77	0	0	27.3311688311688	19.4155844155844	2	2
4872	chr3	127794370	127796136	0.397755021958052	0.297410381495247	0.100344640462805	0.356017646954598	0.145743056435677	0.578858351067604	5012	106	0	0	26.9575471698113	18.7264150943396	2	2
25990	chr22	19701515	19701891	0.0611585384312657	0.0237182009909283	0.0374403374403374	0.992733549383815	0.147188178417282	0.578858351067604	5013	11	0	0	11.3636363636364	9.18181818181818	2	2
5385	chr4	995483	997541	0.11140730513667	0.074054786947174	0.0373525181894965	0.783387164847716	0.107749618326589	0.578858351067604	5024	98	0	0	37.9030612244898	21.8520408163265	2	2
9297	chr7	27179063	27179511	0.500947684828802	0.641642700909363	-0.140695016080561	-0.404181214735762	0.200461943464238	0.578858351067604	5024	33	0	0	40.6060606060606	21.9090909090909	2	2
14417	chr11	62314762	62315054	0.0943836581176531	0.131685270823008	-0.0373016127053546	-0.459485371764418	0.19589316183211	0.578858351067604	5029	27	0	0	46.4814814814815	25.962962962963	2	2
19519	chr16	56701864	56702208	0.119804477340518	0.0825810908688861	0.0372233864716323	0.596413966440268	0.167117665894746	0.578858351067604	5041	29	0	0	29.948275862069	16.9655172413793	2	2
22269	chr19	612990	614068	0.767452339093202	0.587530417237643	0.179921921855559	0.420259248540153	0.200830120302891	0.578858351067604	5043	22	0	0	42.9318181818182	27.4772727272727	2	2
15443	chr12	43944720	43946285	0.108609280193965	0.0715026478172349	0.0371066323767302	0.373670092493226	0.194707612683659	0.578858351067604	5055	91	0	0	50.510989010989	35.9230769230769	2	2
4706	chr3	89163636	89164107	0.0949599066345249	0.0531959985400382	0.0417639080944867	0.622114235104272	0.201236346244479	0.578858351067604	5058	40	0	0	78.0375	50.4625	2	2
24022	chr19	42927286	42928598	0.302482010034217	0.373387743231411	-0.0709057331971944	-0.422603631164404	0.201288682268456	0.578858351067604	5065	101	0	0	46.4108910891089	22.2574257425743	2	2
23526	chr19	19654768	19656818	0.378503191687405	0.290157724543934	0.088345467143471	0.483309189617049	0.201291573777324	0.578858351067604	5066	163	0	0	35.840490797546	22.941717791411	2	2
16252	chr12	131529298	131529887	0.221600939954367	0.301413226402036	-0.0798122864476685	-0.4133963306619	0.201445395721923	0.578858351067604	5074	58	0	0	52.5	33.4137931034483	2	2
2969	chr2	72370297	72370682	0.0979175602819186	0.0610035451219026	0.036914015160016	1.06422756263083	0.070964986681303	0.578858351067604	5076	27	0	0	18.2962962962963	10.2037037037037	2	2
1191	chr1	62660556	62660946	0.0595234721261596	0.022662144402402	0.0368613277237575	1.11618881263374	0.197385033972287	0.578858351067604	5079	35	0	0	41.6285714285714	27.0428571428571	2	2
15793	chr12	72665684	72667551	0.166002655943831	0.0991400946079105	0.0668625613359207	0.923537394811643	0.201553076321291	0.578858351067604	5080	143	0	0	42.1538461538462	28.3251748251748	2	2
16585	chr13	40746370	40746696	0.164598272267975	0.127767667904732	0.0368306043632431	0.549714389032429	0.141244272628307	0.578858351067604	5081	30	0	0	53.55	35.1666666666667	2	2
2948	chr2	70994448	70995385	0.0485806809607829	0.182851289595217	-0.134270608634434	-2.37231134247704	0.201669425176712	0.578858351067604	5086	65	0	0	28.6076923076923	23.4230769230769	2	2
5794	chr4	52942979	52943248	0.109699647227184	0.0729163859833915	0.036783261243793	0.88487817677451	0.190654541486903	0.578858351067604	5087	23	0	0	85.8260869565217	47.2608695652174	2	2
26165	chr22	29601548	29602291	0.097282008208926	0.0605236346796683	0.0367583735292577	0.959339817351954	0.148076980412225	0.578858351067604	5092	16	0	0	30.59375	21.0625	2	2
17839	chr15	25841859	25842148	0.355687304228888	0.467936701785299	-0.11224939755641	-0.53351668158231	0.201818925108046	0.578858351067604	5093	21	0	0	79.8095238095238	50.7380952380952	2	2
8816	chr6	170755651	170755892	0.765227456820931	0.728487298708966	0.0367401581119652	-0.629148455794789	0.0744106948997708	0.578858351067604	5094	13	0	0	46.4230769230769	23.1923076923077	2	2
7638	chr6	5994910	5995203	0.551841525655754	0.383396385237388	0.168445140418366	0.537730373401589	0.20187441874553	0.578858351067604	5096	18	0	0	31.0555555555556	20.5277777777778	2	2
19632	chr16	68002838	68003039	0.207512509747828	0.170796324850673	0.036716184897155	0.57739303432349	0.0882038713509214	0.578858351067604	5097	15	0	0	48.0333333333333	25.7	2	2
11271	chr8	144360667	144361504	0.071061773633601	0.0343573609460969	0.0367044126875041	0.765127514136038	0.149740645582008	0.578858351067604	5098	53	0	0	61.3301886792453	39.5566037735849	2	2
10364	chr7	158103337	158103601	0.734245198893063	0.922641400674489	-0.188396201781426	-0.351245500017136	0.0446074140254602	0.578858351067604	5102	16	0	0	18.09375	13.53125	2	2
13001	chr10	47967315	47967636	0.0618698144737428	0.0252004168670835	0.0366693976066592	1.1412788071052	0.100390771052541	0.578858351067604	5102	18	0	0	19.0555555555556	10.5277777777778	2	2
17152	chr14	36973170	36973740	0.166831046324753	0.130229308837127	0.0366017374876252	0.761160167715817	0.152095114626223	0.578858351067604	5110	60	0	0	36.0416666666667	25.6416666666667	2	2
