# Supplementary material for: Extensive Placental Methylation Profiling in Normal Pregnancies
Source: Int J Mol Sci. 2021 Feb 21;22(4):2136. doi: 10.3390/ijms22042136 (PMC7924820; doi:10.3390/ijms22042136)
Supplement: Supplementary file 1 [file ijms-22-02136-s001.zip › Supplementary material/supplementary_table_8_IPA_placenta_diseases_and_functions_methylseq_genes_hyper.xlsx]

## Sheet: Sheet0
© 2000-2021 QIAGEN. All rights reserved.
Categories	Functions	Diseases or Functions Annotation	p-value	Molecules	# Molecules
Cancer,Hematological Disease,Immunological Disease,Organismal Injury and Abnormalities	natural killer/T-cell lymphoma	Natural killer/T-cell lymphoma	9,81E-06	mir-142,mir-148,OSM,PTPN6,SPN	5
Cellular Development,Cellular Growth and Proliferation,Hematological System Development and Function,Lymphoid Tissue Structure and Development	proliferation	Proliferation of lymphocytes	3,11E-05	GPR183,mir-142,mir-148,OSM,PTPN6,S1PR4,SPN,STING1,TXNIP	9
Cell-To-Cell Signaling and Interaction,Hematological System Development and Function,Immune Cell Trafficking	detachment	Detachment of leukocytes	6,36E-05	PTPN6,SPN	2
Cellular Function and Maintenance	homeostasis	Homeostasis of dendritic cells	8,17E-05	GPR183,mir-142	2
Endocrine System Disorders,Gastrointestinal Disease,Metabolic Disease,Organismal Injury and Abnormalities	diabetes mellitus	Diabetes mellitus	1,42E-04	C1orf162,EVI2A,IFIT1B,mir-142,mir-148,PTPN6,QPRT,SPN,STAP1,TXNIP,VAX2	11
Neurological Disease,Organismal Injury and Abnormalities,Psychological Disorders	sporadic amyotrophic lateral sclerosis	Sporadic amyotrophic lateral sclerosis	1,45E-04	mir-142,mir-148,mir-193,MIR4740	4
Metabolic Disease,Organismal Injury and Abnormalities	glucose metabolism disorder	Glucose metabolism disorder	1,67E-04	C1orf162,EVI2A,IFIT1B,mir-142,mir-148,OSM,PTPN6,QPRT,SPN,STAP1,TXNIP,VAX2	12
Dermatological Diseases and Conditions,Organismal Injury and Abnormalities	psoriasis	Psoriasis	1,69E-04	ALOX15B,mir-142,mir-148,mir-193,OSM,PTPN6,TXNIP	7
Hematological System Development and Function,Lymphoid Tissue Structure and Development,Tissue Morphology	quantity	Quantity of lymphocytes	2,33E-04	GPR183,mir-142,mir-148,OSM,PTPN6,SPN,STING1,TXNIP	8
Cellular Development,Cellular Growth and Proliferation,Hematological System Development and Function,Lymphoid Tissue Structure and Development	cell proliferation	Cell proliferation of T lymphocytes	3,15E-04	mir-148,OSM,PTPN6,S1PR4,SPN,STING1,TXNIP	7
Cellular Movement,Hematological System Development and Function,Immune Cell Trafficking,Inflammatory Response	cell movement	Cell movement of dendritic cells	3,36E-04	GPR183,PTPN6,S1PR4,STING1	4
Cellular Development,Cellular Growth and Proliferation,Connective Tissue Development and Function,Skeletal and Muscular System Development and Function,Tissue Development	formation	Formation of osteoclasts	3,42E-04	GPR183,OSM,PTPN6,TXNIP	4
Cancer,Developmental Disorder,Gastrointestinal Disease,Hematological Disease,Immunological Disease,Organismal Injury and Abnormalities	gastric marginal zone B cell lymphoma	Gastric marginal zone B cell lymphoma	3,44E-04	mir-142,SPN	2
Cell Signaling,Post-Translational Modification	tyrosine phosphorylation	Tyrosine phosphorylation of protein	3,54E-04	NFAM1,OSM,PTPN6,SPN	4
Cellular Movement,Hematological System Development and Function,Immune Cell Trafficking,Inflammatory Response	cell movement	Cell movement of phagocytes	3,89E-04	GPR183,OSM,PTPN6,S1PR4,SPN,STAP1,STING1	7
Cell-To-Cell Signaling and Interaction,Hematological System Development and Function,Immune Cell Trafficking,Inflammatory Response	activation	Activation of lymphocytes	4,16E-04	mir-142,OSM,PTPN6,SPN,STING1,TXNIP	6
Cell Death and Survival	cell death	Cell death of T lymphocytes	4,68E-04	mir-142,mir-148,PTPN6,SPN,STING1	5
Cellular Movement,Hematological System Development and Function,Immune Cell Trafficking	cell movement	Cell movement of leukocytes	6,01E-04	GPR183,mir-142,OSM,PTPN6,S1PR4,SPN,STAP1,STING1	8
Auditory and Vestibular System Development and Function,Embryonic Development,Organ Development,Organ Morphology,Organismal Development,Tissue Development	morphogenesis	Morphogenesis of middle ear	6,18E-04	OSR2,SIX2	2
Hematological System Development and Function,Tissue Morphology	quantity	Quantity of blood cells	6,41E-04	GPR183,mir-142,mir-148,OSM,PHOSPHO1,PTPN6,SPN,STING1,TXNIP	9
Antimicrobial Response,Inflammatory Response	antiviral response	Antiviral response	7,42E-04	IFIT1B,OSM,SPN,STING1	4
Cell Cycle	interphase	Arrest in interphase of prostate cancer cell lines	7,83E-04	ALOX15B,PTPN6	2
Immunological Disease	systemic autoimmune syndrome	Systemic autoimmune syndrome	7,94E-04	C1orf162,EVI2A,GPR183,IFIT1B,mir-142,OSM,PTPN6,SPN,STAP1,STING1	10
Cancer,Hematological Disease,Immunological Disease,Organismal Injury and Abnormalities	T-cell non-Hodgkin disease	T-cell non-Hodgkin lymphoma	8,76E-04	GPR183,mir-142,mir-148,OSM,PTPN6,SPN	6
Cancer,Hematological Disease,Immunological Disease,Organismal Injury and Abnormalities	mature T-cell neoplasm	Mature T-cell neoplasm	9,01E-04	GPR183,mir-142,mir-148,OSM,PTPN6,SPN	6
Neurological Disease,Organismal Injury and Abnormalities,Psychological Disorders	amyotrophic lateral sclerosis	Amyotrophic lateral sclerosis	1,05E-03	mir-142,mir-148,mir-193,MIR3185,MIR4740	5
Cell Death and Survival	cell death	Cell death of CD4+ T-lymphocytes	1,10E-03	SPN,STING1	2
Cellular Movement,Hematological System Development and Function,Immune Cell Trafficking	migration	Lymphocyte migration	1,30E-03	GPR183,mir-142,OSM,SPN,STING1	5
Cancer,Organismal Injury and Abnormalities,Respiratory Disease	growth	Growth of lung carcinoma	1,39E-03	mir-142,STING1	2
Cell Cycle	G0 phase	Arrest in G0 phase	1,42E-03	ALOX15B,PTPN6,TXNIP	3
Hematological System Development and Function,Lymphoid Tissue Structure and Development,Tissue Morphology	quantity	Quantity of T lymphocytes	1,43E-03	mir-142,mir-148,OSM,PTPN6,STING1,TXNIP	6
Cell-To-Cell Signaling and Interaction,Hematological System Development and Function,Immune Cell Trafficking	adhesion	Adhesion of lymphocytes	1,45E-03	OSM,PTPN6,SPN	3
Cell-To-Cell Signaling and Interaction,Hematological System Development and Function	aggregation	Aggregation of blood cells	1,48E-03	GP5,PTPN6,PTPN7,SPN	4
Cellular Movement,Hematological System Development and Function,Immune Cell Trafficking	cell movement	Cell movement of antigen presenting cells	1,53E-03	GPR183,PTPN6,S1PR4,STAP1,STING1	5
Small Molecule Biochemistry	catabolism	Catabolism of quinolinic acid	1,53E-03	QPRT	1
Cell Cycle,Renal and Urological System Development and Function	Gap 0-Gap 1 phase	Arrest in Gap 0-Gap 1 phase of kidney cell lines	1,53E-03	TXNIP	1
Cell Cycle	G1 phase	G1 phase of CD4+ T-lymphocytes	1,53E-03	STING1	1
Cellular Development,Cellular Growth and Proliferation	expansion	Expansion of hepatoma cell lines	1,53E-03	OSM	1
Cell-To-Cell Signaling and Interaction,Cellular Assembly and Organization	cell-cell contact	Cell-cell contact of osteoclasts	1,53E-03	GPR183	1
Cellular Development,Cellular Growth and Proliferation,Hematological System Development and Function,Lymphoid Tissue Structure and Development	expansion	Expansion of CD3 positive T-lymphocytes	1,53E-03	STING1	1
Cell Cycle,Embryonic Development	Gap 0-Gap 1 phase	Arrest in Gap 0-Gap 1 phase of embryonic cell lines	1,53E-03	TXNIP	1
Cellular Development,Cellular Growth and Proliferation,Hematological System Development and Function,Hematopoiesis,Lymphoid Tissue Structure and Development,Tissue Development	differentiation	Differentiation of BMMC cells	1,53E-03	PTPN6	1
Cancer,Gastrointestinal Disease,Hematological Disease,Immunological Disease,Organismal Injury and Abnormalities	lymphoid hyperplasia	Lymphoid hyperplasia of small intestine	1,53E-03	TXNIP	1
Post-Translational Modification	hyperphosphorylation	Hyperphosphorylation of protein	1,53E-03	PTPN6	1
Cellular Growth and Proliferation	proliferation	Termination of proliferation of cells	1,53E-03	PTPN6	1
Embryonic Development,Organismal Development,Tissue Development	elevation	Delay in initiation of elevation of palatal shelf	1,53E-03	OSR2	1
Cell Cycle	G0/G1 phase transition	Arrest in G0/G1 phase transition of prostate cancer cell lines	1,53E-03	ALOX15B	1
Cell-To-Cell Signaling and Interaction,Hematological System Development and Function,Immune Cell Trafficking,Inflammatory Response	priming	Priming of CD4+ T-lymphocytes	1,53E-03	mir-142	1
Lipid Metabolism,Small Molecule Biochemistry	metabolism	Metabolism of 15(S)-HETE	1,53E-03	ALOX15B	1
Cell-To-Cell Signaling and Interaction,Hematological System Development and Function	antagonization	Antagonization of T lymphocytes	1,53E-03	PTPN6	1
Cellular Development,Embryonic Development,Organismal Development,Tissue Development	maturation	Maturation of mesenchymal stem cells	1,53E-03	OSM	1
Cardiovascular Disease,Hereditary Disorder,Inflammatory Disease,Metabolic Disease,Organismal Injury and Abnormalities	infantile-onset sting-associated vasculopathy	Infantile-onset sting-associated vasculopathy	1,53E-03	STING1	1
Cellular Function and Maintenance	homeostasis	Homeostasis of non-plasmacytoid dendritic cells	1,53E-03	mir-142	1
Nucleic Acid Metabolism,Small Molecule Biochemistry	metabolism	Metabolism of nicotinate D-ribonucleotide	1,53E-03	QPRT	1
Cell Death and Survival,Reproductive System Development and Function	survival	Survival of primordial germ cells	1,53E-03	OSM	1
Cellular Compromise,Organismal Injury and Abnormalities,Skeletal and Muscular Disorders	calcification	Calcification of skeletal muscle cells	1,53E-03	PTPN6	1
Lipid Metabolism,Small Molecule Biochemistry	oxygenation	Oxygenation of 5-hydroxyeicosatetraenoic acid	1,53E-03	ALOX15B	1
Nervous System Development and Function	guidance	Guidance of osteoclast precursor cells	1,53E-03	GPR183	1
Connective Tissue Development and Function,Skeletal and Muscular System Development and Function,Tissue Morphology	stimulation	Stimulation of nasal cartilage	1,53E-03	OSM	1
Cellular Development,Hematological System Development and Function,Lymphoid Tissue Structure and Development	maturation	Maturation of bone marrow-derived tumor associated-dendritic cells	1,53E-03	mir-148	1
Embryonic Development,Organ Development,Visual System Development and Function	ventralization	Ventralization of retina	1,53E-03	VAX2	1
Cell-To-Cell Signaling and Interaction,Cellular Assembly and Organization	cell-cell contact	Cell-cell contact of osteoclast precursor cells	1,53E-03	GPR183	1
Cellular Movement	positioning	Positioning of T lymphocytes	1,53E-03	GPR183	1
Cancer,Gastrointestinal Disease,Organismal Injury and Abnormalities	hyperplasia	Hyperplasia of intestine	1,55E-03	OSM,TXNIP	2
Cell-To-Cell Signaling and Interaction,Hematological System Development and Function	activation	Activation of blood cells	1,57E-03	GP5,mir-142,OSM,PTPN6,SPN,STING1,TXNIP	7
Cardiovascular Disease,Hematological Disease,Hereditary Disorder,Metabolic Disease,Organismal Injury and Abnormalities	familial hypercholesterolemia	Familial hypercholesterolemia	1,63E-03	QPRT,STAP1	2
Cancer,Organismal Injury and Abnormalities,Reproductive System Disease	progesterone receptor positive breast carcinoma	Progesterone receptor positive breast carcinoma	1,63E-03	mir-142,mir-148	2
Cancer,Hematological Disease,Immunological Disease,Organismal Injury and Abnormalities	nasal type extranodal NK-/T-cell lymphoma	Nasal type extranodal NK-/T-cell lymphoma	1,72E-03	mir-142,mir-148,SPN	3
Cancer,Organismal Injury and Abnormalities	neoplasia	Neoplasia of carcinoma cell lines	1,85E-03	mir-148,mir-193,SPN	3
Cellular Development,Cellular Growth and Proliferation,Hematological System Development and Function,Hematopoiesis,Tissue Development	differentiation	Differentiation of hematopoietic progenitor cells	1,97E-03	H4C9,mir-193,OSM,PHOSPHO1,PTPN6	5
Cellular Development	differentiation	Differentiation of stem cells	2,01E-03	H4C9,mir-193,OSM,PHOSPHO1,PTPN6,S1PR4	6
Hematological System Development and Function,Inflammatory Response,Tissue Morphology	quantity	Quantity of dendritic cells	2,05E-03	GPR183,mir-148,PTPN6	3
Cellular Development,Cellular Growth and Proliferation	proliferation	Proliferation of stem cells	2,10E-03	mir-193,OSM,PTPN6,S1PR4,SIX2	5
Cell-To-Cell Signaling and Interaction,Hematological System Development and Function,Humoral Immune Response,Immune Cell Trafficking,Inflammatory Response	activation	Activation of B lymphocytes	2,16E-03	OSM,PTPN6,STING1	3
Cellular Development,Cellular Growth and Proliferation,Connective Tissue Development and Function,Hematological System Development and Function,Hematopoiesis,Organismal Development,Tissue Development	thrombopoiesis	Thrombopoiesis	2,17E-03	PTPN6,S1PR4	2
Cellular Growth and Proliferation,Connective Tissue Development and Function,Tissue Development	proliferation	Proliferation of connective tissue cells	2,28E-03	mir-148,OSM,OSR2,PTPN6,SIX2,TXNIP	6
Endocrine System Disorders,Gastrointestinal Disease,Immunological Disease,Metabolic Disease,Organismal Injury and Abnormalities	insulin-dependent diabetes mellitus	Insulin-dependent diabetes mellitus	2,39E-03	C1orf162,EVI2A,IFIT1B,SPN,STAP1	5
Cell Death and Survival	apoptosis	Apoptosis of T lymphocytes	2,47E-03	mir-148,PTPN6,SPN,STING1	4
Cellular Development,Cellular Growth and Proliferation,Hematological System Development and Function,Humoral Immune Response,Lymphoid Tissue Structure and Development	expansion	Expansion of B lymphocytes	2,47E-03	GPR183,mir-142	2
Cell Death and Survival	cell death	Cell death of B lymphocytes	2,50E-03	PTPN6,SPN,STING1	3
Nucleic Acid Metabolism,Small Molecule Biochemistry	metabolism	Metabolism of nucleotide	2,57E-03	GPR183,mir-142,QPRT,SULT1C4,TXNIP	5
Cell Death and Survival	apoptosis	Apoptosis of splenocytes	2,57E-03	PTPN6,SPN	2
Organismal Development	growth	Growth of organism	2,63E-03	ALOX15B,mir-148,mir-193,OSM,OSR2,S1PR4,SIX2	7
Inflammatory Response	cytotoxic T lymphocyte response	Cytotoxic T lymphocyte response	2,78E-03	mir-148,STING1	2
Cancer,Organismal Injury and Abnormalities	growth	Growth of carcinoma	2,79E-03	mir-142,OSM,STING1	3
Energy Production,Molecular Transport,Nucleic Acid Metabolism,Small Molecule Biochemistry	concentration	Concentration of ATP	2,97E-03	mir-142,PHOSPHO1,TXNIP	3
Cardiovascular Disease,Hematological Disease,Metabolic Disease,Organismal Injury and Abnormalities	hyperlipidemia	Hyperlipidemia	3,01E-03	QPRT,STAP1,TXNIP	3
Gastrointestinal Disease,Organ Morphology,Organismal Injury and Abnormalities	destruction	Destruction of tongue	3,07E-03	STING1	1
Lymphoid Tissue Structure and Development	modification	Modification of reticular matrix	3,07E-03	STING1	1
Dermatological Diseases and Conditions,Organismal Injury and Abnormalities	premature graying	Premature graying	3,07E-03	STING1	1
Cardiovascular Disease,Organismal Injury and Abnormalities	formation	Formation of embolus	3,07E-03	GP5	1
Cellular Development,Cellular Growth and Proliferation,Embryonic Development,Hematological System Development and Function,Hematopoiesis,Humoral Immune Response,Lymphoid Tissue Structure and Development,Organ Development,Organismal Development,Tissue Development	generation	Generation of B-2 lymphocytes	3,07E-03	PTPN6	1
Dermatological Diseases and Conditions,Organ Morphology,Organismal Injury and Abnormalities	destruction	Destruction of skin	3,07E-03	STING1	1
Cell-mediated Immune Response,Cell-To-Cell Signaling and Interaction,Cellular Movement,Hematological System Development and Function,Immune Cell Trafficking	deadhesion	Deadhesion of T lymphocytes	3,07E-03	SPN	1
Embryonic Development,Hematological System Development and Function,Lymphoid Tissue Structure and Development,Organ Development,Organismal Development,Tissue Development	formation	Formation of bronchus associated lymphoid tissue	3,07E-03	OSM	1
Gastrointestinal Disease,Organ Morphology,Organismal Injury and Abnormalities	destruction	Destruction of stomach	3,07E-03	STING1	1
Lipid Metabolism,Small Molecule Biochemistry	oxygenation	Oxygenation of 2-arachidonoylglycerol	3,07E-03	ALOX15B	1
Cell Cycle	replication	Replication of Toxoplasma gondii ME49	3,07E-03	STING1	1
Lipid Metabolism,Small Molecule Biochemistry	conversion	Conversion of linoleic acid	3,07E-03	ALOX15B	1
Cancer,Cellular Response to Therapeutics,Organismal Injury and Abnormalities	chemosensitivity	Chemosensitivity of squamous cell carcinoma cell lines	3,07E-03	mir-193	1
Cancer,Gastrointestinal Disease,Organismal Injury and Abnormalities	colorectal cancer	Advanced pT stage colorectal cancer	3,07E-03	mir-148	1
Cancer,Cell Death and Survival,Organismal Injury and Abnormalities,Tumor Morphology	cell viability	Cell viability of squamous carcinoma cells	3,07E-03	mir-193	1
Organ Morphology,Organismal Injury and Abnormalities,Skeletal and Muscular Disorders	destruction	Destruction of skeletal muscle	3,07E-03	STING1	1
Tissue Development	function	Function of mucosal barrier	3,07E-03	OSM	1
Cell Morphology,Nervous System Development and Function	projection	Projection of retinal ganglion cells	3,07E-03	VAX2	1
Cancer,Gastrointestinal Disease,Organismal Injury and Abnormalities	gastric cancer	Advanced pT stage gastric cancer	3,07E-03	mir-148	1
Infectious Diseases	replication	Replication of Dengue virus 2 Thailand/16681/84	3,07E-03	STING1	1
Cell Death and Survival,Gastrointestinal Disease,Hepatic System Disease,Organismal Injury and Abnormalities	centrilobular necrosis	Centrilobular necrosis	3,07E-03	OSM	1
Organ Morphology,Tissue Morphology	quantity	Quantity of basal epithelial prostate cells	3,07E-03	ALOX15B	1
Developmental Disorder	hypoplasia	Hypoplasia of genital tubercle	3,07E-03	SIX2	1
Cell-mediated Immune Response,Lymphoid Tissue Structure and Development	frequency	Frequency of central memory cytotoxic T cells	3,07E-03	PTPN6	1
Cell Death and Survival	cell death	Cell death of CD3 positive T-lymphocytes	3,07E-03	STING1	1
Cell-mediated Immune Response,Lymphoid Tissue Structure and Development	frequency	Frequency of effector memory helper T cells	3,07E-03	PTPN6	1
Cell-To-Cell Signaling and Interaction,Cellular Movement,Hematological System Development and Function,Immune Cell Trafficking	detachment	Detachment of macrophages	3,07E-03	PTPN6	1
Cellular Assembly and Organization,Cellular Development,Cellular Growth and Proliferation,Digestive System Development and Function,Embryonic Development,Hepatic System Development and Function,Organ Development,Organismal Development,Tissue Development	formation	Formation of biliary canaliculi	3,07E-03	OSM	1
Cardiovascular Disease,Organ Morphology,Organismal Injury and Abnormalities	destruction	Destruction of heart	3,07E-03	STING1	1
Developmental Disorder	agenesis	Agenesis of perineum	3,07E-03	SIX2	1
Cell Cycle,Cell-To-Cell Signaling and Interaction,Inflammatory Response	effector phase	Effector phase of monocytes	3,07E-03	OSM	1
Cancer,Organismal Injury and Abnormalities	growth	Growth of malignant tumor	3,18E-03	mir-142,OSM,SPN,STING1,TXNIP	5
Cancer,Gastrointestinal Disease,Hepatic System Disease,Organismal Injury and Abnormalities	growth	Growth of liver tumor	3,34E-03	OSM,TXNIP	2
Skeletal and Muscular System Development and Function	morphogenesis	Morphogenesis of embryonic skeleton	3,34E-03	OSR2,SIX2	2
Cellular Development,Cellular Growth and Proliferation,Embryonic Development,Organismal Development,Tissue Development	proliferation	Proliferation of mesenchymal stem cells	3,46E-03	mir-193,SIX2	2
Gene Expression	gene silencing	Gene silencing	3,58E-03	mir-142,mir-148,mir-193	3
Embryonic Development,Organismal Development,Tissue Development	growth	Growth of embryonic tissue	3,68E-03	mir-193,OSR2,S1PR4,SIX2	4
Infectious Diseases	production	Production of HIV-1	3,83E-03	PTPN6,SPN	2
Hematological Disease,Immunological Disease	dysglobulinemia	Dysglobulinemia	3,83E-03	mir-142,PTPN6	2
Neurological Disease	progressive motor neuropathy	Progressive motor neuropathy	3,83E-03	mir-142,mir-148,mir-193,MIR3185,MIR4740,STAP1	6
Protein Synthesis	quantity	Quantity of interferon	3,95E-03	GPR183,STING1	2
Cell-To-Cell Signaling and Interaction,Cellular Growth and Proliferation,Hematological System Development and Function	co-stimulation	Co-stimulation of T lymphocytes	3,95E-03	PTPN6,SPN	2
Cell Death and Survival	apoptosis	Apoptosis of bone marrow cells	4,08E-03	PTPN6,SPN	2
Tissue Morphology	quantity	Quantity of cells	4,09E-03	ALOX15B,GPR183,mir-142,mir-148,mir-193,OSM,PHOSPHO1,PTPN6,SPN,STING1,TXNIP	11
Cell Death and Survival	cell death	Cell death of blood cells	4,34E-03	mir-142,mir-148,OSM,PTPN6,SPN,STING1	6
Cell-To-Cell Signaling and Interaction	adhesion	Adhesion of lymphoma cell lines	4,34E-03	PTPN6,SPN	2
Embryonic Development,Organismal Development	growth	Growth of embryo	4,36E-03	mir-193,OSM,OSR2,S1PR4,SIX2	5
Embryonic Development,Organismal Development	specification	Specification of body axis	4,47E-03	SIX2,VAX2	2
Hematological System Development and Function,Lymphoid Tissue Structure and Development,Tissue Morphology	quantity	Quantity of CD8+ T lymphocyte	4,49E-03	PTPN6,STING1,TXNIP	3
Cell Death and Survival	apoptosis	Apoptosis of blood cells	4,52E-03	mir-148,OSM,PTPN6,SPN,STING1	5
Connective Tissue Development and Function,Skeletal and Muscular System Development and Function,Tissue Development,Tissue Morphology	size	Size of medullary cavity	4,59E-03	PTPN6	1
Hematological Disease,Immunological Disease	cytopenia	Cytopenia of CD4+ T-lymphocytes	4,59E-03	STING1	1
Cell-To-Cell Signaling and Interaction,Hematological System Development and Function,Immune Cell Trafficking	adhesion	Adhesion of splenocytes	4,59E-03	SPN	1
Hematological Disease,Hereditary Disorder,Immunological Disease,Organismal Injury and Abnormalities	familial hemophagocytic lymphohistiocytosis type 2	Familial hemophagocytic lymphohistiocytosis type 2	4,59E-03	PTPN6	1
Hematological Disease,Immunological Disease	cytopenia	Cytopenia of CD8+ T lymphocyte	4,59E-03	STING1	1
Connective Tissue Disorders,Hematological Disease,Organismal Injury and Abnormalities	benign erythrocytosis	Benign erythrocytosis	4,59E-03	PTPN6	1
Cellular Movement	extravasation	Extravasation of carcinoma cell lines	4,59E-03	mir-148	1
Cancer,Cellular Development,Cellular Growth and Proliferation,Hematological Disease,Organismal Injury and Abnormalities,Tumor Morphology	growth	Growth of pre-B acute lymphoblastic leukemia cells	4,59E-03	SPN	1
Lipid Metabolism,Small Molecule Biochemistry	oxygenation	Oxygenation of arachidonic acid	4,59E-03	ALOX15B	1
Cellular Response to Therapeutics	sensitivity	Sensitivity of erythroid precursor cells	4,59E-03	PTPN6	1
Cell Death and Survival,Cellular Function and Maintenance	clearance	Clearance of hepatocytes	4,59E-03	STING1	1
Nucleic Acid Metabolism,Small Molecule Biochemistry	conversion	Conversion of NAD+	4,59E-03	SPN	1
Cancer,Connective Tissue Disorders,Organismal Injury and Abnormalities,Skeletal and Muscular Disorders	hyperplasia	Hyperplasia of synovial joint	4,59E-03	OSM	1
Lipid Metabolism,Small Molecule Biochemistry	conversion	Conversion of 15(S)-HETE	4,59E-03	ALOX15B	1
Cellular Movement	extravasation	Extravasation of lung cancer cell lines	4,59E-03	mir-148	1
Cell Death and Survival,Connective Tissue Development and Function,Reproductive System Development and Function	cell viability	Cell viability of Sertoli cells	4,59E-03	OSM	1
Connective Tissue Development and Function,Skeletal and Muscular System Development and Function,Tissue Morphology	morphology	Morphology of synovial membrane	4,59E-03	OSM	1
Cellular Development,Cellular Growth and Proliferation,Hematological System Development and Function,Humoral Immune Response,Lymphoid Tissue Structure and Development,Tissue Development,Tissue Morphology	expansion	Expansion of marginal-zone B lymphocytes	4,59E-03	mir-142	1
Cellular Movement,Hematological Disease,Immunological Disease,Inflammatory Disease,Inflammatory Response,Organismal Injury and Abnormalities,Respiratory Disease	eosinophilic inflammation	Eosinophilic inflammation of lung	4,59E-03	OSM	1
Cellular Growth and Proliferation	expansion	Expansion of cells	4,67E-03	GPR183,mir-142,OSM,STING1	4
Embryonic Development,Organismal Development,Skeletal and Muscular System Development and Function	morphogenesis	Morphogenesis of embryonic digit	4,89E-03	HOXD12,OSR2	2
Hematological System Development and Function,Humoral Immune Response,Lymphoid Tissue Structure and Development,Tissue Morphology	quantity	Quantity of plasma cells	5,03E-03	GPR183,PTPN6	2
Cell Cycle	G0/G1 phase transition	Arrest in G0/G1 phase transition	5,76E-03	ALOX15B,PTPN6	2
Cell Death and Survival,Skeletal and Muscular Disorders	apoptosis	Apoptosis of muscle cell lines	5,91E-03	S1PR4,TXNIP	2
Cancer	transformation	Transformation of breast cell lines	6,07E-03	mir-148,mir-193	2
Antimicrobial Response,Cell-To-Cell Signaling and Interaction,Inflammatory Response	antiviral response	Antiviral response of tumor cell lines	6,12E-03	OSM	1
Cell-To-Cell Signaling and Interaction,Hematological System Development and Function,Humoral Immune Response,Immune Cell Trafficking,Inflammatory Response	activation	Activation of B-2 lymphocytes	6,12E-03	PTPN6	1
Cancer,Organismal Injury and Abnormalities,Tumor Morphology	regression	Regression of secondary tumor	6,12E-03	STING1	1
Cellular Development	differentiation	Differentiation of hepatoma cell lines	6,12E-03	OSM	1
Embryonic Development,Organismal Development,Tissue Development,Tissue Morphology	closure	Closure of optic fissure	6,12E-03	VAX2	1
Cell-To-Cell Signaling and Interaction,Cellular Growth and Proliferation,Nervous System Development and Function	induction	Induction of astrocytes	6,12E-03	OSM	1
Cellular Growth and Proliferation	accumulation	Accumulation of hepatoma cell lines	6,12E-03	OSM	1
Connective Tissue Development and Function,Embryonic Development,Organ Development,Organismal Development,Reproductive System Development and Function,Skeletal and Muscular System Development and Function,Tissue Development	development	Development of baculum	6,12E-03	HOXD12	1
Cell Cycle,Nervous System Development and Function	mitogenesis	Mitogenesis of astrocytes	6,12E-03	PTPN6	1
Cell-To-Cell Signaling and Interaction,Hematological System Development and Function,Immune Cell Trafficking,Inflammatory Response	activation	Activation of T lymphocytes	6,13E-03	mir-142,OSM,PTPN6,SPN	4
Cellular Development,Cellular Growth and Proliferation,Connective Tissue Development and Function,Tissue Development	cell proliferation	Cell proliferation of fibroblasts	6,18E-03	mir-148,OSM,PTPN6,TXNIP	4
Hematological System Development and Function	bleeding time	Bleeding time	6,22E-03	GP5,TXNIP	2
Cancer,Organismal Injury and Abnormalities	primary melanoma	Primary melanoma	6,22E-03	mir-142,mir-148	2
Neurological Disease,Organismal Injury and Abnormalities	cerebral disorder	Cerebral disorder	6,23E-03	ALOX15B,ARHGAP30,C22orf15,EVI2A,FAM124B,IFIT1B,mir-142,mir-148,mir-193,MIR3185,MIR4740,PHOSPHO1,S1PR4,VAX2	14
Cellular Development,Cellular Growth and Proliferation,Hematological System Development and Function,Lymphoid Tissue Structure and Development	expansion	Expansion of lymphocytes	6,28E-03	GPR183,mir-142,STING1	3
Cancer,Hematological Disease,Immunological Disease,Organismal Injury and Abnormalities	lymphoma	Lymphoma	6,49E-03	GPR183,mir-142,mir-148,mir-193,OSM,PTPN6,S1PR4,SIX2,SPN	9
Nucleic Acid Metabolism,Small Molecule Biochemistry	synthesis	Synthesis of nucleotide	6,50E-03	GPR183,mir-142,QPRT,TXNIP	4
Cell Signaling,Molecular Transport,Small Molecule Biochemistry,Vitamin and Mineral Metabolism	release	Release of Ca2+	7,01E-03	OSM,SPN,STING1	3
Cellular Development,Cellular Growth and Proliferation,Hematological System Development and Function,Hematopoiesis,Tissue Development	differentiation	Differentiation of megakaryocyte/erythrocyte lineage cell	7,24E-03	H4C9,OSM,PHOSPHO1	3
Cell-To-Cell Signaling and Interaction,Hematological System Development and Function,Inflammatory Response	aggregation	Aggregation of blood platelets	7,39E-03	GP5,PTPN6,PTPN7	3
Cancer,Cellular Development,Cellular Growth and Proliferation,Organismal Injury and Abnormalities,Tumor Morphology	proliferation	Proliferation of cancer cells	7,41E-03	mir-142,OSM,SPN,TXNIP	4
Cancer,Immunological Disease,Organismal Injury and Abnormalities	splenic cancer	Splenic cancer	7,53E-03	GPR183,SPN	2
Lipid Metabolism,Small Molecule Biochemistry	synthesis	Synthesis of 15(S)-HETE	7,65E-03	ALOX15B	1
Cellular Growth and Proliferation,Hematological System Development and Function	inhibition	Inhibition of blood platelets	7,65E-03	GP5	1
Cellular Assembly and Organization	redistribution	Redistribution of membrane rafts	7,65E-03	PTPN6	1
Cell Morphology,Digestive System Development and Function,Hepatic System Development and Function,Organ Morphology,Organismal Development,Tissue Morphology	morphology	Morphology of oval cells	7,65E-03	OSM	1
Developmental Disorder,Hereditary Disorder,Metabolic Disease,Organismal Injury and Abnormalities	Laron syndrome	Laron syndrome	7,65E-03	TXNIP	1
Cellular Movement	transendothelial migration	Transendothelial migration of lung cancer cell lines	7,65E-03	mir-148	1
Cellular Development,Cellular Growth and Proliferation,Connective Tissue Development and Function,Skeletal and Muscular System Development and Function,Tissue Development	osteoclastogenesis	Osteoclastogenesis of bone cell lines	7,65E-03	OSM	1
Cell Cycle,Gene Expression	binding	Binding of Meis1 binding site	7,65E-03	HOXD12	1
Cellular Movement	transendothelial migration	Transendothelial migration of carcinoma cell lines	7,65E-03	mir-148	1
Lipid Metabolism,Small Molecule Biochemistry	sulfation	Sulfation of 2-hydroxyestradiol	7,65E-03	SULT1C4	1
Embryonic Development,Organismal Development,Tissue Morphology	morphology	Morphology of palatal shelf	7,65E-03	OSR2	1
Inflammatory Response,Respiratory System Development and Function	inflammatory response	Inflammatory response of airway	7,65E-03	OSM	1
Cellular Compromise,Hematological Disease,Immunological Disease,Organismal Injury and Abnormalities	function	Abnormal function of B lymphocytes	7,71E-03	GPR183,PTPN6	2
Cancer,Hematological Disease,Immunological Disease,Organismal Injury and Abnormalities	non-Hodgkin disease	Non-Hodgkin lymphoma	7,79E-03	GPR183,mir-142,mir-148,OSM,PTPN6,S1PR4,SIX2,SPN	8
Hematological System Development and Function,Humoral Immune Response,Lymphoid Tissue Structure and Development,Tissue Morphology	quantity	Quantity of B lymphocytes	7,82E-03	GPR183,mir-142,PTPN6,SPN	4
Cellular Movement	chemotaxis	Chemotaxis	7,86E-03	GPR183,OSM,PTPN6,SPN,STAP1	5
Cellular Development,Cellular Growth and Proliferation,Hematological System Development and Function,Lymphoid Tissue Structure and Development	proliferation	Proliferation of CD8+ T lymphocyte	7,88E-03	mir-148,PTPN6	2
Inflammatory Response	cell-mediated response	Cell-mediated response	8,11E-03	mir-148,S1PR4,STING1	3
Cancer,Organismal Injury and Abnormalities	growth	Growth of tumor	8,18E-03	ALOX15B,mir-142,mir-148,OSM,SPN,STING1,TXNIP	7
Cell-To-Cell Signaling and Interaction,Inflammatory Response	immune response	Immune response of tumor cell lines	8,19E-03	OSM,PTPN6,PTPN7	3
Cellular Development,Cellular Growth and Proliferation,Connective Tissue Development and Function,Skeletal and Muscular System Development and Function,Tissue Development	proliferation	Proliferation of osteoblasts	8,23E-03	OSM,OSR2	2
Cancer,Organismal Injury and Abnormalities,Respiratory Disease	neoplasia	Neoplasia of lung cancer cell lines	8,41E-03	mir-148,SPN	2
Cell-To-Cell Signaling and Interaction	adhesion	Adhesion of blood cells	8,69E-03	GP5,OSM,PTPN6,SPN	4
Gene Expression	transcription	Transcription	8,70E-03	GPR183,OSM,OSR2,PTPN6,PTPN7,SIX2,SPN,STAP1,STING1,TXNIP,VAX2	11
Embryonic Development,Nervous System Development and Function,Organ Development,Organ Morphology,Organismal Development,Tissue Development,Visual System Development and Function	morphogenesis	Morphogenesis of embryonic eye	9,17E-03	VAX2	1
Cell Morphology,Cellular Function and Maintenance	autophagy	Autophagy of dendritic cells	9,17E-03	STING1	1
Cancer,Cellular Development,Neurological Disease,Organismal Injury and Abnormalities,Tumor Morphology	differentiation	Differentiation of glioblastoma cells	9,17E-03	mir-148	1
Cell Death and Survival	apoptosis	Apoptosis of Th1 cells	9,17E-03	mir-148	1
Cell Cycle,Gene Expression	binding	Binding of Hox binding site	9,17E-03	HOXD12	1
Cell Death and Survival,Nervous System Development and Function	survival	Survival of nodose ganglion neurons	9,17E-03	OSM	1
Cellular Movement,Nervous System Development and Function	chemotaxis	Chemotaxis of astrocytes	9,17E-03	GPR183	1
Infectious Diseases	replication	Replication of Sindbis virus	9,17E-03	STING1	1
Nervous System Development and Function,Tissue Morphology	quantity	Quantity of sympathetic neuron	9,17E-03	PTPN6	1
Cell Morphology,Nervous System Development and Function	innervation	Innervation of optic nerve	9,17E-03	VAX2	1
Cell Cycle,Cell-To-Cell Signaling and Interaction,Cellular Growth and Proliferation	contact growth inhibition	Contact growth inhibition of lung cancer cell lines	9,17E-03	SPN	1
Cellular Movement,Hematological System Development and Function,Immune Cell Trafficking	infiltration	Infiltration by myeloid-derived suppressor cells	9,17E-03	STING1	1
Drug Metabolism,Endocrine System Development and Function,Lipid Metabolism,Small Molecule Biochemistry	sulfation	Sulfation of beta-estradiol	9,17E-03	SULT1C4	1
Embryonic Development,Organismal Development,Tissue Development	development	Development of pronephros	9,17E-03	OSR2	1
Lipid Metabolism,Molecular Transport,Small Molecule Biochemistry	transport	Transport of sphingomyelin	9,17E-03	OSM	1
Carbohydrate Metabolism,Molecular Transport,Small Molecule Biochemistry	release	Release of glycosaminoglycan	9,17E-03	OSM	1
Cellular Development,Cellular Growth and Proliferation,Hematological System Development and Function,Humoral Immune Response,Lymphoid Tissue Structure and Development	expansion	Expansion of B-1a lymphocytes	9,17E-03	GPR183	1
Cell Morphology,Cellular Assembly and Organization,Cellular Function and Maintenance	polarization	Polarization of plasma membrane	9,17E-03	OSM	1
Embryonic Development,Tissue Development	proliferation	Proliferation of mesenchyme	9,17E-03	OSR2	1
Cellular Assembly and Organization	association	Association of actin cytoskeleton	9,17E-03	PTPN6	1
Cancer,Cellular Development,Organismal Injury and Abnormalities,Reproductive System Disease,Tumor Morphology	differentiation	Differentiation of mammary tumor cells	9,17E-03	OSM	1
Cancer,Hematological Disease,Immunological Disease,Organismal Injury and Abnormalities	CD30 positive anaplastic large cell lymphoma	Systemic CD30 positive anaplastic large cell lymphoma	9,33E-03	OSM,SPN	2
Cellular Function and Maintenance	homeostasis	Homeostasis of leukocytes	9,37E-03	GPR183,mir-142,OSM,PTPN6,SPN	5
Cellular Development	maturation	Maturation of stem cells	9,52E-03	OSM,PTPN6	2
Cellular Development,Cellular Growth and Proliferation,Embryonic Development,Hematological System Development and Function,Hematopoiesis,Lymphoid Tissue Structure and Development,Organ Development,Organismal Development,Tissue Development	development	Development of bone marrow cells	1,03E-02	H4C9,OSM,PTPN6	3
Cellular Development,Cellular Growth and Proliferation,Hematological System Development and Function,Hematopoiesis,Lymphoid Tissue Structure and Development,Tissue Development	leukopoiesis	Leukopoiesis	1,03E-02	EVI2B,GPR183,NFAM1,OSM,PTPN6,SPN	6
Cell Death and Survival	survival	Cell survival	1,07E-02	mir-142,mir-148,mir-193,OSM,PTPN6,PTPN7,SIX2,SPN,TXNIP	9
Cancer,Cell Cycle,Organismal Injury and Abnormalities	S phase	Entry into S phase of Kaposi's sarcoma cells	1,07E-02	OSM	1
Cancer	transformation	Transformation of colorectal cancer cell lines	1,07E-02	SPN	1
Cellular Development,Cellular Growth and Proliferation,Nervous System Development and Function,Tissue Development	myelination	Myelination of oligodendrocytes	1,07E-02	OSM	1
Cellular Movement	extravasation	Extravasation of breast cancer cell lines	1,07E-02	mir-148	1
Carbohydrate Metabolism,Molecular Transport,Small Molecule Biochemistry	depletion	Depletion of proteoglycan	1,07E-02	OSM	1
Cell-To-Cell Signaling and Interaction,Cellular Growth and Proliferation,Connective Tissue Development and Function	stimulation	Stimulation of synovial fibroblasts	1,07E-02	OSM	1
Cancer,Cardiovascular Disease,Cellular Development,Cellular Growth and Proliferation,Organismal Injury and Abnormalities,Tumor Morphology	proliferation	Proliferation of Kaposi's sarcoma cells	1,07E-02	OSM	1
Cellular Development,Embryonic Development,Organismal Development,Tissue Development	specification	Specification of mesodermal cells	1,07E-02	SIX2	1
Cell-To-Cell Signaling and Interaction,Hematological System Development and Function,Hematopoiesis,Immune Cell Trafficking,Inflammatory Response	aggregation	Aggregation of thymocytes	1,07E-02	SPN	1
Cell-To-Cell Signaling and Interaction,Hematological System Development and Function,Immune Cell Trafficking,Inflammatory Response	activation	Activation of effector T lymphocytes	1,07E-02	OSM	1
Cellular Movement	movement	Movement of osteoclast precursor cells	1,07E-02	GPR183	1
Cell Death and Survival,Hematological System Development and Function	survival	Survival of megakaryocytes	1,07E-02	PTPN6	1
Infectious Diseases	replication	Replication of Reoviridae	1,07E-02	STING1	1
Cellular Development,Hematopoiesis,Tissue Development	differentiation	Differentiation of bone marrow cells	1,08E-02	H4C9,OSM,PTPN6	3
Cancer,Organismal Injury and Abnormalities	growth	Growth of solid tumor	1,08E-02	mir-142,OSM,STING1,TXNIP	4
Infectious Diseases	replication	Replication of Flaviviridae	1,09E-02	STING1,TXNIP	2
Cancer,Organismal Injury and Abnormalities	metastasis	Metastasis	1,10E-02	mir-142,mir-148,mir-193,mir-628,OSM,STING1,TXNIP	7
Lipid Metabolism,Small Molecule Biochemistry	synthesis	Synthesis of eicosanoid	1,10E-02	ALOX15B,OSM,PTPN7	3
Cellular Movement	cell movement	Cell movement of myeloid cells	1,11E-02	OSM,PTPN6,SPN,STAP1,STING1	5
Cardiovascular Disease,Organismal Injury and Abnormalities	peripheral arterial disease	Peripheral arterial disease	1,12E-02	EVI2A,EVI2B,QPRT	3
Cancer,Cellular Development,Organismal Injury and Abnormalities,Tumor Morphology	differentiation	Differentiation of tumor cells	1,13E-02	mir-148,OSM	2
Inflammatory Response	inflammatory response	Inflammatory response	1,16E-02	GPR183,mir-142,OSM,PTPN6,STAP1,STING1	6
Embryonic Development,Organismal Development	morphogenesis	Morphogenesis of embryo	1,17E-02	HOXD12,OSR2,SIX2	3
Cell-To-Cell Signaling and Interaction	binding	Binding of tumor cell lines	1,18E-02	ALOX15B,OSM,PTPN6,SPN	4
Embryonic Development,Nervous System Development and Function,Organ Development,Organismal Development,Tissue Development	remyelination	Remyelination of corpus callosum	1,22E-02	OSM	1
Cell Cycle,Cell-To-Cell Signaling and Interaction,Cellular Growth and Proliferation	contact growth inhibition	Contact growth inhibition of cervical cancer cell lines	1,22E-02	SPN	1
Cell-To-Cell Signaling and Interaction,Connective Tissue Development and Function	activation	Activation of synovial fibroblasts	1,22E-02	OSM	1
Cardiovascular System Development and Function,Cell-To-Cell Signaling and Interaction,Connective Tissue Development and Function,Organ Development	activation	Activation of cardiac fibroblasts	1,22E-02	OSM	1
Inflammatory Response,Organismal Injury and Abnormalities	formation	Formation of inflammation site	1,22E-02	PTPN6	1
Cancer,Cellular Development,Cellular Growth and Proliferation,Organismal Injury and Abnormalities,Respiratory Disease,Tumor Morphology	proliferation	Proliferation of lung adenocarcinoma cells	1,22E-02	mir-142	1
Cell Cycle,Gene Expression	binding	Binding of STAT response element	1,22E-02	OSM	1
Nucleic Acid Metabolism,Small Molecule Biochemistry	biosynthesis	Biosynthesis of NAD+	1,22E-02	QPRT	1
Carbohydrate Metabolism,Molecular Transport,Small Molecule Biochemistry	quantity	Quantity of proteoglycan	1,22E-02	OSM	1
Cellular Movement	migration	Migration of cells	1,23E-02	ALOX15B,GPR183,mir-142,mir-148,mir-193,OSM,PTPN6,S1PR4,SPN,STAP1,STING1	11
Hematological System Development and Function,Humoral Immune Response,Lymphoid Tissue Structure and Development,Tissue Morphology	quantity	Quantity of B-1 lymphocytes	1,28E-02	mir-142,PTPN6	2
Cell Death and Survival	cell death	Cell death of myeloid cells	1,33E-02	OSM,PTPN6,STING1	3
Embryonic Development,Organismal Development	morphogenesis	Morphogenesis of head	1,34E-02	OSR2,SIX2,VAX2	3
Cellular Development,Cellular Growth and Proliferation,Embryonic Development,Organismal Development	proliferation	Proliferation of embryonic cells	1,36E-02	mir-193,OSM,SIX2	3
Lipid Metabolism,Small Molecule Biochemistry	synthesis	Synthesis of lipoxin A4	1,37E-02	ALOX15B	1
Cell Cycle,Hair and Skin Development and Function	Gap 0-Gap 1 phase	Arrest in Gap 0-Gap 1 phase of epithelial cell lines	1,37E-02	TXNIP	1
Hematological Disease,Metabolic Disease,Organismal Injury and Abnormalities	high density lipoprotein deficency	High density lipoprotein deficency	1,37E-02	QPRT	1
Connective Tissue Development and Function,Connective Tissue Disorders,Organ Morphology,Organismal Development,Organismal Injury and Abnormalities,Skeletal and Muscular Disorders,Skeletal and Muscular System Development and Function,Tissue Development	abnormal morphology	Abnormal morphology of short metacarpal bone	1,37E-02	HOXD12	1
Cell-To-Cell Signaling and Interaction,Cellular Function and Maintenance,Inflammatory Response	phagocytosis	Phagocytosis of macrophage cancer cell lines	1,37E-02	PTPN6	1
Cellular Development,Cellular Growth and Proliferation,Hematological System Development and Function,Hypersensitivity Response,Inflammatory Response,Lymphoid Tissue Structure and Development,Tissue Development	proliferation	Proliferation of BMMC cells	1,37E-02	PTPN6	1
Cell Death and Survival	apoptosis	Apoptosis of BMMC cells	1,37E-02	PTPN6	1
Cardiovascular Disease,Ophthalmic Disease,Organismal Injury and Abnormalities	venous retinal branch occlusion	Venous retinal branch occlusion	1,37E-02	QPRT	1
Cell Cycle	S phase	S phase of lymphoma cell lines	1,37E-02	PTPN6	1
Cell Morphology,Cellular Function and Maintenance	permeability	Permeability of skin cell lines	1,37E-02	PTPN6	1
Cell Death and Survival	cell death	Cell death of TREG cells	1,37E-02	mir-142	1
Inflammatory Response,Skeletal and Muscular Disorders	inflammation	Inflammation of footpad	1,37E-02	PTPN6	1
Digestive System Development and Function,Gastrointestinal Disease,Hepatic System Development and Function,Hepatic System Disease,Inflammatory Disease,Inflammatory Response,Metabolic Disease,Organ Development,Organismal Injury and Abnormalities,Psychological Disorders	alcoholic steatohepatitis	Alcoholic steatohepatitis	1,37E-02	STING1	1
Infectious Diseases	release	Release of Hepatitis C virus	1,37E-02	TXNIP	1
Cellular Development,Cellular Growth and Proliferation	proliferation	Proliferation of stomach cancer cell lines	1,39E-02	mir-148,TXNIP	2
Gene Expression	expression	Expression of RNA	1,40E-02	GPR183,OSM,OSR2,PTPN6,PTPN7,SIX2,SPN,STAP1,STING1,TXNIP,VAX2	11
Molecular Transport	quantity	Quantity of metal ion	1,42E-02	OSM,PTPN6,SPN,TXNIP	4
Cellular Development,Connective Tissue Development and Function,Tissue Development	differentiation	Differentiation of connective tissue cells	1,45E-02	GPR183,mir-193,OSM,OSR2,SIX2	5
Cellular Function and Maintenance	engulfment	Engulfment of blood cells	1,52E-02	mir-142,PTPN6,PTPN7	3
Cardiovascular Disease,Hematological Disease,Ophthalmic Disease,Organismal Injury and Abnormalities	central retinal vein occlusion	Central retinal vein occlusion	1,52E-02	QPRT	1
Cellular Movement,Hematological System Development and Function,Immune Cell Trafficking,Inflammatory Response	cellular infiltration	Cellular infiltration by M1 macrophages	1,52E-02	PTPN6	1
Protein Synthesis	quantity	Quantity of IFNB1 in blood	1,52E-02	STING1	1
Cellular Development,Connective Tissue Development and Function	adipogenesis	Adipogenesis of fibroblasts	1,52E-02	OSM	1
Cancer,Organismal Injury and Abnormalities,Renal and Urological Disease	tumorigenesis	Tumorigenesis of kidney cell lines	1,52E-02	PTPN6	1
Cancer,Organismal Injury and Abnormalities	tumorigenesis	Tumorigenesis of stomach cancer cell lines	1,52E-02	mir-148	1
Cell Death and Survival	survival	Survival of bone marrow-derived dendritic cells	1,52E-02	PTPN6	1
Cellular Movement,Hematological System Development and Function,Immune Cell Trafficking,Inflammatory Response	cell rolling	Cell rolling of bone marrow-derived neutrophils	1,52E-02	SPN	1
Embryonic Development,Organismal Development	specification	Specification of dorsal-ventral axis	1,52E-02	VAX2	1
Cell-To-Cell Signaling and Interaction,Cellular Movement,Hematological System Development and Function,Immune Cell Trafficking	recruitment	Recruitment of B lymphocytes	1,52E-02	OSM	1
Cell Death and Survival	necroptosis	Necroptosis of bone marrow-derived macrophages	1,52E-02	STING1	1
Connective Tissue Disorders,Endocrine System Disorders,Inflammatory Response,Organismal Injury and Abnormalities,Reproductive System Disease,Tissue Development	inflammation	Inflammation of epididymal fat	1,52E-02	OSM	1
Cellular Compromise,Inflammatory Response	degranulation	Degranulation of phagocytes	1,65E-02	mir-142,NFAM1,PTPN6,STING1	4
Cellular Development,Cellular Growth and Proliferation,Embryonic Development,Hematological System Development and Function,Hematopoiesis,Lymphoid Tissue Structure and Development,Organ Development,Organismal Development,Tissue Development	lymphopoiesis	Lymphopoiesis	1,66E-02	GPR183,NFAM1,OSM,PTPN6,SPN	5
Cellular Development,Connective Tissue Development and Function,Skeletal and Muscular System Development and Function,Tissue Development	differentiation	Differentiation of chondrocytes	1,67E-02	OSR2,SIX2	2
Cancer,Organismal Injury and Abnormalities,Respiratory Disease	growth	Growth of murine Lewis lung carcinoma	1,67E-02	STING1	1
Lipid Metabolism,Small Molecule Biochemistry	conversion	Conversion of arachidonic acid	1,67E-02	ALOX15B	1
Cellular Movement,Hematological System Development and Function,Immune Cell Trafficking,Inflammatory Response	cellular infiltration	Cellular infiltration by monocyte-derived macrophages	1,67E-02	PTPN6	1
Connective Tissue Disorders,Developmental Disorder,Hereditary Disorder,Organismal Injury and Abnormalities,Skeletal and Muscular Disorders	brachyphalangia	Brachyphalangia	1,67E-02	HOXD12	1
Lipid Metabolism,Small Molecule Biochemistry	synthesis	Synthesis of ketone body	1,67E-02	TXNIP	1
Cell-To-Cell Signaling and Interaction,Cellular Growth and Proliferation	suppression	Suppression of tumor cell lines	1,67E-02	OSM	1
Small Molecule Biochemistry	catabolism	Catabolism of ethanol	1,67E-02	SULT1C4	1
Cell-To-Cell Signaling and Interaction,Cellular Assembly and Organization	fusion	Fusion of osteoclast precursor cells	1,67E-02	GPR183	1
Hematological System Development and Function,Inflammatory Response,Tissue Morphology	quantity	Quantity of phagocytes	1,69E-02	GPR183,mir-142,mir-148,PTPN6	4
Post-Translational Modification	phosphorylation	Phosphorylation of protein	1,71E-02	NFAM1,OSM,PTPN6,SPN,STAP1	5
Cell Death and Survival,Cellular Compromise	cytotoxicity	Cytotoxicity of natural killer cells	1,72E-02	PTPN6,SPN	2
Cellular Compromise,Inflammatory Response	degranulation	Degranulation of myeloid cells	1,72E-02	mir-142,NFAM1,PTPN6,STING1	4
Cell Cycle,Gene Expression	binding	Binding of protein binding site	1,73E-02	HOXD12,OSM,SPN	3
Cell Death and Survival,Cellular Development,Nervous System Development and Function,Tissue Development,Tissue Morphology	regeneration	Regeneration of neurons	1,77E-02	OSM,PTPN6	2
Cellular Movement	chemotaxis	Chemotaxis of tumor cells	1,83E-02	OSM	1
Cellular Compromise,Organismal Injury and Abnormalities,Renal and Urological Disease	injury	Injury of podocytes	1,83E-02	TXNIP	1
Cellular Development,Cellular Growth and Proliferation,Embryonic Development,Hematological System Development and Function,Hematopoiesis,Lymphoid Tissue Structure and Development,Organ Development,Organismal Development,Tissue Development	generation	Generation of effector lymphocytes	1,83E-02	PTPN6	1
Cell Cycle,Cell-To-Cell Signaling and Interaction,Cellular Growth and Proliferation,Connective Tissue Development and Function	contact growth inhibition	Contact growth inhibition of fibroblasts	1,83E-02	SPN	1
Cell Morphology,Connective Tissue Development and Function,Hematological System Development and Function,Inflammatory Response,Organismal Development,Tissue Morphology	volume	Volume of blood platelets	1,83E-02	mir-142	1
Embryonic Development,Organ Development,Organ Morphology,Organismal Development,Organismal Injury and Abnormalities,Reproductive System Development and Function,Reproductive System Disease,Tissue Development,Tissue Morphology	abnormal morphology	Abnormal morphology of mammary epithelium	1,83E-02	mir-193	1
Tissue Morphology	quantity	Quantity of lymphoma cell lines	1,83E-02	PTPN6	1
Cardiovascular System Development and Function,Cell Death and Survival	cell viability	Cell viability of heart cell lines	1,83E-02	TXNIP	1
Renal and Urological System Development and Function	nephrogenesis	Nephrogenesis	1,83E-02	SIX2	1
Post-Translational Modification	dephosphorylation	Dephosphorylation of protein	1,90E-02	PTPN6,PTPN7	2
Cellular Movement,Hematological System Development and Function,Immune Cell Trafficking,Inflammatory Response	migration	Migration of dendritic cells	1,95E-02	PTPN6,S1PR4	2
Cellular Development,Cellular Growth and Proliferation,Hair and Skin Development and Function	proliferation	Proliferation of epithelial cell lines	1,97E-02	ALOX15B,mir-148,OSM	3
Cell Death and Survival,Nervous System Development and Function	survival	Survival of trigeminal ganglion neurons	1,98E-02	OSM	1
Cell-To-Cell Signaling and Interaction,Cellular Assembly and Organization,Connective Tissue Development and Function,Skeletal and Muscular System Development and Function	fusion	Fusion of osteoclasts	1,98E-02	GPR183	1
Inflammatory Response	acute phase response	Acute phase response	1,98E-02	OSM	1
Cellular Movement	migration	Migration of hepatoma cell lines	2,03E-02	mir-193,PTPN6	2
Cellular Function and Maintenance,Hematological System Development and Function	function	Function of lymphocytes	2,04E-02	mir-142,SPN,TXNIP	3
Cancer,Gastrointestinal Disease,Organismal Injury and Abnormalities	metastatic colorectal cancer	Metastatic colorectal cancer	2,08E-02	mir-142,mir-148,mir-628	3
Cellular Development,Embryonic Development,Organismal Development,Tissue Development	differentiation	Differentiation of mesenchyme	2,11E-02	OSM,SIX2	2
Cellular Development,Embryonic Development,Organismal Development,Tissue Development	differentiation	Differentiation of embryonic tissue	2,12E-02	OSM,S1PR4,SIX2	3
Cellular Development	epithelial-mesenchymal transition	Epithelial-mesenchymal transition of adenocarcinoma cell lines	2,13E-02	mir-193	1
Cancer,Cellular Development,Cellular Growth and Proliferation,Organismal Injury and Abnormalities,Tumor Morphology	expansion	Expansion of cancer stem cells	2,13E-02	OSM	1
Cell Death and Survival	activation-induced cell death	Activation-induced cell death of T-cell hybrid cells	2,13E-02	SPN	1
Cell-To-Cell Signaling and Interaction,Cellular Function and Maintenance,Inflammatory Response	phagocytosis	Phagocytosis by dendritic cells	2,13E-02	mir-142	1
Cellular Development,Cellular Growth and Proliferation,Digestive System Development and Function,Hepatic System Development and Function,Organ Development,Tissue Development	proliferation	Proliferation of oval cells	2,13E-02	OSM	1
Connective Tissue Development and Function,Skeletal and Muscular System Development and Function	apposition	Apposition of bone	2,13E-02	OSM	1
Cancer,Cellular Movement,Connective Tissue Disorders,Organismal Injury and Abnormalities	invasion	Invasion of synovial cells	2,13E-02	OSM	1
Cancer,Developmental Disorder,Gastrointestinal Disease,Hematological Disease,Immunological Disease,Organismal Injury and Abnormalities	gastric mucosa-associated lymphoid tissue lymphoma	Gastric mucosa-associated lymphoid tissue lymphoma	2,13E-02	SPN	1
Gene Expression	transcription	Transcription of RNA	2,13E-02	GPR183,OSM,OSR2,PTPN6,PTPN7,SIX2,STING1,TXNIP,VAX2	9
Cancer,Organismal Injury and Abnormalities	neoplasia	Neoplasia of tumor cell lines	2,17E-02	mir-148,mir-193,SPN,TXNIP	4
Organ Morphology,Organismal Development,Organismal Injury and Abnormalities,Renal and Urological Disease,Renal and Urological System Development and Function	abnormal morphology	Abnormal morphology of nephron	2,19E-02	mir-193,SIX2	2
Cell Death and Survival,Cellular Development,Digestive System Development and Function,Hepatic System Development and Function,Organ Morphology	regeneration	Regeneration of liver cells	2,28E-02	OSM	1
Cell Cycle	cell cycle progression	Arrest in cell cycle progression of hepatoma cell lines	2,28E-02	mir-193	1
Cancer,Gastrointestinal Disease,Inflammatory Disease,Inflammatory Response,Organismal Injury and Abnormalities	colitis-associated colorectal cancer	Colitis-associated colorectal cancer	2,28E-02	STING1	1
Cell Morphology,Hematological Disease,Hematological System Development and Function,Hematopoiesis,Lymphoid Tissue Structure and Development,Tissue Morphology	abnormal morphology	Abnormal morphology of megakaryocytes	2,28E-02	S1PR4	1
Cellular Development,Cellular Growth and Proliferation,Hematological System Development and Function,Lymphoid Tissue Structure and Development	expansion	Expansion of CD4+ T-lymphocytes	2,28E-02	STING1	1
Cardiovascular Disease,Nervous System Development and Function,Neurological Disease,Organismal Development,Organismal Injury and Abnormalities,Tissue Morphology	flushing response	Flushing response	2,28E-02	QPRT	1
Neurological Disease,Organismal Injury and Abnormalities	progressive encephalopathy	Progressive encephalopathy	2,29E-02	mir-142,mir-148,mir-193,MIR3185,MIR4740,STAP1	6
Cell-mediated Immune Response,Cellular Movement,Hematological System Development and Function,Immune Cell Trafficking	migration	T cell migration	2,31E-02	mir-142,SPN,STING1	3
Cell Death and Survival	cell viability	Cell viability	2,34E-02	mir-142,mir-148,mir-193,OSM,PTPN6,PTPN7,SPN,TXNIP	8
Cancer	transformation	Cell transformation	2,35E-02	mir-148,mir-193,PTPN6,SPN	4
Cellular Development,Cellular Growth and Proliferation,Hematological System Development and Function,Humoral Immune Response,Lymphoid Tissue Structure and Development	proliferation	Proliferation of B lymphocytes	2,36E-02	GPR183,mir-142,PTPN6	3
Cellular Function and Maintenance	internalization	Internalization of cells	2,42E-02	mir-142,PTPN6,PTPN7	3
Cancer,Developmental Disorder,Hematological Disease,Immunological Disease,Organismal Injury and Abnormalities	extranodal marginal zone lymphoma of mucosa-associated lymphoid tissue	Non-gastric extranodal marginal zone lymphoma of mucosa-associated lymphoid tissue	2,43E-02	SPN	1
Cell-To-Cell Signaling and Interaction,Cellular Function and Maintenance,Inflammatory Response	phagocytosis	Phagocytosis by nervous tissue cell lines	2,43E-02	PTPN6	1
Cell Cycle,Cell-To-Cell Signaling and Interaction,Cellular Growth and Proliferation	contact growth inhibition	Contact growth inhibition of carcinoma cell lines	2,43E-02	SPN	1
Tissue Development	accumulation	Accumulation of extracellular matrix	2,43E-02	OSM	1
Cell Cycle,Connective Tissue Development and Function	mitogenesis	Mitogenesis of fibroblasts	2,43E-02	OSM	1
Cellular Development,Cellular Growth and Proliferation,Embryonic Development,Hematological System Development and Function,Hematopoiesis,Humoral Immune Response,Lymphoid Tissue Structure and Development,Organ Development,Organismal Development,Tissue Development	differentiation	Differentiation of plasmablasts	2,43E-02	PTPN6	1
Hematological Disease,Immunological Disease,Inflammatory Disease,Inflammatory Response,Organismal Injury and Abnormalities,Respiratory Disease	eosinophilic airway inflammation	Eosinophilic airway inflammation	2,43E-02	OSM	1
Cellular Assembly and Organization,Cellular Function and Maintenance	density	Density of microtubules	2,43E-02	OSM	1
Cell Cycle,Gene Expression	binding	Binding of DNA	2,49E-02	HOXD12,OSM,PTPN6,SPN	4
Cell Death and Survival	apoptosis	Apoptosis of B lymphocytes	2,50E-02	PTPN6,SPN	2
Cellular Movement,Hematological System Development and Function,Immune Cell Trafficking,Inflammatory Response	chemotaxis	Chemotaxis of phagocytes	2,51E-02	GPR183,PTPN6,STAP1	3
Cell-To-Cell Signaling and Interaction,Hematological System Development and Function,Immune Cell Trafficking,Inflammatory Response	activation	Activation of natural killer cells	2,53E-02	SPN,TXNIP	2
Connective Tissue Development and Function,Hematological System Development and Function,Hematopoiesis,Organismal Development,Tissue Morphology	quantity	Quantity of erythroid precursor cells	2,53E-02	PHOSPHO1,PTPN6	2
Cancer,Hematological Disease,Immunological Disease,Organismal Injury and Abnormalities	breast implant associated anaplastic large cell lymphoma	Breast implant associated anaplastic large cell lymphoma	2,58E-02	SPN	1
Hematological Disease	hyperphosphatemia	Hyperphosphatemia	2,58E-02	QPRT	1
Infectious Diseases,Organismal Development	growth	Growth of Murine cytomegalovirus	2,58E-02	mir-148	1
Immunological Disease,Inflammatory Disease,Inflammatory Response,Neurological Disease,Organismal Injury and Abnormalities	experimental autoimmune encephalomyelitis	Delay in experimental autoimmune encephalomyelitis	2,58E-02	STING1	1
Carbohydrate Metabolism,Drug Metabolism,Molecular Transport,Small Molecule Biochemistry	quantity	Quantity of hyaluronic acid	2,58E-02	OSM	1
Inflammatory Response	hypercytokinemia	Hypercytokinemia	2,58E-02	STING1	1
Cancer	transformation	Transformation of lung cancer cell lines	2,58E-02	SPN	1
Connective Tissue Development and Function,Connective Tissue Disorders,Organ Morphology,Organismal Development,Organismal Injury and Abnormalities,Skeletal and Muscular Disorders,Skeletal and Muscular System Development and Function,Tissue Development	abnormal morphology	Abnormal morphology of carpal bone	2,58E-02	HOXD12	1
Cellular Development,Connective Tissue Development and Function,Embryonic Development,Organismal Development,Tissue Development	differentiation	Differentiation of dental pulp stem cells	2,58E-02	OSM	1
Nucleic Acid Metabolism,Small Molecule Biochemistry	metabolism	Metabolism of phosphoadenosine phosphosulfate	2,58E-02	SULT1C4	1
Cancer	transformation	Transformation of carcinoma cell lines	2,58E-02	SPN	1
Molecular Transport,Protein Trafficking	import	Import of protein	2,59E-02	SIX2,TXNIP	2
Cell Death and Survival	cell death	Cell death of macrophages	2,59E-02	PTPN6,STING1	2
Cell-To-Cell Signaling and Interaction	signaling	Signaling of cells	2,59E-02	OSM,PTPN6	2
Inflammatory Response	inflammation	Inflammation of absolute anatomical region	2,63E-02	mir-142,mir-193,OSM,PTPN6,S1PR4,SPN,STING1	7
Cardiovascular Disease,Organismal Injury and Abnormalities	peripheral arterial disease	Advanced stage peripheral arterial disease	2,65E-02	EVI2A,EVI2B	2
Cell Death and Survival	cell death	Cell death of lung cancer cell lines	2,70E-02	mir-148,PTPN6,SIX2	3
Cellular Movement,Hematological System Development and Function,Immune Cell Trafficking,Inflammatory Response	cellular infiltration	Cellular infiltration by phagocytes	2,70E-02	OSM,PTPN6,STING1	3
Cellular Development,Cellular Growth and Proliferation,Embryonic Development,Hematological System Development and Function,Hematopoiesis,Lymphoid Tissue Structure and Development,Organ Development,Organismal Development,Tissue Development	megakaryocytopoiesis	Megakaryocytopoiesis	2,71E-02	H4C9,OSM	2
Dermatological Diseases and Conditions,Organismal Injury and Abnormalities	plaque psoriasis	Plaque psoriasis	2,71E-02	OSM,TXNIP	2
Cell Cycle	G1 phase	Arrest in G1 phase of prostate cancer cell lines	2,73E-02	PTPN6	1
Cell Death and Survival	apoptosis	Apoptosis of endometrial cancer cell lines	2,73E-02	OSM	1
Molecular Transport	accumulation	Accumulation of DNA	2,73E-02	OSM	1
Cellular Compromise,Hypersensitivity Response,Inflammatory Response	degranulation	Degranulation of mast cells	2,74E-02	mir-142,PTPN6	2
Hematological System Development and Function,Lymphoid Tissue Structure and Development,Tissue Morphology	quantity	Quantity of regulatory T lymphocytes	2,77E-02	mir-148,TXNIP	2
Cancer,Organismal Injury and Abnormalities	genitourinary tumor	Genitourinary tumor	2,80E-02	ALOX15B,ARHGAP30,C1orf162,EVI2B,FAM124B,GP5,GPR183,HOXD12,mir-142,mir-148,mir-193,NFAM1,NXPH4,OSM,OSR2,PHOSPHO1,PTPN6,PTPN7,S1PR4,SIX2,SPN,STAP1,SULT1C4,TXNIP,VAX2,ZNF563	26
Cancer,Organismal Injury and Abnormalities	metastatic melanoma cancer	Metastatic melanoma	2,83E-02	mir-142,mir-148	2
Cell-To-Cell Signaling and Interaction,Cellular Growth and Proliferation	stimulation	Stimulation of cells	2,84E-02	OSM,PTPN6,SPN	3
Cancer,Hematological Disease,Organismal Injury and Abnormalities	hematologic cancer	Hematologic cancer of cells	2,84E-02	GPR183,mir-142,mir-148,mir-193,OSM,PTPN6,S1PR4,SIX2,SPN,ZNF563	10
Lipid Metabolism,Small Molecule Biochemistry	synthesis	Synthesis of thromboxane A2	2,88E-02	PTPN7	1
Hematological Disease,Immunological Disease	hypergammaglobulinemia	Hypergammaglobulinemia	2,88E-02	PTPN6	1
Cell Morphology,Immunological Disease,Lymphoid Tissue Structure and Development	abnormal morphology	Abnormal morphology of natural killer cells	2,88E-02	TXNIP	1
Carbohydrate Metabolism,Lipid Metabolism,Small Molecule Biochemistry	synthesis	Synthesis of phosphatidylethanolamine	2,88E-02	PHOSPHO1	1
Cardiovascular Disease,Hematological Disease,Hereditary Disorder,Metabolic Disease,Organismal Injury and Abnormalities	homozygous familial hypercholesterolemia	Homozygous familial hypercholesterolemia	2,88E-02	QPRT	1
Cancer,Cell Death and Survival,Organismal Injury and Abnormalities,Tumor Morphology	killing	Killing of tumor cells	2,88E-02	STING1	1
Inflammatory Response	acute phase reaction	Acute phase reaction	2,88E-02	OSM	1
Cell Cycle	ploidy	Ploidy of megakaryocytes	2,88E-02	PTPN6	1
Infectious Diseases	replication	Replication of Sendai virus	2,88E-02	STING1	1
Cardiovascular Disease,Organismal Injury and Abnormalities	peripheral arterial disease	Intermediate disease stage peripheral arterial disease	2,92E-02	EVI2A,EVI2B	2
Cell-To-Cell Signaling and Interaction,Hematological System Development and Function,Inflammatory Response,Organismal Functions	activation	Activation of blood platelets	2,92E-02	GP5,PTPN6	2
Organismal Injury and Abnormalities	formation	Formation of scar tissue	3,02E-02	TXNIP	1
Cellular Development	epithelial-mesenchymal transition	Epithelial-mesenchymal transition of hepatoma cell lines	3,02E-02	PTPN6	1
Cellular Development,Digestive System Development and Function,Hepatic System Development and Function,Tissue Development	differentiation	Differentiation of hepatocytes	3,02E-02	OSM	1
Digestive System Development and Function,Organismal Development	morphogenesis	Morphogenesis of embryonic gastrointestinal tract	3,02E-02	SIX2	1
Cell Cycle	interphase	Interphase	3,03E-02	ALOX15B,OSM,PTPN6,STING1,TXNIP	5
Cell-mediated Immune Response,Cellular Development,Cellular Function and Maintenance,Cellular Growth and Proliferation,Embryonic Development,Hematological System Development and Function,Hematopoiesis,Lymphoid Tissue Structure and Development,Organ Development,Organismal Development,Tissue Development	development	T cell development	3,10E-02	GPR183,OSM,PTPN6,SPN	4
Cell-To-Cell Signaling and Interaction,Cellular Function and Maintenance,Inflammatory Response	phagocytosis	Phagocytosis of tumor cell lines	3,11E-02	PTPN6,PTPN7	2
Cell-To-Cell Signaling and Interaction	adhesion	Adhesion of tumor cell lines	3,13E-02	ALOX15B,PTPN6,SPN	3
Cellular Development,Tissue Development	differentiation	Differentiation of epithelial cells	3,16E-02	ALOX15B,OSM,TXNIP	3
Cell Cycle	mitogenesis	Mitogenesis	3,17E-02	OSM,PTPN6	2
Cardiovascular Disease,Hematological Disease,Metabolic Disease,Organismal Injury and Abnormalities	mixed hyperlipidemia	Mixed hyperlipidemia	3,17E-02	QPRT	1
Post-Translational Modification	sulfation	Sulfation of protein	3,17E-02	SULT1C4	1
Cell Death and Survival	apoptosis	Apoptosis of erythroblasts	3,17E-02	OSM	1
Nucleic Acid Metabolism,Small Molecule Biochemistry	metabolism	Metabolism of NAD+	3,17E-02	QPRT	1
Cellular Development	epithelial-mesenchymal transition	Epithelial-mesenchymal transition of tumor cell lines	3,23E-02	mir-193,PTPN6	2
Hematological System Development and Function,Inflammatory Response,Tissue Morphology	quantity	Quantity of myeloid dendritic cells	3,32E-02	GPR183	1
Cell-mediated Immune Response,Cellular Development,Cellular Function and Maintenance,Cellular Growth and Proliferation,Embryonic Development,Hematological System Development and Function,Hematopoiesis,Lymphoid Tissue Structure and Development,Organ Development,Organismal Development,Tissue Development	differentiation	Differentiation of follicular T helper cells	3,32E-02	GPR183	1
Cell Death and Survival,Nervous System Development and Function	cell viability	Cell viability of sympathetic neuron	3,32E-02	PTPN6	1
Carbohydrate Metabolism,Drug Metabolism,Small Molecule Biochemistry	binding	Binding of hyaluronic acid	3,32E-02	OSM	1
Cellular Movement	migration	Migration of lung cancer cell lines	3,33E-02	mir-148,mir-193	2
Cellular Movement,Hematological System Development and Function,Immune Cell Trafficking,Inflammatory Response	cell movement	Cell movement of neutrophils	3,42E-02	OSM,PTPN6,SPN	3
Cellular Movement	cellular infiltration	Cellular infiltration by myeloid cells	3,44E-02	OSM,PTPN6,STING1	3
Cellular Development,Embryonic Development,Hair and Skin Development and Function,Organ Development,Organismal Development,Tissue Development	differentiation	Differentiation of keratinocytes	3,46E-02	ALOX15B,TXNIP	2
Organismal Development,Skeletal and Muscular Disorders,Skeletal and Muscular System Development and Function	abnormal morphology	Abnormal morphology of forelimb	3,47E-02	HOXD12	1
Cell Morphology,Embryonic Development,Nervous System Development and Function,Neurological Disease,Ophthalmic Disease,Organ Development,Organ Morphology,Organismal Development,Organismal Injury and Abnormalities,Tissue Development,Tissue Morphology,Visual System Development and Function	abnormal morphology	Abnormal morphology of retinal ganglion cells	3,47E-02	VAX2	1
Cancer,Connective Tissue Disorders,Organismal Injury and Abnormalities	neoplastic cell transformation	Neoplastic cell transformation of fibroblasts	3,47E-02	SPN	1
Inflammatory Response,Respiratory Disease	inflammation	Inflammation of respiratory system component	3,49E-02	mir-148,OSM,PTPN6,STING1	4
Amino Acid Metabolism,Post-Translational Modification,Small Molecule Biochemistry	phosphorylation	Phosphorylation of L-tyrosine	3,53E-02	OSM,PTPN6	2
Cell Death and Survival	cell death	Cell death of leukemia cell lines	3,53E-02	PTPN6,SPN,STING1	3
Inflammatory Disease,Inflammatory Response,Organismal Injury and Abnormalities,Respiratory Disease	inflammation	Inflammation of lung	3,53E-02	OSM,PTPN6,STING1	3
Gastrointestinal Disease,Hepatic System Disease,Metabolic Disease,Organismal Injury and Abnormalities	hepatic steatosis	Hepatic steatosis	3,61E-02	OSM,STING1,TXNIP	3
Cell Death and Survival,Skeletal and Muscular System Development and Function	cell viability	Cell viability of muscle cell lines	3,62E-02	TXNIP	1
Cancer,Gastrointestinal Disease,Hepatic System Disease,Organismal Injury and Abnormalities	growth	Growth of hepatocellular carcinoma	3,62E-02	OSM	1
Lipid Metabolism,Molecular Transport,Small Molecule Biochemistry	abnormal quantity	Abnormal quantity of phospholipid	3,62E-02	TXNIP	1
Hematological System Development and Function,Tissue Morphology	quantity	Quantity of myeloid-derived suppressor cells	3,62E-02	mir-148	1
Cellular Development,Connective Tissue Development and Function,Tissue Development	differentiation	Differentiation of odontoblasts	3,62E-02	OSM	1
Cellular Growth and Proliferation	inhibition	Inhibition of cells	3,63E-02	GP5,OSM	2
Cell-To-Cell Signaling and Interaction	activation	Activation of connective tissue cells	3,63E-02	OSM,PTPN6	2
Cell-To-Cell Signaling and Interaction	adhesion	Adhesion of connective tissue cells	3,63E-02	GPR183,SPN	2
Cellular Movement,Hematological System Development and Function,Immune Cell Trafficking,Inflammatory Response	chemotaxis	Chemotaxis of antigen presenting cells	3,66E-02	GPR183,STAP1	2
Hematological System Development and Function,Tissue Morphology	quantity	Quantity of myeloid cells	3,71E-02	mir-142,mir-148,PHOSPHO1,PTPN6	4
Cancer,Hematological Disease,Immunological Disease,Organismal Injury and Abnormalities	tumorigenesis	Tumorigenesis of lymphocytes	3,76E-02	GPR183,mir-142,mir-148,mir-193,OSM,PTPN6,S1PR4,SIX2,SPN,ZNF563	10
Embryonic Development,Organismal Development	specification	Specification of rostrocaudal axis	3,77E-02	SIX2	1
Gastrointestinal Disease,Hepatic System Disease,Metabolic Disease,Organismal Injury and Abnormalities	macrovesicular hepatic steatosis	Macrovesicular hepatic steatosis	3,77E-02	TXNIP	1
Organismal Injury and Abnormalities,Renal and Urological Disease	hematuria	Hematuria	3,77E-02	TXNIP	1
Cancer,Cellular Development,Cellular Growth and Proliferation,Gastrointestinal Disease,Hepatic System Disease,Organismal Injury and Abnormalities,Tumor Morphology	proliferation	Proliferation of liver cancer cells	3,77E-02	TXNIP	1
Skeletal and Muscular System Development and Function	quantity	Quantity of trabecular bone	3,77E-02	PTPN6	1
Cancer,Organismal Injury and Abnormalities	metastasis	Metastasis of adenocarcinoma cell lines	3,77E-02	mir-193	1
Cell Death and Survival	apoptosis	Apoptosis of CD4+ T-lymphocytes	3,77E-02	SPN	1
Cell Death and Survival	apoptosis	Apoptosis of leukocyte cell lines	3,87E-02	PTPN6,SPN	2
Digestive System Development and Function,Gastrointestinal Disease,Hepatic System Development and Function,Hepatic System Disease,Inflammatory Disease,Inflammatory Response,Organ Development,Organismal Injury and Abnormalities,Psychological Disorders	alcoholic hepatitis	Severe alcoholic hepatitis	3,91E-02	STING1	1
Cell-To-Cell Signaling and Interaction	signaling	Signaling of tumor cell lines	3,91E-02	OSM	1
Cellular Development,Embryonic Development,Hematological System Development and Function,Hematopoiesis,Lymphoid Tissue Structure and Development,Organ Development,Organismal Development	maturation	Maturation of thymocytes	3,91E-02	PTPN6	1
Connective Tissue Development and Function,Hematological System Development and Function,Hematopoiesis,Organismal Development,Tissue Morphology	quantity	Quantity of colony-forming erythroid cells	3,91E-02	PTPN6	1
Cell Death and Survival	cell death	Cell death of CD8+ T lymphocyte	3,91E-02	STING1	1
Tissue Development	deposition	Deposition of extracellular matrix	3,91E-02	OSM	1
Organismal Injury and Abnormalities,Tissue Morphology	volume	Volume of lesion	3,94E-02	OSM,PTPN6	2
Cellular Function and Maintenance	engulfment	Engulfment of antigen presenting cells	4,04E-02	mir-142,PTPN6	2
Cell Cycle,Cellular Movement	cytokinesis	Cytokinesis of ventricular myocytes	4,06E-02	mir-148	1
Cell Death and Survival	apoptosis	Apoptosis of pericytes	4,06E-02	TXNIP	1
Organismal Injury and Abnormalities	intermittent claudication	Intermittent claudication	4,06E-02	QPRT	1
Cell-To-Cell Signaling and Interaction,Cellular Function and Maintenance,Inflammatory Response	phagocytosis	Phagocytosis of E. coli	4,06E-02	mir-142	1
Cell-mediated Immune Response,Cellular Movement,Hematological System Development and Function,Immune Cell Trafficking	migration	Migration of CD4+ T-lymphocytes	4,06E-02	mir-142	1
Cellular Compromise,Inflammatory Response	degranulation	Degranulation of neutrophils	4,08E-02	NFAM1,PTPN6,STING1	3
Cell-To-Cell Signaling and Interaction,Cellular Function and Maintenance,Inflammatory Response	phagocytosis	Phagocytosis of cells	4,12E-02	mir-142,PTPN6,PTPN7	3
Cancer,Hematological Disease,Immunological Disease,Organismal Injury and Abnormalities	mature B-cell lymphoma	Mature B-cell lymphoma	4,16E-02	mir-142,mir-148,S1PR4,SPN	4
Cellular Function and Maintenance	homeostasis	Cellular homeostasis	4,19E-02	GPR183,mir-142,OSM,PTPN6,S1PR4,SPN,STING1,TXNIP	8
Infectious Diseases	binding	Binding of HIV-1	4,21E-02	PTPN6	1
Cell-To-Cell Signaling and Interaction,Cellular Function and Maintenance,Hematological System Development and Function,Inflammatory Response	phagocytosis	Phagocytosis of leukocyte cell lines	4,21E-02	PTPN6	1
Lipid Metabolism,Small Molecule Biochemistry	metabolism	Metabolism of linoleic acid	4,21E-02	ALOX15B	1
Connective Tissue Development and Function,Hematological System Development and Function,Hematopoiesis,Organismal Development,Tissue Morphology	quantity	Quantity of erythroblasts	4,21E-02	PHOSPHO1	1
Gastrointestinal Disease,Hepatic System Disease,Organismal Injury and Abnormalities	degeneration	Degeneration of liver	4,21E-02	TXNIP	1
Connective Tissue Disorders,Inflammatory Disease,Inflammatory Response,Organismal Injury and Abnormalities,Skeletal and Muscular Disorders	polyarthritis	Polyarthritis	4,25E-02	OSM,STING1	2
Immunological Disease,Inflammatory Disease,Inflammatory Response,Neurological Disease,Organismal Injury and Abnormalities	experimental autoimmune encephalomyelitis	Experimental autoimmune encephalomyelitis	4,26E-02	mir-193,SPN,STING1	3
Endocrine System Development and Function	insulin sensitivity	Insulin sensitivity	4,33E-02	PTPN6,TXNIP	2
Cardiovascular System Development and Function,Cellular Development,Cellular Function and Maintenance,Cellular Growth and Proliferation,Organismal Development,Tissue Development	proliferation	Proliferation of microvascular endothelial cells	4,36E-02	OSM	1
Molecular Transport	quantity	Decreased Levels of Potassium	4,36E-02	TXNIP	1
Energy Production,Molecular Transport,Nucleic Acid Metabolism,Small Molecule Biochemistry	secretion	Secretion of ATP	4,36E-02	PTPN7	1
Cell-To-Cell Signaling and Interaction,Hematological System Development and Function,Humoral Immune Response,Immune Cell Trafficking	adhesion	Adhesion of B lymphocytes	4,36E-02	PTPN6	1
Organismal Development,Skeletal and Muscular Disorders,Skeletal and Muscular System Development and Function	abnormal morphology	Abnormal morphology of digit	4,36E-02	HOXD12	1
Cancer,Gastrointestinal Disease,Organismal Injury and Abnormalities	hyperplasia	Hyperplasia of goblet cells	4,50E-02	OSM	1
Cellular Movement,Hematological System Development and Function,Immune Cell Trafficking,Inflammatory Response	cellular infiltration	Cellular infiltration of dendritic cells	4,50E-02	STING1	1
Cellular Development,Cellular Growth and Proliferation,Connective Tissue Development and Function,Hematological System Development and Function,Hematopoiesis,Organismal Development,Tissue Development	differentiation	Differentiation of erythroblasts	4,50E-02	PHOSPHO1	1
