# Supplementary material for: Extensive Placental Methylation Profiling in Normal Pregnancies
Source: Int J Mol Sci. 2021 Feb 21;22(4):2136. doi: 10.3390/ijms22042136 (PMC7924820; doi:10.3390/ijms22042136)
Supplement: Supplementary file 1 [file ijms-22-02136-s001.zip › Supplementary material/supplementary_table_4_IPA_placenta_diseases_and_functions_methylseq_promoters_hyper.xlsx]

## Sheet: Sheet0
© 2000-2021 QIAGEN. All rights reserved.
Categories	Functions	Diseases or Functions Annotation	p-value	Molecules	# Molecules
Cellular Movement,Immune Cell Trafficking	migration	Leukocyte migration	1,52E-16	CD244,CD48,DOK2,FERMT3,GPR132,HOXA7,IGLL1/IGLL5,ITGAL,LCK,LTC4S,mir-142,NCKAP1L,OSM,P2RX1,PLAU,PLCB2,PTPRO,RGS1,RIPOR2,SELPLG,SEMA4D,SH2D3C,STING1,TNFSF8,TRAF3IP3,VAV1	26
Cellular Movement,Hematological System Development and Function,Immune Cell Trafficking	cell movement	Cell movement of lymphocytes	5,05E-14	CD48,FERMT3,GPR132,ITGAL,LCK,mir-142,OSM,PLAU,PLCB2,RGS1,RIPOR2,SELPLG,SEMA4D,SH2D3C,STING1,TRAF3IP3,VAV1	17
Cellular Movement,Hematological System Development and Function,Immune Cell Trafficking	cell movement	Cell movement of mononuclear leukocytes	6,30E-14	CD48,FERMT3,GPR132,ITGAL,LCK,mir-142,OSM,PLAU,PLCB2,PTPRO,RGS1,RIPOR2,SELPLG,SEMA4D,SH2D3C,STING1,TRAF3IP3,VAV1	18
Hematological System Development and Function,Tissue Morphology	quantity	Quantity of leukocytes	7,50E-14	CD244,CD48,DOK2,FERMT3,GAPT,GPR132,IGLL1/IGLL5,ITGAL,LCK,LIN28B,LTC4S,mir-142,OSM,PLAU,RGS1,SELPLG,SEMA4D,SH2D3C,STING1,TNFSF8,TRAF3IP3,TXNIP,VAV1	23
Cellular Movement,Hematological System Development and Function,Immune Cell Trafficking	migration	Lymphocyte migration	9,59E-14	CD48,FERMT3,GPR132,ITGAL,LCK,mir-142,OSM,PLAU,PLCB2,RGS1,RIPOR2,SELPLG,SEMA4D,SH2D3C,STING1,VAV1	16
Lymphoid Tissue Structure and Development,Tissue Morphology	quantity	Quantity of lymphatic system cells	1,97E-13	CD244,CD48,DOK2,GAPT,GPR132,IGLL1/IGLL5,ITGAL,LCK,LIN28B,mir-142,OSM,PLAU,RGS1,SELPLG,SEMA4D,SH2D3C,STING1,TNFSF8,TRAF3IP3,TXNIP,VAV1	21
Hematological System Development and Function,Lymphoid Tissue Structure and Development,Tissue Morphology	quantity	Quantity of lymphocytes	5,29E-13	CD244,CD48,DOK2,GAPT,GPR132,IGLL1/IGLL5,ITGAL,LCK,mir-142,OSM,PLAU,RGS1,SELPLG,SEMA4D,SH2D3C,STING1,TNFSF8,TRAF3IP3,TXNIP,VAV1	20
Cellular Movement,Hematological System Development and Function,Immune Cell Trafficking	cell movement	Cell movement of leukocytes	6,80E-13	CD48,FERMT3,GPR132,ITGAL,LCK,LTC4S,mir-142,NCKAP1L,OSM,PLAU,PLCB2,PTPRO,RGS1,RIPOR2,SELPLG,SEMA4D,SH2D3C,STING1,TNFSF8,TRAF3IP3,VAV1	21
Cellular Development,Cellular Growth and Proliferation	proliferation	Proliferation of blood cells	1,21E-12	BST2,CD244,CD48,DOK2,GAPT,IGLL1/IGLL5,ITGAL,LAPTM5,LCK,mir-142,NCKAP1L,OSM,PLAU,PLCB2,PTPRO,SEMA4D,SH2D3C,STING1,TNFSF8,TXNIP,VAV1	21
Cellular Development,Cellular Growth and Proliferation,Hematological System Development and Function,Lymphoid Tissue Structure and Development	proliferation	Proliferation of immune cells	1,62E-12	BST2,CD244,CD48,DOK2,GAPT,IGLL1/IGLL5,ITGAL,LAPTM5,LCK,mir-142,NCKAP1L,OSM,PLAU,PLCB2,SEMA4D,SH2D3C,STING1,TNFSF8,TXNIP,VAV1	20
Cellular Growth and Proliferation,Lymphoid Tissue Structure and Development	proliferation	Proliferation of lymphatic system cells	1,89E-12	CD244,CD48,DOK2,GAPT,IGLL1/IGLL5,ITGAL,LAPTM5,LCK,mir-142,NCKAP1L,OSM,PLAU,PLCB2,PTPRO,SEMA4D,SH2D3C,STING1,TNFSF8,TXNIP,VAV1	20
Cellular Development,Cellular Growth and Proliferation,Hematological System Development and Function,Lymphoid Tissue Structure and Development	proliferation	Proliferation of lymphocytes	4,47E-12	CD244,CD48,DOK2,GAPT,IGLL1/IGLL5,ITGAL,LAPTM5,LCK,mir-142,NCKAP1L,OSM,PLAU,PLCB2,SEMA4D,SH2D3C,STING1,TNFSF8,TXNIP,VAV1	19
Cellular Movement	migration	Migration of cells	1,68E-11	BST2,CD244,CD48,DOK2,FERMT3,GPR132,HOXA7,IFITM3,IGLL1/IGLL5,ITGAL,LCK,LIN28B,LTC4S,mir-142,mir-193,NCKAP1L,OSM,P2RX1,PLAU,PLCB2,PTPRO,RGS1,RIPOR2,SELPLG,SEMA4D,SH2D3C,STING1,TNFSF8,TRAF3IP3,VAV1	30
Cell-To-Cell Signaling and Interaction,Hematological System Development and Function,Immune Cell Trafficking	adhesion	Adhesion of immune cells	1,37E-10	CD48,FERMT3,GPR132,ITGAL,LCK,OSM,PLAU,PLCB2,RGS1,RIPOR2,SELPLG,SEMA4D,VAV1	13
Tissue Morphology	quantity	Quantity of cells	1,38E-10	CD244,CD48,DOK2,DYRK1A,FERMT3,GAPT,GPR132,IGLL1/IGLL5,ITGAL,LCK,LIN28B,LTC4S,mir-142,mir-193,OSM,PLAU,PTPRO,RGS1,SELPLG,SEMA4D,SH2D3C,SLC2A3,STING1,TNFSF8,TRAF3IP3,TXNIP,VAV1	27
Cell-To-Cell Signaling and Interaction,Hematological System Development and Function,Immune Cell Trafficking	adhesion	Adhesion of mononuclear leukocytes	4,73E-10	CD48,FERMT3,ITGAL,OSM,PLAU,RGS1,RIPOR2,SELPLG,VAV1	9
Cell-To-Cell Signaling and Interaction,Hematological System Development and Function	binding	Binding of mononuclear leukocytes	4,79E-10	CD48,FERMT3,ITGAL,LCK,OSM,PLAU,RGS1,RIPOR2,SELPLG,VAV1	10
Hematological System Development and Function,Lymphoid Tissue Structure and Development,Tissue Morphology	quantity	Quantity of T lymphocytes	6,11E-10	CD244,CD48,GPR132,ITGAL,LCK,mir-142,OSM,SELPLG,SEMA4D,SH2D3C,STING1,TNFSF8,TRAF3IP3,TXNIP,VAV1	15
Cell-To-Cell Signaling and Interaction,Hematological System Development and Function	binding	Binding of lymphocytes	1,62E-09	CD48,FERMT3,ITGAL,LCK,OSM,PLAU,RGS1,RIPOR2,SELPLG	9
Cellular Movement	cell movement	Cell movement of myeloid cells	1,87E-09	CD48,FERMT3,ITGAL,LTC4S,NCKAP1L,OSM,PLAU,PLCB2,PTPRO,RIPOR2,SELPLG,SEMA4D,STING1,TNFSF8,VAV1	15
Cell-To-Cell Signaling and Interaction,Hematological System Development and Function,Immune Cell Trafficking	adhesion	Adhesion of lymphocytes	2,19E-09	CD48,FERMT3,ITGAL,OSM,PLAU,RGS1,RIPOR2,SELPLG	8
Hematological System Development and Function,Lymphoid Tissue Structure and Development,Tissue Morphology	quantity	Quantity of CD4+ T-lymphocytes	4,54E-09	CD48,GPR132,ITGAL,LCK,SELPLG,SEMA4D,STING1,TNFSF8,VAV1	9
Cellular Movement,Hematological System Development and Function,Immune Cell Trafficking	cell movement	Cell movement of granulocytes	8,03E-09	CD48,FERMT3,ITGAL,LTC4S,NCKAP1L,OSM,PLAU,PLCB2,RIPOR2,SELPLG,TNFSF8,VAV1	12
Cellular Function and Maintenance	homeostasis	Homeostasis of leukocytes	1,02E-08	CD244,CLEC6A,DOK2,GAPT,ITGAL,LCK,LIN28B,LMO2,mir-142,NCKAP1L,OSM,TNFSF8,TRAF3IP3,VAV1	14
Cell-To-Cell Signaling and Interaction,Inflammatory Response	immune response	Immune response of leukocytes	1,17E-08	CD244,CD48,CLEC6A,ITGAL,mir-142,NCKAP1L,OSM,PLAU,SELPLG,TNFSF8,VAV1	11
Cancer,Organismal Injury and Abnormalities	neoplasia	Neoplasia of cells	1,18E-08	APOBR,BST2,C16orf54,C1orf162,CD244,CD48,CD52,CLEC6A,DOK2,DYRK1A,GAPT,GPR132,GSTM5,HNF1B,HOXA7,IFITM3,IGLL1/IGLL5,ITGAL,LAPTM5,LCK,LIN28B,LMO2,LRRC4,MAP1LC3B2,MBNL1,mir-142,mir-193,NCKAP1L,OSM,PLAU,PLCB2,PTPRO,SELPLG,SEMA4D,SH2D3C,SLC2A3,TBX15,TNFSF8,TRAF3IP3,TSPOAP1,TXNIP,UMODL1,VAV1	43
Cellular Development,Cellular Growth and Proliferation,Hematological System Development and Function,Lymphoid Tissue Structure and Development	cell proliferation	Cell proliferation of T lymphocytes	1,37E-08	CD244,CD48,DOK2,ITGAL,LAPTM5,LCK,NCKAP1L,OSM,PLAU,PLCB2,STING1,TNFSF8,TXNIP,VAV1	14
Cellular Movement	cell movement	Cell movement of leukemia cell lines	2,04E-08	FERMT3,GPR132,ITGAL,LCK,P2RX1,PLAU,RGS1,SELPLG	8
Cancer,Organismal Injury and Abnormalities	cancer	Cancer of cells	2,66E-08	APOBR,BST2,C16orf54,C1orf162,CD244,CD48,CD52,CLEC6A,DOK2,DYRK1A,GAPT,GPR132,GSTM5,HNF1B,HOXA7,IGLL1/IGLL5,ITGAL,LAPTM5,LCK,LMO2,LRRC4,MBNL1,mir-142,mir-193,NCKAP1L,OSM,PLAU,PLCB2,PTPRO,SELPLG,SEMA4D,SH2D3C,SLC2A3,TBX15,TNFSF8,TRAF3IP3,TSPOAP1,TXNIP,UMODL1,VAV1	40
Inflammatory Response	immune response	Immune response of cells	2,86E-08	CD244,CD48,CLEC6A,FERMT3,ITGAL,LCK,MBNL1,mir-142,NCKAP1L,OSM,PLAU,SELPLG,TNFSF8,VAV1	14
Cell-mediated Immune Response,Cellular Movement,Hematological System Development and Function,Immune Cell Trafficking	migration	T cell migration	3,55E-08	ITGAL,LCK,mir-142,PLAU,PLCB2,RGS1,RIPOR2,SELPLG,STING1,VAV1	10
Cell-To-Cell Signaling and Interaction,Hematological System Development and Function,Immune Cell Trafficking,Inflammatory Response	activation	Activation of lymphocytes	3,63E-08	CD244,CD48,ITGAL,LAPTM5,LCK,LTC4S,mir-142,OSM,SEMA4D,STING1,TXNIP,VAV1	12
Cellular Function and Maintenance	homeostasis	Cellular homeostasis	5,90E-08	BST2,CD244,CD52,CLEC6A,DOK2,GAPT,GPR132,ITGAL,LCK,LIN28B,LMO2,mir-142,NCKAP1L,OSM,PLAU,PLCB2,STING1,TFAP2B,TNFSF8,TRAF3IP3,TXNIP,VAV1	22
Cellular Function and Maintenance	homeostasis	Lymphocyte homeostasis	7,11E-08	CD244,CLEC6A,DOK2,GAPT,ITGAL,LCK,LIN28B,LMO2,NCKAP1L,OSM,TNFSF8,TRAF3IP3,VAV1	13
Cellular Development,Cellular Growth and Proliferation,Hematological System Development and Function,Hematopoiesis,Lymphoid Tissue Structure and Development,Tissue Development	hematopoiesis	Hematopoiesis of mononuclear leukocytes	1,33E-07	CD244,CLEC6A,DOK2,HOXA7,IGLL1/IGLL5,ITGAL,LCK,LIN28B,LMO2,NCKAP1L,OSM,TNFSF8,TRAF3IP3,VAV1	14
Cellular Development,Cellular Growth and Proliferation,Hematological System Development and Function,Hematopoiesis,Lymphoid Tissue Structure and Development,Tissue Development	leukopoiesis	Leukopoiesis	1,37E-07	CD244,CLEC6A,DOK2,DYRK1A,HOXA7,IGLL1/IGLL5,ITGAL,LCK,LIN28B,LMO2,NCKAP1L,OSM,TNFSF8,TRAF3IP3,VAV1	15
Infectious Diseases	replication	Replication of RNA virus	1,70E-07	BST2,CD48,DYRK1A,FERMT3,IFITM3,LCK,P2RX1,PLAU,SELPLG,STING1,TSPOAP1,TXNIP	12
Cellular Movement,Hematological System Development and Function,Immune Cell Trafficking	cell movement	Cell movement of leukocyte cell lines	2,10E-07	GPR132,LCK,PLAU,PTPRO,RGS1,SEMA4D	6
Cell-mediated Immune Response,Cellular Development,Cellular Function and Maintenance,Cellular Growth and Proliferation,Embryonic Development,Hematological System Development and Function,Hematopoiesis,Lymphoid Tissue Structure and Development,Organ Development,Organismal Development,Tissue Development	development	T cell development	2,77E-07	CD244,CLEC6A,DOK2,ITGAL,LCK,LIN28B,LMO2,NCKAP1L,OSM,TNFSF8,TRAF3IP3,VAV1	12
Cell-To-Cell Signaling and Interaction,Hematological System Development and Function,Immune Cell Trafficking,Inflammatory Response	adhesion	Adhesion of neutrophils	2,91E-07	FERMT3,ITGAL,PLAU,PLCB2,SELPLG,VAV1	6
Cell-To-Cell Signaling and Interaction,Cellular Function and Maintenance,Inflammatory Response	phagocytosis	Phagocytosis of cells	2,93E-07	CD48,CLEC6A,FERMT3,ITGAL,MBNL1,mir-142,NCKAP1L,PLAU,SELPLG,VAV1	10
Cellular Movement,Hematological System Development and Function,Immune Cell Trafficking	cellular infiltration	Cellular infiltration by leukocytes	3,17E-07	CD48,ITGAL,LTC4S,OSM,PLAU,PLCB2,SELPLG,STING1,TNFSF8,TRAF3IP3,VAV1	11
Cell-To-Cell Signaling and Interaction,Hematological System Development and Function	activation	Activation of blood cells	3,90E-07	CD244,CD48,ITGAL,LAPTM5,LCK,LTC4S,mir-142,OSM,P2RX1,SELPLG,SEMA4D,STING1,TXNIP,VAV1	14
Cancer,Organismal Injury and Abnormalities	growth	Growth of tumor	4,41E-07	BST2,FERMT3,IFITM3,LGALS12,LIN28B,LMO2,LRRC4,mir-142,OSM,PLAU,PTPRO,SELPLG,SEMA4D,STING1,TRAF3IP3,TXNIP	16
Cellular Movement	chemotaxis	Chemotaxis	4,53E-07	GPR132,ITGAL,LCK,NCKAP1L,OSM,PLAU,PTPRO,RGS1,RIPOR2,SELPLG,SEMA4D,VAV1	12
Cellular Development,Cellular Growth and Proliferation,Embryonic Development,Hematological System Development and Function,Hematopoiesis,Lymphoid Tissue Structure and Development,Organ Development,Organismal Development,Tissue Development	lymphopoiesis	Lymphopoiesis	4,59E-07	CD244,CLEC6A,DOK2,IGLL1/IGLL5,ITGAL,LCK,LIN28B,LMO2,NCKAP1L,OSM,TNFSF8,TRAF3IP3,VAV1	13
Cell-To-Cell Signaling and Interaction	activation	Activation of cells	4,77E-07	CD244,CD48,ITGAL,LAPTM5,LCK,LIN28B,LTC4S,mir-142,OSM,P2RX1,PLAU,SELPLG,SEMA4D,STING1,TXNIP,VAV1	16
Cellular Compromise,Inflammatory Response	degranulation	Degranulation of cells	5,09E-07	BST2,CD244,CD48,FERMT3,ITGAL,mir-142,NCKAP1L,P2RX1,PLAU,SLC2A3,STING1,VAV1	12
Cellular Function and Maintenance	internalization	Internalization of cells	5,15E-07	CD48,CLEC6A,FERMT3,ITGAL,MBNL1,mir-142,NCKAP1L,PLAU,SELPLG	9
Cancer,Organismal Injury and Abnormalities	advanced malignant tumor	Advanced malignant tumor	5,69E-07	CD48,CD52,CLEC6A,FERMT3,GPR132,GSTM5,IFITM3,ITGAL,LCK,LIN28B,mir-142,mir-193,OSM,PLAU,SEMA4D,STING1,TXNIP	17
Cellular Compromise,Inflammatory Response	degranulation	Degranulation of leukocytes	6,01E-07	BST2,CD244,CD48,ITGAL,mir-142,NCKAP1L,P2RX1,PLAU,SLC2A3,STING1,VAV1	11
Cellular Function and Maintenance	endocytosis	Endocytosis by eukaryotic cells	6,30E-07	CLEC6A,FERMT3,ITGAL,MBNL1,mir-142,NCKAP1L,PLAU,SELPLG,TRAF3IP3,VAV1	10
Cell Death and Survival,Cellular Compromise	cytotoxicity	Cytotoxicity of natural killer cells	7,35E-07	CD244,CD48,FERMT3,ITGAL,LCK,VAV1	6
Cell-To-Cell Signaling and Interaction	response	Response of myeloid cells	7,79E-07	CLEC6A,ITGAL,mir-142,NCKAP1L,OSM,PLAU,PLCB2,SELPLG	8
Cancer,Organismal Injury and Abnormalities	growth	Growth of solid tumor	9,02E-07	BST2,IFITM3,LIN28B,LRRC4,mir-142,OSM,PTPRO,SEMA4D,STING1,TXNIP	10
Cell-To-Cell Signaling and Interaction,Hematological System Development and Function	aggregation	Aggregation of blood cells	1,03E-06	FERMT3,ITGAL,LCK,P2RX1,PLCB2,SELPLG,SEMA4D,VAV1	8
Cellular Movement,Hematological System Development and Function,Immune Cell Trafficking,Inflammatory Response	cell movement	Cell movement of phagocytes	1,31E-06	FERMT3,ITGAL,NCKAP1L,OSM,PLAU,PLCB2,PTPRO,RIPOR2,SELPLG,SEMA4D,STING1,VAV1	12
Cell-To-Cell Signaling and Interaction,Inflammatory Response	response	Response of phagocytes	1,48E-06	CLEC6A,ITGAL,mir-142,NCKAP1L,OSM,PLAU,PLCB2,SELPLG	8
Cell-To-Cell Signaling and Interaction	aggregation	Aggregation of cells	1,53E-06	FERMT3,GPR132,ITGAL,LCK,P2RX1,PLCB2,SELPLG,SEMA4D,VAV1	9
Cellular Movement,Hematological System Development and Function,Immune Cell Trafficking,Inflammatory Response	cell movement	Cell movement of neutrophils	1,58E-06	FERMT3,ITGAL,NCKAP1L,OSM,PLAU,PLCB2,RIPOR2,SELPLG,VAV1	9
Cellular Movement	cellular infiltration	Cellular infiltration by myeloid cells	1,61E-06	CD48,ITGAL,LTC4S,OSM,PLAU,PLCB2,STING1,TNFSF8,VAV1	9
Cellular Function and Maintenance	engulfment	Engulfment of cells	1,62E-06	CD48,CLEC6A,FERMT3,ITGAL,MBNL1,mir-142,NCKAP1L,PLAU,SELPLG,TRAF3IP3,VAV1	11
Cell-mediated Immune Response,Cellular Movement,Hematological System Development and Function,Immune Cell Trafficking	cell movement	Cell movement of T lymphocytes	2,00E-06	ITGAL,mir-142,PLCB2,RGS1,RIPOR2,SELPLG,STING1,VAV1	8
Metabolic Disease,Organismal Injury and Abnormalities	glucose metabolism disorder	Glucose metabolism disorder	2,00E-06	APOBR,C1orf162,CD52,CLEC6A,DYRK1A,HNF1B,IFITM3,LCK,LGALS12,LTC4S,mir-142,OSM,PTPRO,QPRT,RGS1,SLC2A3,TFAP2B,TNFSF8,TXNIP	19
Cell-To-Cell Signaling and Interaction,Hematological System Development and Function,Immune Cell Trafficking,Inflammatory Response	activation	Activation of T lymphocytes	2,09E-06	CD244,CD48,ITGAL,LAPTM5,LCK,mir-142,OSM,SEMA4D,VAV1	9
Cell Death and Survival	cytolysis	Cytolysis	2,13E-06	CD244,CD48,CD52,IFITM3,ITGAL,LCK,TNFSF8,VAV1	8
Cell Death and Survival	cytolysis	Cytolysis of lymphocytes	2,27E-06	CD244,CD48,ITGAL,LCK,VAV1	5
Cell-To-Cell Signaling and Interaction,Hematological System Development and Function	binding	Binding of T lymphocytes	2,92E-06	CD48,ITGAL,LCK,PLAU,RIPOR2,SELPLG	6
Cell-To-Cell Signaling and Interaction,Hematological System Development and Function,Inflammatory Response	binding	Binding of professional phagocytic cells	3,08E-06	CD48,FERMT3,ITGAL,PLAU,PLCB2,SELPLG,VAV1	7
Cellular Compromise,Inflammatory Response	degranulation	Degranulation of myeloid cells	3,15E-06	BST2,CD48,ITGAL,mir-142,NCKAP1L,P2RX1,PLAU,SLC2A3,STING1,VAV1	10
Cellular Movement,Hematological System Development and Function,Immune Cell Trafficking,Inflammatory Response	chemotaxis	Chemotaxis of leukocytes	3,42E-06	ITGAL,NCKAP1L,PLAU,PTPRO,RGS1,RIPOR2,SELPLG,SEMA4D,VAV1	9
Cell-To-Cell Signaling and Interaction	immune response	Immune response of myeloid cells	4,34E-06	CLEC6A,ITGAL,mir-142,NCKAP1L,OSM,PLAU,SELPLG	7
Cell-mediated Immune Response,Cellular Movement,Hematological System Development and Function,Immune Cell Trafficking	migration	Migration of peripheral T lymphocyte	4,73E-06	PLCB2,RGS1,RIPOR2	3
Cellular Movement	chemotaxis	Chemotaxis of myeloid cells	4,75E-06	ITGAL,NCKAP1L,PLAU,PTPRO,RIPOR2,SELPLG,SEMA4D,VAV1	8
Infectious Diseases	infection	Viral Infection	4,75E-06	BST2,CD48,DYRK1A,FERMT3,IFITM3,ITGAL,LAPTM5,LCK,P2RX1,PLAU,PLCB2,RGS1,SELPLG,SLC2A3,STING1,TMC8,TSPOAP1,TXNIP,UMODL1,VAV1	20
Cell-To-Cell Signaling and Interaction	binding	Binding of myeloid cells	4,88E-06	CD48,FERMT3,ITGAL,PLAU,PLCB2,SELPLG,VAV1	7
Cancer,Organismal Injury and Abnormalities	metastasis	Metastasis	4,94E-06	CD48,CLEC6A,FERMT3,GPR132,IFITM3,ITGAL,LCK,LIN28B,mir-142,mir-193,OSM,PLAU,SEMA4D,STING1,TXNIP	15
Cellular Development,Cellular Growth and Proliferation,Hematological System Development and Function,Humoral Immune Response,Lymphoid Tissue Structure and Development	proliferation	Proliferation of B lymphocytes	5,21E-06	CD244,GAPT,IGLL1/IGLL5,mir-142,NCKAP1L,SEMA4D,SH2D3C,VAV1	8
Cellular Movement,Hematological System Development and Function,Immune Cell Trafficking,Inflammatory Response	chemotaxis	Chemotaxis of phagocytes	6,23E-06	ITGAL,NCKAP1L,PLAU,PTPRO,RIPOR2,SELPLG,SEMA4D,VAV1	8
Cell-To-Cell Signaling and Interaction,Cellular Function and Maintenance,Inflammatory Response	phagocytosis	Phagocytosis of blood cells	7,65E-06	CLEC6A,FERMT3,MBNL1,mir-142,NCKAP1L,PLAU,SELPLG	7
Cell Morphology	morphology	Morphology of blood cells	8,01E-06	FERMT3,IGLL1/IGLL5,LCK,mir-142,NCKAP1L,SEMA4D,TRAF3IP3,TXNIP,VAV1	9
Cell-To-Cell Signaling and Interaction,Cellular Growth and Proliferation	stimulation	Stimulation of cells	8,79E-06	CD52,HNF1B,LCK,OSM,P2RX1,PLAU,SLC2A3,VAV1	8
Cellular Function and Maintenance	endocytosis	Endocytosis	9,06E-06	CLEC6A,FERMT3,IFITM3,ITGAL,MBNL1,mir-142,NCKAP1L,PLAU,SELPLG,TRAF3IP3,VAV1	11
Cell-To-Cell Signaling and Interaction,Inflammatory Response	immune response	Immune response of phagocytes	9,46E-06	CLEC6A,ITGAL,mir-142,NCKAP1L,OSM,PLAU,SELPLG	7
Cellular Movement,Hematological System Development and Function,Immune Cell Trafficking	cellular infiltration	Cellular infiltration by granulocytes	9,46E-06	CD48,ITGAL,LTC4S,OSM,PLCB2,TNFSF8,VAV1	7
Cell-mediated Immune Response,Cell-To-Cell Signaling and Interaction,Cellular Movement,Hematological System Development and Function,Immune Cell Trafficking	adhesion	Adhesion of T lymphocytes	9,61E-06	CD48,ITGAL,PLAU,RIPOR2,SELPLG	5
Cell Death and Survival	cytolysis	Cytolysis of natural killer cells	1,33E-05	CD244,CD48,ITGAL,VAV1	4
Embryonic Development,Hematological System Development and Function,Lymphoid Tissue Structure and Development,Organ Development,Organismal Development,Tissue Development	formation	Formation of lymphoid tissue	1,59E-05	ITGAL,LCK,LMO2,OSM,RGS1,SEMA4D,TRAF3IP3,VAV1	8
Cell-To-Cell Signaling and Interaction	response	Response of tumor cell lines	1,59E-05	FERMT3,ITGAL,LCK,MBNL1,NCKAP1L,OSM,VAV1	7
Cancer,Organismal Injury and Abnormalities,Reproductive System Disease	genital tract cancer	Genital tract cancer	1,63E-05	APOBR,C16orf54,C1orf162,CD244,CD48,CD52,DOK2,DYRK1A,FERMT3,GAPT,GPR132,GSTM5,HNF1B,IFITM3,IGLL1/IGLL5,ITGAL,LAPTM5,LCK,LGALS12,LIN28B,LMO2,LRRC4,MBNL1,mir-142,mir-193,NCKAP1L,PLAU,PLCB2,PTPRO,RGS1,RIPOR2,SELPLG,SEMA4D,SH2D3C,SLC2A3,TFAP2B,TMC8,TRAF3IP3,TSPOAP1,TXNIP,UMODL1,VAV1	42
Cellular Function and Maintenance	function	Function of leukocytes	1,67E-05	CD244,CLEC6A,ITGAL,mir-142,PLAU,PLCB2,RGS1,TXNIP,VAV1	9
Cell-mediated Immune Response,Cellular Development,Cellular Function and Maintenance,Cellular Growth and Proliferation,Embryonic Development,Hematological System Development and Function,Hematopoiesis,Lymphoid Tissue Structure and Development,Organ Development,Organismal Development,Tissue Development	generation	Generation of DN3 pre-T cells	1,71E-05	ITGAL,LCK	2
Cellular Development,Cellular Growth and Proliferation,Connective Tissue Development and Function,Hematological System Development and Function,Lymphoid Tissue Structure and Development,Tissue Development	proliferation	Proliferation of peripheral blood natural killer cells	1,71E-05	CD244,CD48	2
Cell Death and Survival	fratricide	Fratricide of natural killer cells	1,71E-05	CD244,CD48	2
Immunological Disease	systemic autoimmune syndrome	Systemic autoimmune syndrome	1,84E-05	APOBR,BST2,C1orf162,CD244,CD52,CLEC6A,HNF1B,HOXA7,LCK,LGALS12,mir-142,OSM,PTPRO,RGS1,STING1,TNFSF8	16
Cell Morphology,Lymphoid Tissue Structure and Development	morphology	Morphology of lymphocytes	1,89E-05	IGLL1/IGLL5,LCK,SEMA4D,TRAF3IP3,TXNIP,VAV1	6
Cancer,Hematological Disease,Organismal Injury and Abnormalities	hematologic cancer	Hematologic cancer of cells	2,10E-05	BST2,CD244,CD48,CD52,DYRK1A,HNF1B,HOXA7,IGLL1/IGLL5,LAPTM5,LCK,LMO2,mir-142,mir-193,OSM,SELPLG,SH2D3C,SLC2A3,TBX15,TNFSF8,TSPOAP1,VAV1	21
Cellular Compromise,Inflammatory Response	degranulation	Degranulation of phagocytes	2,14E-05	BST2,ITGAL,mir-142,NCKAP1L,P2RX1,PLAU,SLC2A3,STING1,VAV1	9
Infectious Diseases	replication	Replication of Influenza A virus	2,18E-05	CD48,FERMT3,IFITM3,PLAU,SELPLG,STING1,TSPOAP1	7
Cell-To-Cell Signaling and Interaction,Hematological System Development and Function,Immune Cell Trafficking,Inflammatory Response	aggregation	Aggregation of leukocytes	2,32E-05	ITGAL,LCK,SELPLG,SEMA4D	4
Cancer,Organismal Injury and Abnormalities,Reproductive System Disease	genital tumor	Genital tumor	2,44E-05	APOBR,C16orf54,C1orf162,CD244,CD48,CD52,DOK2,DYRK1A,FERMT3,GAPT,GPR132,GSTM5,HNF1B,IFITM3,IGLL1/IGLL5,ITGAL,LAPTM5,LCK,LGALS12,LIN28B,LMO2,LRRC4,MBNL1,mir-142,mir-193,NCKAP1L,PLAU,PLCB2,PTPRO,RGS1,RIPOR2,SELPLG,SEMA4D,SH2D3C,SLC2A3,TFAP2B,TMC8,TRAF3IP3,TSPOAP1,TXNIP,UMODL1,VAV1	42
Cell-To-Cell Signaling and Interaction	selection	Selection of lymphocytes	2,46E-05	LCK,TNFSF8,TRAF3IP3,VAV1	4
Cellular Movement,Hematological System Development and Function,Hypersensitivity Response,Immune Cell Trafficking	cellular infiltration	Cellular infiltration by eosinophils	2,46E-05	CD48,LTC4S,OSM,TNFSF8	4
Cancer,Organismal Injury and Abnormalities	growth	Growth of malignant tumor	2,63E-05	BST2,LGALS12,LIN28B,LRRC4,mir-142,OSM,SEMA4D,STING1,TXNIP	9
Cell Death and Survival	cell death	Cell death of blood cells	2,82E-05	CD48,GPR132,ITGAL,LCK,mir-142,OSM,SELPLG,SEMA4D,STING1,TNFSF8,VAV1	11
Antigen Presentation,Cell-mediated Immune Response,Cell-To-Cell Signaling and Interaction,Cellular Development,Cellular Function and Maintenance,Cellular Growth and Proliferation,Embryonic Development,Hematological System Development and Function,Hematopoiesis,Lymphoid Tissue Structure and Development,Organ Development,Organismal Development,Tissue Development	positive selection	Positive selection of thymocytes	2,94E-05	LCK,TRAF3IP3,VAV1	3
Cellular Compromise,Inflammatory Response	degranulation	Degranulation of granulocytes	2,97E-05	BST2,CD48,ITGAL,NCKAP1L,P2RX1,PLAU,SLC2A3,STING1	8
Hematological System Development and Function,Humoral Immune Response,Lymphoid Tissue Structure and Development,Tissue Morphology	quantity	Quantity of B lymphocytes	3,14E-05	GAPT,IGLL1/IGLL5,ITGAL,mir-142,RGS1,SEMA4D,SH2D3C,VAV1	8
Hematological System Development and Function,Hematopoiesis	development	Development of hematopoietic system	3,70E-05	DOK2,IGLL1/IGLL5,ITGAL,LCK,LMO2,OSM,TRAF3IP3,VAV1	8
Infectious Diseases	replication	Replication of HIV-1	3,70E-05	BST2,DYRK1A,IFITM3,LCK,P2RX1	5
Inflammatory Response	inflammatory response	Inflammatory response	3,75E-05	ITGAL,mir-142,NCKAP1L,OSM,PLAU,PTPRO,RGS1,RIPOR2,SELPLG,SEMA4D,STING1,VAV1	12
Cell-To-Cell Signaling and Interaction	binding	Binding of leukemia cell lines	3,81E-05	FERMT3,ITGAL,LCK,PLAU,SELPLG	5
Cancer,Organismal Injury and Abnormalities	lymphoid cancer	Lymphoid cancer	4,06E-05	BST2,CD244,CD48,CD52,DYRK1A,HNF1B,HOXA7,IGLL1/IGLL5,LAPTM5,LCK,LMO2,mir-142,mir-193,OSM,PLAU,SELPLG,SH2D3C,SLC2A3,TBX15,TNFSF8,TSPOAP1,VAV1	22
Cellular Movement	migration	Migration of myeloid cells	4,54E-05	ITGAL,PLAU,PLCB2,SELPLG,SEMA4D,VAV1	6
Cellular Development,Hematological System Development and Function,Lymphoid Tissue Structure and Development	maturation	Maturation of mononuclear leukocytes	4,56E-05	GPR132,IGLL1/IGLL5,LCK,TNFSF8,VAV1	5
Cell-To-Cell Signaling and Interaction,Inflammatory Response	immune response	Immune response of tumor cell lines	4,73E-05	FERMT3,ITGAL,LCK,MBNL1,NCKAP1L,OSM	6
Humoral Immune Response,Protein Synthesis	quantity	Quantity of IgG3	5,05E-05	GAPT,IGLL1/IGLL5,LCK,VAV1	4
Inflammatory Response,Organismal Injury and Abnormalities	inflammation	Inflammation of organ	5,32E-05	CD48,GPR132,HNF1B,IFITM3,ITGAL,LAPTM5,LTC4S,mir-142,mir-193,OSM,PLAU,SELPLG,SEMA4D,STING1,TNFSF8,VAV1	16
Cellular Assembly and Organization	recruitment	Recruitment of membrane rafts	5,68E-05	CD48,LCK	2
Cell Death and Survival	cytolysis	Cytolysis of lymphoblastoid cell lines	5,68E-05	CD244,CD48	2
Cellular Movement,Hematological System Development and Function,Immune Cell Trafficking,Inflammatory Response	migration	Migration of neutrophils	5,89E-05	ITGAL,PLAU,PLCB2,SELPLG,VAV1	5
Endocrine System Disorders,Gastrointestinal Disease,Metabolic Disease,Organismal Injury and Abnormalities	diabetes mellitus	Diabetes mellitus	5,93E-05	APOBR,C1orf162,CD52,CLEC6A,HNF1B,IFITM3,LCK,LTC4S,mir-142,PTPRO,QPRT,RGS1,SLC2A3,TNFSF8,TXNIP	15
Cellular Movement,Hematological System Development and Function,Immune Cell Trafficking,Inflammatory Response	cell rolling	Cell rolling of neutrophils	6,26E-05	ITGAL,SELPLG,VAV1	3
Cellular Development,Cellular Growth and Proliferation,Hematological System Development and Function,Hematopoiesis,Tissue Development	development	Development of hematopoietic progenitor cells	6,65E-05	IGLL1/IGLL5,ITGAL,LCK,LMO2,OSM,TRAF3IP3,VAV1	7
Organismal Development	morphology	Morphology of body cavity	6,71E-05	CLEC6A,DOK2,DYRK1A,GPR132,HNF1B,ITGAL,LCK,LIN28B,LMO2,mir-193,OSM,PLAU,PTPRO,RGS1,TFAP2B,TXNIP,VAV1	17
Cancer,Hematological Disease,Immunological Disease,Organismal Injury and Abnormalities	lymphoma	Lymphoma	6,76E-05	BST2,CD48,CD52,DYRK1A,HNF1B,HOXA7,IGLL1/IGLL5,LAPTM5,LCK,mir-142,mir-193,OSM,SELPLG,TNFSF8,TSPOAP1,VAV1	16
Cell-To-Cell Signaling and Interaction,Hematological System Development and Function,Inflammatory Response	immune response	Immune response of neutrophils	7,21E-05	CLEC6A,ITGAL,PLAU,SELPLG	4
Cancer,Organismal Injury and Abnormalities	pelvic cancer	Pelvic cancer	7,90E-05	APOBR,C16orf54,C1orf162,CD244,CD48,CD52,DOK2,DYRK1A,FERMT3,GAPT,GPR132,GSTM5,HNF1B,IFITM3,IGLL1/IGLL5,ITGAL,LAPTM5,LCK,LGALS12,LIN28B,LMO2,LRRC4,MBNL1,mir-142,mir-193,NCKAP1L,PLAU,PLCB2,PTPRO,RGS1,RIPOR2,SELPLG,SEMA4D,SH2D3C,SLC2A3,TFAP2B,TMC8,TRAF3IP3,TSPOAP1,TXNIP,UMODL1,VAV1	42
Cancer,Hematological Disease,Immunological Disease,Organismal Injury and Abnormalities	neoplasia	Neoplasia of leukocytes	8,19E-05	BST2,CD244,CD48,CD52,DYRK1A,HNF1B,HOXA7,IGLL1/IGLL5,LAPTM5,LCK,LMO2,mir-142,mir-193,OSM,SELPLG,SH2D3C,SLC2A3,TBX15,TNFSF8,TSPOAP1,VAV1	21
Cell Death and Survival	cell death	Cell death of immune cells	8,51E-05	CD48,GPR132,ITGAL,LCK,mir-142,SELPLG,SEMA4D,STING1,TNFSF8,VAV1	10
Cell-To-Cell Signaling and Interaction,Hematological System Development and Function	aggregation	Aggregation of myeloid cells	8,94E-05	ITGAL,LCK,SELPLG	3
Cell Death and Survival	cell viability	Cell viability	9,08E-05	CD48,DOK2,DYRK1A,HNF1B,ITGAL,LCK,mir-142,mir-193,OSM,PLAU,PTPRO,SELPLG,SEMA4D,SLC2A3,TNFSF8,TXNIP	16
Cancer,Organismal Injury and Abnormalities	lymphohematopoietic cancer	Lymphohematopoietic cancer	1,02E-04	BST2,CD244,CD48,CD52,DOK2,DYRK1A,HNF1B,HOXA7,IFITM3,IGLL1/IGLL5,LAPTM5,LCK,LMO2,MAP1LC3B2,mir-142,mir-193,OSM,PLAU,SELPLG,SH2D3C,SLC2A3,TBX15,TNFSF8,TSPOAP1,UMODL1,VAV1	26
Cancer,Organismal Injury and Abnormalities	tumorigenesis	Tumorigenesis of tissue	1,02E-04	APOBR,BST2,C15orf62,C16orf54,C1orf162,CD244,CD48,CD52,CLEC6A,DOK2,DYRK1A,FERMT3,GAPT,GPR132,GSTM5,HNF1B,HOXA7,IFITM3,IGLL1/IGLL5,ITGAL,LAPTM5,LCK,LGALS12,LIN28B,LMO2,LRRC4,LTC4S,MAP1LC3B2,MBNL1,mir-142,mir-193,NCKAP1L,OSM,P2RX1,PLAU,PLCB2,PTPRO,QPRT,RGS1,RIPOR2,SELPLG,SEMA4D,SH2D3C,SLC2A3,STING1,TBX15,TFAP2B,TMC8,TNFSF8,TRAF3IP3,TSPOAP1,TXNIP,UMODL1,VAV1	54
Cancer,Gastrointestinal Disease,Organismal Injury and Abnormalities	hyperplasia	Hyperplasia of intestine	1,05E-04	LTC4S,OSM,TXNIP	3
Infectious Diseases	replication	Replication of Flaviviridae	1,12E-04	BST2,IFITM3,STING1,TXNIP	4
Cell-To-Cell Signaling and Interaction	response	Response of mononuclear leukocytes	1,14E-04	CD244,CD48,OSM,SELPLG,TNFSF8,VAV1	6
Cell Death and Survival	killing	Killing of bone marrow-derived macrophages	1,19E-04	CD244,CD48	2
Cancer,Hematological Disease,Immunological Disease,Organismal Injury and Abnormalities	lymphocytic cancer	Lymphocytic cancer	1,19E-04	BST2,CD244,CD48,CD52,DYRK1A,HNF1B,HOXA7,IGLL1/IGLL5,LAPTM5,LCK,LMO2,mir-142,mir-193,OSM,SELPLG,SH2D3C,SLC2A3,TBX15,TNFSF8,TSPOAP1,VAV1	21
Hematological System Development and Function,Humoral Immune Response,Lymphoid Tissue Structure and Development,Tissue Morphology	quantity	Quantity of marginal-zone B lymphocytes	1,21E-04	GAPT,RGS1,SH2D3C,VAV1	4
Cancer,Hematological Disease,Organismal Injury and Abnormalities	lymphocytic neoplasm	Lymphocytic neoplasm	1,22E-04	BST2,CD244,CD48,CD52,DYRK1A,HNF1B,HOXA7,IGLL1/IGLL5,LAPTM5,LCK,LMO2,mir-142,mir-193,OSM,SELPLG,SH2D3C,SLC2A3,TBX15,TNFSF8,TSPOAP1,VAV1	21
Cell-To-Cell Signaling and Interaction,Hematological System Development and Function,Immune Cell Trafficking	adhesion	Adhesion of leukocyte cell lines	1,23E-04	GPR132,ITGAL,PLAU	3
Cell-To-Cell Signaling and Interaction,Hematological System Development and Function,Immune Cell Trafficking	binding	Binding of antigen presenting cells	1,25E-04	CD48,ITGAL,LCK,PLAU	4
Cancer,Hematological Disease,Immunological Disease,Organismal Injury and Abnormalities	tumorigenesis	Tumorigenesis of lymphocytes	1,41E-04	BST2,CD244,CD48,CD52,DYRK1A,HNF1B,HOXA7,IGLL1/IGLL5,LAPTM5,LCK,mir-142,mir-193,OSM,SELPLG,SH2D3C,SLC2A3,TBX15,TNFSF8,TSPOAP1,VAV1	20
Dermatological Diseases and Conditions,Organismal Injury and Abnormalities	skin lesion	Skin lesion	1,43E-04	APOBR,C15orf62,C16orf54,CD244,CD48,CD52,CLEC6A,DOK2,DYRK1A,GAPT,GSTM5,HOXA7,IFITM3,IGLL1/IGLL5,ITGAL,LAPTM5,LCK,LGALS12,LIN28B,LMO2,LRRC4,MBNL1,NCKAP1L,OSM,P2RX1,PLAU,PLCB2,PTPRO,RGS1,RIPOR2,SELPLG,SEMA4D,SH2D3C,SLC2A3,STING1,TBX15,TFAP2B,TMC8,TNFSF8,TRAF3IP3,TSPOAP1,UMODL1,VAV1	43
Cell Morphology,Immunological Disease,Lymphoid Tissue Structure and Development	abnormal morphology	Abnormal morphology of lymphocytes	1,44E-04	IGLL1/IGLL5,LCK,SEMA4D,TXNIP,VAV1	5
Cell-To-Cell Signaling and Interaction,Cellular Function and Maintenance,Hematological System Development and Function	phagocytosis	Phagocytosis of myeloid cells	1,47E-04	CLEC6A,mir-142,NCKAP1L,PLAU,SELPLG	5
Cell-To-Cell Signaling and Interaction,Cellular Function and Maintenance,Inflammatory Response	phagocytosis	Phagocytosis of phagocytes	1,51E-04	CLEC6A,mir-142,NCKAP1L,PLAU,SELPLG	5
Cell-To-Cell Signaling and Interaction,Hematological System Development and Function,Immune Cell Trafficking,Inflammatory Response	aggregation	Aggregation of phagocytes	1,53E-04	ITGAL,LCK,SELPLG	3
Cellular Movement	migration	Migration of leukemia cell lines	1,55E-04	ITGAL,LCK,P2RX1,RGS1	4
Hematological System Development and Function,Humoral Immune Response,Lymphoid Tissue Structure and Development,Tissue Morphology	quantity	Quantity of B-1 lymphocytes	1,55E-04	IGLL1/IGLL5,mir-142,SEMA4D,VAV1	4
Cellular Development,Cellular Growth and Proliferation,Hematological System Development and Function,Humoral Immune Response,Lymphoid Tissue Structure and Development,Tissue Development	proliferation	Proliferation of marginal-zone B lymphocytes	1,58E-04	mir-142,SH2D3C	2
Inflammatory Response	inflammation	Inflammation of absolute anatomical region	1,59E-04	CD48,GPR132,HNF1B,IFITM3,ITGAL,LAPTM5,LTC4S,mir-142,mir-193,OSM,PLAU,SEMA4D,STING1,VAV1	14
Cell-To-Cell Signaling and Interaction,Cellular Movement,Hematological System Development and Function,Immune Cell Trafficking,Inflammatory Response	recruitment	Recruitment of phagocytes	1,75E-04	FERMT3,GPR132,OSM,P2RX1,SELPLG,VAV1	6
Organismal Development	abnormal morphology	Abnormal morphology of body cavity	1,82E-04	CLEC6A,DOK2,DYRK1A,HNF1B,LCK,LIN28B,LMO2,mir-193,OSM,PLAU,PTPRO,RGS1,TFAP2B,TXNIP,VAV1	15
Cell-To-Cell Signaling and Interaction	adhesion	Adhesion of leukemia cell lines	1,83E-04	FERMT3,ITGAL,PLAU,SELPLG	4
Cellular Movement	cell movement	Cell movement of tumor cell lines	1,89E-04	FERMT3,GPR132,IFITM3,ITGAL,LCK,LIN28B,mir-193,OSM,P2RX1,PLAU,RGS1,SELPLG,SEMA4D	13
Cellular Compromise,Inflammatory Response	degranulation	Degranulation of neutrophils	1,90E-04	BST2,ITGAL,NCKAP1L,P2RX1,PLAU,SLC2A3,STING1	7
Cell Signaling,Post-Translational Modification	tyrosine phosphorylation	Tyrosine phosphorylation of protein	1,91E-04	CD244,CD48,DYRK1A,LCK,OSM	5
Lymphoid Tissue Structure and Development,Tissue Morphology	quantity	Quantity of lymphoid tissue	1,92E-04	CD244,GAPT,LCK,OSM,RGS1,SH2D3C,VAV1	7
Cancer,Cellular Development,Cellular Growth and Proliferation,Organismal Injury and Abnormalities,Tumor Morphology	proliferation	Proliferation of tumor cells	1,99E-04	LGALS12,LIN28B,LRRC4,mir-142,OSM,PLAU,SEMA4D,TXNIP	8
Cancer,Endocrine System Disorders,Organismal Injury and Abnormalities	neuroendocrine tumor	Neuroendocrine tumor	2,02E-04	APOBR,C1orf162,CD48,DOK2,GAPT,GSTM5,HOXA7,IFITM3,MBNL1,mir-142,NCKAP1L,OSM,PLCB2,RGS1,RIPOR2,SEMA4D,SH2D3C,SLC2A3,TRAF3IP3,TSPOAP1,VAV1	21
Cell-mediated Immune Response,Cell-To-Cell Signaling and Interaction,Hematological System Development and Function,Inflammatory Response	cytotoxic reaction	Cytotoxic reaction of natural killer cells	2,03E-04	CD48,VAV1	2
Infectious Diseases	release	Release of Hepatitis C virus	2,03E-04	BST2,TXNIP	2
Cancer,Cellular Development,Cellular Growth and Proliferation,Organismal Injury and Abnormalities,Tumor Morphology	proliferation	Proliferation of cancer cells	2,12E-04	LGALS12,LIN28B,LRRC4,mir-142,OSM,SEMA4D,TXNIP	7
Embryonic Development,Hematological System Development and Function,Lymphoid Tissue Structure and Development,Organ Development,Organismal Development,Tissue Development	formation	Formation of lymphoid organ	2,17E-04	ITGAL,LCK,LMO2,RGS1,SEMA4D,TRAF3IP3	6
Cancer,Hematological Disease,Organismal Injury and Abnormalities	neoplasia	Neoplasia of blood cells	2,18E-04	BST2,CD244,CD48,CD52,DOK2,DYRK1A,HNF1B,HOXA7,IFITM3,IGLL1/IGLL5,LAPTM5,LCK,LMO2,MAP1LC3B2,mir-142,mir-193,OSM,SELPLG,SH2D3C,SLC2A3,TBX15,TNFSF8,TSPOAP1,UMODL1,VAV1	25
Humoral Immune Response,Protein Synthesis	quantity	Quantity of immunoglobulin	2,20E-04	GAPT,IGLL1/IGLL5,LCK,RGS1,SEMA4D,VAV1	6
Cell-To-Cell Signaling and Interaction,Cellular Movement,Hematological System Development and Function,Immune Cell Trafficking	recruitment	Recruitment of lymphocytes	2,29E-04	GPR132,OSM,SELPLG,VAV1	4
Infectious Diseases	replication	Replication of Dengue virus 2	2,54E-04	IFITM3,STING1	2
Cellular Movement,Hematological System Development and Function,Humoral Immune Response,Immune Cell Trafficking	cell movement	Cell movement of pre-B lymphocytes	2,54E-04	RGS1,SELPLG	2
Cancer,Cellular Compromise,Inflammatory Response	degranulation	Degranulation of leukemia cell lines	2,54E-04	CD244,VAV1	2
Cellular Movement,Hematological System Development and Function,Humoral Immune Response,Immune Cell Trafficking	cell movement	Cell movement of B lymphocytes	2,58E-04	ITGAL,RGS1,SELPLG,SH2D3C	4
Cell-mediated Immune Response,Cellular Development,Cellular Function and Maintenance,Cellular Growth and Proliferation,Embryonic Development,Hematological System Development and Function,Hematopoiesis,Lymphoid Tissue Structure and Development,Organ Development,Organismal Development,Tissue Development	formation	Formation of thymocytes	2,58E-04	ITGAL,LCK,LMO2,TRAF3IP3	4
Cell Morphology	shape change	Shape change of blood cells	2,74E-04	FERMT3,ITGAL,PLCB2,SEMA4D	4
Cancer,Hematological Disease,Organismal Injury and Abnormalities	hematologic cancer	Hematologic cancer	2,76E-04	BST2,CD244,CD48,CD52,DOK2,DYRK1A,HNF1B,HOXA7,IFITM3,IGLL1/IGLL5,LAPTM5,LCK,LMO2,MAP1LC3B2,mir-142,mir-193,OSM,SELPLG,SH2D3C,SLC2A3,TBX15,TNFSF8,TSPOAP1,UMODL1,VAV1	25
Cellular Movement,Hematological System Development and Function,Immune Cell Trafficking	chemotaxis	Chemotaxis of leukocyte cell lines	2,85E-04	GPR132,PLAU,RGS1	3
Cell-To-Cell Signaling and Interaction,Hematological System Development and Function,Immune Cell Trafficking	adhesion	Adhesion of antigen presenting cells	2,85E-04	CD48,ITGAL,PLAU	3
Cancer,Hematological Disease,Organismal Injury and Abnormalities	myeloid or lymphoid neoplasm	Myeloid or lymphoid neoplasm	2,93E-04	BST2,CD244,CD48,CD52,DOK2,DYRK1A,HNF1B,HOXA7,IFITM3,IGLL1/IGLL5,LAPTM5,LCK,LMO2,MAP1LC3B2,mir-142,mir-193,OSM,SELPLG,SH2D3C,SLC2A3,TBX15,TNFSF8,TSPOAP1,UMODL1,VAV1	25
Cell Death and Survival	removal	Removal of cells	2,99E-04	CLEC6A,GPR132,PLAU,STING1	4
Cancer,Organismal Injury and Abnormalities	primary neoplasm	Primary neoplasm	3,13E-04	DOK2,FERMT3,LCK,LGALS12,LIN28B,mir-142,PLAU,SEMA4D	8
Hematological System Development and Function,Tissue Morphology	abnormal number	Abnormal number of leukocytes	3,18E-04	IGLL1/IGLL5,LCK,VAV1	3
Cell-mediated Immune Response,Cellular Development,Cellular Function and Maintenance,Cellular Growth and Proliferation,Embryonic Development,Hematological System Development and Function,Hematopoiesis,Lymphoid Tissue Structure and Development,Organ Development,Organismal Development,Tissue Development	differentiation	Differentiation of T lymphocytes	3,25E-04	CLEC6A,ITGAL,LCK,LIN28B,NCKAP1L,TNFSF8,VAV1	7
Organismal Development,Organismal Injury and Abnormalities	abnormal morphology	Abnormal morphology of abdomen	3,38E-04	CLEC6A,DOK2,HNF1B,LIN28B,mir-193,PLAU,PTPRO,RGS1,TFAP2B,TXNIP,VAV1	11
Free Radical Scavenging	synthesis	Synthesis of reactive oxygen species	3,60E-04	CD52,GPR132,LCK,PLAU,PLCB2,SELPLG,TXNIP,VAV1	8
Hematological System Development and Function,Hypersensitivity Response,Tissue Morphology	quantity	Quantity of eosinophils	3,63E-04	GPR132,ITGAL,mir-142,SELPLG	4
Cell Death and Survival,Cellular Compromise	cytotoxicity	Cytotoxicity of peripheral blood natural killer cells	3,71E-04	CD244,CD48	2
Cell-To-Cell Signaling and Interaction,Hematological System Development and Function,Immune Cell Trafficking	attachment	Attachment of mononuclear leukocytes	3,71E-04	ITGAL,VAV1	2
Antigen Presentation,Cell-mediated Immune Response,Cell-To-Cell Signaling and Interaction,Cellular Development,Cellular Function and Maintenance,Cellular Growth and Proliferation,Embryonic Development,Hematological System Development and Function,Hematopoiesis,Lymphoid Tissue Structure and Development,Organ Development,Organismal Development,Tissue Development	negative selection	Negative selection of thymocytes	3,71E-04	LCK,VAV1	2
Cell Signaling,Molecular Transport,Small Molecule Biochemistry,Vitamin and Mineral Metabolism	release	Release of Ca2+	3,76E-04	LCK,OSM,RGS1,STING1,VAV1	5
Cellular Development,Cellular Growth and Proliferation	cell proliferation	Cell proliferation of tumor cell lines	3,81E-04	DOK2,GAPT,HNF1B,IFITM3,LCK,LIN28B,mir-193,OSM,PLAU,PTPRO,SEMA4D,SH2D3C,SLC2A3,TFAP2B,TNFSF8,TXNIP,VAV1	17
Hematological Disease,Immunological Disease	dysglobulinemia	Dysglobulinemia	4,11E-04	IGLL1/IGLL5,mir-142,VAV1	3
Cancer,Organismal Injury and Abnormalities	lymphoreticular neoplasm	Lymphoreticular neoplasm	4,35E-04	BST2,CD48,CD52,DOK2,DYRK1A,HNF1B,HOXA7,IFITM3,IGLL1/IGLL5,LAPTM5,LCK,MAP1LC3B2,mir-142,mir-193,OSM,SELPLG,SLC2A3,TNFSF8,TSPOAP1,UMODL1,VAV1	21
Cardiovascular Disease,Hematological Disease,Organismal Injury and Abnormalities	size	Size of thrombus	4,37E-04	P2RX1,SELPLG	2
Cell-To-Cell Signaling and Interaction,Cellular Function and Maintenance,Hematological System Development and Function,Inflammatory Response	phagocytosis	Phagocytosis of neutrophils	4,53E-04	CLEC6A,PLAU,SELPLG	3
Cancer,Organismal Injury and Abnormalities	malignant solid organ tumor	Malignant solid organ tumor	4,61E-04	APOBR,C15orf62,C16orf54,CD244,CD48,CD52,CLEC6A,DOK2,DYRK1A,GAPT,GSTM5,HOXA7,IFITM3,IGLL1/IGLL5,ITGAL,LAPTM5,LCK,LGALS12,LIN28B,LMO2,LRRC4,MBNL1,NCKAP1L,OSM,P2RX1,PLAU,PLCB2,PTPRO,RGS1,RIPOR2,SELPLG,SEMA4D,SH2D3C,SLC2A3,TBX15,TFAP2B,TMC8,TNFSF8,TRAF3IP3,TSPOAP1,UMODL1,VAV1	42
Antimicrobial Response,Inflammatory Response	antiviral response	Antiviral response	4,72E-04	BST2,IFITM3,OSM,STING1,VAV1	5
Inflammatory Response	cell-mediated response	Cell-mediated response	4,80E-04	CD244,PLAU,STING1,TNFSF8,VAV1	5
Cell-To-Cell Signaling and Interaction	binding	Binding of tumor cell lines	4,81E-04	FERMT3,IFITM3,ITGAL,LCK,OSM,PLAU,SELPLG	7
Cellular Movement,Hematological System Development and Function,Immune Cell Trafficking,Inflammatory Response	migration	Migration of phagocytes	4,89E-04	ITGAL,PLAU,PLCB2,SELPLG,SEMA4D,VAV1	6
Cellular Development,Hematological System Development and Function,Lymphoid Tissue Structure and Development	maturation	Maturation of lymphocytes	4,96E-04	IGLL1/IGLL5,LCK,TNFSF8,VAV1	4
Hematological System Development and Function,Lymphoid Tissue Structure and Development,Tissue Morphology	abnormal quantity	Abnormal quantity of lymphocytes	4,98E-04	IGLL1/IGLL5,LCK,VAV1	3
Cell-To-Cell Signaling and Interaction,Hematological System Development and Function	response	Response of lymphocytes	5,39E-04	CD244,CD48,SELPLG,TNFSF8,VAV1	5
Cellular Movement,Hematological System Development and Function,Immune Cell Trafficking,Inflammatory Response	cellular infiltration	Cellular infiltration by phagocytes	5,40E-04	ITGAL,OSM,PLAU,PLCB2,STING1,VAV1	6
Cardiovascular Disease,Hematological Disease,Organismal Injury and Abnormalities	formation	Formation of thrombus	5,45E-04	P2RX1,PLCB2,SELPLG	3
Cell-To-Cell Signaling and Interaction,Hematological System Development and Function	immune response	Immune response of lymphocytes	5,47E-04	CD244,CD48,TNFSF8,VAV1	4
Cancer,Hematological Disease,Immunological Disease,Organismal Injury and Abnormalities	non-Hodgkin disease	Non-Hodgkin lymphoma	5,54E-04	CD48,CD52,DYRK1A,HNF1B,HOXA7,IGLL1/IGLL5,LAPTM5,LCK,mir-142,OSM,SELPLG,TSPOAP1,VAV1	13
Cancer,Organismal Injury and Abnormalities	solid tumor	Primary solid tumor	5,59E-04	DOK2,LCK,LGALS12,LIN28B,mir-142,PLAU,SEMA4D	7
Cancer,Organismal Injury and Abnormalities	primary tumor	Primary tumor	5,59E-04	DOK2,LCK,LGALS12,LIN28B,mir-142,PLAU,SEMA4D	7
Cellular Movement,Hematological System Development and Function,Immune Cell Trafficking	homing	Homing of mononuclear leukocytes	5,75E-04	ITGAL,PLAU,PTPRO,RGS1,SELPLG	5
Cell Death and Survival,Cellular Development,Digestive System Development and Function,Hepatic System Development and Function,Organ Morphology	regeneration	Regeneration of liver cells	5,87E-04	OSM,PLAU	2
Cellular Movement,Hematological System Development and Function,Immune Cell Trafficking	cellular infiltration	Cellular infiltration by mononuclear leukocytes	5,94E-04	ITGAL,OSM,SELPLG,STING1,TRAF3IP3	5
Cell-To-Cell Signaling and Interaction,Cellular Function and Maintenance,Inflammatory Response	phagocytosis	Phagocytosis of bacteria	5,94E-04	CD48,mir-142,SELPLG	3
Cardiovascular Disease,Hematological Disease,Organismal Injury and Abnormalities	thrombus	Thrombus	6,03E-04	P2RX1,PLAU,PLCB2,QPRT,SELPLG	5
Cell-To-Cell Signaling and Interaction,Cellular Movement,Hematological System Development and Function,Immune Cell Trafficking	recruitment	Recruitment of granulocytes	6,13E-04	FERMT3,GPR132,P2RX1,SELPLG,VAV1	5
Cell-To-Cell Signaling and Interaction,Hematological System Development and Function,Immune Cell Trafficking,Inflammatory Response	activation	Activation of natural killer cells	6,16E-04	CD244,CD48,ITGAL,TXNIP	4
Hematological System Development and Function	hemostasis	Hemostasis	6,56E-04	FERMT3,LCK,P2RX1,PLAU,SELPLG,VAV1	6
Cell-To-Cell Signaling and Interaction,Hematological System Development and Function,Immune Cell Trafficking,Inflammatory Response	aggregation	Aggregation of dendritic cells	6,70E-04	ITGAL,LCK	2
Cell Morphology,Hematological System Development and Function,Hematopoiesis,Immunological Disease,Lymphoid Tissue Structure and Development,Organ Morphology,Organismal Development,Organismal Injury and Abnormalities,Tissue Morphology	abnormal morphology	Abnormal morphology of double-negative T lymphocyte	6,70E-04	LCK,VAV1	2
Hematological Disease,Immunological Disease	cytopenia	Cytopenia of lymphocytes	6,70E-04	LCK,STING1	2
Cancer,Cellular Development,Cellular Growth and Proliferation,Organismal Injury and Abnormalities,Tumor Morphology	proliferation	Proliferation of adenocarcinoma cells	6,70E-04	LIN28B,mir-142	2
Organismal Injury and Abnormalities	sclerosis	Sclerosis	6,75E-04	LCK,mir-142,RGS1,SEMA4D	4
Endocrine System Disorders,Gastrointestinal Disease,Immunological Disease,Metabolic Disease,Organismal Injury and Abnormalities	insulin-dependent diabetes mellitus	Insulin-dependent diabetes mellitus	6,86E-04	APOBR,C1orf162,CLEC6A,LCK,PTPRO,RGS1,TNFSF8	7
Cancer,Organismal Injury and Abnormalities	cancer	Cancer	7,16E-04	APOBR,BST2,C15orf62,C16orf54,C1orf162,CD244,CD48,CD52,CLEC6A,DOK2,DYRK1A,FERMT3,GAPT,GPR132,GSTM5,HNF1B,HOXA7,IFITM3,IGLL1/IGLL5,ITGAL,LAPTM5,LCK,LGALS12,LIN28B,LMO2,LRRC4,LTC4S,MAP1LC3B2,MBNL1,mir-142,mir-193,NCKAP1L,OSM,P2RX1,PLAU,PLCB2,PTPRO,QPRT,RGS1,RIPOR2,SELPLG,SEMA4D,SH2D3C,SLC2A3,STING1,TBX15,TFAP2B,TMC8,TNFSF8,TRAF3IP3,TSPOAP1,TXNIP,UMODL1,VAV1	54
Cell-To-Cell Signaling and Interaction,Hematological System Development and Function,Humoral Immune Response,Immune Cell Trafficking,Inflammatory Response	activation	Activation of B lymphocytes	7,22E-04	OSM,SEMA4D,STING1,VAV1	4
Cellular Development,Hematological System Development and Function,Lymphoid Tissue Structure and Development	maturation	Maturation of B lymphocytes	7,31E-04	IGLL1/IGLL5,TNFSF8,VAV1	3
Cellular Assembly and Organization,Cellular Function and Maintenance	organization	Organization of cytoskeleton	7,40E-04	BST2,DYRK1A,FERMT3,LCK,LRRC4,NCKAP1L,OSM,P2RX1,PLAU,PTPRO,RIPOR2,SEMA4D,SH2D3C,VAV1	14
Hematological System Development and Function,Hematopoiesis,Tissue Morphology	quantity	Quantity of hematopoietic progenitor cells	7,46E-04	CD244,DOK2,IGLL1/IGLL5,LCK,LIN28B,OSM,VAV1	7
Hematological Disease	hyperphosphatemia	Hyperphosphatemia	7,58E-04	QPRT,TFAP2B	2
Infectious Diseases	attachment	Attachment of virus	7,58E-04	BST2,ITGAL	2
Cell Morphology	polarization	Polarization of T lymphocytes	7,91E-04	LCK,RIPOR2,VAV1	3
Digestive System Development and Function,Organ Morphology,Organismal Development	morphology	Morphology of intestine	8,20E-04	GPR132,LIN28B,PLAU,RGS1,TXNIP	5
Cell Death and Survival	necrosis	Necrosis	8,20E-04	CD48,GPR132,GSTM5,HNF1B,ITGAL,LCK,LGALS12,LMO2,mir-142,mir-193,OSM,PLAU,PTPRO,SELPLG,SEMA4D,SLC2A3,STING1,TFAP2B,TNFSF8,TXNIP,VAV1	21
Hematological Disease,Immunological Disease	function	Abnormal function of neutrophils	8,23E-04	CLEC6A,ITGAL,PLAU	3
Cell-To-Cell Signaling and Interaction,Hematological System Development and Function,Inflammatory Response,Organismal Functions	activation	Activation of blood platelets	8,23E-04	LCK,P2RX1,SELPLG,VAV1	4
Antimicrobial Response,Inflammatory Response	antimicrobial response	Antimicrobial response	8,26E-04	BST2,CLEC6A,IFITM3,OSM,STING1,VAV1	6
Cellular Movement,Hematological Disease,Immunological Disease,Inflammatory Disease,Inflammatory Response,Organismal Injury and Abnormalities,Respiratory Disease	eosinophilia	Eosinophilia of lung	8,54E-04	LTC4S,OSM,VAV1	3
Cellular Movement	chemotaxis	Chemotaxis of leukemia cell lines	8,54E-04	GPR132,LCK,PLAU	3
Cancer,Organismal Injury and Abnormalities	genitourinary tumor	Genitourinary tumor	9,12E-04	APOBR,C16orf54,C1orf162,CD244,CD48,CD52,DOK2,DYRK1A,FERMT3,GAPT,GPR132,GSTM5,HNF1B,IFITM3,IGLL1/IGLL5,ITGAL,LAPTM5,LCK,LGALS12,LIN28B,LMO2,LRRC4,MBNL1,mir-142,mir-193,NCKAP1L,OSM,PLAU,PLCB2,PTPRO,RGS1,RIPOR2,SELPLG,SEMA4D,SH2D3C,SLC2A3,TFAP2B,TMC8,TRAF3IP3,TSPOAP1,TXNIP,UMODL1,VAV1	43
Cell-To-Cell Signaling and Interaction,Cellular Function and Maintenance,Inflammatory Response	phagocytosis	Phagocytosis of tumor cell lines	9,33E-04	FERMT3,ITGAL,MBNL1,NCKAP1L	4
Cancer,Dermatological Diseases and Conditions,Organismal Injury and Abnormalities	skin cancer	Skin cancer	9,44E-04	APOBR,C15orf62,C16orf54,CD244,CD48,CD52,CLEC6A,DOK2,DYRK1A,GAPT,GSTM5,HOXA7,IFITM3,IGLL1/IGLL5,ITGAL,LAPTM5,LCK,LGALS12,LIN28B,LMO2,LRRC4,MBNL1,NCKAP1L,OSM,P2RX1,PLAU,PLCB2,PTPRO,RGS1,RIPOR2,SELPLG,SEMA4D,SH2D3C,SLC2A3,TBX15,TMC8,TNFSF8,TRAF3IP3,TSPOAP1,UMODL1,VAV1	41
Cellular Development	maturation	Maturation of cells	9,46E-04	GPR132,IGLL1/IGLL5,LCK,OSM,PLAU,TNFSF8,VAV1	7
Cellular Growth and Proliferation	cytostasis	Cytostasis of lymphatic system cells	9,50E-04	LCK,VAV1	2
Cellular Growth and Proliferation	cytostasis	Cytostasis of blood cells	9,50E-04	LCK,VAV1	2
Cancer,Cell Death and Survival,Organismal Injury and Abnormalities,Tumor Morphology	killing	Killing of tumor cells	9,50E-04	CD244,STING1	2
Endocrine System Disorders,Metabolic Disease,Organismal Injury and Abnormalities	insulin resistance	Insulin resistance	9,64E-04	DYRK1A,HNF1B,LGALS12,OSM,QPRT,TFAP2B	6
Cellular Development,Cellular Growth and Proliferation,Embryonic Development,Hematological System Development and Function,Hematopoiesis,Humoral Immune Response,Lymphoid Tissue Structure and Development,Organ Development,Organismal Development,Tissue Development	development	Development of B lymphocytes	9,73E-04	CD244,IGLL1/IGLL5,ITGAL,VAV1	4
Cancer,Organismal Injury and Abnormalities	growth	Growth of carcinoma	1,01E-03	LIN28B,mir-142,OSM,STING1	4
Cellular Movement	chemotaxis	Chemotaxis of tumor cell lines	1,01E-03	GPR132,LCK,PLAU,SELPLG	4
Drug Metabolism	conjugation	Conjugation of glutathione	1,05E-03	GSTM5,LTC4S	2
Organismal Injury and Abnormalities	formation	Formation of scar tissue	1,05E-03	PLAU,TXNIP	2
Cell-mediated Immune Response,Cellular Development,Cellular Function and Maintenance,Cellular Growth and Proliferation,Embryonic Development,Hematological System Development and Function,Hematopoiesis,Lymphoid Tissue Structure and Development,Organ Development,Organismal Development,Tissue Development	differentiation	Differentiation of gamma-delta T lymphocytes	1,05E-03	LCK,NCKAP1L	2
Cell-To-Cell Signaling and Interaction,Hematological System Development and Function	binding	Binding of natural killer cells	1,05E-03	FERMT3,ITGAL	2
Cellular Development,Digestive System Development and Function,Hepatic System Development and Function,Tissue Development	differentiation	Differentiation of hepatocytes	1,05E-03	HNF1B,OSM	2
Cancer,Organismal Injury and Abnormalities	abdominal cancer	Abdominal cancer	1,06E-03	APOBR,BST2,C16orf54,C1orf162,CD244,CD48,CD52,CLEC6A,DOK2,DYRK1A,FERMT3,GAPT,GPR132,GSTM5,HNF1B,HOXA7,IFITM3,IGLL1/IGLL5,ITGAL,LAPTM5,LCK,LGALS12,LIN28B,LMO2,LRRC4,MBNL1,mir-142,mir-193,NCKAP1L,OSM,P2RX1,PLAU,PLCB2,PTPRO,QPRT,RGS1,RIPOR2,SELPLG,SEMA4D,SH2D3C,SLC2A3,STING1,TBX15,TFAP2B,TMC8,TNFSF8,TRAF3IP3,TSPOAP1,TXNIP,UMODL1,VAV1	51
Cancer,Organismal Injury and Abnormalities,Respiratory Disease	lung cancer	Lung cancer	1,11E-03	APOBR,C1orf162,CD244,CD48,DOK2,GAPT,GPR132,GSTM5,HOXA7,ITGAL,LCK,LIN28B,MBNL1,mir-142,mir-193,NCKAP1L,OSM,RGS1,RIPOR2,SELPLG,SEMA4D,SH2D3C,STING1,TFAP2B,TRAF3IP3,TSPOAP1,UMODL1	27
Endocrine System Disorders,Metabolic Disease,Organismal Injury and Abnormalities	insulin resistance	Insulin resistance of cells	1,16E-03	DYRK1A,TFAP2B	2
Connective Tissue Disorders,Inflammatory Disease,Organismal Injury and Abnormalities,Respiratory Disease	pulmonary interstitial fibrosis	Pulmonary interstitial fibrosis	1,16E-03	LCK,PLAU	2
Cancer,Organismal Injury and Abnormalities	non-melanoma solid tumor	Non-melanoma solid tumor	1,16E-03	APOBR,BST2,C15orf62,C16orf54,C1orf162,CD244,CD48,CD52,CLEC6A,DOK2,DYRK1A,FERMT3,GAPT,GPR132,GSTM5,HNF1B,HOXA7,IFITM3,IGLL1/IGLL5,ITGAL,LAPTM5,LCK,LGALS12,LIN28B,LMO2,LRRC4,LTC4S,MBNL1,mir-142,mir-193,NCKAP1L,OSM,P2RX1,PLAU,PLCB2,PTPRO,QPRT,RGS1,RIPOR2,SELPLG,SEMA4D,SH2D3C,SLC2A3,STING1,TBX15,TFAP2B,TMC8,TNFSF8,TRAF3IP3,TSPOAP1,TXNIP,UMODL1,VAV1	53
Amino Acid Metabolism,Post-Translational Modification,Small Molecule Biochemistry	phosphorylation	Phosphorylation of L-tyrosine	1,21E-03	DYRK1A,LCK,OSM,SEMA4D	4
Cell-To-Cell Signaling and Interaction,Hematological System Development and Function,Immune Cell Trafficking,Inflammatory Response	activation	Activation of natural killer T lymphocytes	1,28E-03	ITGAL,VAV1	2
Cancer,Organismal Injury and Abnormalities	nonhematologic malignant neoplasm	Nonhematologic malignant neoplasm	1,33E-03	APOBR,BST2,C15orf62,C16orf54,C1orf162,CD244,CD48,CD52,CLEC6A,DOK2,DYRK1A,FERMT3,GAPT,GPR132,GSTM5,HNF1B,HOXA7,IFITM3,IGLL1/IGLL5,ITGAL,LAPTM5,LCK,LGALS12,LIN28B,LMO2,LRRC4,LTC4S,MBNL1,mir-142,mir-193,NCKAP1L,OSM,P2RX1,PLAU,PLCB2,PTPRO,QPRT,RGS1,RIPOR2,SELPLG,SEMA4D,SH2D3C,SLC2A3,STING1,TBX15,TFAP2B,TMC8,TNFSF8,TRAF3IP3,TSPOAP1,TXNIP,UMODL1,VAV1	53
Infectious Diseases	replication	Replication of Hepatitis C virus	1,34E-03	BST2,IFITM3,TXNIP	3
Cancer,Endocrine System Disorders,Organismal Injury and Abnormalities	extrapancreatic neuroendocrine tumor	Extrapancreatic neuroendocrine tumor	1,38E-03	APOBR,C1orf162,CD48,DOK2,GAPT,GSTM5,HOXA7,IFITM3,MBNL1,NCKAP1L,OSM,RGS1,RIPOR2,SEMA4D,SH2D3C,SLC2A3,TRAF3IP3,TSPOAP1,VAV1	19
Cellular Movement,Hematological System Development and Function,Immune Cell Trafficking	transmigration	Transmigration of leukocytes	1,38E-03	FERMT3,ITGAL,SELPLG,VAV1	4
Cellular Movement,Hematological System Development and Function,Immune Cell Trafficking,Inflammatory Response,Nervous System Development and Function	migration	Migration of microglia	1,40E-03	ITGAL,SEMA4D	2
Inflammatory Response	inflammation	Inflammation of body cavity	1,41E-03	CD48,GPR132,HNF1B,ITGAL,LAPTM5,LTC4S,mir-142,OSM,PLAU,STING1,VAV1	11
Cell Death and Survival	cell viability	Cell viability of leukocytes	1,46E-03	CD48,ITGAL,SELPLG,SEMA4D,TNFSF8	5
Cellular Movement,Hematological System Development and Function	cell movement	Cell movement of hematopoietic progenitor cells	1,48E-03	ITGAL,RGS1,SELPLG	3
Cell-mediated Immune Response,Cell-To-Cell Signaling and Interaction,Cellular Movement,Hematological System Development and Function,Immune Cell Trafficking	recruitment	Recruitment of T lymphocytes	1,48E-03	GPR132,OSM,SELPLG	3
Cancer,Organismal Injury and Abnormalities,Respiratory Disease	carcinoma	Lung carcinoma	1,48E-03	APOBR,C1orf162,CD244,CD48,DOK2,GAPT,GPR132,GSTM5,HOXA7,LCK,LIN28B,MBNL1,mir-142,mir-193,NCKAP1L,OSM,RGS1,RIPOR2,SELPLG,SEMA4D,SH2D3C,STING1,TFAP2B,TRAF3IP3,TSPOAP1,UMODL1	26
Cellular Movement,Hematological System Development and Function,Immune Cell Trafficking,Inflammatory Response	chemotaxis	Chemotaxis of neutrophils	1,48E-03	NCKAP1L,RIPOR2,SELPLG,VAV1	4
Hematological System Development and Function,Lymphoid Tissue Structure and Development,Tissue Morphology	quantity	Quantity of cytotoxic T cells	1,52E-03	LCK,SELPLG	2
Hematological System Development and Function,Lymphoid Tissue Structure and Development,Tissue Morphology	quantity	Quantity of effector memory T lymphocytes	1,52E-03	ITGAL,SELPLG	2
Cell Cycle	G1 phase	G1 phase of lymphocytes	1,52E-03	STING1,VAV1	2
Cell-To-Cell Signaling and Interaction,Hematological System Development and Function	response	T cell response	1,54E-03	CD244,SELPLG,TNFSF8,VAV1	4
Cell Morphology,Cellular Movement	cell spreading	Cell spreading of blood cells	1,57E-03	FERMT3,ITGAL,PLCB2	3
Cellular Movement,Hematological System Development and Function,Immune Cell Trafficking	transmigration	Transmigration of mononuclear leukocytes	1,57E-03	ITGAL,SELPLG,VAV1	3
Cell Morphology	shape change	Shape change of leukocytes	1,62E-03	FERMT3,ITGAL,SEMA4D	3
Cellular Development	maturation	Maturation of stem cells	1,62E-03	IGLL1/IGLL5,LCK,OSM	3
Cell Morphology	shape change	Shape change of tumor cell lines	1,62E-03	FERMT3,GPR132,PLAU,SEMA4D	4
Cancer,Organismal Injury and Abnormalities	malignant genitourinary solid tumor	Malignant genitourinary solid tumor	1,62E-03	APOBR,C16orf54,C1orf162,CD244,CD48,CD52,DOK2,DYRK1A,FERMT3,GAPT,GPR132,GSTM5,HNF1B,IFITM3,IGLL1/IGLL5,ITGAL,LAPTM5,LCK,LGALS12,LIN28B,LMO2,LRRC4,MBNL1,mir-142,mir-193,NCKAP1L,PLAU,PLCB2,PTPRO,RGS1,RIPOR2,SELPLG,SEMA4D,SH2D3C,SLC2A3,TFAP2B,TMC8,TRAF3IP3,TSPOAP1,TXNIP,UMODL1,VAV1	42
Cellular Growth and Proliferation	colony formation	Colony formation	1,63E-03	DOK2,IFITM3,LCK,LIN28B,mir-193,PLAU,PTPRO,SEMA4D	8
Cell-To-Cell Signaling and Interaction,Hematological System Development and Function,Immune Cell Trafficking	adhesion	Adhesion of peripheral blood lymphocytes	1,65E-03	ITGAL,RIPOR2	2
Cancer,Organismal Injury and Abnormalities	metastasis	Metastasis of adenocarcinoma cell lines	1,65E-03	GPR132,mir-193	2
Cellular Assembly and Organization,Cellular Function and Maintenance,Molecular Transport	exocytosis	Exocytosis of granules	1,65E-03	CD244,VAV1	2
Cell Morphology,Cellular Assembly and Organization,Cellular Function and Maintenance	formation	Formation of lamellipodia	1,68E-03	FERMT3,PLAU,PTPRO,VAV1	4
Cancer,Organismal Injury and Abnormalities	extrapulmonary squamous cell carcinoma	Extrapulmonary squamous cell carcinoma	1,68E-03	APOBR,C16orf54,C1orf162,CD48,DOK2,DYRK1A,GAPT,GSTM5,HOXA7,ITGAL,LRRC4,MBNL1,mir-142,NCKAP1L,PLAU,PLCB2,PTPRO,SEMA4D,SLC2A3,TBX15,TRAF3IP3,TSPOAP1,UMODL1	23
Hematological System Development and Function,Lymphoid Tissue Structure and Development,Tissue Morphology	quantity	Quantity of natural killer T lymphocytes	1,76E-03	ITGAL,TXNIP,VAV1	3
Cell Death and Survival	cell death	Cell death of lymphocytes	1,79E-03	GPR132,ITGAL,LCK,mir-142,STING1,VAV1	6
Cell Death and Survival	cell death	Cell death of CD8+ T lymphocyte	1,79E-03	LCK,STING1	2
Tissue Development	deposition	Deposition of extracellular matrix	1,79E-03	OSM,PLAU	2
Gene Expression	transcription	Transcription of RNA	1,86E-03	BST2,DYRK1A,HNF1B,HOXA7,LCK,LMO2,OSM,SELPLG,SEMA4D,STING1,TBX15,TFAP2B,TNFSF8,TXNIP,VAV1	15
Cell-mediated Immune Response,Cellular Development,Cellular Function and Maintenance,Cellular Growth and Proliferation,Embryonic Development,Hematological System Development and Function,Hematopoiesis,Lymphoid Tissue Structure and Development,Organ Development,Organismal Development,Tissue Development	differentiation	Differentiation of CD4+ T-lymphocytes	1,87E-03	CLEC6A,LIN28B,VAV1	3
Hematological System Development and Function,Lymphoid Tissue Structure and Development,Tissue Morphology	morphology	Morphology of lymphoid tissue	1,88E-03	DOK2,ITGAL,LCK,RGS1,SEMA4D,TXNIP,VAV1	7
Hematological System Development and Function,Immune Cell Trafficking,Inflammatory Response,Tissue Development	accumulation	Accumulation of leukocytes	1,88E-03	ITGAL,LTC4S,OSM,PLAU,SELPLG	5
Hematological System Development and Function,Lymphoid Tissue Structure and Development,Tissue Morphology	quantity	Quantity of CD8+ T lymphocyte	1,89E-03	LCK,STING1,TXNIP,VAV1	4
Cellular Assembly and Organization,Cellular Function and Maintenance	organization	Microtubule dynamics	1,91E-03	BST2,DYRK1A,FERMT3,LRRC4,OSM,P2RX1,PLAU,PTPRO,RIPOR2,SEMA4D,SH2D3C,VAV1	12
Cardiovascular Disease,Organismal Injury and Abnormalities	carotid artery disease	Carotid artery disease	1,92E-03	PLAU,QPRT,VAV1	3
Cell Death and Survival	cytolysis	Cytolysis by cytotoxic T cells	1,93E-03	ITGAL,LCK	2
Cancer,Organismal Injury and Abnormalities,Respiratory Disease	primary non-small cell lung cancer	Primary non-small cell lung carcinoma	1,93E-03	DOK2,LIN28B	2
Cancer,Organismal Injury and Abnormalities,Reproductive System Disease	primary prostate cancer	Primary prostate cancer	1,93E-03	LGALS12,SEMA4D	2
Cell-To-Cell Signaling and Interaction,Cellular Function and Maintenance,Inflammatory Response	phagocytosis	Phagocytosis of E. coli	1,93E-03	CD48,mir-142	2
Cancer,Organismal Injury and Abnormalities	squamous-cell carcinoma	Squamous-cell carcinoma	1,98E-03	APOBR,C16orf54,C1orf162,CD48,DOK2,DYRK1A,GAPT,GSTM5,HOXA7,ITGAL,LCK,LRRC4,MBNL1,mir-142,NCKAP1L,PLAU,PLCB2,PTPRO,SELPLG,SEMA4D,SLC2A3,TBX15,TRAF3IP3,TSPOAP1,UMODL1	25
Immunological Disease,Inflammatory Disease	lichen planus	Lichen planus	2,03E-03	CD52,IFITM3,LAPTM5	3
Cancer,Hematological Disease,Immunological Disease,Organismal Injury and Abnormalities	T-cell non-Hodgkin disease	T-cell non-Hodgkin lymphoma	2,04E-03	CD52,HOXA7,LCK,mir-142,OSM,SELPLG,VAV1	7
Cancer,Organismal Injury and Abnormalities	perivascular epithelioid cell tumor	Perivascular epithelioid cell tumor	2,07E-03	LCK,PLAU	2
Cell-To-Cell Signaling and Interaction,Hematological System Development and Function,Hematopoiesis	adhesion	Adhesion of hematopoietic progenitor cells	2,07E-03	ITGAL,RGS1	2
Humoral Immune Response,Inflammatory Disease,Inflammatory Response	experimentally induced inflammation	Experimentally induced inflammation	2,07E-03	CD48,VAV1	2
Cellular Development	lifespan	Lifespan of blood cells	2,07E-03	NCKAP1L,SEMA4D	2
Cellular Development,Connective Tissue Development and Function,Tissue Development	differentiation	Differentiation of tooth cells	2,07E-03	OSM,PLAU	2
Cell-To-Cell Signaling and Interaction,Cellular Function and Maintenance,Hematological System Development and Function,Inflammatory Response	phagocytosis	Phagocytosis of red blood cells	2,09E-03	FERMT3,MBNL1,NCKAP1L	3
Cancer,Hematological Disease,Immunological Disease,Organismal Injury and Abnormalities	mature T-cell neoplasm	Mature T-cell neoplasm	2,11E-03	CD52,HOXA7,LCK,mir-142,OSM,SELPLG,VAV1	7
Cancer,Organismal Injury and Abnormalities	metastasis	Metastasis of cells	2,11E-03	CLEC6A,GPR132,mir-193,PLAU,SEMA4D,TXNIP	6
Cell Morphology,Cellular Movement	cell spreading	Cell spreading	2,19E-03	FERMT3,GPR132,ITGAL,PLAU,PLCB2	5
Cellular Function and Maintenance,Hematological System Development and Function	function	Function of lymphocytes	2,22E-03	CD244,ITGAL,mir-142,TXNIP,VAV1	5
Cardiovascular System Development and Function,Cellular Development,Cellular Function and Maintenance,Cellular Growth and Proliferation,Organismal Development,Tissue Development	proliferation	Proliferation of microvascular endothelial cells	2,22E-03	OSM,PLAU	2
Cancer,Cell Death and Survival,Organismal Injury and Abnormalities,Tumor Morphology	cytolysis	Cytolysis of tumor cells	2,22E-03	CD244,VAV1	2
Cell-To-Cell Signaling and Interaction,Hematological System Development and Function,Humoral Immune Response,Immune Cell Trafficking	adhesion	Adhesion of B lymphocytes	2,22E-03	ITGAL,RGS1	2
Cell-mediated Immune Response,Cellular Movement,Hematological System Development and Function,Immune Cell Trafficking	transendothelial migration	Transendothelial migration of T lymphocytes	2,22E-03	SELPLG,VAV1	2
Cancer,Gastrointestinal Disease,Organismal Injury and Abnormalities	hyperplasia	Hyperplasia of goblet cells	2,38E-03	LTC4S,OSM	2
Cancer,Cellular Development,Cellular Growth and Proliferation,Organismal Injury and Abnormalities,Tumor Morphology	proliferation	Proliferation of cancer stem cells	2,38E-03	LIN28B,OSM	2
Inflammatory Response	cytotoxic reaction	Cytotoxic reaction of cells	2,38E-03	CD48,LCK,VAV1	3
Cell Cycle	cell cycle progression	Cell cycle progression of blood cells	2,38E-03	ITGAL,OSM,VAV1	3
Cellular Growth and Proliferation,Tissue Development	proliferation	Proliferation of epithelial cells	2,39E-03	DOK2,HNF1B,OSM,PLAU,SEMA4D,STING1,TMC8	7
Hematological System Development and Function,Hematopoiesis,Lymphoid Tissue Structure and Development,Tissue Morphology	quantity	Quantity of lymphocyte precursor cells	2,41E-03	DOK2	1
Small Molecule Biochemistry	catabolism	Catabolism of quinolinic acid	2,41E-03	QPRT	1
Cell Cycle,Renal and Urological System Development and Function	Gap 0-Gap 1 phase	Arrest in Gap 0-Gap 1 phase of kidney cell lines	2,41E-03	TXNIP	1
Cellular Assembly and Organization	recruitment	Recruitment of actin cytoskeleton	2,41E-03	VAV1	1
Cell Morphology,Hematological System Development and Function,Hematopoiesis,Tissue Morphology	shape	Shape of red blood cells	2,41E-03	FERMT3	1
Cellular Movement	invasion	Invasion by macrophage cancer cell lines	2,41E-03	ITGAL	1
Cellular Assembly and Organization,Cellular Function and Maintenance,Molecular Transport	exocytosis	Exocytosis of cytotoxic granule	2,41E-03	VAV1	1
Cellular Movement,Hematological System Development and Function,Hematopoiesis,Humoral Immune Response,Immune Cell Trafficking	cell rolling	Cell rolling of pre-B lymphocytes	2,41E-03	SELPLG	1
Cell-mediated Immune Response,Cell-To-Cell Signaling and Interaction,Cellular Growth and Proliferation,Hematological System Development and Function	induction	Induction of suppressor T lymphocytes	2,41E-03	CD52	1
Cell Cycle	G1 phase	G1 phase of CD4+ T-lymphocytes	2,41E-03	STING1	1
Lipid Metabolism,Small Molecule Biochemistry	production	Production of 6-trans-leukotriene B4	2,41E-03	LTC4S	1
Cell-mediated Immune Response,Cellular Development,Cellular Function and Maintenance,Cellular Growth and Proliferation,Embryonic Development,Hematological System Development and Function,Hematopoiesis,Lymphoid Tissue Structure and Development,Organ Development,Organismal Development,Tissue Development	generation	Generation of DN1 cells	2,41E-03	ITGAL	1
Cellular Assembly and Organization,Cellular Function and Maintenance	localization	Localization of secretory granules	2,41E-03	P2RX1	1
Cellular Development,Cellular Growth and Proliferation	expansion	Expansion of hepatoma cell lines	2,41E-03	OSM	1
Cellular Assembly and Organization	translocation	Translocation of membrane rafts	2,41E-03	VAV1	1
Cardiovascular System Development and Function	adhesion	Adhesion of aorta	2,41E-03	GPR132	1
Cellular Development,Cellular Growth and Proliferation,Hematological System Development and Function,Hematopoiesis,Tissue Development	generation	Generation of lymphoid-primed multipotent progenitor cells	2,41E-03	ITGAL	1
Tissue Development	accumulation	Accumulation of myoblasts	2,41E-03	PLAU	1
Connective Tissue Disorders,Developmental Disorder,Hereditary Disorder,Organismal Injury and Abnormalities,Skeletal and Muscular Disorders	cousin syndrome	Cousin syndrome	2,41E-03	TBX15	1
Cellular Development,Cellular Growth and Proliferation,Hematological System Development and Function,Lymphoid Tissue Structure and Development	expansion	Expansion of CD3 positive T-lymphocytes	2,41E-03	STING1	1
Cell Cycle,Embryonic Development	Gap 0-Gap 1 phase	Arrest in Gap 0-Gap 1 phase of embryonic cell lines	2,41E-03	TXNIP	1
Endocrine System Disorders,Gastrointestinal Disease,Hereditary Disorder,Metabolic Disease,Organismal Injury and Abnormalities	maturity-onset diabetes of the young type 5	Autosomal dominant maturity-onset diabetes of the young type 5	2,41E-03	HNF1B	1
Cell-To-Cell Signaling and Interaction,Connective Tissue Development and Function	binding	Binding of renal fibroblasts	2,41E-03	PLAU	1
Cancer,Gastrointestinal Disease,Hematological Disease,Immunological Disease,Organismal Injury and Abnormalities	lymphoid hyperplasia	Lymphoid hyperplasia of small intestine	2,41E-03	TXNIP	1
Embryonic Development,Organismal Development,Tissue Development	development	Development of parietal endoderm	2,41E-03	HNF1B	1
Auditory Disease,Hereditary Disorder,Neurological Disease,Organismal Injury and Abnormalities	autosomal recessive deafness type 104	Autosomal recessive deafness type 104	2,41E-03	RIPOR2	1
Tissue Morphology	disruption	Disruption of extracellular matrix	2,41E-03	PLAU	1
Embryonic Development	establishment	Establishment of visceral endoderm	2,41E-03	HNF1B	1
Connective Tissue Disorders,Developmental Disorder,Hematological Disease,Hereditary Disorder,Immunological Disease,Inflammatory Disease,Inflammatory Response,Metabolic Disease,Nutritional Disease,Organismal Injury and Abnormalities,Renal and Urological Disease,Skeletal and Muscular Disorders	familial juvenile hyperuricemic nephropathy type 3	Familial juvenile hyperuricemic nephropathy type 3	2,41E-03	HNF1B	1
Cell Morphology	height	Height of colorectal cancer cell lines	2,41E-03	BST2	1
Visual System Development and Function	invagination	Invagination of retina	2,41E-03	LCK	1
Lipid Metabolism,Small Molecule Biochemistry	conjugation	Conjugation of 5-oxo-6-8-11-14-(e,z,z,z)-eicosatetraenoic acid	2,41E-03	LTC4S	1
Cellular Development,Cellular Growth and Proliferation,Nervous System Development and Function,Organ Development,Tissue Development	proliferation	Proliferation of neocortical neurons	2,41E-03	DYRK1A	1
Cell-To-Cell Signaling and Interaction,Hematological System Development and Function,Immune Cell Trafficking,Inflammatory Response	priming	Priming of CD4+ T-lymphocytes	2,41E-03	mir-142	1
Cell-To-Cell Signaling and Interaction,Hematological System Development and Function,Immune Cell Trafficking,Inflammatory Response	activation	Activation of decidual natural killer cells	2,41E-03	CD244	1
Developmental Disorder,Hereditary Disorder,Metabolic Disease,Organismal Injury and Abnormalities	leukotriene C4 synthase deficiency	Leukotriene C4 synthase deficiency	2,41E-03	LTC4S	1
Cardiovascular Disease,Organismal Injury and Abnormalities	stenosis	Stenosis of blood vessel lumen	2,41E-03	PLAU	1
Free Radical Scavenging	synthesis	Synthesis of superoxide	2,41E-03	LCK	1
Infectious Diseases	release	Release of Equine infectious anemia virus	2,41E-03	BST2	1
Cellular Development,Embryonic Development,Organismal Development,Tissue Development	maturation	Maturation of mesenchymal stem cells	2,41E-03	OSM	1
Cell-To-Cell Signaling and Interaction,Cellular Assembly and Organization,Hematological System Development and Function,Immune Cell Trafficking,Inflammatory Response	cell-cell adhesion	Cell-cell adhesion of bone marrow-derived neutrophils	2,41E-03	FERMT3	1
Hereditary Disorder,Immunological Disease,Organismal Injury and Abnormalities	immunodeficiency 22	Immunodeficiency 22	2,41E-03	LCK	1
Cellular Assembly and Organization	binding	Binding of microvilli	2,41E-03	LCK	1
Cardiovascular Disease,Hereditary Disorder,Inflammatory Disease,Metabolic Disease,Organismal Injury and Abnormalities	infantile-onset sting-associated vasculopathy	Infantile-onset sting-associated vasculopathy	2,41E-03	STING1	1
Cardiovascular System Development and Function	autoregulation	Autoregulation of afferent arteriole	2,41E-03	P2RX1	1
Cellular Function and Maintenance	homeostasis	Homeostasis of non-plasmacytoid dendritic cells	2,41E-03	mir-142	1
Cellular Assembly and Organization	formation	Formation of actin foci	2,41E-03	NCKAP1L	1
Infectious Diseases	release	Release of human herpesvirus 1	2,41E-03	BST2	1
Organismal Injury and Abnormalities,Reproductive System Disease	herniation	Herniation of seminal vesicle	2,41E-03	PLAU	1
Nucleic Acid Metabolism,Small Molecule Biochemistry	metabolism	Metabolism of nicotinate D-ribonucleotide	2,41E-03	QPRT	1
Cell Death and Survival,Reproductive System Development and Function	survival	Survival of primordial germ cells	2,41E-03	OSM	1
Cardiovascular Disease,Developmental Disorder,Hereditary Disorder,Organismal Injury and Abnormalities	patent ductus arteriosus 2	Patent ductus arteriosus 2	2,41E-03	TFAP2B	1
Infectious Diseases	viral release	Viral release of Simian immunodeficiency virus - mus	2,41E-03	BST2	1
Cell-mediated Immune Response,Cellular Development,Cellular Function and Maintenance,Cellular Growth and Proliferation,Embryonic Development,Hematological System Development and Function,Hematopoiesis,Lymphoid Tissue Structure and Development,Organ Development,Organismal Development,Tissue Development	generation	Generation of double-positive thymocyte	2,41E-03	ITGAL	1
Cardiovascular Disease	fragmentation	Fragmentation of elastic membrane	2,41E-03	PLAU	1
Cell Cycle	quiescence	Entry into quiescence of tumor cell lines	2,41E-03	DYRK1A	1
Cell Death and Survival,Cellular Function and Maintenance	clearance	Clearance of liver cell lines	2,41E-03	CLEC6A	1
Connective Tissue Development and Function,Skeletal and Muscular System Development and Function,Tissue Morphology	stimulation	Stimulation of nasal cartilage	2,41E-03	OSM	1
Cell-To-Cell Signaling and Interaction,Cellular Growth and Proliferation,Nervous System Development and Function	stimulation	Stimulation of cardiac vagal neurons	2,41E-03	P2RX1	1
Cellular Function and Maintenance	engulfment	Engulfment of liver cell lines	2,41E-03	CLEC6A	1
Infectious Diseases	susceptibility to severe influenza	Susceptibility to severe influenza	2,41E-03	IFITM3	1
Developmental Disorder,Hereditary Disorder,Neurological Disease,Organismal Injury and Abnormalities	autosomal dominant mental retardation type 7	Autosomal dominant mental retardation type 7	2,41E-03	DYRK1A	1
Hematological Disease,Hereditary Disorder,Organismal Injury and Abnormalities	quebec platelet disorder	Quebec platelet disorder	2,41E-03	PLAU	1
Hereditary Disorder,Organismal Injury and Abnormalities,Renal and Urological Disease	nephrotic syndrome type 6	Nephrotic syndrome type 6	2,41E-03	PTPRO	1
Cellular Development,Cellular Growth and Proliferation,Embryonic Development,Organismal Development,Tissue Development	proliferation	Proliferation of hemangioblasts	2,41E-03	LMO2	1
Antimicrobial Response	inhibition	Inhibition of arenaviridae	2,41E-03	BST2	1
Cell Death and Survival,Cell-mediated Immune Response,Cell-To-Cell Signaling and Interaction,Hematological System Development and Function,Inflammatory Response	antibody-dependent cell-mediated cytotoxic reaction	Antibody-dependent cell-mediated cytotoxic reaction of natural killer T lymphocytes	2,41E-03	VAV1	1
Cell-mediated Immune Response,Cellular Development,Cellular Function and Maintenance,Cellular Growth and Proliferation,Embryonic Development,Hematological System Development and Function,Hematopoiesis,Lymphoid Tissue Structure and Development,Organ Development,Organismal Development,Tissue Development	generation	Generation of DN4 cells	2,41E-03	ITGAL	1
Lipid Metabolism,Small Molecule Biochemistry	conjugation	Conjugation of leukotriene A4	2,41E-03	LTC4S	1
Hematological Disease,Hereditary Disorder,Immunological Disease,Metabolic Disease,Organismal Injury and Abnormalities	agammaglobulinemia type 2	Agammaglobulinemia type 2	2,41E-03	IGLL1/IGLL5	1
Cellular Movement,Hematological System Development and Function,Inflammatory Response	cell rolling	Cell rolling of blood platelets	2,41E-03	SELPLG	1
Developmental Disorder,Hereditary Disorder,Organismal Injury and Abnormalities	Char syndrome	Char syndrome	2,41E-03	TFAP2B	1
Cell Death and Survival	killing	Killing of CD4+ T-lymphocytes	2,41E-03	CD244	1
Cell Death and Survival,Cell-mediated Immune Response,Cellular Development,Cellular Function and Maintenance,Cellular Growth and Proliferation,Cellular Movement,Embryonic Development,Hematological System Development and Function,Hematopoiesis,Immune Cell Trafficking,Lymphoid Tissue Structure and Development,Organ Development,Organismal Development,Tissue Development	repopulation	Repopulation by thymocytes	2,41E-03	DOK2	1
Infectious Diseases	viral release	Viral release of Lassa virus	2,41E-03	BST2	1
Cardiovascular System Development and Function,Organismal Development,Tissue Morphology	quantity	Quantity of interlobular arteries	2,41E-03	HNF1B	1
Infectious Diseases	replication	Replication of mouse mammary tumor virus	2,41E-03	BST2	1
Infectious Diseases	viral release	Viral release of HIV-1	2,41E-03	BST2	1
Cell Morphology,Cell-mediated Immune Response,Cellular Movement,Hematological System Development and Function,Immune Cell Trafficking	cell rounding	Cell rounding of dendritic epidermal T cells	2,41E-03	SEMA4D	1
Cell-To-Cell Signaling and Interaction,Hematological System Development and Function,Humoral Immune Response,Immune Cell Trafficking	adhesion	Adhesion of naive B cells	2,41E-03	ITGAL	1
Embryonic Development,Tissue Development	organization	Organization of biliary ductal plate	2,41E-03	HNF1B	1
Cellular Movement	migration	Migration of tumor cell lines	2,43E-03	IFITM3,ITGAL,LCK,LIN28B,mir-193,OSM,P2RX1,PLAU,RGS1,SEMA4D	10
Cancer,Organismal Injury and Abnormalities,Reproductive System Disease	tumorigenesis	Tumorigenesis of reproductive tract	2,45E-03	APOBR,C16orf54,CD48,DOK2,DYRK1A,FERMT3,GAPT,GPR132,GSTM5,IFITM3,IGLL1/IGLL5,ITGAL,LAPTM5,LCK,LIN28B,LMO2,LRRC4,MBNL1,mir-142,mir-193,PLAU,PTPRO,RIPOR2,SEMA4D,SLC2A3,TFAP2B,TMC8,TRAF3IP3,TSPOAP1,TXNIP,UMODL1,VAV1	32
Hematological System Development and Function,Tissue Development	accumulation	Accumulation of myeloid cells	2,48E-03	LTC4S,OSM,PLAU,SELPLG	4
Cell-To-Cell Signaling and Interaction,Inflammatory Response	response	Response of macrophages	2,48E-03	CLEC6A,mir-142,NCKAP1L,PLCB2	4
Cancer,Organismal Injury and Abnormalities,Reproductive System Disease	female genital neoplasm	Female genital neoplasm	2,50E-03	APOBR,C16orf54,CD48,DOK2,DYRK1A,FERMT3,GAPT,GPR132,GSTM5,IFITM3,IGLL1/IGLL5,ITGAL,LAPTM5,LCK,LIN28B,LMO2,LRRC4,MBNL1,mir-142,mir-193,PLAU,PTPRO,RIPOR2,SEMA4D,SLC2A3,TFAP2B,TMC8,TRAF3IP3,TSPOAP1,TXNIP,UMODL1,VAV1	32
Post-Translational Modification	phosphorylation	Phosphorylation of protein	2,51E-03	CD244,CD48,DYRK1A,LCK,NCKAP1L,OSM,PTPRO,SEMA4D	8
Gastrointestinal Disease,Immunological Disease,Organismal Injury and Abnormalities	celiac disease	Celiac disease	2,54E-03	LTC4S,RGS1	2
Cancer,Organismal Injury and Abnormalities	carcinoma	Carcinoma	2,75E-03	APOBR,BST2,C15orf62,C16orf54,C1orf162,CD244,CD48,CLEC6A,DOK2,DYRK1A,FERMT3,GAPT,GPR132,GSTM5,HNF1B,HOXA7,IFITM3,IGLL1/IGLL5,ITGAL,LAPTM5,LCK,LGALS12,LIN28B,LMO2,LRRC4,LTC4S,MBNL1,mir-142,mir-193,NCKAP1L,OSM,P2RX1,PLAU,PLCB2,PTPRO,QPRT,RGS1,RIPOR2,SELPLG,SEMA4D,SH2D3C,SLC2A3,STING1,TBX15,TFAP2B,TMC8,TNFSF8,TRAF3IP3,TSPOAP1,TXNIP,UMODL1,VAV1	52
Cell-To-Cell Signaling and Interaction,Cellular Movement,Hematological System Development and Function,Immune Cell Trafficking,Inflammatory Response	recruitment	Recruitment of neutrophils	2,76E-03	FERMT3,P2RX1,SELPLG,VAV1	4
Cell Morphology,Cellular Assembly and Organization,Cellular Function and Maintenance	reorganization	Reorganization of cytoskeleton	2,76E-03	BST2,LCK,PLAU,VAV1	4
Dermatological Diseases and Conditions,Organismal Injury and Abnormalities	psoriasis	Psoriasis	2,80E-03	ITGAL,mir-142,mir-193,OSM,PLAU,RGS1,TXNIP	7
Cellular Movement,Hematological System Development and Function,Immune Cell Trafficking	cellular infiltration	Cellular infiltration by lymphocytes	2,80E-03	ITGAL,SELPLG,STING1,TRAF3IP3	4
Cellular Movement,Hematological System Development and Function,Immune Cell Trafficking,Inflammatory Response	chemotaxis	Chemotaxis of mononuclear leukocytes	2,80E-03	ITGAL,PLAU,PTPRO,RGS1	4
Cancer,Organismal Injury and Abnormalities	extracranial solid tumor	Extracranial solid tumor	2,84E-03	APOBR,BST2,C15orf62,C16orf54,C1orf162,CD244,CD48,CD52,CLEC6A,DOK2,DYRK1A,FERMT3,GAPT,GPR132,GSTM5,HNF1B,HOXA7,IFITM3,IGLL1/IGLL5,ITGAL,LAPTM5,LCK,LGALS12,LIN28B,LMO2,LRRC4,LTC4S,MBNL1,mir-142,mir-193,NCKAP1L,OSM,P2RX1,PLAU,PLCB2,PTPRO,QPRT,RGS1,RIPOR2,SELPLG,SEMA4D,SH2D3C,SLC2A3,STING1,TBX15,TFAP2B,TMC8,TNFSF8,TRAF3IP3,TSPOAP1,TXNIP,UMODL1,VAV1	53
Cell-To-Cell Signaling and Interaction,Hematological System Development and Function,Hypersensitivity Response,Inflammatory Response	binding	Binding of mast cells	2,87E-03	CD48,ITGAL	2
Cardiovascular System Development and Function	vasoconstriction	Vasoconstriction of artery	2,87E-03	DYRK1A,PLAU	2
Cell Death and Survival	killing	Killing of lymphoma cell lines	2,87E-03	CD244,CD48	2
Cellular Movement,Hematological System Development and Function,Immune Cell Trafficking,Inflammatory Response	cellular infiltration	Infiltration by neutrophils	2,88E-03	ITGAL,OSM,PLCB2,VAV1	4
Digestive System Development and Function	morphology	Morphology of digestive system	2,92E-03	DYRK1A,GPR132,HNF1B,LIN28B,OSM,PLAU,RGS1,TXNIP	8
Dermatological Diseases and Conditions,Hematological Disease,Immunological Disease,Organismal Injury and Abnormalities	lymphoproliferative disorder of the skin	Lymphoproliferative disorder of the skin	2,92E-03	CD48,CD52,SELPLG,VAV1	4
Cancer,Organismal Injury and Abnormalities	blue round small cell tumor	Blue round small cell tumor	2,97E-03	APOBR,C1orf162,CD48,DOK2,GAPT,GSTM5,HOXA7,LIN28B,MBNL1,NCKAP1L,OSM,RGS1,RIPOR2,SH2D3C,SLC2A3,TFAP2B,TRAF3IP3,TSPOAP1	18
Cancer,Organismal Injury and Abnormalities	intraabdominal organ tumor	Intraabdominal organ tumor	3,04E-03	APOBR,BST2,C16orf54,C1orf162,CD244,CD48,CD52,CLEC6A,DOK2,DYRK1A,FERMT3,GAPT,GPR132,GSTM5,HNF1B,HOXA7,IFITM3,IGLL1/IGLL5,ITGAL,LAPTM5,LCK,LIN28B,LMO2,LRRC4,MBNL1,mir-142,mir-193,NCKAP1L,OSM,P2RX1,PLAU,PLCB2,PTPRO,QPRT,RGS1,RIPOR2,SELPLG,SEMA4D,SH2D3C,SLC2A3,STING1,TBX15,TFAP2B,TMC8,TNFSF8,TRAF3IP3,TSPOAP1,TXNIP,UMODL1,VAV1	50
Cell Signaling,Cellular Function and Maintenance,Molecular Transport,Vitamin and Mineral Metabolism	flux	Flux of Ca2+	3,07E-03	CD244,GPR132,LCK,PLCB2,VAV1	5
Cellular Development,Cellular Growth and Proliferation	proliferation	Proliferation of stem cells	3,16E-03	DOK2,LCK,LMO2,mir-193,OSM,PTPRO	6
Cancer,Hematological Disease,Immunological Disease,Organismal Injury and Abnormalities	B-cell lymphoma	B-cell lymphoma	3,20E-03	CD48,CD52,DYRK1A,HNF1B,IGLL1/IGLL5,LAPTM5,LCK,mir-142,TNFSF8,TSPOAP1	10
Hematological Disease,Immunological Disease,Metabolic Disease,Organismal Injury and Abnormalities	hypogammaglobulinemia	Hypogammaglobulinemia	3,23E-03	IGLL1/IGLL5,mir-142	2
Cell-To-Cell Signaling and Interaction,Cellular Assembly and Organization,Hematological System Development and Function,Immune Cell Trafficking	cell-cell adhesion	Cell-cell adhesion of leukocytes	3,23E-03	FERMT3,ITGAL	2
Cancer,Organismal Injury and Abnormalities	giant-cell tumor	Giant-cell tumor	3,23E-03	LCK,PLAU	2
Cell Death and Survival,Cellular Function and Maintenance	clearance	Clearance of cells	3,27E-03	CLEC6A,GPR132,STING1	3
Cellular Movement,Hematological System Development and Function,Immune Cell Trafficking,Inflammatory Response	migration	Migration of macrophages	3,27E-03	ITGAL,PLAU,SEMA4D	3
Hematological Disease,Immunological Disease	eosinophilia	Eosinophilia	3,32E-03	LTC4S,OSM,TNFSF8,VAV1	4
Cardiovascular System Development and Function,Cell-To-Cell Signaling and Interaction	adhesion	Adhesion of vascular endothelial cells	3,34E-03	FERMT3,ITGAL,SELPLG	3
Cancer,Organismal Injury and Abnormalities,Respiratory Disease	growth	Growth of lung carcinoma	3,41E-03	mir-142,STING1	2
Digestive System Development and Function,Gastrointestinal Disease,Organ Morphology,Organismal Development,Organismal Injury and Abnormalities	abnormal morphology	Abnormal morphology of intestine	3,42E-03	LIN28B,PLAU,RGS1,TXNIP	4
Cardiovascular System Development and Function	vasoconstriction	Vasoconstriction of blood vessel	3,50E-03	DYRK1A,P2RX1,PLAU	3
Cardiovascular Disease,Connective Tissue Disorders,Dermatological Diseases and Conditions,Immunological Disease,Inflammatory Disease,Organismal Injury and Abnormalities,Skeletal and Muscular Disorders	systemic sclerosis	Systemic sclerosis	3,50E-03	LCK,mir-142,RGS1	3
Hematological System Development and Function,Lymphoid Tissue Structure and Development,Tissue Morphology	quantity	Quantity of natural killer cells	3,50E-03	CD244,TXNIP,VAV1	3
Molecular Transport	quantity	Quantity of metal ion	3,57E-03	LCK,OSM,PLAU,RGS1,TXNIP,VAV1	6
Cancer,Organismal Injury and Abnormalities	papillary adenocarcinoma	Metastatic papillary adenocarcinoma	3,60E-03	CD48,LCK	2
Cell-To-Cell Signaling and Interaction,Hematological System Development and Function,Inflammatory Response	aggregation	Aggregation of blood platelets	3,61E-03	FERMT3,P2RX1,PLCB2,VAV1	4
Hematological System Development and Function,Tissue Morphology	quantity	Quantity of myeloid cells	3,62E-03	GPR132,ITGAL,LIN28B,LTC4S,mir-142,PLAU,SELPLG	7
Organismal Injury and Abnormalities	pulmonary fibrosis or aplastic anemia	Pulmonary fibrosis or aplastic anemia	3,65E-03	CD52,LCK,mir-142,PLAU,SELPLG	5
Cell Morphology	shape change	Shape change of lymphocytes	3,79E-03	ITGAL,SEMA4D	2
Cellular Movement,Hematological System Development and Function,Hypersensitivity Response,Immune Cell Trafficking,Inflammatory Response	chemotaxis	Chemotaxis of mast cells	3,79E-03	PLAU,SEMA4D	2
Cellular Movement,Hair and Skin Development and Function	migration	Migration of epithelial cell lines	3,82E-03	OSM,PLAU,SH2D3C	3
Cancer,Hematological Disease,Organismal Injury and Abnormalities	mature lymphocytic neoplasm	Mature lymphocytic neoplasm	3,82E-03	CD244,CD48,CD52,DYRK1A,HNF1B,HOXA7,IGLL1/IGLL5,LAPTM5,LCK,mir-142,OSM,SELPLG,TSPOAP1,VAV1	14
Cell Signaling,Molecular Transport,Vitamin and Mineral Metabolism	mobilization	Mobilization of Ca2+	3,91E-03	CD244,CD48,GPR132,LCK,VAV1	5
Cancer,Organismal Injury and Abnormalities,Reproductive System Disease	female genital tract cancer	Female genital tract cancer	3,96E-03	APOBR,C16orf54,CD48,DOK2,DYRK1A,FERMT3,GAPT,GPR132,GSTM5,IFITM3,IGLL1/IGLL5,ITGAL,LAPTM5,LCK,LIN28B,LMO2,LRRC4,MBNL1,mir-142,mir-193,PLAU,PTPRO,RIPOR2,SLC2A3,TFAP2B,TMC8,TRAF3IP3,TSPOAP1,TXNIP,UMODL1,VAV1	31
Cell-mediated Immune Response,Cellular Development,Cellular Function and Maintenance,Cellular Growth and Proliferation,Embryonic Development,Hematological System Development and Function,Hematopoiesis,Lymphoid Tissue Structure and Development,Organ Development,Organismal Development,Tissue Development	differentiation	Differentiation of helper T lymphocytes	3,97E-03	CLEC6A,ITGAL,TNFSF8,VAV1	4
Cellular Movement,Hair and Skin Development and Function	migration	Migration of skin cell lines	3,99E-03	OSM,PLAU	2
Cell-To-Cell Signaling and Interaction	clustering	Clustering of cells	3,99E-03	GPR132,ITGAL	2
Cellular Function and Maintenance,Hematological System Development and Function,Humoral Immune Response	homeostasis	Homeostasis of B lymphocytes	3,99E-03	GAPT,NCKAP1L	2
Cell-To-Cell Signaling and Interaction,Hematological System Development and Function,Immune Cell Trafficking,Inflammatory Response	activation	Activation of dendritic cells	4,07E-03	CD244,CD48,OSM	3
Gene Expression	transcription	Transcription	4,11E-03	BST2,DYRK1A,HNF1B,HOXA7,LCK,LMO2,OSM,SELPLG,SEMA4D,STING1,TBX15,TFAP2B,TNFSF8,TXNIP,UMODL1,VAV1	16
Cancer,Hematological Disease,Immunological Disease,Organismal Injury and Abnormalities	T-cell malignant neoplasm	T-cell malignant neoplasm	4,14E-03	CD52,HOXA7,LCK,LMO2,mir-142,OSM,SELPLG,VAV1	8
Cell Death and Survival	apoptosis	Apoptosis	4,17E-03	CD48,GPR132,GSTM5,HNF1B,LCK,LGALS12,LMO2,mir-142,NCKAP1L,OSM,PLAU,PTPRO,SEMA4D,SLC2A3,STING1,TFAP2B,TXNIP,UMODL1,VAV1	19
Cellular Movement,Hematological System Development and Function,Inflammatory Response	cell movement	Cell movement of blood platelets	4,20E-03	PLCB2,SELPLG	2
Hematological System Development and Function,Tissue Morphology	quantity	Quantity of granulocytes	4,23E-03	GPR132,ITGAL,LIN28B,mir-142,SELPLG	5
Hematological System Development and Function,Hematopoiesis,Lymphoid Tissue Structure and Development,Organ Morphology,Tissue Morphology	quantity	Quantity of thymocytes	4,35E-03	CD244,LCK,OSM,VAV1	4
Tissue Development	growth	Growth of epithelial tissue	4,35E-03	DOK2,HNF1B,OSM,PLAU,SEMA4D,STING1,TFAP2B,TMC8	8
Cellular Growth and Proliferation	expansion	Expansion of cells	4,35E-03	CD244,DOK2,mir-142,OSM,STING1	5
Embryonic Development,Organismal Development	development	Development of body trunk	4,36E-03	DYRK1A,HNF1B,ITGAL,LCK,LMO2,mir-193,OSM,PLAU,PTPRO,TFAP2B,TRAF3IP3	11
Cancer,Hematological Disease,Immunological Disease,Organismal Injury and Abnormalities	B cell cancer	B cell cancer	4,39E-03	CD244,CD48,CD52,DYRK1A,HNF1B,IGLL1/IGLL5,LAPTM5,LCK,mir-142,SH2D3C,SLC2A3,TBX15,TNFSF8,TSPOAP1	14
Cell-To-Cell Signaling and Interaction	adhesion	Adhesion of epithelial cells	4,51E-03	ITGAL,LCK,PLAU	3
Cell-To-Cell Signaling and Interaction	adhesion	Adhesion of tumor cell lines	4,52E-03	FERMT3,IFITM3,ITGAL,PLAU,SELPLG	5
Hematological System Development and Function,Inflammatory Response,Tissue Morphology	quantity	Quantity of phagocytes	4,60E-03	GPR132,ITGAL,LTC4S,mir-142,PLAU,SELPLG	6
Cellular Development,Tissue Development	differentiation	Differentiation of epithelial cells	4,60E-03	HNF1B,HOXA7,OSM,PLAU,TXNIP	5
Humoral Immune Response,Protein Synthesis	quantity	Quantity of IgG1	4,61E-03	IGLL1/IGLL5,LCK,VAV1	3
Cell Morphology,Organ Morphology,Organismal Development,Organismal Injury and Abnormalities,Renal and Urological Disease,Renal and Urological System Development and Function	abnormal morphology	Abnormal morphology of podocytes	4,62E-03	mir-193,PTPRO	2
Humoral Immune Response,Immunological Disease,Protein Synthesis	abnormal quantity	Abnormal quantity of Immunoglobulin	4,62E-03	LCK,SEMA4D	2
Cell-To-Cell Signaling and Interaction,Cellular Growth and Proliferation,Hematological System Development and Function	co-stimulation	Co-stimulation of leukocyte cell lines	4,82E-03	LCK	1
Nervous System Development and Function,Organ Morphology,Organismal Development	abnormal size	Abnormal size of brain	4,82E-03	DYRK1A	1
Cell-mediated Immune Response,Cell-To-Cell Signaling and Interaction,Cellular Movement,Hematological System Development and Function,Immune Cell Trafficking	deadhesion	Deadhesion of T lymphocytes	4,82E-03	ITGAL	1
Cell Cycle,Gene Expression	binding	Binding of CD28RE/AP response element	4,82E-03	VAV1	1
Cancer,Cellular Response to Therapeutics,Organismal Injury and Abnormalities	chemosensitivity	Chemosensitivity of squamous cell carcinoma cell lines	4,82E-03	mir-193	1
Cellular Movement,Hematological System Development and Function,Hematopoiesis,Humoral Immune Response,Immune Cell Trafficking,Inflammatory Response,Lymphoid Tissue Structure and Development	chemotaxis	Chemotaxis of pro-B lymphocytes	4,82E-03	RGS1	1
Cellular Growth and Proliferation,Hematopoiesis	cytostasis	Cytostasis of megakaryocytes	4,82E-03	VAV1	1
Cancer,Cell Death and Survival,Organismal Injury and Abnormalities,Tumor Morphology	cell viability	Cell viability of squamous carcinoma cells	4,82E-03	mir-193	1
Cellular Movement	cell rolling	Cell rolling of lymphoma cell lines	4,82E-03	SELPLG	1
Cancer,Organismal Injury and Abnormalities	blast transformation	Blast transformation of T lymphocytes	4,82E-03	VAV1	1
Cell-mediated Immune Response,Cellular Development,Cellular Function and Maintenance,Cellular Growth and Proliferation,Embryonic Development,Hematological System Development and Function,Hematopoiesis,Lymphoid Tissue Structure and Development,Organ Development,Organismal Development,Tissue Development	development	Arrest in development of alpha-beta T lymphocytes	4,82E-03	LCK	1
Cell Morphology,Cellular Movement	cell spreading	Cell spreading of muscle precursor cells	4,82E-03	PLAU	1
Cellular Assembly and Organization,Cellular Function and Maintenance	co-localization	Co-localization of lysosome	4,82E-03	PTPRO	1
Cell Morphology,Cellular Movement,Hematological System Development and Function,Immune Cell Trafficking	cell spreading	Cell spreading of natural killer cells	4,82E-03	ITGAL	1
Cell Cycle	cell cycle progression	Delay in cell cycle progression of carcinoma cell lines	4,82E-03	PTPRO	1
Cell Death and Survival,Gastrointestinal Disease,Hepatic System Disease,Organismal Injury and Abnormalities	centrilobular necrosis	Centrilobular necrosis	4,82E-03	OSM	1
Cell-mediated Immune Response,Cellular Movement,Hematological System Development and Function,Immune Cell Trafficking	cell rolling	Cell rolling of Th2 cells	4,82E-03	SELPLG	1
Cell Death and Survival	cytolysis	Cytolysis of intraepithelial lymphocytes	4,82E-03	LCK	1
Cell-To-Cell Signaling and Interaction,Hematological System Development and Function,Immune Cell Trafficking,Inflammatory Response	activation	Activation of dendritic epidermal T cells	4,82E-03	SEMA4D	1
Cell Morphology,Organismal Injury and Abnormalities	blebbing	Blebbing of cervical cancer cell lines	4,82E-03	GPR132	1
Cell Death and Survival	cell death	Cell death of CD3 positive T-lymphocytes	4,82E-03	STING1	1
Cellular Assembly and Organization	binding	Binding of microparticles	4,82E-03	SELPLG	1
Hematological Disease,Hereditary Disorder,Organismal Injury and Abnormalities	bleeding disorder due to P2RY12 defect	Bleeding disorder due to P2RY12 defect	4,82E-03	P2RX1	1
Cell-To-Cell Signaling and Interaction,Hematological System Development and Function,Immune Cell Trafficking	aggregation	Aggregation of T-cell hybrid cells	4,82E-03	ITGAL	1
