# Supplementary material for: Extensive Placental Methylation Profiling in Normal Pregnancies
Source: Int J Mol Sci. 2021 Feb 21;22(4):2136. doi: 10.3390/ijms22042136 (PMC7924820; doi:10.3390/ijms22042136)
Supplement: Supplementary file 1 [file ijms-22-02136-s001.zip › Supplementary material/supplementary_table_19_dmt_sites_SGAvsLGA_top1000.csv]

id	Chromosome	Start	Strand	mean.SGA	mean.LGA	mean.diff	mean.quot.log2	diffmeth.p.val	max.SGA	min.SGA	sd.SGA	max.LGA	min.LGA	sd.LGA	min.diff	diffmeth.p.adj.fdr	combinedRank	num.na.SGA	num.na.LGA	mean.covg.SGA	mean.covg.LGA	min.covg.SGA	min.covg.LGA	max.covg.SGA	max.covg.LGA	nsamples.covg.thres5.SGA	nsamples.covg.thres5.LGA
1138751	chr7	64535529	+	0	1	-1	-6.65821148275179	8.93688078054469e-07	0	0	0	1	1	0	-1	0.00285326718084278	1	0	0	18	7.5	16	5	20	10	2	2
1198868	chr7	139992324	+	0	1	-1	-6.65821148275179	8.93688078054469e-07	0	0	0	1	1	0	-1	0.00285326718084278	1	0	0	29.5	24	29	18	30	30	2	2
1198890	chr7	139992554	+	0	1	-1	-6.65821148275179	8.93688078054469e-07	0	0	0	1	1	0	-1	0.00285326718084278	1	0	0	15	7	13	7	17	7	2	2
2575684	chr19	8464652	+	0	1	-1	-6.65821148275179	8.93688078054469e-07	0	0	0	1	1	0	-1	0.00285326718084278	1	0	0	20	14	17	12	23	16	2	2
537012	chr3	49911449	+	1	0	1	6.65821148275179	8.93688078054471e-07	1	1	0	0	0	0	1	0.00285326718084278	5	0	0	24	18.5	23	14	25	23	2	2
1034642	chr6	158070496	+	1	0	1	6.65821148275179	8.93688078054471e-07	1	1	0	0	0	0	1	0.00285326718084278	5	0	0	31.5	19.5	26	17	37	22	2	2
906922	chr5	176949351	+	0.980039721946375	0	0.980039721946375	6.62941450442852	3.9366768588521e-06	0.981132075471698	0.978947368421053	0.00154482117041745	0	0	0	0.978947368421053	0.00285326718084278	9	0	0	100.5	52.5	95	45	106	60	2	2
401385	chr2	149932430	+	0.83974358974359	0	0.83974358974359	6.4089556683592	5.17376659255047e-06	0.846153846153846	0.833333333333333	0.00906547155367358	0	0	0	0.833333333333333	0.00285326718084278	43	0	0	18.5	7.5	13	5	24	10	2	2
671299	chr4	7218749	+	0	0.829888383629599	-0.829888383629599	-6.39212570958416	3.62637808578669e-06	0	0	0	0.830508474576271	0.829268292682927	0.000876941026688601	-0.829268292682927	0.00285326718084278	47	0	0	39.5	50	34	41	45	59	2	2
806996	chr5	43588288	+	0.593028010631773	0	0.593028010631773	5.91415311170757	4.83259142541633e-06	0.597014925373134	0.589041095890411	0.00563834889925886	0	0	0	0.589041095890411	0.00285326718084278	708	0	0	70	33.5	67	28	73	39	2	2
1356033	chr8	144139316	+	0.586585365853659	0	0.586585365853659	5.8986566839093	7.46056934234393e-06	0.6	0.573170731707317	0.0189711575440293	0	0	0	0.573170731707317	0.00285326718084278	754	0	0	68.5	31.5	55	29	82	34	2	2
2244824	chr16	29133122	+	0	0.585714285714286	-0.585714285714286	-5.89654865138706	7.86244833337789e-06	0	0	0	0.6	0.571428571428571	0.0202030508910442	-0.571428571428571	0.00285326718084278	762	0	0	11.5	12	9	10	14	14	2	2
609830	chr3	159744440	+	0.576923076923077	0	0.576923076923077	5.87509952869344	4.65554882191557e-06	0.576923076923077	0.576923076923077	0	0	0	0	0.576923076923077	0.00285326718084278	831	0	0	26	13.5	26	11	26	16	2	2
1132036	chr7	50865117	+	0	0.567251461988304	-0.567251461988304	-5.85112801676394	6.81404161817177e-06	0	0	0	0.578947368421053	0.555555555555556	0.0165405095014397	-0.555555555555556	0.00285326718084278	906	0	0	31	14	29	9	33	19	2	2
2770932	chr21	31972873	+	0	0.563492063492063	-0.563492063492063	-5.84170161593253	5.66563538176611e-06	0	0	0	0.571428571428571	0.555555555555556	0.0112239171616912	-0.555555555555556	0.00285326718084278	943	0	0	27	8	21	7	33	9	2	2
1330232	chr8	109235928	+	0.557978983382209	0	0.557978983382209	5.82776564234404	4.75174577696371e-06	0.559139784946237	0.556818181818182	0.00164162131507141	0	0	0	0.556818181818182	0.00285326718084278	1010	0	0	90.5	45	88	43	93	47	2	2
1669008	chr11	15094150	+	0.530100334448161	0	0.530100334448161	5.75515553654248	5.91203265521236e-06	0.538461538461538	0.521739130434783	0.0118245281134874	0	0	0	0.521739130434783	0.00285326718084278	1427	0	0	42.5	26	39	22	46	30	2	2
2420304	chr17	47304535	+	0.951945080091533	0	0.951945080091533	6.58788262407879	8.97453427383386e-06	0.956521739130435	0.947368421052632	0.00647237328317212	0	0	0	0.947368421052632	0.00285326718084278	1476	0	0	21	12	19	10	23	14	2	2
2359524	chr17	9745239	+	0.515133705553923	0	0.515133705553923	5.71461289248631	5.03853427336407e-06	0.518072289156627	0.51219512195122	0.00415578478511047	0	0	0	0.51219512195122	0.00285326718084278	1762	0	0	82.5	55	82	52	83	58	2	2
584253	chr3	128346213	+	0.512611717974181	0	0.512611717974181	5.70766756794505	5.07155396233251e-06	0.515789473684211	0.509433962264151	0.00449402522303271	0	0	0	0.509433962264151	0.00285326718084278	1821	0	0	74	42	53	33	95	51	2	2
2347314	chr17	6337247	+	0	0.508620689655172	-0.508620689655172	-5.69660785655006	6.08375768764405e-06	0	0	0	0.517241379310345	0.5	0.0121914962273543	-0.5	0.00285326718084278	1927	0	0	40.5	28.5	34	28	47	29	2	2
1915258	chr12	123333065	+	0.503426535087719	0	0.503426535087719	5.68208595459148	7.3099041337275e-06	0.515625	0.491228070175439	0.0172512345190797	0	0	0	0.491228070175439	0.00285326718084278	2050	0	0	60.5	43.5	57	33	64	54	2	2
491959	chr2	242988880	+	0	0.5	-0.5	-5.6724253419715	4.97228515335923e-06	0	0	0	0.5	0.5	0	-0.5	0.00285326718084278	2144	0	0	6	6	5	6	7	6	2	2
988622	chr6	84140923	+	0.5	0	0.5	5.6724253419715	4.97228515335923e-06	0.5	0.5	0	0	0	0	0.5	0.00285326718084278	2144	0	0	7	6	6	5	8	7	2	2
1779535	chr11	117534772	+	0.5	0	0.5	5.6724253419715	4.97228515335923e-06	0.5	0.5	0	0	0	0	0.5	0.00285326718084278	2144	0	0	11	7	10	7	12	7	2	2
1521453	chr10	31005822	+	0.498955067920585	0	0.498955067920585	5.66946639136621	9.24832753451691e-06	0.515151515151515	0.482758620689655	0.0229052353362414	0	0	0	0.482758620689655	0.00285326718084278	2224	0	0	31	21	29	17	33	25	2	2
1074032	chr7	1569418	+	0.498521803399852	0	0.498521803399852	5.66823772734277	7.9733531265241e-06	0.51219512195122	0.484848484848485	0.0193369925379913	0	0	0	0.484848484848485	0.00285326718084278	2234	0	0	37	19.5	33	17	41	22	2	2
2455111	chr17	74434973	+	0	0.486834140435835	-0.486834140435835	-5.63469240802941	5.37081714068534e-06	0	0	0	0.491525423728814	0.482142857142857	0.00663447645786411	-0.482142857142857	0.00285326718084278	2628	0	0	93.5	57.5	87	56	100	59	2	2
976975	chr6	51953096	+	0	0.485569985569986	-0.485569985569986	-5.6310169075059	6.42759808433685e-06	0	0	0	0.494949494949495	0.476190476190476	0.0132646293729079	-0.476190476190476	0.00285326718084278	2679	0	0	122.5	81	114	63	131	99	2	2
1138781	chr7	64541441	+	0.484622553588071	0	0.484622553588071	5.62825611950771	5.09248590470659e-06	0.486486486486487	0.482758620689655	0.00263599918429286	0	0	0	0.482758620689655	0.00285326718084278	2711	0	0	47.5	36	37	35	58	37	2	2
659012	chr4	2792457	+	0.483333333333333	0	0.483333333333333	5.62449086490779	9.65497023527446e-06	0.5	0.466666666666667	0.0235702260395516	0	0	0	0.466666666666667	0.00285326718084278	2746	0	0	22.5	8	15	6	30	10	2	2
2105177	chr14	106167951	+	0.479497098646035	0	0.479497098646035	5.6132284035797	7.16039725698031e-06	0.490909090909091	0.468085106382979	0.0161389942321108	0	0	0	0.468085106382979	0.00285326718084278	2907	0	0	51	26.5	47	21	55	32	2	2
498650	chr3	10280233	+	0	0.482142857142857	-0.482142857142857	-5.62100525064669	1.03950106559314e-05	0	0	0	0.5	0.464285714285714	0.0252538136138053	-0.464285714285714	0.00285326718084278	3218	0	0	31.5	22	27	16	36	28	2	2
630461	chr3	190341438	+	0.466527429685324	0	0.466527429685324	5.5744873552598	8.72260057258193e-06	0.481203007518797	0.451851851851852	0.0207544012077589	0	0	0	0.451851851851852	0.00285326718084278	3471	0	0	134	95	133	75	135	115	2	2
421179	chr2	177042818	+	0	0.460606060606061	-0.460606060606061	-5.55644799502885	5.73785925673386e-06	0	0	0	0.466666666666667	0.454545454545455	0.00857099128710964	-0.454545454545455	0.00285326718084278	3751	0	0	20	13	13	11	27	15	2	2
2222908	chr16	4027423	+	0.455555555555555	0	0.455555555555555	5.54088143225704	7.22320862355752e-06	0.466666666666667	0.444444444444444	0.0157134840263677	0	0	0	0.444444444444444	0.00285326718084278	4045	0	0	16.5	10.5	15	9	18	12	2	2
1193225	chr7	133870805	+	0.455128205128205	0	0.455128205128205	5.53955652166627	5.83959859084829e-06	0.461538461538462	0.448717948717949	0.00906547155367369	0	0	0	0.448717948717949	0.00285326718084278	4062	0	0	91	51	78	49	104	53	2	2
1632119	chr10	135342549	+	0.452991452991453	0	0.452991452991453	5.53291365588765	6.38490283371876e-06	0.461538461538462	0.444444444444444	0.0120872954048983	0	0	0	0.444444444444444	0.00285326718084278	4179	0	0	15.5	9.5	13	7	18	12	2	2
1200454	chr7	141489910	+	0	0.451357466063348	-0.451357466063348	-5.52781309863077	6.91591861310637e-06	0	0	0	0.461538461538462	0.441176470588235	0.0143981018793641	-0.441176470588235	0.00285326718084278	4279	0	0	59.5	36.5	52	34	67	39	2	2
1438205	chr9	127562787	+	0.445582586427657	0	0.445582586427657	5.50964069936407	6.55877551099216e-06	0.454545454545455	0.436619718309859	0.0126754096499509	0	0	0	0.436619718309859	0.00285326718084278	4625	0	0	57.5	37	44	35	71	39	2	2
1138787	chr7	64541502	+	0.442084078711986	0	0.442084078711986	5.49851920527214	5.23096621751955e-06	0.442307692307692	0.441860465116279	0.000316237379779297	0	0	0	0.441860465116279	0.00285326718084278	4864	0	0	69	57.5	52	51	86	64	2	2
2504651	chr18	22033260	+	0.440665342601787	0	0.440665342601787	5.49398460200952	5.98831183964516e-06	0.447368421052632	0.433962264150943	0.00947958445483454	0	0	0	0.433962264150943	0.00285326718084278	4963	0	0	45.5	18.5	38	16	53	21	2	2
2473468	chr17	79021300	+	0	0.439964157706093	-0.439964157706093	-5.49173818175389	5.57380082405847e-06	0	0	0	0.444444444444444	0.435483870967742	0.00633608226869664	-0.435483870967742	0.00285326718084278	5011	0	0	89	62.5	81	62	97	63	2	2
209365	chr1	179713385	+	0.436507936507937	0	0.436507936507937	5.48061391381478	6.32363638973891e-06	0.444444444444444	0.428571428571429	0.0112239171616912	0	0	0	0.428571428571429	0.00285326718084278	5226	0	0	12.5	11	7	10	18	12	2	2
421187	chr2	177042863	+	0	0.436507936507937	-0.436507936507937	-5.48061391381478	6.32363638973887e-06	0	0	0	0.444444444444444	0.428571428571429	0.0112239171616912	-0.428571428571429	0.00285326718084278	5226	0	0	21	16	15	14	27	18	2	2
2754324	chr20	61289957	+	0.436507936507937	0	0.436507936507937	5.48061391381478	6.32363638973891e-06	0.444444444444444	0.428571428571429	0.0112239171616912	0	0	0	0.428571428571429	0.00285326718084278	5226	0	0	27.5	15.5	27	14	28	17	2	2
1679096	chr11	30447310	+	0.435606060606061	0	0.435606060606061	5.47769694952861	1.17880305599115e-05	0.454545454545455	0.416666666666667	0.0267843477722177	0	0	0	0.416666666666667	0.00285326718084278	5486	0	0	11.5	6.5	11	5	12	8	2	2
2021158	chr14	21238317	+	0	0.431034482758621	-0.431034482758621	-5.46281955375406	1.06740538465376e-05	0	0	0	0.448275862068966	0.413793103448276	0.0243829924547085	-0.413793103448276	0.00285326718084278	5626	0	0	49	29	45	29	53	29	2	2
2493131	chr18	2906623	+	0.430555555555556	0	0.430555555555556	5.46125205426167	8.70546588993409e-06	0.444444444444444	0.416666666666667	0.0196418550329596	0	0	0	0.416666666666667	0.00285326718084278	5675	0	0	10.5	12	9	9	12	15	2	2
2493132	chr18	2906627	+	0.430555555555556	0	0.430555555555556	5.46125205426167	8.70546588993409e-06	0.444444444444444	0.416666666666667	0.0196418550329596	0	0	0	0.416666666666667	0.00285326718084278	5675	0	0	10.5	12	9	9	12	15	2	2
1061861	chr7	295624	+	0	0.428929765886288	-0.428929765886288	-5.45591820432031	5.87666777453769e-06	0	0	0	0.434782608695652	0.423076923076923	0.00827716967944119	-0.423076923076923	0.00285326718084278	5799	0	0	51	24.5	41	23	61	26	2	2
609224	chr3	158450194	+	0	0.428571428571429	-0.428571428571429	-5.45473992331258	5.29379150219599e-06	0	0	0	0.428571428571429	0.428571428571429	0	-0.428571428571429	0.00285326718084278	5845	0	0	11.5	7	11	7	12	7	2	2
1138799	chr7	64541689	+	0.423737373737374	0	0.423737373737374	5.43874985577916	6.93203084916852e-06	0.433333333333333	0.414141414141414	0.0135707362045903	0	0	0	0.414141414141414	0.00285326718084278	6234	0	0	79.5	51.5	60	51	99	52	2	2
1138776	chr7	64541384	+	0.423112767940354	0	0.423112767940354	5.43667079782325	6.84328057345283e-06	0.432432432432432	0.413793103448276	0.0131799959214641	0	0	0	0.413793103448276	0.00285326718084278	6291	0	0	33	25.5	29	25	37	26	2	2
1138777	chr7	64541387	+	0.421073717948718	0	0.421073717948718	5.4298627006863	9.33356384848898e-06	0.435897435897436	0.40625	0.0209639029678704	0	0	0	0.40625	0.00285326718084278	6443	0	0	35.5	24	32	23	39	25	2	2
584696	chr3	128568382	+	0.414779874213836	0	0.414779874213836	5.40864350872312	1.19018649499012e-05	0.433333333333333	0.39622641509434	0.0262385535157272	0	0	0	0.39622641509434	0.00285326718084278	7057	0	0	56.5	42	53	37	60	47	2	2
252838	chr1	229567914	+	0.414285714285714	0	0.414285714285714	5.40696419874316	9.12671636644292e-06	0.428571428571429	0.4	0.0202030508910442	0	0	0	0.4	0.00285326718084278	7107	0	0	11	9.5	7	8	15	11	2	2
2111658	chr15	26094782	+	0	0.414285714285714	-0.414285714285714	-5.40696419874316	9.12671636644342e-06	0	0	0	0.428571428571429	0.4	0.0202030508910442	-0.4	0.00285326718084278	7107	0	0	11	6	9	5	13	7	2	2
2076888	chr14	93896758	+	0.409937888198758	0	0.409937888198758	5.39210405369741	1.20657792153794e-05	0.428571428571429	0.391304347826087	0.0263518055100576	0	0	0	0.391304347826087	0.00285326718084278	7554	0	0	25.5	12.5	23	7	28	18	2	2
199446	chr1	165205506	+	0.408333333333333	0	0.408333333333333	5.38658105322962	6.64671915668534e-06	0.416666666666667	0.4	0.0117851130197758	0	0	0	0.4	0.00285326718084278	7699	0	0	11	7	10	6	12	8	2	2
2602134	chr19	17922794	+	0.479166666666667	0	0.479166666666667	5.6122541923889	1.25282986201462e-05	0.5	0.458333333333333	0.0294627825494395	0	0	0	0.458333333333333	0.00285326718084278	7741	0	0	21	13.5	18	6	24	21	2	2
1138800	chr7	64541699	+	0.412218045112782	0	0.412218045112782	5.39991633401391	1.25858805666102e-05	0.431578947368421	0.392857142857143	0.0273804505497047	0	0	0	0.392857142857143	0.00285326718084278	7757	0	0	75.5	51	56	48	95	54	2	2
614198	chr3	170184132	+	0.406944444444444	0	0.406944444444444	5.38178326017838	1.16925639759464e-05	0.425	0.388888888888889	0.0255344115428475	0	0	0	0.388888888888889	0.00285326718084278	7829	0	0	29	19	18	19	40	19	2	2
2304014	chr16	86538010	+	0.412678596199195	0	0.412678596199195	5.4014891532246	1.26229215792862e-05	0.432098765432099	0.393258426966292	0.0274642667127525	0	0	0	0.393258426966292	0.00285326718084278	7830	0	0	85	42.5	81	35	89	50	2	2
1867155	chr12	58021630	+	0.405882352941176	0	0.405882352941176	5.37810356355906	6.02686531721867e-06	0.411764705882353	0.4	0.00831890330807696	0	0	0	0.4	0.00285326718084278	7942	0	0	11	6	5	5	17	7	2	2
2076889	chr14	93896760	+	0.403985507246377	0	0.403985507246377	5.37150835780578	8.4244896684339e-06	0.416666666666667	0.391304347826087	0.0179338676387893	0	0	0	0.391304347826087	0.00285326718084278	8137	0	0	23.5	12.5	23	6	24	19	2	2
1604211	chr10	126138408	+	0.403846153846154	0	0.403846153846154	5.37102264441553	1.26777521247225e-05	0.423076923076923	0.384615384615385	0.027196414661021	0	0	0	0.384615384615385	0.00285326718084278	8152	0	0	58.5	29	52	24	65	34	2	2
1138801	chr7	64541714	+	0.402185011231366	0	0.402185011231366	5.36522013830081	5.80464675763014e-06	0.406779661016949	0.397590361445783	0.00649781604112614	0	0	0	0.397590361445783	0.00285326718084278	8331	0	0	71	48.5	59	44	83	53	2	2
1226214	chr7	157234782	+	0.4	0	0.4	5.35755200461808	5.43386991879015e-06	0.4	0.4	0	0	0	0	0.4	0.00285326718084278	8549	0	0	22.5	9	15	8	30	10	2	2
1604153	chr10	126137364	+	0.4	0	0.4	5.35755200461808	5.43386991879015e-06	0.4	0.4	0	0	0	0	0.4	0.00285326718084278	8549	0	0	15	14.5	15	12	15	17	2	2
1785247	chr11	119612380	+	0	0.4	-0.4	-5.35755200461808	5.43386991879015e-06	0	0	0	0.4	0.4	0	-0.4	0.00285326718084278	8549	0	0	9	5	9	5	9	5	2	2
2078474	chr14	95235571	+	0.408730158730159	0	0.408730158730159	5.38794892575163	1.30610112112025e-05	0.428571428571429	0.388888888888889	0.028059792904228	0	0	0	0.388888888888889	0.00285326718084278	8628	0	0	16	8.5	14	8	18	9	2	2
1609479	chr10	130013148	+	0.408730158730159	0	0.408730158730159	5.38794892575163	1.3061011211204e-05	0.428571428571429	0.388888888888889	0.028059792904228	0	0	0	0.388888888888889	0.00285326718084278	8629	0	0	12.5	10	7	8	18	12	2	2
886231	chr5	156992214	+	0	0.397527910685805	-0.397527910685805	-5.34882696460919	7.97472942829062e-06	0	0	0	0.409090909090909	0.385964912280702	0.0163525491661961	-0.385964912280702	0.00285326718084278	8868	0	0	83	50.5	79	44	87	57	2	2
630448	chr3	190332092	+	0.397058823529412	0	0.397058823529412	5.34716538638639	9.63010579244775e-06	0.411764705882353	0.382352941176471	0.0207972582701926	0	0	0	0.382352941176471	0.00285326718084278	8929	0	0	42.5	19.5	34	19	51	20	2	2
720129	chr4	103583195	+	0	0.396853146853147	-0.396853146853147	-5.34643624432192	8.29909751625635e-06	0	0	0	0.409090909090909	0.384615384615385	0.0173068093297406	-0.384615384615385	0.00285326718084278	8954	0	0	39	24	36	22	42	26	2	2
300975	chr2	25305136	+	0.542608695652174	0	0.542608695652174	5.78818635894795	1.3336490687126e-05	0.565217391304348	0.52	0.0319735240188699	0	0	0	0.52	0.00285326718084278	9205	0	0	24	22.5	23	22	25	23	2	2
587759	chr3	130236174	+	0	0.393382352941176	-0.393382352941176	-5.33407606559794	1.22526570413197e-05	0	0	0	0.411764705882353	0.375	0.0259965728377407	-0.375	0.00285326718084278	9347	0	0	21.5	12.5	20	8	23	17	2	2
433291	chr2	201659862	+	0	0.522727272727273	-0.522727272727273	-5.73532523578495	1.35654015839764e-05	0	0	0	0.545454545454545	0.5	0.0321412173266612	-0.5	0.00285326718084278	9483	0	0	16	10.5	7	10	25	11	2	2
1135646	chr7	56241631	+	0.545846394984326	0	0.545846394984326	5.79661435227639	1.3746875052829e-05	0.568965517241379	0.522727272727273	0.0326953762460865	0	0	0	0.522727272727273	0.00285326718084278	9699	0	0	51	21	44	19	58	23	2	2
609222	chr3	158450111	+	0	0.3875	-0.3875	-5.31288295528436	8.5552647227207e-06	0	0	0	0.4	0.375	0.0176776695296637	-0.375	0.00285326718084278	10060	0	0	9.5	6.5	9	5	10	8	2	2
2333941	chr17	1084458	+	0.3875	0	0.3875	5.31288295528436	8.55526472272053e-06	0.4	0.375	0.0176776695296637	0	0	0	0.375	0.00285326718084278	10060	0	0	9	6.5	8	6	10	7	2	2
311098	chr2	31805567	+	0.477272727272727	0	0.477272727272727	5.60665757182047	1.41078279384236e-05	0.5	0.454545454545455	0.0321412173266613	0	0	0	0.454545454545455	0.00285326718084278	10222	0	0	10.5	7.5	10	6	11	9	2	2
2153413	chr15	70779192	+	0.477272727272727	0	0.477272727272727	5.60665757182047	1.41078279384246e-05	0.5	0.454545454545455	0.0321412173266613	0	0	0	0.454545454545455	0.00285326718084278	10223	0	0	10.5	11.5	10	11	11	12	2	2
1138802	chr7	64541720	+	0.385775862068966	0	0.385775862068966	5.30661172158479	7.76584044217585e-06	0.396551724137931	0.375	0.0152393702841928	0	0	0	0.375	0.00285326718084278	10275	0	0	73	50	58	45	88	55	2	2
488438	chr2	242589861	+	0.414170506912442	0	0.414170506912442	5.40657240691475	1.41972963893397e-05	0.435483870967742	0.392857142857143	0.0301416485067998	0	0	0	0.392857142857143	0.00285326718084278	10283	0	0	59	32.5	56	23	62	42	2	2
2270605	chr16	57831642	+	0.395833333333333	0	0.395833333333333	5.34281546136119	1.42800752587768e-05	0.416666666666667	0.375	0.0294627825494395	0	0	0	0.375	0.00285326718084278	10342	0	0	10	8	8	7	12	9	2	2
1228747	chr7	157478293	+	0.395833333333333	0	0.395833333333333	5.34281546136119	1.42800752587779e-05	0.416666666666667	0.375	0.0294627825494395	0	0	0	0.375	0.00285326718084278	10343	0	0	10	10	8	7	12	13	2	2
1604223	chr10	126138540	+	0.381048387096774	0	0.381048387096774	5.28927522800945	6.23653545422581e-06	0.387096774193548	0.375	0.00855371106274049	0	0	0	0.375	0.00285326718084278	10919	0	0	23.5	12.5	16	12	31	13	2	2
1657500	chr11	6341414	+	0.38	0	0.38	5.28540221886225	1.40077272737344e-05	0.4	0.36	0.0282842712474619	0	0	0	0.36	0.00285326718084278	11072	0	0	20	14	15	14	25	14	2	2
763475	chr4	187491209	+	0.379807692307692	0	0.379807692307692	5.28469065532581	5.98326203112564e-06	0.384615384615385	0.375	0.00679910366525532	0	0	0	0.375	0.00285326718084278	11097	0	0	10.5	5.5	8	5	13	6	2	2
1172542	chr7	101928584	+	0.379807692307692	0	0.379807692307692	5.28469065532581	5.98326203112564e-06	0.384615384615385	0.375	0.00679910366525532	0	0	0	0.375	0.00285326718084278	11097	0	0	39.5	21.5	39	19	40	24	2	2
1415499	chr9	98111923	+	0.379807692307692	0	0.379807692307692	5.28469065532581	5.98326203112543e-06	0.384615384615385	0.375	0.00679910366525532	0	0	0	0.375	0.00285326718084278	11097	0	0	10.5	8.5	8	7	13	10	2	2
1546147	chr10	72432648	+	0.378246753246753	0	0.378246753246753	5.27890195486531	9.90534240833347e-06	0.392857142857143	0.363636363636364	0.0206622111385679	0	0	0	0.363636363636364	0.00285326718084278	11304	0	0	25	10.5	22	9	28	12	2	2
1408994	chr9	92724335	+	0	0.375	-0.375	-5.2667865406949	5.56362348662597e-06	0	0	0	0.375	0.375	0	-0.375	0.00285326718084278	11828	0	0	10	8	9	8	11	8	2	2
1632109	chr10	135342354	+	0.374125874125874	0	0.374125874125874	5.2635072397401	7.78275727526506e-06	0.384615384615385	0.363636363636364	0.0148344079969206	0	0	0	0.363636363636364	0.00285326718084278	12002	0	0	12	8.5	11	7	13	10	2	2
2443723	chr17	70117502	+	0.374125874125874	0	0.374125874125874	5.2635072397401	7.78275727526456e-06	0.384615384615385	0.363636363636364	0.0148344079969206	0	0	0	0.363636363636364	0.00285326718084278	12002	0	0	12	7	11	5	13	9	2	2
42399	chr1	9712359	+	0	0.422222222222222	-0.422222222222222	-5.43370134354388	1.48140495507272e-05	0	0	0	0.444444444444444	0.4	0.0314269680527354	-0.4	0.00285326718084278	12057	0	0	8.5	7	8	5	9	9	2	2
2097987	chr14	104864786	+	0	0.422222222222222	-0.422222222222222	-5.43370134354388	1.48140495507272e-05	0	0	0	0.444444444444444	0.4	0.0314269680527354	-0.4	0.00285326718084278	12057	0	0	38.5	30.5	33	25	44	36	2	2
1138764	chr7	64541211	+	0.443859649122807	0	0.443859649122807	5.50417432452	1.48199375061112e-05	0.466666666666667	0.421052631578947	0.0322539935278074	0	0	0	0.421052631578947	0.00285326718084278	12059	0	0	34	20.5	30	19	38	22	2	2
2822568	chr22	27283182	+	0.373015873015873	0	0.373015873015873	5.25933227671583	1.08555850619905e-05	0.388888888888889	0.357142857142857	0.0224478343233825	0	0	0	0.357142857142857	0.00285326718084278	12191	0	0	16	13	14	9	18	17	2	2
783310	chr5	2565407	+	0.406593406593407	0	0.406593406593407	5.38056810097195	1.50275476457049e-05	0.428571428571429	0.384615384615385	0.0310816167554526	0	0	0	0.384615384615385	0.00285326718084278	12476	0	0	13.5	7	13	5	14	9	2	2
908365	chr5	177613168	+	0.406593406593407	0	0.406593406593407	5.38056810097195	1.50275476457049e-05	0.428571428571429	0.384615384615385	0.0310816167554526	0	0	0	0.384615384615385	0.00285326718084278	12476	0	0	10	8.5	7	8	13	9	2	2
1137945	chr7	64030770	+	0.370879120879121	0	0.370879120879121	5.25126129896147	9.50639628881965e-06	0.384615384615385	0.357142857142857	0.0194260104721579	0	0	0	0.357142857142857	0.00285326718084278	12528	0	0	20	9	14	9	26	9	2	2
2315831	chr16	88559761	+	0.369318181818182	0	0.369318181818182	5.2453366207253	6.23858147632191e-06	0.375	0.363636363636364	0.0080353043316653	0	0	0	0.363636363636364	0.00285326718084278	12774	0	0	19	8	16	7	22	9	2	2
2566119	chr19	5222982	+	0.369318181818182	0	0.369318181818182	5.2453366207253	6.23858147632228e-06	0.375	0.363636363636364	0.0080353043316653	0	0	0	0.363636363636364	0.00285326718084278	12774	0	0	13.5	6.5	11	5	16	8	2	2
2326262	chr16	89690688	+	0	0.369047619047619	-0.369047619047619	-5.24430719776489	8.52133629416653e-06	0	0	0	0.380952380952381	0.357142857142857	0.0168358757425368	-0.357142857142857	0.00285326718084278	12822	0	0	19	17.5	10	14	28	21	2	2
974457	chr6	46098211	+	0	0.368778280542986	-0.368778280542986	-5.24328170274941	1.09275600988041e-05	0	0	0	0.384615384615385	0.352941176470588	0.0223970473678997	-0.352941176470588	0.00285326718084278	12890	0	0	18	15	13	13	23	17	2	2
2465251	chr17	77772953	+	0.366946778711485	0	0.366946778711485	5.23628893798553	9.74482171133101e-06	0.380952380952381	0.352941176470588	0.0198069126382786	0	0	0	0.352941176470588	0.00285326718084278	13192	0	0	27.5	14.5	21	10	34	19	2	2
2419842	chr17	47113286	+	0.364210526315789	0	0.364210526315789	5.22577823617583	5.98017115118342e-06	0.368421052631579	0.36	0.00595458342051829	0	0	0	0.36	0.00285326718084278	13715	0	0	22	6.5	19	6	25	7	2	2
1604163	chr10	126137484	+	0.363636363636364	0	0.363636363636364	5.22356296504439	5.62518582718629e-06	0.363636363636364	0.363636363636364	0	0	0	0	0.363636363636364	0.00285326718084278	13804	0	0	11	6.5	11	6	11	7	2	2
809254	chr5	53750595	+	0	0.359959037378392	-0.359959037378392	-5.20929363632468	6.18433523062413e-06	0	0	0	0.365079365079365	0.354838709677419	0.00724123687851044	-0.354838709677419	0.00285326718084278	14519	0	0	80	62.5	75	62	85	63	2	2
421198	chr2	177042910	+	0	0.358333333333333	-0.358333333333333	-5.20294005867028	7.11013814442894e-06	0	0	0	0.366666666666667	0.35	0.0117851130197758	-0.35	0.00285326718084278	14844	0	0	35.5	25	32	20	39	30	2	2
1604218	chr10	126138519	+	0.35812356979405	0	0.35812356979405	5.20211821879131	7.90496698023401e-06	0.368421052631579	0.347826086956522	0.0145628398871371	0	0	0	0.347826086956522	0.00285326718084278	14893	0	0	30.5	17	23	12	38	22	2	2
1132032	chr7	50865049	+	0	0.641025641025641	-0.641025641025641	-6.02464246078526	1.66210577485165e-05	0	0	0	0.666666666666667	0.615384615384615	0.0362618862146946	-0.615384615384615	0.00285326718084278	15139	0	0	30.5	17.5	26	9	35	26	2	2
2149925	chr15	68119777	+	0.355042016806723	0	0.355042016806723	5.18999062449642	5.76452751287487e-06	0.357142857142857	0.352941176470588	0.00297103689574179	0	0	0	0.352941176470588	0.00285326718084278	15537	0	0	15.5	7.5	14	7	17	8	2	2
1138810	chr7	64541919	+	0.354166666666667	0	0.354166666666667	5.18652696877944	1.57999331357052e-05	0.375	0.333333333333333	0.0294627825494394	0	0	0	0.333333333333333	0.00285326718084278	15693	0	0	17	13.5	16	9	18	18	2	2
1572025	chr10	100991923	+	0	0.354166666666667	-0.354166666666667	-5.18652696877944	1.57999331357047e-05	0	0	0	0.375	0.333333333333333	0.0294627825494395	-0.333333333333333	0.00285326718084278	15693	0	0	14.5	8.5	12	8	17	9	2	2
2742094	chr20	52646082	+	0	0.354166666666667	-0.354166666666667	-5.18652696877944	1.57999331357047e-05	0	0	0	0.375	0.333333333333333	0.0294627825494395	-0.333333333333333	0.00285326718084278	15693	0	0	20	7	16	6	24	8	2	2
2593516	chr19	14376692	+	0.355555555555556	0	0.355555555555556	5.19201877229293	1.72640501577456e-05	0.377777777777778	0.333333333333333	0.0314269680527355	0	0	0	0.333333333333333	0.00285326718084278	16055	0	0	36	15.5	27	10	45	21	2	2
302816	chr2	26411894	+	0	0.572727272727273	-0.572727272727273	-5.86474892798144	1.76417560511998e-05	0	0	0	0.6	0.545454545454545	0.0385694607919935	-0.545454545454545	0.00285326718084278	16575	0	0	28	10.5	24	10	32	11	2	2
1698392	chr11	57157754	+	0.376470588235294	0	0.376470588235294	5.27228671907199	1.7767070838672e-05	0.4	0.352941176470588	0.0332756132323081	0	0	0	0.352941176470588	0.00285326718084278	16812	0	0	13.5	6	10	6	17	6	2	2
1231832	chr7	157849544	+	0.387700534759358	0	0.387700534759358	5.31361059692024	1.78800273388358e-05	0.411764705882353	0.363636363636364	0.034031877169406	0	0	0	0.363636363636364	0.00285326718084278	16920	0	0	14	9	11	8	17	10	2	2
1209495	chr7	150497002	+	0.348484848484848	0	0.348484848484848	5.16384023898133	1.09307319160737e-05	0.363636363636364	0.333333333333333	0.0214274782177742	0	0	0	0.333333333333333	0.00285326718084278	16978	0	0	10	6.5	9	5	11	8	2	2
1465957	chr9	137727165	+	0.345238095238095	0	0.345238095238095	5.15071439747648	8.91487122268844e-06	0.357142857142857	0.333333333333333	0.0168358757425369	0	0	0	0.333333333333333	0.00285326718084278	17700	0	0	10	10	6	6	14	14	2	2
2613219	chr19	30016160	+	0.345238095238095	0	0.345238095238095	5.15071439747648	8.91487122268844e-06	0.357142857142857	0.333333333333333	0.0168358757425369	0	0	0	0.333333333333333	0.00285326718084278	17700	0	0	10	6.5	6	5	14	8	2	2
2162047	chr15	76638161	+	0	0.344387755102041	-0.344387755102041	-5.14725685126688	1.87446947140298e-05	0	0	0	0.36734693877551	0.321428571428571	0.0324691889320353	-0.321428571428571	0.00285326718084278	18187	0	0	93.5	52.5	69	49	118	56	2	2
713338	chr4	85418711	+	0.343137254901961	0	0.343137254901961	5.14215712393478	7.88970193278136e-06	0.352941176470588	0.333333333333333	0.0138648388467951	0	0	0	0.333333333333333	0.00285326718084278	18215	0	0	17.5	7.5	17	7	18	8	2	2
1008818	chr6	117394098	+	0.343137254901961	0	0.343137254901961	5.14215712393478	7.88970193278212e-06	0.352941176470588	0.333333333333333	0.0138648388467951	0	0	0	0.333333333333333	0.00285326718084278	18215	0	0	17.5	7	17	5	18	9	2	2
566334	chr3	106616843	+	0.462072155411656	0	0.462072155411656	5.56093548476801	1.89392628220414e-05	0.48936170212766	0.434782608695652	0.0385932470767866	0	0	0	0.434782608695652	0.00285326718084278	18437	0	0	35	11.5	23	11	47	12	2	2
2795546	chr21	46392031	+	0	0.472222222222222	-0.472222222222222	-5.59162623100217	1.92359281375601e-05	0	0	0	0.5	0.444444444444444	0.0392837100659193	-0.444444444444444	0.00285326718084278	18780	0	0	46.5	27	42	18	51	36	2	2
2861377	chr22	48970889	+	0.393887945670628	0	0.393887945670628	5.33588318328854	1.92413515246335e-05	0.419354838709677	0.368421052631579	0.0360156255273284	0	0	0	0.368421052631579	0.00285326718084278	18781	0	0	25	13.5	19	12	31	15	2	2
1517470	chr10	26730561	+	0.33960231980116	0	0.33960231980116	5.12764285282234	5.81595817637234e-06	0.341176470588235	0.338028169014085	0.00222618539230231	0	0	0	0.338028169014085	0.00285326718084278	19045	0	0	78	57	71	47	85	67	2	2
1138808	chr7	64541823	+	0.338716623600344	0	0.338716623600344	5.12398323506774	9.78207981471277e-06	0.351851851851852	0.325581395348837	0.0185760179381478	0	0	0	0.325581395348837	0.00285326718084278	19288	0	0	48.5	34.5	43	29	54	40	2	2
796072	chr5	19039247	+	0.411605937921727	0	0.411605937921727	5.39782328100363	2.03070838094533e-05	0.43859649122807	0.384615384615385	0.0381704065417839	0	0	0	0.384615384615385	0.00285326718084278	20099	0	0	67.5	38.5	57	34	78	43	2	2
2257674	chr16	34787392	+	0	0.401785714285714	-0.401785714285714	-5.36382187559417	2.04922397788188e-05	0	0	0	0.428571428571429	0.375	0.0378807204207079	-0.375	0.00285326718084278	20158	0	0	13.5	7.5	12	7	15	8	2	2
2591265	chr19	13409859	+	0.390151515151515	0	0.390151515151515	5.32247446680864	2.0716660594464e-05	0.416666666666667	0.363636363636364	0.0374980868811048	0	0	0	0.363636363636364	0.00285326718084278	20520	0	0	11.5	5.5	11	5	12	6	2	2
1354556	chr8	143695638	+	0.333333333333333	0	0.333333333333333	5.10153802646206	5.798642357303e-06	0.333333333333333	0.333333333333333	0	0	0	0	0.333333333333333	0.00285326718084278	20822	0	0	7.5	5	6	5	9	5	2	2
1679097	chr11	30447312	+	0.333333333333333	0	0.333333333333333	5.10153802646206	5.798642357303e-06	0.333333333333333	0.333333333333333	5.55111512312578e-17	0	0	0	0.333333333333333	0.00285326718084278	20822	0	0	12	7	12	5	12	9	2	2
1885207	chr12	99137442	+	0	0.333333333333333	-0.333333333333333	-5.10153802646206	5.798642357303e-06	0	0	0	0.333333333333333	0.333333333333333	0	-0.333333333333333	0.00285326718084278	20822	0	0	12.5	6	7	6	18	6	2	2
2094999	chr14	104094603	+	0	0.333333333333333	-0.333333333333333	-5.10153802646206	5.798642357303e-06	0	0	0	0.333333333333333	0.333333333333333	0	-0.333333333333333	0.00285326718084278	20822	0	0	19.5	12	15	12	24	12	2	2
2172027	chr15	87892370	+	0	0.333333333333333	-0.333333333333333	-5.10153802646206	5.798642357303e-06	0	0	0	0.333333333333333	0.333333333333333	0	-0.333333333333333	0.00285326718084278	20822	0	0	19	10.5	15	6	23	15	2	2
2277349	chr16	67430533	+	0	0.333333333333333	-0.333333333333333	-5.10153802646206	5.798642357303e-06	0	0	0	0.333333333333333	0.333333333333333	0	-0.333333333333333	0.00285326718084278	20822	0	0	7	7.5	6	6	8	9	2	2
2376837	chr17	22193723	+	0.333333333333333	0	0.333333333333333	5.10153802646206	5.798642357303e-06	0.333333333333333	0.333333333333333	5.55111512312578e-17	0	0	0	0.333333333333333	0.00285326718084278	20822	0	0	9	5.5	6	5	12	6	2	2
2163010	chr15	77925575	+	0.333076923076923	0	0.333076923076923	5.10046018177921	9.87162227775382e-06	0.346153846153846	0.32	0.0184935619694943	0	0	0	0.32	0.00285326718084278	20961	0	0	25.5	12.5	25	11	26	14	2	2
300976	chr2	25305503	+	0.332845338018088	0	0.332845338018088	5.09948599957936	6.80001179244833e-06	0.339449541284404	0.326241134751773	0.00933975382789184	0	0	0	0.326241134751773	0.00285326718084278	21022	0	0	125	74	109	70	141	78	2	2
1632116	chr10	135342529	+	0.358974358974359	0	0.358974358974359	5.20544865787805	2.13487932417349e-05	0.384615384615385	0.333333333333333	0.0362618862146949	0	0	0	0.333333333333333	0.00285345792207284	21349	0	0	12.5	7	12	5	13	9	2	2
1779691	chr11	117666931	+	0.329326923076923	0	0.329326923076923	5.08460399663863	1.28820290064325e-05	0.346153846153846	0.3125	0.0237968628283934	0	0	0	0.3125	0.00285326718084278	22023	0	0	29	11.5	26	7	32	16	2	2
1518124	chr10	27539507	+	0.458966565349544	0	0.458966565349544	5.55141316533837	2.27897282266523e-05	0.48936170212766	0.428571428571429	0.0429852146617962	0	0	0	0.428571428571429	0.00285908212109514	22850	0	0	44.5	28.5	42	26	47	31	2	2
1632120	chr10	135342560	+	0.501960784313725	0	0.501960784313725	5.67796140034135	2.29278311123957e-05	0.533333333333333	0.470588235294118	0.0443674843097442	0	0	0	0.470588235294118	0.00285908212109514	22969	0	0	16	8.5	15	5	17	12	2	2
1135672	chr7	56242500	+	0.325721153846154	0	0.325721153846154	5.06919153924315	1.4163863180641e-05	0.34375	0.307692307692308	0.0254966387447073	0	0	0	0.307692307692308	0.00285326718084278	23072	0	0	22.5	18	13	13	32	23	2	2
1337561	chr8	125952012	+	0.475555555555556	0	0.475555555555556	5.60156446805829	2.32137176630115e-05	0.506666666666667	0.444444444444444	0.0439977552738297	0	0	0	0.444444444444444	0.00285908212109514	23234	0	0	64.5	45.5	54	34	75	57	2	2
36908	chr1	7113553	+	0.325	0	0.325	5.06608919045777	2.293759023463e-05	0.35	0.3	0.0353553390593274	0	0	0	0.3	0.00285908212109514	23309	0	0	15	7	10	6	20	8	2	2
1667847	chr11	13984628	+	0	0.324561403508772	-0.324561403508772	-5.06419911414801	7.69672419467622e-06	0	0	0	0.333333333333333	0.315789473684211	0.0124053821260797	-0.315789473684211	0.00285326718084278	23455	0	0	26	15.5	24	12	28	19	2	2
1956886	chr13	28547608	+	0.46875	0	0.46875	5.58120058192496	2.35991682610295e-05	0.5	0.4375	0.0441941738241592	0	0	0	0.4375	0.00286526700285128	23604	0	0	16	7	16	7	16	7	2	2
75824	chr1	26552551	+	0.322916666666667	0	0.322916666666667	5.05708919220682	8.50978604658325e-06	0.333333333333333	0.3125	0.0147313912747197	0	0	0	0.3125	0.00285326718084278	23969	0	0	15.5	8.5	15	6	16	11	2	2
907847	chr5	177411800	+	0	0.322916666666667	-0.322916666666667	-5.05708919220682	8.50978604658353e-06	0	0	0	0.333333333333333	0.3125	0.0147313912747197	-0.3125	0.00285326718084278	23969	0	0	28	15.5	25	15	31	16	2	2
2162822	chr15	77897103	+	0.322916666666667	0	0.322916666666667	5.05708919220682	8.50978604658325e-06	0.333333333333333	0.3125	0.0147313912747197	0	0	0	0.3125	0.00285326718084278	23969	0	0	11	9.5	6	6	16	13	2	2
421229	chr2	177043332	+	0	0.603896103896104	-0.603896103896104	-5.93992260866375	2.41958576308224e-05	0	0	0	0.636363636363636	0.571428571428571	0.0459160247523732	-0.571428571428571	0.00286526700285128	23980	0	0	22.5	12.5	17	11	28	14	2	2
421180	chr2	177042821	+	0	0.430769230769231	-0.430769230769231	-5.46195161061581	2.44089892271861e-05	0	0	0	0.461538461538462	0.4	0.0435142634576337	-0.4	0.00286526700285128	24141	0	0	20	11.5	14	10	26	13	2	2
1084618	chr7	2756720	+	0	0.430769230769231	-0.430769230769231	-5.46195161061581	2.44089892271861e-05	0	0	0	0.461538461538462	0.4	0.0435142634576337	-0.4	0.00286526700285128	24141	0	0	24.5	11.5	24	10	25	13	2	2
908281	chr5	177589963	+	0.430769230769231	0	0.430769230769231	5.46195161061581	2.44089892271863e-05	0.461538461538462	0.4	0.0435142634576337	0	0	0	0.4	0.00286526700285128	24143	0	0	9	6.5	5	6	13	7	2	2
1825643	chr12	12417943	+	0.771919817470665	0	0.771919817470665	6.28894876780564	2.44879669376663e-05	0.798076923076923	0.745762711864407	0.0369917335007956	0	0	0	0.745762711864407	0.00286526700285128	24301	0	0	111	44	104	38	118	50	2	2
2629866	chr19	39283013	+	0.696969696969697	0	0.696969696969697	6.14357647262575	2.46960410055212e-05	0.727272727272727	0.666666666666667	0.0428549564355484	0	0	0	0.666666666666667	0.00286658780505753	24695	0	0	10	7	9	5	11	9	2	2
240438	chr1	220922012	+	0	0.32051282051282	-0.32051282051282	-5.0466343294994	1.00019521045751e-05	0	0	0	0.333333333333333	0.307692307692308	0.0181309431073473	-0.307692307692308	0.00285326718084278	24833	0	0	21	9.5	14	6	28	13	2	2
373300	chr2	107155653	+	0.32051282051282	0	0.32051282051282	5.0466343294994	1.00019521045753e-05	0.333333333333333	0.307692307692308	0.0181309431073473	0	0	0	0.307692307692308	0.00285326718084278	24833	0	0	15.5	6.5	13	6	18	7	2	2
399925	chr2	145273623	+	0.32051282051282	0	0.32051282051282	5.0466343294994	1.00019521045753e-05	0.333333333333333	0.307692307692308	0.0181309431073473	0	0	0	0.307692307692308	0.00285326718084278	24833	0	0	14	9	13	5	15	13	2	2
1847355	chr12	49372553	+	0.32051282051282	0	0.32051282051282	5.0466343294994	1.00019521045753e-05	0.333333333333333	0.307692307692308	0.0181309431073473	0	0	0	0.307692307692308	0.00285326718084278	24833	0	0	12.5	14	12	12	13	16	2	2
2153970	chr15	71401764	+	0.32051282051282	0	0.32051282051282	5.0466343294994	1.00019521045746e-05	0.333333333333333	0.307692307692308	0.0181309431073473	0	0	0	0.307692307692308	0.00285326718084278	24833	0	0	11	7	9	5	13	9	2	2
810821	chr5	55135243	+	0	0.566666666666667	-0.566666666666667	-5.84966572691557	2.49870695211433e-05	0	0	0	0.6	0.533333333333333	0.0471404520791032	-0.533333333333333	0.00288280256952099	24882	0	0	36	17.5	30	15	42	20	2	2
2484832	chr17	80332647	+	0.389677419354839	0	0.389677419354839	5.32076416175373	2.51090508573406e-05	0.419354838709677	0.36	0.0419702089478467	0	0	0	0.36	0.00289151889892654	24932	0	0	28	13.5	25	12	31	15	2	2
523262	chr3	43121559	+	0	0.479814511729405	-0.479814511729405	-5.61416361213329	2.56665641729206e-05	0	0	0	0.512820512820513	0.446808510638298	0.0466775343827453	-0.446808510638298	0.00290759879937133	25261	0	0	53.5	43	49	39	58	47	2	2
1805884	chr12	312753	+	0	0.633333333333333	-0.633333333333333	-6.00749453654692	2.61798330477032e-05	0	0	0	0.666666666666667	0.6	0.0471404520791031	-0.6	0.00291117615460107	25705	0	0	12.5	5.5	8	5	17	6	2	2
2339724	chr17	2663163	+	0	0.346590909090909	-0.346590909090909	-5.1561980183308	2.64386703860472e-05	0	0	0	0.375	0.318181818181818	0.0401765216583266	-0.318181818181818	0.00291117615460107	25912	0	0	29.5	23	17	22	42	24	2	2
96269	chr1	38259003	+	0.316666666666667	0	0.316666666666667	5.02974734339405	1.32248386564525e-05	0.333333333333333	0.3	0.0235702260395515	0	0	0	0.3	0.00285326718084278	26256	0	0	11	5	10	5	12	5	2	2
1198514	chr7	139763540	+	0	0.316666666666667	-0.316666666666667	-5.02974734339405	1.32248386564532e-05	0	0	0	0.333333333333333	0.3	0.0235702260395515	-0.3	0.00285326718084278	26256	0	0	28.5	19	25	18	32	20	2	2
1470765	chr9	139072443	+	0.316666666666667	0	0.316666666666667	5.02974734339405	1.32248386564525e-05	0.333333333333333	0.3	0.0235702260395515	0	0	0	0.3	0.00285326718084278	26256	0	0	9.5	9.5	9	5	10	14	2	2
1925667	chr12	129417884	+	0	0.316666666666667	-0.316666666666667	-5.02974734339405	1.32248386564532e-05	0	0	0	0.333333333333333	0.3	0.0235702260395515	-0.3	0.00285326718084278	26256	0	0	12.5	12.5	11	10	14	15	2	2
2537154	chr19	615886	+	0.316666666666667	0	0.316666666666667	5.02974734339405	1.3224838656454e-05	0.333333333333333	0.3	0.0235702260395515	0	0	0	0.3	0.00285326718084278	26256	0	0	8	8	6	8	10	8	2	2
2569179	chr19	6211914	+	0.416445623342175	0	0.416445623342175	5.41428988816379	2.66955240454083e-05	0.448275862068966	0.384615384615385	0.0450147553010003	0	0	0	0.384615384615385	0.00291117615460107	26306	0	0	27.5	12.5	26	11	29	14	2	2
1138805	chr7	64541751	+	0.422394678492239	0	0.422394678492239	5.43427686273306	2.68438686945968e-05	0.454545454545454	0.390243902439024	0.0454680635352768	0	0	0	0.390243902439024	0.00291117615460107	26358	0	0	74	48.5	66	40	82	57	2	2
421230	chr2	177043335	+	0	0.58041958041958	-0.58041958041958	-5.88366866199334	2.74183440501046e-05	0	0	0	0.615384615384615	0.545454545454545	0.049448026656402	-0.545454545454545	0.00291117615460107	26760	0	0	21.5	12	15	11	28	13	2	2
1822886	chr12	8995965	+	0.89719970523213	0	0.89719970523213	6.50334826640625	2.74972608001967e-05	0.91304347826087	0.88135593220339	0.022406478696405	0	0	0	0.88135593220339	0.00291117615460107	26770	0	0	52.5	23	46	19	59	27	2	2
421208	chr2	177043023	+	0	0.313725490196078	-0.313725490196078	-5.01669906294176	1.64730196676031e-05	0	0	0	0.333333333333333	0.294117647058824	0.02772967769359	-0.294117647058824	0.00285326718084278	27380	0	0	44	22	42	17	46	27	2	2
1391674	chr9	35686564	+	0	0.854166666666667	-0.854166666666667	-6.43323767809207	2.79609740776688e-05	0	0	0	0.875	0.833333333333333	0.0294627825494394	-0.833333333333333	0.00293001903367339	27399	0	0	11.5	7	8	6	15	8	2	2
574241	chr3	121901848	+	0	0.450757575757576	-0.450757575757576	-5.52593598167234	2.83607167585423e-05	0	0	0	0.484848484848485	0.416666666666667	0.0482118259899918	-0.416666666666667	0.00295229704169368	27581	0	0	56.5	28.5	51	24	62	33	2	2
2162045	chr15	76638080	+	0	0.313311688311688	-0.313311688311688	-5.01485375937115	2.84844164004047e-05	0	0	0	0.340909090909091	0.285714285714286	0.0390286210395172	-0.285714285714286	0.00295258641426036	27609	0	0	109	57	75	44	143	70	2	2
1781550	chr11	118481292	+	0	0.535714285714286	-0.535714285714286	-5.77007390597814	2.84921934609393e-05	0	0	0	0.571428571428571	0.5	0.0505076272276105	-0.5	0.00295258641426036	27610	0	0	7.5	6.5	7	6	8	7	2	2
2839723	chr22	38694790	+	0.3125	0	0.3125	5.01122725542325	1.804830688524e-05	0.333333333333333	0.291666666666667	0.0294627825494394	0	0	0	0.291666666666667	0.00285326718084278	27830	0	0	18	8.5	12	7	24	10	2	2
681096	chr4	15937085	+	0.384803921568628	0	0.384803921568628	5.30306441497426	2.88977691619624e-05	0.416666666666667	0.352941176470588	0.0450607262520839	0	0	0	0.352941176470588	0.00296055124764684	28018	0	0	20.5	11	17	9	24	13	2	2
96018	chr1	38219750	+	0.403935185185185	0	0.403935185185185	5.37133298016664	3.02836679366557e-05	0.4375	0.37037037037037	0.0474678163296524	0	0	0	0.37037037037037	0.00300101292662032	28973	0	0	21.5	8	16	5	27	11	2	2
1592462	chr10	118387238	+	0	0.464285714285714	-0.464285714285714	-5.56768450928932	3.03102992293514e-05	0	0	0	0.5	0.428571428571429	0.0505076272276106	-0.428571428571429	0.00300291890258368	28977	0	0	9.5	7.5	8	7	11	8	2	2
2616138	chr19	33625641	+	0.464285714285714	0	0.464285714285714	5.56768450928932	3.03102992293527e-05	0.5	0.428571428571429	0.0505076272276106	0	0	0	0.428571428571429	0.00300291890258368	28978	0	0	13	7	12	5	14	9	2	2
2029615	chr14	29235684	+	0.39010989010989	0	0.39010989010989	5.32232438524582	3.03360958294283e-05	0.423076923076923	0.357142857142857	0.0466224251331789	0	0	0	0.357142857142857	0.00300365744018847	28997	0	0	20	13	14	12	26	14	2	2
1275311	chr8	27308003	+	0.470724637681159	0	0.470724637681159	5.58713884000985	3.04071273448248e-05	0.506666666666667	0.434782608695652	0.0508297048505113	0	0	0	0.434782608695652	0.00300888559481464	29015	0	0	72	39.5	69	39	75	40	2	2
240441	chr1	220922021	+	0	0.309523809523809	-0.309523809523809	-4.99785153342142	2.24670977890358e-05	0	0	0	0.333333333333333	0.285714285714286	0.0336717514850736	-0.285714285714286	0.00285457052886774	29134	0	0	25	11	14	7	36	15	2	2
490052	chr2	242752094	+	0.309523809523809	0	0.309523809523809	4.99785153342142	2.2467097789035e-05	0.333333333333333	0.285714285714286	0.0336717514850736	0	0	0	0.285714285714286	0.00285457052886774	29134	0	0	13.5	9.5	6	9	21	10	2	2
2172217	chr15	88798944	+	0	0.309523809523809	-0.309523809523809	-4.99785153342142	2.24670977890358e-05	0	0	0	0.333333333333333	0.285714285714286	0.0336717514850736	-0.285714285714286	0.00285457052886774	29134	0	0	13.5	9.5	12	7	15	12	2	2
1432584	chr9	123687371	+	0.33	0	0.33	5.08746284125034	3.09851948664743e-05	0.36	0.3	0.0424264068711929	0	0	0	0.3	0.00303283323070778	29324	0	0	67.5	43.5	60	37	75	50	2	2
421171	chr2	177042752	+	0	0.435294117647059	-0.435294117647059	-5.47668664873539	3.11018044315583e-05	0	0	0	0.470588235294118	0.4	0.0499134198484621	-0.4	0.00303444307432056	29385	0	0	32	18.5	27	17	37	20	2	2
2357447	chr17	8243660	+	0.508021390374331	0	0.508021390374331	5.6949397664475	3.16253442323283e-05	0.545454545454545	0.470588235294118	0.0529384755968538	0	0	0	0.470588235294118	0.00303444307432056	29654	0	0	19.5	9.5	17	8	22	11	2	2
1106171	chr7	25892589	+	0.34375	0	0.34375	5.14465824283188	3.17421870904524e-05	0.375	0.3125	0.0441941738241592	0	0	0	0.3125	0.00303444307432056	29961	0	0	16	6	16	6	16	6	2	2
1604217	chr10	126138516	+	0.306935817805383	0	0.306935817805383	4.98611880683272	6.1323290366196e-06	0.30952380952381	0.304347826086957	0.003659972987508	0	0	0	0.304347826086957	0.00285326718084278	30164	0	0	32.5	17	23	12	42	22	2	2
1593654	chr10	118923278	+	0.402960526315789	0	0.402960526315789	5.3679319801395	3.2034679142007e-05	0.4375	0.368421052631579	0.0488461921214392	0	0	0	0.368421052631579	0.00303444307432056	30176	0	0	17.5	7.5	16	7	19	8	2	2
1390189	chr9	34989871	+	0.306666666666667	0	0.306666666666667	4.98489310760979	2.75685353359221e-05	0.333333333333333	0.28	0.0377123616632825	0	0	0	0.28	0.00291117615460107	30280	0	0	17	12	9	9	25	15	2	2
1137943	chr7	64030758	+	0.30625	0	0.30625	4.98299357469431	6.97177093496914e-06	0.3125	0.3	0.00883883476483189	0	0	0	0.3	0.00285326718084278	30452	0	0	23	10.5	16	10	30	11	2	2
1485935	chr9	140917638	+	0.30625	0	0.30625	4.98299357469431	6.97177093496964e-06	0.3125	0.3	0.00883883476483185	0	0	0	0.3	0.00285326718084278	30452	0	0	13	9	10	6	16	12	2	2
2163005	chr15	77925531	+	0.386996904024768	0	0.386996904024768	5.31105585146081	3.25186122679908e-05	0.421052631578947	0.352941176470588	0.0481620717836038	0	0	0	0.352941176470588	0.00305854560836652	30526	0	0	18	7	17	6	19	8	2	2
651818	chr4	1376734	+	0.511842105263158	0	0.511842105263158	5.70554144878526	3.27346208942298e-05	0.55	0.473684210526316	0.0539634122484471	0	0	0	0.473684210526316	0.00306380575211718	30584	0	0	19.5	19.5	19	15	20	24	2	2
652242	chr4	1403621	+	0.356209150326797	0	0.356209150326797	5.19459593453754	3.30521476194069e-05	0.388888888888889	0.323529411764706	0.0462161294893169	0	0	0	0.323529411764706	0.00307957204590322	30815	0	0	26	11.5	18	11	34	12	2	2
1867153	chr12	58021623	+	0.366666666666667	0	0.366666666666667	5.23521646169403	3.31611839157625e-05	0.4	0.333333333333333	0.0471404520791032	0	0	0	0.333333333333333	0.00308465030934451	30846	0	0	10	6	5	5	15	7	2	2
2150934	chr15	68598006	+	0.366666666666667	0	0.366666666666667	5.23521646169403	3.31611839157625e-05	0.4	0.333333333333333	0.0471404520791032	0	0	0	0.333333333333333	0.00308465030934451	30846	0	0	14	11.5	10	9	18	14	2	2
2498107	chr18	11752068	+	0.366666666666667	0	0.366666666666667	5.23521646169403	3.31611839157625e-05	0.4	0.333333333333333	0.0471404520791032	0	0	0	0.333333333333333	0.00308465030934451	30846	0	0	12.5	6	10	5	15	7	2	2
1369068	chr8	145698263	+	0	0.366666666666667	-0.366666666666667	-5.23521646169403	3.31611839157634e-05	0	0	0	0.4	0.333333333333333	0.0471404520791032	-0.333333333333333	0.00308465030934451	30849	0	0	15	8	12	6	18	10	2	2
2493133	chr18	2906631	+	0.366666666666667	0	0.366666666666667	5.23521646169403	3.31611839157647e-05	0.4	0.333333333333333	0.0471404520791032	0	0	0	0.333333333333333	0.00308465030934451	30850	0	0	9.5	11.5	9	8	10	15	2	2
1544814	chr10	71876382	+	0.315934065934066	0	0.315934065934066	5.02650824225593	3.32622541383798e-05	0.346153846153846	0.285714285714286	0.0427372230387474	0	0	0	0.285714285714286	0.00308465030934451	30911	0	0	30.5	19.5	26	18	35	21	2	2
1263242	chr8	19103224	+	0	0.518846153846154	-0.518846153846154	-5.72477618515829	3.37521383333691e-05	0	0	0	0.557692307692308	0.48	0.0549367576152626	-0.48	0.00309698008669204	31278	0	0	81	51	74	50	88	52	2	2
240392	chr1	220921582	+	0	0.50297619047619	-0.50297619047619	-5.68081996033162	3.38561760989801e-05	0	0	0	0.541666666666667	0.464285714285714	0.0547165961632447	-0.464285714285714	0.00309757329415145	31381	0	0	37	26	30	24	44	28	2	2
942043	chr6	18386475	+	0	0.303846153846154	-0.303846153846154	-4.9719856238304	6.36414867874063e-06	0	0	0	0.307692307692308	0.3	0.00543928293220423	-0.3	0.00285326718084278	31470	0	0	13.5	11.5	7	10	20	13	2	2
1700764	chr11	58828174	+	0.303846153846154	0	0.303846153846154	4.9719856238304	6.36414867874052e-06	0.307692307692308	0.3	0.00543928293220423	0	0	0	0.3	0.00285326718084278	31470	0	0	16.5	9	13	9	20	9	2	2
536977	chr3	49899794	+	0.303817946505608	0	0.303817946505608	4.97185595386736	2.51748181627614e-05	0.328947368421053	0.278688524590164	0.0355383692874171	0	0	0	0.278688524590164	0.0028927609266867	31490	0	0	68.5	38	61	32	76	44	2	2
2105341	chr14	106198079	+	0.377310924369748	0	0.377310924369748	5.27542028902871	3.41821403969128e-05	0.411764705882353	0.342857142857143	0.0487250050901654	0	0	0	0.342857142857143	0.00311397410483814	31505	0	0	26	15.5	17	14	35	17	2	2
1053331	chr6	169192764	+	0	0.331818181818182	-0.331818181818182	-5.09515723304034	3.43440941425729e-05	0	0	0	0.363636363636364	0.3	0.0449977042573258	-0.3	0.00312233175059578	31581	0	0	13.5	16	11	10	16	22	2	2
2577091	chr19	9237419	+	0.351398601398601	0	0.351398601398601	5.17551901791554	3.46598810648968e-05	0.384615384615385	0.318181818181818	0.0469756253235819	0	0	0	0.318181818181818	0.00313861806351659	31706	0	0	17.5	6.5	13	6	22	7	2	2
2457946	chr17	75373187	+	0	0.835960960960961	-0.835960960960961	-6.40251918290451	3.47123481696638e-05	0	0	0	0.861111111111111	0.810810810810811	0.0355676834380621	-0.810810810810811	0.00314178375261228	31722	0	0	52.5	36.5	47	36	58	37	2	2
819561	chr5	72449439	+	0	0.4375	-0.4375	-5.48381577726426	3.47955907761564e-05	0	0	0	0.475	0.4	0.053033008588991	-0.4	0.00314794011615806	31731	0	0	75.5	42.5	67	40	84	45	2	2
2600848	chr19	17566613	+	0.392857142857143	0	0.392857142857143	5.33219643034119	3.50521346348986e-05	0.428571428571429	0.357142857142857	0.0505076272276105	0	0	0	0.357142857142857	0.00315001248033253	31937	0	0	14	10.5	14	8	14	13	2	2
1604236	chr10	126138673	+	0.303030303030303	0	0.303030303030303	4.96823041950661	3.54172120346403e-05	0.333333333333333	0.272727272727273	0.0428549564355483	0	0	0	0.272727272727273	0.00315466339855491	32231	0	0	10	5.5	9	5	11	6	2	2
2568601	chr19	5914744	+	0.303030303030303	0	0.303030303030303	4.96823041950661	3.54172120346403e-05	0.333333333333333	0.272727272727273	0.0428549564355483	0	0	0	0.272727272727273	0.00315466339855491	32231	0	0	18.5	5.5	15	5	22	6	2	2
1676658	chr11	22360522	+	0	0.303030303030303	-0.303030303030303	-4.96823041950661	3.54172120346411e-05	0	0	0	0.333333333333333	0.272727272727273	0.0428549564355483	-0.272727272727273	0.00315466339855491	32233	0	0	9	10	7	9	11	11	2	2
2029354	chr14	27066511	+	0	0.303030303030303	-0.303030303030303	-4.96823041950661	3.54172120346411e-05	0	0	0	0.333333333333333	0.272727272727273	0.0428549564355483	-0.272727272727273	0.00315466339855491	32233	0	0	19	8.5	17	6	21	11	2	2
2163011	chr15	77925578	+	0.301994301994302	0	0.301994301994302	4.96344777602736	6.84528319164244e-06	0.307692307692308	0.296296296296296	0.00805819693659886	0	0	0	0.296296296296296	0.00285326718084278	32235	0	0	26.5	13	26	11	27	15	2	2
1657495	chr11	6341400	+	0.301994301994302	0	0.301994301994302	4.96344777602736	6.8452831916423e-06	0.307692307692308	0.296296296296296	0.00805819693659878	0	0	0	0.296296296296296	0.00285326718084278	32237	0	0	20	14.5	13	12	27	17	2	2
719133	chr4	100575860	+	0.317275747508306	0	0.317275747508306	5.03243479153867	3.59040005742159e-05	0.348837209302326	0.285714285714286	0.0446346473174232	0	0	0	0.285714285714286	0.00316465871285349	32557	0	0	35.5	12.5	28	10	43	15	2	2
2079406	chr14	95951457	+	0	0.540322580645161	-0.540322580645161	-5.78220562093141	3.60401625667115e-05	0	0	0	0.580645161290323	0.5	0.05702474041827	-0.5	0.0031731368276652	32610	0	0	37	29.5	30	28	44	31	2	2
674247	chr4	8202697	+	0	0.344061302681992	-0.344061302681992	-5.14592726711217	3.66232036247522e-05	0	0	0	0.377777777777778	0.310344827586207	0.0476822963558745	-0.310344827586207	0.00319151734535927	32856	0	0	66.5	37	64	29	69	45	2	2
1937311	chr12	132885428	+	0.559259259259259	0	0.559259259259259	5.8310139475273	3.67606547738151e-05	0.6	0.518518518518518	0.0576161080966817	0	0	0	0.518518518518518	0.00320123199092338	32970	0	0	18.5	7	10	5	27	9	2	2
1657497	chr11	6341405	+	0.341346153846154	0	0.341346153846154	5.1348212004864	3.686332265675e-05	0.375	0.307692307692308	0.0475937256567869	0	0	0	0.307692307692308	0.00320838568105103	32988	0	0	18.5	14	13	13	24	15	2	2
1468338	chr9	138505615	+	0.317857142857143	0	0.317857142857143	5.0349954213562	3.70906322056232e-05	0.35	0.285714285714286	0.0454568645048495	0	0	0	0.285714285714286	0.00321330155531007	33141	0	0	17	7.5	14	7	20	8	2	2
1625337	chr10	134739792	+	0.3	0	0.3	4.95419631038687	6.00836536947799e-06	0.3	0.3	0	0	0	0	0.3	0.00285326718084278	33232	0	0	10	8	10	6	10	10	2	2
1138807	chr7	64541814	+	0.356366459627329	0	0.356366459627329	5.19521552751379	3.75539512007131e-05	0.391304347826087	0.321428571428571	0.0494096353313581	0	0	0	0.321428571428571	0.00322059428032209	33479	0	0	51	35.5	46	31	56	40	2	2
2836296	chr22	37781590	+	0.406432748538012	0	0.406432748538012	5.38001162244785	3.82315096189236e-05	0.444444444444444	0.368421052631579	0.053756655879679	0	0	0	0.368421052631579	0.00324683903181391	33739	0	0	14	8.5	9	7	19	10	2	2
671452	chr4	7289763	+	0	0.298222514812377	-0.298222514812377	-4.94590034551933	7.70461886259482e-06	0	0	0	0.306122448979592	0.290322580645161	0.0111721940411304	-0.290322580645161	0.00285326718084278	34075	0	0	74	40	67	31	81	49	2	2
2010964	chr13	113739517	+	0	0.347426470588235	-0.347426470588235	-5.15957457753824	3.87411215041912e-05	0	0	0	0.382352941176471	0.3125	0.0493934883917073	-0.3125	0.00325626617243855	34159	0	0	45	33	44	32	46	34	2	2
384421	chr2	121101472	+	0.323732718894009	0	0.323732718894009	5.0606212290317	3.89891481060438e-05	0.357142857142857	0.290322580645161	0.0472490706322808	0	0	0	0.290322580645161	0.00326010695304571	34299	0	0	22.5	14.5	14	13	31	16	2	2
421221	chr2	177043253	+	0	0.297653958944281	-0.297653958944281	-4.9432366523947	2.55043140273758e-05	0	0	0	0.32258064516129	0.272727272727273	0.0352516577131123	-0.272727272727273	0.00290426015101853	34319	0	0	23	21	18	11	28	31	2	2
1394037	chr9	37036600	+	0.296703296703297	0	0.296703296703297	4.93877176886737	9.38453825539563e-06	0.307692307692308	0.285714285714286	0.0155408083777263	0	0	0	0.285714285714286	0.00285326718084278	34804	0	0	13.5	13	13	10	14	16	2	2
1690169	chr11	45307734	+	0.296703296703297	0	0.296703296703297	4.93877176886737	9.38453825539563e-06	0.307692307692308	0.285714285714286	0.0155408083777263	0	0	0	0.285714285714286	0.00285326718084278	34804	0	0	13.5	7	13	7	14	7	2	2
1604222	chr10	126138537	+	0.310763888888889	0	0.310763888888889	5.00343982940672	4.0253807385526e-05	0.34375	0.277777777777778	0.0466494057032792	0	0	0	0.277777777777778	0.00330607025874845	34903	0	0	25	13	18	13	32	13	2	2
1138811	chr7	64541923	+	0.348557692307692	0	0.348557692307692	5.16413336363255	4.10835918010591e-05	0.384615384615385	0.3125	0.0509932774894144	0	0	0	0.3125	0.00333672175832917	35292	0	0	14.5	12	13	8	16	16	2	2
2098219	chr14	104940978	+	0.295031055900621	0	0.295031055900621	4.93088422908069	8.44467479358722e-06	0.304347826086957	0.285714285714286	0.0131759027550289	0	0	0	0.285714285714286	0.00285326718084278	35621	0	0	22	13.5	21	9	23	18	2	2
2596340	chr19	15582863	+	0.295031055900621	0	0.295031055900621	4.93088422908069	8.44467479358778e-06	0.304347826086957	0.285714285714286	0.0131759027550289	0	0	0	0.285714285714286	0.00285326718084278	35621	0	0	22	14	21	13	23	15	2	2
1535928	chr10	52220420	+	0.983827160493827	0	0.983827160493827	6.63492306500472	4.16659766279991e-05	0.987654320987654	0.98	0.00541242227574886	0	0	0	0.98	0.00334813808701516	35719	0	0	90.5	61	81	54	100	68	2	2
609185	chr3	158449705	+	0	0.306006493506494	-0.306006493506494	-4.98188229902823	4.18760361765101e-05	0	0	0	0.339285714285714	0.272727272727273	0.0470639253711826	-0.272727272727273	0.00335233636546671	35865	0	0	80	44.5	76	33	84	56	2	2
1604248	chr10	126138765	+	0.313913043478261	0	0.313913043478261	5.01753465929251	4.19088795222131e-05	0.347826086956522	0.28	0.0479602860283049	0	0	0	0.28	0.00335487205884714	35866	0	0	24	14.5	23	12	25	17	2	2
1657498	chr11	6341410	+	0.371212121212121	0	0.371212121212121	5.25252208752084	4.1934986209816e-05	0.409090909090909	0.333333333333333	0.0535686955444355	0	0	0	0.333333333333333	0.00335677475623366	35868	0	0	17	13	12	13	22	13	2	2
1604208	chr10	126138390	+	0.365933490442524	0	0.365933490442524	5.23240554004515	4.19792613382481e-05	0.403508771929825	0.328358208955224	0.0531394726893268	0	0	0	0.328358208955224	0.0033600378190205	35871	0	0	62	31.5	57	23	67	40	2	2
1138774	chr7	64541349	+	0.490350877192982	0	0.490350877192982	5.64486825227915	4.2280464012893e-05	0.533333333333333	0.447368421052632	0.0607863724177909	0	0	0	0.447368421052632	0.00338004603768377	35909	0	0	34	24.5	30	22	38	27	2	2
1529580	chr10	44789601	+	0.400327868852459	0	0.400327868852459	5.35870523812545	4.22878649188778e-05	0.44	0.360655737704918	0.0561048659170965	0	0	0	0.360655737704918	0.00338004603768377	35911	0	0	55.5	30.5	50	26	61	35	2	2
1138778	chr7	64541409	+	0.432494279176201	0	0.432494279176201	5.4675868982017	4.23411211186591e-05	0.473684210526316	0.391304347826087	0.0582513595485485	0	0	0	0.391304347826087	0.00338042553465925	35962	0	0	42	26	38	21	46	31	2	2
1468340	chr9	138505743	+	0.294258373205742	0	0.294258373205742	4.92722506141282	2.037727797941e-05	0.315789473684211	0.272727272727273	0.0304495743094686	0	0	0	0.272727272727273	0.00285326718084278	36043	0	0	20.5	7	19	5	22	9	2	2
1867933	chr12	58159826	+	0.294061302681992	0	0.294061302681992	4.92629031381699	1.38568381206894e-05	0.310344827586207	0.277777777777778	0.0230283817627803	0	0	0	0.277777777777778	0.00285326718084278	36140	0	0	23.5	23	18	18	29	28	2	2
168905	chr1	146544238	+	0.3	0	0.3	4.95419631038687	4.32450353456245e-05	0.333333333333333	0.266666666666667	0.0471404520791032	0	0	0	0.266666666666667	0.00341364902025625	36308	0	0	15	12	15	6	15	18	2	2
1257956	chr8	11470742	+	0.3	0	0.3	4.95419631038687	4.32450353456245e-05	0.333333333333333	0.266666666666667	0.0471404520791031	0	0	0	0.266666666666667	0.00341364902025625	36308	0	0	16.5	8.5	15	7	18	10	2	2
2257640	chr16	34760644	+	0.3	0	0.3	4.95419631038687	4.32450353456245e-05	0.333333333333333	0.266666666666667	0.0471404520791031	0	0	0	0.266666666666667	0.00341364902025625	36308	0	0	15	10	15	9	15	11	2	2
887195	chr5	158460211	+	0	0.544117647058824	-0.544117647058824	-5.79212040836244	4.32462377628393e-05	0	0	0	0.588235294117647	0.5	0.0623917748105777	-0.5	0.00341364902025625	36312	0	0	35.5	16.5	29	16	42	17	2	2
706989	chr4	77342195	+	0.293103448275862	0	0.293103448275862	4.92173836001583	1.49325043660025e-05	0.310344827586207	0.275862068965517	0.0243829924547085	0	0	0	0.275862068965517	0.00285326718084278	36605	0	0	29	9	29	6	29	12	2	2
1779692	chr11	117667044	+	0.292857142857143	0	0.292857142857143	4.9205655325056	7.4657171528721e-06	0.3	0.285714285714286	0.0101015254455222	0	0	0	0.285714285714286	0.00285326718084278	36740	0	0	8.5	6.5	7	5	10	8	2	2
1014730	chr6	131335324	+	0.48008658008658	0	0.48008658008658	5.61496473723264	4.42918568960566e-05	0.523809523809524	0.436363636363636	0.0618335799998626	0	0	0	0.436363636363636	0.0034574077636449	36774	0	0	59	23.5	55	20	63	27	2	2
1133956	chr7	55248487	+	0	0.456896551724138	-0.456896551724138	-5.54503102844742	4.44357967495058e-05	0	0	0	0.5	0.413793103448276	0.0609574811367713	-0.413793103448276	0.00345833190712261	36845	0	0	35.5	19.5	25	10	46	29	2	2
1415501	chr9	98111938	+	0.321428571428571	0	0.321428571428571	5.05062607306997	4.49412931187438e-05	0.357142857142857	0.285714285714286	0.0505076272276106	0	0	0	0.285714285714286	0.00346810413405153	37174	0	0	14	9	14	7	14	11	2	2
733584	chr4	130700583	+	0	0.356459330143541	-0.356459330143541	-5.19558119104739	4.50092454468731e-05	0	0	0	0.394736842105263	0.318181818181818	0.0541325765501663	-0.318181818181818	0.00346810413405153	37187	0	0	48.5	30	42	22	55	38	2	2
2270191	chr16	57662012	+	0.291666666666667	0	0.291666666666667	4.91488338636205	6.06453059242768e-06	0.291666666666667	0.291666666666667	0	0	0	0	0.291666666666667	0.00285326718084278	37334	0	0	24	14.5	24	13	24	16	2	2
1635741	chr11	526534	+	0.3375	0	0.3375	5.11894107272351	4.63721352972937e-05	0.375	0.3	0.0530330085889911	0	0	0	0.3	0.00350056341210839	38032	0	0	9	5	8	5	10	5	2	2
1927539	chr12	130823759	+	0	0.3375	-0.3375	-5.11894107272351	4.63721352972959e-05	0	0	0	0.375	0.3	0.0530330085889911	-0.3	0.00350056341210839	38033	0	0	17.5	9	10	8	25	10	2	2
1652035	chr11	2721866	+	0.3375	0	0.3375	5.11894107272351	4.63721352972978e-05	0.375	0.3	0.0530330085889911	0	0	0	0.3	0.00350056341210839	38034	0	0	13	5.5	10	5	16	6	2	2
447412	chr2	219828382	+	0.29020979020979	0	0.29020979020979	4.90789912066943	1.53696716718839e-05	0.307692307692308	0.272727272727273	0.024724013328201	0	0	0	0.272727272727273	0.00285326718084278	38161	0	0	12	9	11	6	13	12	2	2
296741	chr2	20586202	+	0.427601809954751	0	0.427601809954751	5.45154680012785	4.66728680103729e-05	0.470588235294118	0.384615384615385	0.0607919857128705	0	0	0	0.384615384615385	0.00350841396859856	38195	0	0	21.5	13	17	11	26	15	2	2
421223	chr2	177043266	+	0	0.360714285714286	-0.360714285714286	-5.21223580630028	4.6748671357225e-05	0	0	0	0.4	0.321428571428571	0.0555583899503716	-0.321428571428571	0.00351300842237992	38207	0	0	22.5	19	16	10	29	28	2	2
2641753	chr19	44205563	+	0.346153846153846	0	0.346153846153846	5.15442866511914	4.72030803083242e-05	0.384615384615385	0.307692307692308	0.0543928293220422	0	0	0	0.307692307692308	0.00353449804715244	38318	0	0	13	9.5	13	7	13	12	2	2
964389	chr6	40722333	+	0.289583333333333	0	0.289583333333333	4.90488545971814	2.29698945857079e-05	0.3125	0.266666666666667	0.0324090608043834	0	0	0	0.266666666666667	0.00285908212109514	38473	0	0	15.5	8	15	6	16	10	2	2
1994676	chr13	107186561	+	0.289583333333333	0	0.289583333333333	4.90488545971814	2.29698945857096e-05	0.3125	0.266666666666667	0.0324090608043834	0	0	0	0.266666666666667	0.00285908212109514	38473	0	0	15.5	10	15	9	16	11	2	2
1270713	chr8	23398352	+	0.467365166609413	0	0.467365166609413	5.5770213915263	4.74291370548763e-05	0.51219512195122	0.422535211267606	0.0633991308449636	0	0	0	0.422535211267606	0.00353866804125742	38476	0	0	56	41	41	39	71	43	2	2
2203458	chr16	1310855	+	0.418269230769231	0	0.418269230769231	5.4204461246467	4.8302621871454e-05	0.461538461538462	0.375	0.0611919329872974	0	0	0	0.375	0.00357310969865219	38813	0	0	14.5	10.5	13	10	16	11	2	2
2572126	chr19	7561880	+	0.298245614035088	0	0.298245614035088	4.94600846184363	4.83615375326555e-05	0.333333333333333	0.263157894736842	0.0496215285043191	0	0	0	0.263157894736842	0.00357608584671199	38828	0	0	20	8.5	19	7	21	10	2	2
83785	chr1	30815428	+	0.288888888888889	0	0.288888888888889	4.90153736111431	9.66109501214436e-06	0.3	0.277777777777778	0.0157134840263677	0	0	0	0.277777777777778	0.00285326718084278	38854	0	0	14	8	10	5	18	11	2	2
2021263	chr14	21317209	+	0.36	0	0.36	5.20945336562895	4.86266406024254e-05	0.4	0.32	0.0565685424949238	0	0	0	0.32	0.00359124927031708	38875	0	0	22.5	10.5	20	9	25	12	2	2
421224	chr2	177043269	+	0	0.36	-0.36	-5.20945336562895	4.86266406024271e-05	0	0	0	0.4	0.32	0.0565685424949238	-0.32	0.00359124927031708	38876	0	0	24.5	17.5	16	10	33	25	2	2
1458531	chr9	135644578	+	0.288690476190476	0	0.288690476190476	4.90057933263041	6.33075760730966e-06	0.291666666666667	0.285714285714286	0.00420896893563424	0	0	0	0.285714285714286	0.00285326718084278	38964	0	0	19	7	14	5	24	9	2	2
1465915	chr9	137719060	+	0.288602941176471	0	0.288602941176471	4.90015647067399	2.47346514709383e-05	0.3125	0.264705882352941	0.0337955446890629	0	0	0	0.264705882352941	0.00286807479010359	39018	0	0	25	9	16	6	34	12	2	2
876107	chr5	145531920	+	0	0.508547008547009	-0.508547008547009	-5.69640287644951	5.01098886560122e-05	0	0	0	0.555555555555556	0.461538461538462	0.0664801247269404	-0.461538461538462	0.0036303751961897	39539	0	0	13	11	13	9	13	13	2	2
1854449	chr12	52685433	+	0.489010989010989	0	0.489010989010989	5.64099968122564	5.02931605064288e-05	0.535714285714286	0.442307692307692	0.0660484356053369	0	0	0	0.442307692307692	0.00363769245307527	39695	0	0	54	36.5	52	31	56	42	2	2
1474278	chr9	139424575	+	0.287179487179487	0	0.287179487179487	4.89326263214422	1.94970359397002e-05	0.307692307692308	0.266666666666667	0.0290095089717558	0	0	0	0.266666666666667	0.00285326718084278	39778	0	0	20.5	12	15	11	26	13	2	2
1270757	chr8	23423757	+	0	0.908080808080808	-0.908080808080808	-6.52054923794544	5.06182327947042e-05	0	0	0	0.927272727272727	0.888888888888889	0.0271414724091806	-0.888888888888889	0.00365045906182992	39792	0	0	81	45.5	80	36	82	55	2	2
1136510	chr7	57472821	+	0	0.669642857142857	-0.669642857142857	-6.08670492421642	5.06646531078011e-05	0	0	0	0.714285714285714	0.625	0.0631345340345131	-0.625	0.00365338218553055	39815	0	0	7	7.5	5	7	9	8	2	2
421170	chr2	177042732	+	0	0.286684782608696	-0.286684782608696	-4.89085902568941	2.85247094947555e-05	0	0	0	0.3125	0.260869565217391	0.0365082305503924	-0.260869565217391	0.00295258641426036	40045	0	0	38.5	19.5	33	16	44	23	2	2
1138761	chr7	64541163	+	0.439393939393939	0	0.439393939393939	5.48990876309618	5.11693174100999e-05	0.484848484848485	0.393939393939394	0.0642824346533225	0	0	0	0.393939393939394	0.00366277143594266	40110	0	0	33	22	33	21	33	23	2	2
2180835	chr15	93653394	+	0	0.646153846153846	-0.646153846153846	-6.0359622131772	5.17615931061888e-05	0	0	0	0.692307692307692	0.6	0.0652713951864505	-0.6	0.00367920834835174	40393	0	0	21	14	17	13	25	15	2	2
1359678	chr8	144639465	+	0.608826754385965	0	0.608826754385965	5.95146366657017	5.19160969441752e-05	0.65625	0.56140350877193	0.0670665971191188	0	0	0	0.56140350877193	0.00368878327984711	40400	0	0	60.5	28.5	57	24	64	33	2	2
1138760	chr7	64541105	+	0.297101449275362	0	0.297101449275362	4.940643415594	5.19439753265967e-05	0.333333333333333	0.260869565217391	0.0512396218251121	0	0	0	0.260869565217391	0.00368878327984711	40410	0	0	25	15	23	12	27	18	2	2
2490828	chr17	81025461	+	0.28578431372549	0	0.28578431372549	4.88647363917521	4.00030343833172e-05	0.316666666666667	0.254901960784314	0.0436742423674044	0	0	0	0.254901960784314	0.00329746237859876	40522	0	0	55.5	16.5	51	13	60	20	2	2
419415	chr2	176972806	+	0.285714285714286	0	0.285714285714286	4.88613203544172	6.1056889868193e-06	0.285714285714286	0.285714285714286	0	0	0	0	0.285714285714286	0.00285326718084278	40577	0	0	7	6	7	6	7	6	2	2
465936	chr2	234832261	+	0	0.285714285714286	-0.285714285714286	-4.88613203544172	6.1056889868193e-06	0	0	0	0.285714285714286	0.285714285714286	0	-0.285714285714286	0.00285326718084278	40577	0	0	11	10.5	10	7	12	14	2	2
1239122	chr8	638144	+	0.285714285714286	0	0.285714285714286	4.88613203544172	6.1056889868193e-06	0.285714285714286	0.285714285714286	0	0	0	0	0.285714285714286	0.00285326718084278	40577	0	0	10.5	8	7	6	14	10	2	2
1248571	chr8	1956865	+	0.285714285714286	0	0.285714285714286	4.88613203544172	6.1056889868193e-06	0.285714285714286	0.285714285714286	0	0	0	0	0.285714285714286	0.00285326718084278	40577	0	0	10.5	9	7	8	14	10	2	2
1604239	chr10	126138693	+	0.285714285714286	0	0.285714285714286	4.88613203544172	6.1056889868193e-06	0.285714285714286	0.285714285714286	0	0	0	0	0.285714285714286	0.00285326718084278	40577	0	0	14	6.5	14	6	14	7	2	2
1977787	chr13	58205811	+	0.285714285714286	0	0.285714285714286	4.88613203544172	6.1056889868193e-06	0.285714285714286	0.285714285714286	0	0	0	0	0.285714285714286	0.00285326718084278	40577	0	0	7	7.5	7	7	7	8	2	2
2172215	chr15	88798937	+	0	0.285714285714286	-0.285714285714286	-4.88613203544172	6.1056889868193e-06	0	0	0	0.285714285714286	0.285714285714286	0	-0.285714285714286	0.00285326718084278	40577	0	0	15.5	10.5	13	7	18	14	2	2
2172216	chr15	88798939	+	0	0.285714285714286	-0.285714285714286	-4.88613203544172	6.1056889868193e-06	0	0	0	0.285714285714286	0.285714285714286	0	-0.285714285714286	0.00285326718084278	40577	0	0	15	10.5	12	7	18	14	2	2
50671	chr1	12679859	+	0	0.324675324675325	-0.324675324675325	-5.06469028116472	5.29267697582448e-05	0	0	0	0.363636363636364	0.285714285714286	0.0550992297028479	-0.285714285714286	0.00372577934722679	40785	0	0	9	9	8	7	10	11	2	2
2140650	chr15	59982464	+	0.324675324675325	0	0.324675324675325	5.06469028116472	5.29267697582457e-05	0.363636363636364	0.285714285714286	0.0550992297028479	0	0	0	0.285714285714286	0.00372577934722679	40786	0	0	9	6	7	6	11	6	2	2
408486	chr2	163200946	+	0	0.285507246376812	-0.285507246376812	-4.88512160323843	1.7337602537452e-05	0	0	0	0.304347826086957	0.266666666666667	0.0266446033490583	-0.266666666666667	0.00285326718084278	40790	0	0	26.5	19	24	15	29	23	2	2
421207	chr2	177043013	+	0	0.285425101214575	-0.285425101214575	-4.88472050683733	2.23379301348095e-05	0	0	0	0.307692307692308	0.263157894736842	0.0314905853969718	-0.263157894736842	0.00285345792207284	40829	0	0	43.5	22.5	41	19	46	26	2	2
2620401	chr19	35829050	+	0.285425101214575	0	0.285425101214575	4.88472050683733	2.23379301348085e-05	0.307692307692308	0.263157894736842	0.0314905853969718	0	0	0	0.263157894736842	0.00285345792207284	40829	0	0	32	16	26	9	38	23	2	2
1451021	chr9	132482621	+	0.285714285714286	0	0.285714285714286	4.88613203544172	5.35803062100085e-05	0.321428571428571	0.25	0.0505076272276105	0	0	0	0.25	0.00376026067729319	40911	0	0	24	8.5	20	8	28	9	2	2
1138796	chr7	64541630	+	0.357894736842105	0	0.357894736842105	5.20122113193185	5.44931940016323e-05	0.4	0.315789473684211	0.059545834205183	0	0	0	0.315789473684211	0.00377532561396425	41442	0	0	73.5	46.5	57	45	90	48	2	2
1137944	chr7	64030767	+	0.296296296296296	0	0.296296296296296	4.93685601700781	5.45856760794435e-05	0.333333333333333	0.259259259259259	0.0523782800878924	0	0	0	0.259259259259259	0.00378118539282891	41448	0	0	21	9.5	15	9	27	10	2	2
1604258	chr10	126138815	+	0.283536585365854	0	0.283536585365854	4.87546842185641	4.76847234664727e-05	0.317073170731707	0.25	0.0474278938600733	0	0	0	0.25	0.00355183521211782	41864	0	0	40.5	27.5	40	26	41	29	2	2
913576	chr5	179232701	+	0.283333333333333	0	0.283333333333333	4.87446911791614	1.48380673878323e-05	0.3	0.266666666666667	0.0235702260395516	0	0	0	0.266666666666667	0.00285326718084278	41976	0	0	17.5	9.5	15	7	20	12	2	2
2799694	chr21	47419965	+	0.283333333333333	0	0.283333333333333	4.87446911791614	1.48380673878312e-05	0.3	0.266666666666667	0.0235702260395516	0	0	0	0.266666666666667	0.00285326718084278	41976	0	0	17.5	7.5	15	6	20	9	2	2
2838964	chr22	38485597	+	0.55	0	0.55	5.8073549220576	5.63088843964233e-05	0.6	0.5	0.0707106781186547	0	0	0	0.5	0.00384215331662871	42078	0	0	8	7	6	6	10	8	2	2
671493	chr4	7304653	+	0.41497975708502	0	0.41497975708502	5.40932221837633	5.67638535401441e-05	0.461538461538462	0.368421052631579	0.0658439512845773	0	0	0	0.368421052631579	0.00385633694710798	42244	0	0	22.5	16.5	19	15	26	18	2	2
2375576	chr17	21367673	+	0.282894736842105	0	0.282894736842105	4.87231036389837	4.60269920684539e-05	0.315789473684211	0.25	0.0465201829727992	0	0	0	0.25	0.00349759092018897	42283	0	0	19.5	8.5	19	5	20	12	2	2
613953	chr3	170074300	+	0.28287841191067	0	0.28287841191067	4.87222995086585	2.71091618413267e-05	0.307692307692308	0.258064516129032	0.0350921479497046	0	0	0	0.258064516129032	0.00291117615460107	42291	0	0	22	14	13	10	31	18	2	2
2838422	chr22	38379122	+	0.317460317460317	0	0.317460317460317	5.03324818238657	5.68110691569077e-05	0.357142857142857	0.277777777777778	0.0561195858084562	0	0	0	0.277777777777778	0.00385653067711248	42295	0	0	23	10	18	10	28	10	2	2
1469160	chr9	138707727	+	0	0.581414473684211	-0.581414473684211	-5.886097645848	5.72532130888002e-05	0	0	0	0.631578947368421	0.53125	0.0709432790335187	-0.53125	0.0038820474611668	42344	0	0	38.5	25.5	31	19	46	32	2	2
655999	chr4	1986937	+	0.927777777777778	0	0.927777777777778	6.55117418726487	5.79612634025138e-05	0.944444444444444	0.911111111111111	0.0235702260395516	0	0	0	0.911111111111111	0.00390638869444961	42516	0	0	40.5	17.5	36	17	45	18	2	2
421188	chr2	177042866	+	0	0.403571428571429	-0.403571428571429	-5.37006461593163	5.80838039901629e-05	0	0	0	0.45	0.357142857142857	0.0656599153958937	-0.357142857142857	0.00390638869444961	42627	0	0	21.5	17	16	14	27	20	2	2
1649606	chr11	2233040	+	0.367647058823529	0	0.367647058823529	5.23896664587196	5.8102406484512e-05	0.411764705882353	0.323529411764706	0.0623917748105777	0	0	0	0.323529411764706	0.00390638869444961	42630	0	0	34	28	34	27	34	29	2	2
496086	chr3	9344105	+	0.505050505050505	0	0.505050505050505	5.68664200254895	5.85375698949696e-05	0.555555555555556	0.454545454545455	0.0714249273925806	0	0	0	0.454545454545455	0.00392031419690715	42848	0	0	10	6.5	9	6	11	7	2	2
2787164	chr21	44396274	+	0.290378289473684	0	0.290378289473684	4.90870863743147	5.86094838285324e-05	0.328125	0.252631578947368	0.0533819099612871	0	0	0	0.252631578947368	0.00392360211025495	42888	0	0	79.5	38.5	64	27	95	50	2	2
2780302	chr21	39629241	+	0.281746031746032	0	0.281746031746032	4.86664112778912	6.58855953666328e-06	0.285714285714286	0.277777777777778	0.0056119585808456	0	0	0	0.277777777777778	0.00285326718084278	42934	0	0	19.5	10	18	9	21	11	2	2
2427290	chr17	50237722	+	0.281578947368421	0	0.281578947368421	4.8658146526056	1.70739299794371e-05	0.3	0.263157894736842	0.0260513024647675	0	0	0	0.263157894736842	0.00285326718084278	43025	0	0	24.5	14.5	19	12	30	17	2	2
1138788	chr7	64541512	+	0.477119509703779	0	0.477119509703779	5.60620386083976	5.93418214733275e-05	0.527272727272727	0.426966292134831	0.0709273604826547	0	0	0	0.426966292134831	0.00395026558353054	43032	0	0	72	61.5	55	56	89	67	2	2
2578336	chr19	10024994	+	0.312834224598931	0	0.312834224598931	5.01272162592509	5.93756752685561e-05	0.352941176470588	0.272727272727273	0.0567197952823434	0	0	0	0.272727272727273	0.00395026558353054	43034	0	0	14	7.5	11	7	17	8	2	2
2539353	chr19	844084	+	0.35625	0	0.35625	5.19475685442225	5.94336194009721e-05	0.4	0.3125	0.0618718433538229	0	0	0	0.3125	0.00395026558353054	43042	0	0	13	6	10	5	16	7	2	2
421222	chr2	177043255	+	0	0.281524926686217	-0.281524926686217	-4.86554734047131	8.43178767242699e-06	0	0	0	0.290322580645161	0.272727272727273	0.0124417615458044	-0.272727272727273	0.00285326718084278	43056	0	0	23.5	21	17	11	30	31	2	2
1356002	chr8	144129474	+	0.28125	0	0.28125	4.86418614465428	9.39994017188896e-06	0.291666666666667	0.270833333333333	0.0147313912747198	0	0	0	0.270833333333333	0.00285326718084278	43211	0	0	48	33	48	32	48	34	2	2
1836397	chr12	31378129	+	0	0.742857142857143	-0.742857142857143	-6.23430422957961	5.96791636380651e-05	0	0	0	0.785714285714286	0.7	0.0606091526731327	-0.7	0.00395792841855673	43292	0	0	21	22	19	14	23	30	2	2
659132	chr4	2812845	+	0.561553653719552	0	0.561553653719552	5.83681703046067	5.97329816206218e-05	0.612903225806452	0.510204081632653	0.0726192612673479	0	0	0	0.510204081632653	0.00396076571640683	43300	0	0	40	23.5	31	23	49	24	2	2
2132367	chr15	45996532	+	0.304227941176471	0	0.304227941176471	4.97373956579467	6.00472830462211e-05	0.34375	0.264705882352941	0.0558926316011425	0	0	0	0.264705882352941	0.00397801995797527	43325	0	0	33	19.5	32	18	34	21	2	2
1632112	chr10	135342464	+	0.45	0	0.45	5.52356195605701	6.14374199629027e-05	0.5	0.4	0.0707106781186547	0	0	0	0.4	0.00399862596878885	44077	0	0	5.5	5	5	5	6	5	2	2
1831843	chr12	23574866	+	0.45	0	0.45	5.52356195605701	6.14374199629027e-05	0.5	0.4	0.0707106781186547	0	0	0	0.4	0.00399862596878885	44077	0	0	9	8.5	8	6	10	11	2	2
2734066	chr20	44641161	+	0.45	0	0.45	5.52356195605701	6.14374199629027e-05	0.5	0.4	0.0707106781186547	0	0	0	0.4	0.00399862596878885	44077	0	0	13.5	10.5	12	9	15	12	2	2
1592012	chr10	118030739	+	0	0.45	-0.45	-5.52356195605701	6.14374199629047e-05	0	0	0	0.5	0.4	0.0707106781186547	-0.4	0.00399862596878885	44080	0	0	12	6.5	11	5	13	8	2	2
1831196	chr12	22198302	+	0	0.45	-0.45	-5.52356195605701	6.14374199629047e-05	0	0	0	0.5	0.4	0.0707106781186547	-0.4	0.00399862596878885	44080	0	0	29	12	25	10	33	14	2	2
1415494	chr9	98111822	+	0.45	0	0.45	5.52356195605701	6.14374199629075e-05	0.5	0.4	0.0707106781186547	0	0	0	0.4	0.00399862596878885	44082	0	0	8	5.5	6	5	10	6	2	2
2017261	chr13	114789175	+	0.45	0	0.45	5.52356195605701	6.14374199629075e-05	0.5	0.4	0.0707106781186547	0	0	0	0.4	0.00399862596878885	44082	0	0	12	7.5	10	6	14	9	2	2
602566	chr3	149183176	+	0.453867382710524	0	0.453867382710524	5.53564050012629	6.15472235791179e-05	0.504065040650406	0.403669724770642	0.0709902086579468	0	0	0	0.403669724770642	0.00400013763207879	44176	0	0	116	66	109	60	123	72	2	2
421205	chr2	177043007	+	0	0.27962962962963	-0.27962962962963	-4.85613729514388	1.99433644666835e-05	0	0	0	0.3	0.259259259259259	0.0288080540483408	-0.259259259259259	0.00285326718084278	44203	0	0	42	23.5	41	20	43	27	2	2
1595879	chr10	120355736	+	0.27962962962963	0	0.27962962962963	4.85613729514388	1.99433644666829e-05	0.3	0.259259259259259	0.0288080540483408	0	0	0	0.259259259259259	0.00285326718084278	44203	0	0	23.5	12.5	20	11	27	14	2	2
240437	chr1	220921999	+	0	0.279220779220779	-0.279220779220779	-4.85409930209289	7.4011644584966e-06	0	0	0	0.285714285714286	0.272727272727273	0.00918320495047465	-0.272727272727273	0.00285326718084278	44462	0	0	17	9	12	7	22	11	2	2
1138767	chr7	64541257	+	0.424342105263158	0	0.424342105263158	5.44075990977895	6.28770072918838e-05	0.473684210526316	0.375	0.0697802744591988	0	0	0	0.375	0.00404118745902326	44626	0	0	39	25	38	20	40	30	2	2
408490	chr2	163201010	+	0	0.278846153846154	-0.278846153846154	-4.85222937937318	3.64032469972622e-05	0	0	0	0.307692307692308	0.25	0.0407946219915316	-0.25	0.00318867699527896	44689	0	0	24.5	12.5	22	12	27	13	2	2
2458625	chr17	75587555	+	0.278846153846154	0	0.278846153846154	4.85222937937318	3.64032469972637e-05	0.307692307692308	0.25	0.0407946219915316	0	0	0	0.25	0.00318867699527896	44689	0	0	21	6	16	6	26	6	2	2
1489869	chr10	830813	+	0.278846153846154	0	0.278846153846154	4.85222937937318	3.64032469972613e-05	0.307692307692308	0.25	0.0407946219915315	0	0	0	0.25	0.00318867699527896	44698	0	0	10.5	7.5	8	7	13	8	2	2
2390611	chr17	35165331	+	0.278846153846154	0	0.278846153846154	4.85222937937318	3.64032469972613e-05	0.307692307692308	0.25	0.0407946219915315	0	0	0	0.25	0.00318867699527896	44698	0	0	18.5	7	13	6	24	8	2	2
1604263	chr10	126138853	+	0.278225806451613	0	0.278225806451613	4.84912760865461	3.50548353624764e-05	0.306451612903226	0.25	0.039917318292789	0	0	0	0.25	0.00315014051500053	45059	0	0	57	32.5	52	29	62	36	2	2
1867865	chr12	58158914	+	0.277813923227066	0	0.277813923227066	4.84706448017187	4.63008122713806e-05	0.310344827586207	0.245283018867925	0.0460056461409595	0	0	0	0.245283018867925	0.00349843050834749	45273	0	0	41	34.5	29	27	53	42	2	2
2105347	chr14	106215479	+	0.380952380952381	0	0.380952380952381	5.28892098899904	6.54822514570953e-05	0.428571428571429	0.333333333333333	0.0673435029701474	0	0	0	0.333333333333333	0.00412313191004482	45406	0	0	20.5	14.5	14	12	27	17	2	2
2499081	chr18	12287319	+	0.380952380952381	0	0.380952380952381	5.28892098899904	6.54822514570953e-05	0.428571428571429	0.333333333333333	0.0673435029701474	0	0	0	0.333333333333333	0.00412313191004482	45406	0	0	14.5	6	14	5	15	7	2	2
2640584	chr19	43057588	+	0.380952380952381	0	0.380952380952381	5.28892098899904	6.54822514570953e-05	0.428571428571429	0.333333333333333	0.0673435029701474	0	0	0	0.333333333333333	0.00412313191004482	45406	0	0	9.5	6	7	5	12	7	2	2
609223	chr3	158450185	+	0	0.380952380952381	-0.380952380952381	-5.28892098899904	6.54822514570975e-05	0	0	0	0.428571428571429	0.333333333333333	0.0673435029701474	-0.333333333333333	0.00412313191004482	45409	0	0	9	6.5	7	6	11	7	2	2
2658632	chr19	49623620	+	0.277472527472527	0	0.277472527472527	4.84535218529939	8.21888609475867e-06	0.285714285714286	0.269230769230769	0.0116556062832947	0	0	0	0.269230769230769	0.00285326718084278	45562	0	0	16.5	6.5	7	5	26	8	2	2
1565517	chr10	94980792	+	0.277173913043478	0	0.277173913043478	4.84385279518981	3.28444268277605e-05	0.304347826086957	0.25	0.0384297163688341	0	0	0	0.25	0.003064956496922	45769	0	0	17.5	8.5	12	6	23	11	2	2
2217783	chr16	3017957	+	0.277173913043478	0	0.277173913043478	4.84385279518981	3.28444268277571e-05	0.304347826086957	0.25	0.0384297163688341	0	0	0	0.25	0.003064956496922	45769	0	0	19.5	9	16	9	23	9	2	2
2677508	chr19	55673471	+	0.277173913043478	0	0.277173913043478	4.84385279518981	3.28444268277571e-05	0.304347826086957	0.25	0.0384297163688341	0	0	0	0.25	0.003064956496922	45769	0	0	25.5	13.5	23	7	28	20	2	2
2599979	chr19	17415125	+	0.276363636363636	0	0.276363636363636	4.83977639974998	6.56544927446332e-06	0.28	0.272727272727273	0.00514259477226583	0	0	0	0.272727272727273	0.00285326718084278	46306	0	0	18	16.5	11	14	25	19	2	2
408487	chr2	163200975	+	0	0.276190476190476	-0.276190476190476	-4.83890375793243	8.96244404850104e-06	0	0	0	0.285714285714286	0.266666666666667	0.0134687005940295	-0.266666666666667	0.00285326718084278	46410	0	0	26.5	14.5	25	14	28	15	2	2
1112364	chr7	28451064	+	0.276190476190476	0	0.276190476190476	4.83890375793243	8.96244404850134e-06	0.285714285714286	0.266666666666667	0.0134687005940295	0	0	0	0.266666666666667	0.00285326718084278	46410	0	0	21.5	17.5	15	12	28	23	2	2
1545356	chr10	72043826	+	0.339366515837104	0	0.339366515837104	5.12666943825756	6.82415799092291e-05	0.384615384615385	0.294117647058824	0.0639915639082849	0	0	0	0.294117647058824	0.00421763959368819	46454	0	0	15	9.5	13	8	17	11	2	2
2548492	chr19	1873449	+	0.339366515837104	0	0.339366515837104	5.12666943825756	6.82415799092291e-05	0.384615384615385	0.294117647058824	0.0639915639082849	0	0	0	0.294117647058824	0.00421763959368819	46454	0	0	15	5	13	5	17	5	2	2
1223859	chr7	156781684	+	0	0.530778164924506	-0.530778164924506	-5.75696499578429	6.83593517563848e-05	0	0	0	0.585365853658537	0.476190476190476	0.0771986497462665	-0.476190476190476	0.00422346378619589	46471	0	0	53	31	53	21	53	41	2	2
1275217	chr8	27254636	+	0.49593023255814	0	0.49593023255814	5.66086654683843	6.84260889367335e-05	0.55	0.441860465116279	0.0764661984306383	0	0	0	0.441860465116279	0.00422685937152098	46479	0	0	124.5	61.5	120	56	129	67	2	2
2732760	chr20	44334588	+	0	0.371971830985915	-0.371971830985915	-5.25539434363166	6.8692061413099e-05	0	0	0	0.42	0.323943661971831	0.0679220879956656	-0.323943661971831	0.00424210269046268	46492	0	0	110.5	60.5	106	50	115	71	2	2
190847	chr1	156894013	+	0.330357142857143	0	0.330357142857143	5.08897748185234	6.88816990778257e-05	0.375	0.285714285714286	0.0631345340345132	0	0	0	0.285714285714286	0.0042490657298162	46538	0	0	7.5	10	7	9	8	11	2	2
1604246	chr10	126138747	+	0.330357142857143	0	0.330357142857143	5.08897748185234	6.88816990778257e-05	0.375	0.285714285714286	0.0631345340345132	0	0	0	0.285714285714286	0.0042490657298162	46538	0	0	22.5	13.5	21	12	24	15	2	2
587761	chr3	130236194	+	0	0.330357142857143	-0.330357142857143	-5.08897748185234	6.8881699077828e-05	0	0	0	0.375	0.285714285714286	0.0631345340345132	-0.285714285714286	0.0042490657298162	46540	0	0	19.5	14.5	17	8	22	21	2	2
1203418	chr7	145815124	+	0	0.330357142857143	-0.330357142857143	-5.08897748185234	6.8881699077828e-05	0	0	0	0.375	0.285714285714286	0.0631345340345132	-0.285714285714286	0.0042490657298162	46540	0	0	10	7.5	6	7	14	8	2	2
1073098	chr7	1492018	+	0.330357142857143	0	0.330357142857143	5.08897748185234	6.88816990778311e-05	0.375	0.285714285714286	0.0631345340345132	0	0	0	0.285714285714286	0.0042490657298162	46542	0	0	11.5	5.5	7	5	16	6	2	2
2755172	chr20	61450635	+	0.330357142857143	0	0.330357142857143	5.08897748185234	6.88816990778311e-05	0.375	0.285714285714286	0.0631345340345132	0	0	0	0.285714285714286	0.0042490657298162	46542	0	0	7.5	6	7	6	8	6	2	2
1756753	chr11	77118715	+	0.426630434782609	0	0.426630434782609	5.44834078998845	6.90170612930335e-05	0.478260869565217	0.375	0.0730164611007848	0	0	0	0.375	0.00425373615162872	46571	0	0	27.5	10	23	8	32	12	2	2
421172	chr2	177042756	+	0	0.475232198142415	-0.475232198142415	-5.60060338021628	7.03605404881193e-05	0	0	0	0.529411764705882	0.421052631578947	0.0766214778375516	-0.421052631578947	0.00430390155857086	46935	0	0	29.5	18	25	17	34	19	2	2
1373828	chr9	973018	+	0.288468258590565	0	0.288468258590565	4.89950560725216	7.04250647368419e-05	0.329411764705882	0.247524752475248	0.0579028616393876	0	0	0	0.247524752475248	0.00430724940605592	46944	0	0	93	62	85	45	101	79	2	2
1795162	chr11	126462897	+	0.403743315508021	0	0.403743315508021	5.37066409862273	7.04903378888196e-05	0.454545454545455	0.352941176470588	0.0718450740243016	0	0	0	0.352941176470588	0.0043108742400683	46948	0	0	14	7	11	5	17	9	2	2
1632117	chr10	135342537	+	0.415151515151515	0	0.415151515151515	5.40990517426145	7.05594577355413e-05	0.466666666666667	0.363636363636364	0.0728534259404321	0	0	0	0.363636363636364	0.00431353935671766	46964	0	0	13	7	11	5	15	9	2	2
1724098	chr11	65582806	+	0.415151515151515	0	0.415151515151515	5.40990517426145	7.05594577355413e-05	0.466666666666667	0.363636363636364	0.0728534259404321	0	0	0	0.363636363636364	0.00431353935671766	46964	0	0	18.5	8.5	15	6	22	11	2	2
1308873	chr8	70984887	+	0.275252525252525	0	0.275252525252525	4.83416775319157	6.37052442448008e-06	0.277777777777778	0.272727272727273	0.00357124636962905	0	0	0	0.272727272727273	0.00285326718084278	46980	0	0	14.5	8	11	7	18	9	2	2
1985004	chr13	93880325	+	0.555555555555556	0	0.555555555555556	5.82159684463338	7.09126756141085e-05	0.611111111111111	0.5	0.0785674201318387	0	0	0	0.5	0.00432610565276194	47063	0	0	17	6.5	16	6	18	7	2	2
1768873	chr11	103677452	+	0	0.352777777777778	-0.352777777777778	-5.18101418010412	7.09540213089823e-05	0	0	0	0.4	0.305555555555556	0.0667823071120628	-0.305555555555556	0.00432853601905614	47064	0	0	52.5	43	46	36	59	50	2	2
859194	chr5	135377566	+	0.375164690382082	0	0.375164690382082	5.26740354639277	7.12338889990228e-05	0.424242424242424	0.326086956521739	0.0694063968358337	0	0	0	0.326086956521739	0.00434256440371498	47097	0	0	39.5	25	33	25	46	25	2	2
1604190	chr10	126138114	+	0.456811686249603	0	0.456811686249603	5.54476877307768	7.12900798987955e-05	0.51063829787234	0.402985074626866	0.0761223241734644	0	0	0	0.402985074626866	0.00434432955746214	47115	0	0	57	33.5	47	32	67	35	2	2
419757	chr2	176984133	+	0.275	0	0.275	4.83289001416474	2.85774124741183e-05	0.3	0.25	0.0353553390593274	0	0	0	0.25	0.00295258641426036	47131	0	0	16	8	12	7	20	9	2	2
643411	chr4	645082	+	0.275	0	0.275	4.83289001416474	2.85774124741183e-05	0.3	0.25	0.0353553390593274	0	0	0	0.25	0.00295258641426036	47131	0	0	14	11	8	10	20	12	2	2
1436497	chr9	126771781	+	0.275	0	0.275	4.83289001416474	2.85774124741163e-05	0.3	0.25	0.0353553390593274	0	0	0	0.25	0.00295258641426036	47131	0	0	9	6.5	8	6	10	7	2	2
2790715	chr21	45365664	+	0.275	0	0.275	4.83289001416474	2.85774124741183e-05	0.3	0.25	0.0353553390593274	0	0	0	0.25	0.00295258641426036	47131	0	0	18	6.5	16	6	20	7	2	2
37903	chr1	7765245	+	0.291666666666667	0	0.291666666666667	4.91488338636205	7.18459685507345e-05	0.333333333333333	0.25	0.0589255650988789	0	0	0	0.25	0.00437096848441678	47178	0	0	16.5	11	9	9	24	13	2	2
1132971	chr7	54397201	+	0.291666666666667	0	0.291666666666667	4.91488338636205	7.18459685507345e-05	0.333333333333333	0.25	0.0589255650988789	0	0	0	0.25	0.00437096848441678	47178	0	0	9	6	6	6	12	6	2	2
1456839	chr9	135036217	+	0.291666666666667	0	0.291666666666667	4.91488338636205	7.18459685507345e-05	0.333333333333333	0.25	0.0589255650988789	0	0	0	0.25	0.00437096848441678	47178	0	0	10.5	10.5	9	5	12	16	2	2
2298669	chr16	85298204	+	0.291666666666667	0	0.291666666666667	4.91488338636205	7.18459685507345e-05	0.333333333333333	0.25	0.0589255650988789	0	0	0	0.25	0.00437096848441678	47178	0	0	15.5	8	15	8	16	8	2	2
2393012	chr17	36717838	+	0.291666666666667	0	0.291666666666667	4.91488338636205	7.18459685507345e-05	0.333333333333333	0.25	0.0589255650988789	0	0	0	0.25	0.00437096848441678	47178	0	0	13.5	11.5	12	7	15	16	2	2
2429686	chr17	55740619	+	0.291666666666667	0	0.291666666666667	4.91488338636205	7.18459685507345e-05	0.333333333333333	0.25	0.0589255650988789	0	0	0	0.25	0.00437096848441678	47178	0	0	11	7	6	7	16	7	2	2
2545432	chr19	1465702	+	0.291666666666667	0	0.291666666666667	4.91488338636205	7.18459685507345e-05	0.333333333333333	0.25	0.0589255650988789	0	0	0	0.25	0.00437096848441678	47178	0	0	15.5	12	15	9	16	15	2	2
587762	chr3	130236202	+	0	0.291666666666667	-0.291666666666667	-4.91488338636205	7.18459685507368e-05	0	0	0	0.333333333333333	0.25	0.0589255650988789	-0.25	0.00437096848441678	47185	0	0	19	14.5	18	9	20	20	2	2
609225	chr3	158450208	+	0	0.291666666666667	-0.291666666666667	-4.91488338636205	7.18459685507368e-05	0	0	0	0.333333333333333	0.25	0.0589255650988789	-0.25	0.00437096848441678	47185	0	0	12	7	11	6	13	8	2	2
1529006	chr10	44184933	+	0	0.291666666666667	-0.291666666666667	-4.91488338636205	7.18459685507368e-05	0	0	0	0.333333333333333	0.25	0.0589255650988789	-0.25	0.00437096848441678	47185	0	0	12	8.5	11	8	13	9	2	2
1618925	chr10	134072280	+	0	0.291666666666667	-0.291666666666667	-4.91488338636205	7.18459685507368e-05	0	0	0	0.333333333333333	0.25	0.0589255650988789	-0.25	0.00437096848441678	47185	0	0	10.5	8.5	9	8	12	9	2	2
1660178	chr11	7694857	+	0	0.291666666666667	-0.291666666666667	-4.91488338636205	7.18459685507368e-05	0	0	0	0.333333333333333	0.25	0.0589255650988789	-0.25	0.00437096848441678	47185	0	0	17.5	8.5	16	8	19	9	2	2
2589028	chr19	12984747	+	0	0.291666666666667	-0.291666666666667	-4.91488338636205	7.18459685507368e-05	0	0	0	0.333333333333333	0.25	0.0589255650988789	-0.25	0.00437096848441678	47185	0	0	11.5	9	9	6	14	12	2	2
200751	chr1	166135538	+	0.291666666666667	0	0.291666666666667	4.91488338636205	7.18459685507382e-05	0.333333333333333	0.25	0.0589255650988789	0	0	0	0.25	0.00437096848441678	47191	0	0	11.5	7	8	5	15	9	2	2
361557	chr2	97190287	+	0.291666666666667	0	0.291666666666667	4.91488338636205	7.18459685507382e-05	0.333333333333333	0.25	0.0589255650988789	0	0	0	0.25	0.00437096848441678	47191	0	0	10	7.5	8	5	12	10	2	2
2046911	chr14	58332780	+	0.291666666666667	0	0.291666666666667	4.91488338636205	7.18459685507382e-05	0.333333333333333	0.25	0.0589255650988789	0	0	0	0.25	0.00437096848441678	47191	0	0	12.5	12.5	9	12	16	13	2	2
659183	chr4	2819062	+	0.446428571428571	0	0.446428571428571	5.51231719888939	7.18522362004322e-05	0.5	0.392857142857143	0.0757614408414158	0	0	0	0.392857142857143	0.00437125717087229	47194	0	0	18	15.5	8	12	28	19	2	2
2747443	chr20	57457660	+	0.273897058823529	0	0.273897058823529	4.82729599769152	6.75868058822637e-05	0.3125	0.235294117647059	0.0545928029592555	0	0	0	0.235294117647059	0.0042081518437912	47863	0	0	16.5	6	16	6	17	6	2	2
1226029	chr7	157216836	+	0	0.556451612903226	-0.556451612903226	-5.82388081914848	7.3485985724185e-05	0	0	0	0.612903225806452	0.5	0.079834636585578	-0.5	0.00439319989572897	48026	0	0	33.5	20.5	27	10	40	31	2	2
1657484	chr11	6341177	+	0.27295197740113	0	0.27295197740113	4.82248531457288	1.81257626750981e-05	0.291666666666667	0.254237288135593	0.0264665673749202	0	0	0	0.254237288135593	0.00285326718084278	48541	0	0	41.5	26	24	17	59	35	2	2
868144	chr5	140255201	+	0	0.272727272727273	-0.272727272727273	-4.82133915149331	6.1987443901243e-06	0	0	0	0.272727272727273	0.272727272727273	0	-0.272727272727273	0.00285326718084278	48680	0	0	14.5	11	14	11	15	11	2	2
1069526	chr7	1113032	+	0.272727272727273	0	0.272727272727273	4.82133915149331	6.19874439012431e-06	0.272727272727273	0.272727272727273	0	0	0	0	0.272727272727273	0.00285326718084278	48680	0	0	16.5	10	11	9	22	11	2	2
2559537	chr19	3687879	+	0.272727272727273	0	0.272727272727273	4.82133915149331	6.19874439012431e-06	0.272727272727273	0.272727272727273	0	0	0	0	0.272727272727273	0.00285326718084278	48680	0	0	16.5	13.5	11	13	22	14	2	2
1623456	chr10	134599338	+	0.318181818181818	0	0.318181818181818	5.03642340824987	7.57393754495592e-05	0.363636363636364	0.272727272727273	0.0642824346533225	0	0	0	0.272727272727273	0.004455459115178	48807	0	0	16.5	13	11	7	22	19	2	2
2451390	chr17	73584937	+	0.362132352941176	0	0.362132352941176	5.21774391775838	7.63914964302899e-05	0.411764705882353	0.3125	0.0701907466618999	0	0	0	0.3125	0.00448298246593558	48925	0	0	16.5	7.5	16	6	17	9	2	2
840976	chr5	111519204	+	0.324074074074074	0	0.324074074074074	5.06209612109191	7.66926900329764e-05	0.37037037037037	0.277777777777778	0.0654728501098656	0	0	0	0.277777777777778	0.00449370904487622	48988	0	0	22.5	17.5	18	14	27	21	2	2
1777346	chr11	116450779	+	0	0.272058823529412	-0.272058823529412	-4.81792416376779	2.34428134344908e-05	0	0	0	0.294117647058824	0.25	0.0311958874052889	-0.25	0.00286316694635096	49147	0	0	24	20.5	17	17	31	24	2	2
1535385	chr10	51489308	+	0.272058823529412	0	0.272058823529412	4.81792416376779	2.34428134344916e-05	0.294117647058824	0.25	0.0311958874052889	0	0	0	0.25	0.00286316694635096	49149	0	0	14.5	11.5	12	8	17	15	2	2
630466	chr3	190342100	+	0.398883374689826	0	0.398883374689826	5.35361749856808	7.75282800159508e-05	0.451612903225806	0.346153846153846	0.0745708143931222	0	0	0	0.346153846153846	0.0045204354486473	49216	0	0	28.5	19.5	26	19	31	20	2	2
2606370	chr19	18883782	+	0.333333333333333	0	0.333333333333333	5.10153802646206	7.82598201853881e-05	0.380952380952381	0.285714285714286	0.0673435029701474	0	0	0	0.285714285714286	0.0045526110329019	49355	0	0	31.5	28.5	21	27	42	30	2	2
2620629	chr19	35981347	+	0.512987012987013	0	0.512987012987013	5.70870321625085	8.01969135170027e-05	0.571428571428571	0.454545454545455	0.0826488445542718	0	0	0	0.454545454545455	0.00462954339649625	49727	0	0	18	7.5	14	6	22	9	2	2
2097989	chr14	104865070	+	0	0.354554865424431	-0.354554865424431	-5.18806405105578	8.06065892968353e-05	0	0	0	0.404761904761905	0.304347826086957	0.0710034759576554	-0.304347826086957	0.00463884539442419	49890	0	0	51.5	44	38	42	65	46	2	2
1924616	chr12	128362976	+	0.41866028708134	0	0.41866028708134	5.42176286080667	8.08888176875703e-05	0.473684210526316	0.363636363636364	0.0778155787908641	0	0	0	0.363636363636364	0.00465098552343721	49934	0	0	15	6	11	6	19	6	2	2
2406230	chr17	41437797	+	0.270833333333333	0	0.270833333333333	4.8116422804607	2.15169843141149e-05	0.291666666666667	0.25	0.0294627825494395	0	0	0	0.25	0.00285345792207284	49950	0	0	18	12	12	8	24	16	2	2
1773257	chr11	111807957	+	0	0.35	-0.35	-5.16992500144231	8.13053007824461e-05	0	0	0	0.4	0.3	0.0707106781186548	-0.3	0.00465425280391242	50112	0	0	12.5	7.5	6	5	19	10	2	2
537063	chr3	49939503	+	0.672147001934236	0	0.672147001934236	6.0920107668472	8.13896176539418e-05	0.727272727272727	0.617021276595745	0.0779595484093486	0	0	0	0.617021276595745	0.00465425280391242	50138	0	0	34.5	15	22	12	47	18	2	2
421228	chr2	177043323	+	0	0.496527777777778	-0.496527777777778	-5.6625694828938	8.3073412867801e-05	0	0	0	0.555555555555556	0.4375	0.0834778838900785	-0.4375	0.00469463852934151	50804	0	0	22.5	12.5	17	9	28	16	2	2
1986661	chr13	96294032	+	0.496527777777778	0	0.496527777777778	5.6625694828938	8.30734128678032e-05	0.555555555555556	0.4375	0.0834778838900785	0	0	0	0.4375	0.00469463852934151	50805	0	0	17	7.5	16	7	18	8	2	2
2197723	chr16	857919	+	0.305555555555556	0	0.305555555555556	4.97982211806237	8.39766564328611e-05	0.351851851851852	0.259259259259259	0.0654728501098655	0	0	0	0.259259259259259	0.00472155176572488	51043	0	0	54	36.5	54	29	54	44	2	2
2174996	chr15	89973877	+	0.269230769230769	0	0.269230769230769	4.80338601985466	6.90214998969207e-05	0.307692307692308	0.230769230769231	0.0543928293220421	0	0	0	0.230769230769231	0.00425373615162872	51081	0	0	13	7.5	13	6	13	9	2	2
2441752	chr17	66050594	+	0.301820020222447	0	0.301820020222447	4.96264165329	8.44587772251701e-05	0.347826086956522	0.255813953488372	0.0650624035267703	0	0	0	0.255813953488372	0.00473184871677699	51142	0	0	33	15.5	23	14	43	17	2	2
2197700	chr16	857750	+	0.31015037593985	0	0.31015037593985	5.0006777989511	8.47750324827318e-05	0.357142857142857	0.263157894736842	0.066457404246856	0	0	0	0.263157894736842	0.00473184871677699	51215	0	0	16.5	7	14	6	19	8	2	2
329787	chr2	59156648	+	0.26888341543514	0	0.26888341543514	4.80159023799905	7.76412091116121e-06	0.275862068965517	0.261904761904762	0.00986930646976297	0	0	0	0.261904761904762	0.00285326718084278	51352	0	0	35.5	26.5	29	23	42	30	2	2
987652	chr6	81053106	+	0.495726495726496	0	0.495726495726496	5.66028546016661	8.5689821397506e-05	0.555555555555556	0.435897435897436	0.0846110678342877	0	0	0	0.435897435897436	0.00476631461464816	51616	0	0	28.5	12	18	11	39	13	2	2
2493127	chr18	2906601	+	0.405769230769231	0	0.405769230769231	5.37771108959356	8.61495083671138e-05	0.461538461538462	0.35	0.0788696025169611	0	0	0	0.35	0.00478130437559096	51732	0	0	16.5	16	13	14	20	18	2	2
278635	chr2	2633387	+	0.332793709528215	0	0.332793709528215	5.09926873025459	8.81094373688527e-05	0.382978723404255	0.282608695652174	0.0709723272513788	0	0	0	0.282608695652174	0.00484993380299527	51991	0	0	46.5	34.5	46	28	47	41	2	2
184491	chr1	155224732	+	0.267942583732057	0	0.267942583732057	4.79671498243969	6.95245351207529e-06	0.272727272727273	0.263157894736842	0.00676657206877079	0	0	0	0.263157894736842	0.00285326718084278	52020	0	0	15	8	11	6	19	10	2	2
190846	chr1	156893961	+	0.267857142857143	0	0.267857142857143	4.79627142292859	1.73528721932835e-05	0.285714285714286	0.25	0.0252538136138053	0	0	0	0.25	0.00285326718084278	52086	0	0	7.5	6.5	7	5	8	8	2	2
484659	chr2	241846453	+	0.267857142857143	0	0.267857142857143	4.79627142292859	1.73528721932848e-05	0.285714285714286	0.25	0.0252538136138053	0	0	0	0.25	0.00285326718084278	52086	0	0	14.5	7	8	7	21	7	2	2
609229	chr3	158450246	+	0	0.267857142857143	-0.267857142857143	-4.79627142292859	1.73528721932842e-05	0	0	0	0.285714285714286	0.25	0.0252538136138053	-0.25	0.00285326718084278	52086	0	0	12	7.5	9	7	15	8	2	2
617005	chr3	178254445	+	0.267857142857143	0	0.267857142857143	4.79627142292859	1.73528721932835e-05	0.285714285714286	0.25	0.0252538136138053	0	0	0	0.25	0.00285326718084278	52086	0	0	13	8.5	12	5	14	12	2	2
1142637	chr7	71217307	+	0.267857142857143	0	0.267857142857143	4.79627142292859	1.73528721932835e-05	0.285714285714286	0.25	0.0252538136138053	0	0	0	0.25	0.00285326718084278	52086	0	0	9.5	7.5	7	7	12	8	2	2
1552577	chr10	77159116	+	0.267857142857143	0	0.267857142857143	4.79627142292859	1.73528721932835e-05	0.285714285714286	0.25	0.0252538136138053	0	0	0	0.25	0.00285326718084278	52086	0	0	11.5	9	7	8	16	10	2	2
1994677	chr13	107186569	+	0.267857142857143	0	0.267857142857143	4.79627142292859	1.73528721932848e-05	0.285714285714286	0.25	0.0252538136138053	0	0	0	0.25	0.00285326718084278	52086	0	0	13	11.5	12	10	14	13	2	2
2046908	chr14	58332620	+	0.267857142857143	0	0.267857142857143	4.79627142292859	1.73528721932848e-05	0.285714285714286	0.25	0.0252538136138053	0	0	0	0.25	0.00285326718084278	52086	0	0	9.5	10	7	8	12	12	2	2
2673391	chr19	54465481	+	0	0.267857142857143	-0.267857142857143	-4.79627142292859	1.73528721932842e-05	0	0	0	0.285714285714286	0.25	0.0252538136138053	-0.25	0.00285326718084278	52086	0	0	15	9.5	8	7	22	12	2	2
2762551	chr20	62370568	+	0.267857142857143	0	0.267857142857143	4.79627142292859	1.73528721932835e-05	0.285714285714286	0.25	0.0252538136138053	0	0	0	0.25	0.00285326718084278	52086	0	0	7.5	5	7	5	8	5	2	2
779671	chr5	1725534	+	0.315151515151515	0	0.315151515151515	5.02304024139807	8.86267420355517e-05	0.363636363636364	0.266666666666667	0.0685679302968774	0	0	0	0.266666666666667	0.00484993380299527	52240	0	0	13	12	11	11	15	13	2	2
1604264	chr10	126138859	+	0.26758658008658	0	0.26758658008658	4.79486591744859	5.86438234774989e-05	0.303030303030303	0.232142857142857	0.0501249936880074	0	0	0	0.232142857142857	0.00392526030775035	52321	0	0	61	32	56	29	66	35	2	2
1391829	chr9	35708826	+	0	0.606060606060606	-0.606060606060606	-5.94500038048628	8.90744856139577e-05	0	0	0	0.666666666666667	0.545454545454545	0.0857099128710966	-0.545454545454545	0.00486928197480679	52522	0	0	15	11.5	14	11	16	12	2	2
1652034	chr11	2721857	+	0.388888888888889	0	0.388888888888889	5.31791503238074	8.96807932643146e-05	0.444444444444444	0.333333333333333	0.0785674201318387	0	0	0	0.333333333333333	0.00488448171143594	52678	0	0	13.5	5.5	9	5	18	6	2	2
868021	chr5	140248820	+	0	0.388888888888889	-0.388888888888889	-5.31791503238074	8.96807932643164e-05	0	0	0	0.444444444444444	0.333333333333333	0.0785674201318386	-0.333333333333333	0.00488448171143594	52679	0	0	6.5	7.5	5	6	8	9	2	2
2710166	chr20	22588772	+	0.410236822001528	0	0.410236822001528	5.39313067429852	9.04399162135797e-05	0.467532467532467	0.352941176470588	0.0810282789747762	0	0	0	0.352941176470588	0.00490266514308389	52964	0	0	72.5	36.5	68	23	77	50	2	2
2254857	chr16	31343139	+	0.266666666666667	0	0.266666666666667	4.79007693062577	6.24381465120393e-06	0.266666666666667	0.266666666666667	0	0	0	0	0.266666666666667	0.00285326718084278	53027	0	0	15	12.5	15	10	15	15	2	2
1604261	chr10	126138825	+	0.322638146167558	0	0.322638146167558	5.05588171790551	9.11872318438836e-05	0.372549019607843	0.272727272727273	0.0705846341291385	0	0	0	0.272727272727273	0.00493181624089081	53086	0	0	47.5	27	44	25	51	29	2	2
396310	chr2	134024354	+	0.366776315789474	0	0.366776315789474	5.23563637468151	9.16228644373633e-05	0.421052631578947	0.3125	0.0767583019051186	0	0	0	0.3125	0.00494587671275711	53185	0	0	17.5	12	16	12	19	12	2	2
1043132	chr6	166267191	+	0.337301587301587	0	0.337301587301587	5.11811709929264	9.18704675751285e-05	0.388888888888889	0.285714285714286	0.0729554615509931	0	0	0	0.285714285714286	0.00495756222172283	53205	0	0	19.5	6	18	6	21	6	2	2
2720285	chr20	33762957	+	0.337301587301587	0	0.337301587301587	5.11811709929264	9.18704675751306e-05	0.388888888888889	0.285714285714286	0.0729554615509931	0	0	0	0.285714285714286	0.00495756222172283	53206	0	0	16	9.5	14	7	18	12	2	2
1273191	chr8	25901713	+	0.266106442577031	0	0.266106442577031	4.78715264657826	3.69599412184434e-05	0.294117647058823	0.238095238095238	0.0396138252765573	0	0	0	0.238095238095238	0.00321034781239792	53490	0	0	19	10.5	17	9	21	12	2	2
1609654	chr10	130227628	+	0.347058823529412	0	0.347058823529412	5.15808986500534	9.34477726053824e-05	0.4	0.294117647058824	0.0748701297726933	0	0	0	0.294117647058824	0.00500757205921158	53578	0	0	13.5	5.5	10	5	17	6	2	2
2665290	chr19	51142751	+	0	0.347058823529412	-0.347058823529412	-5.15808986500534	9.34477726053843e-05	0	0	0	0.4	0.294117647058824	0.0748701297726933	-0.294117647058824	0.00500757205921158	53579	0	0	21	16	19	15	23	17	2	2
2387364	chr17	32965190	+	0.362179487179487	0	0.362179487179487	5.21792663776441	9.39881123505645e-05	0.416666666666667	0.307692307692308	0.0770565082062263	0	0	0	0.307692307692308	0.005021694787414	53610	0	0	12.5	6	12	5	13	7	2	2
1004334	chr6	110418294	+	0.265384615384615	0	0.265384615384615	4.78337605912316	5.6592932833073e-05	0.3	0.230769230769231	0.0489535463898379	0	0	0	0.230769230769231	0.00384763597549185	53976	0	0	16.5	8.5	13	8	20	9	2	2
1900435	chr12	113957749	+	0.265384615384615	0	0.265384615384615	4.78337605912316	5.65929328330698e-05	0.3	0.230769230769231	0.0489535463898379	0	0	0	0.230769230769231	0.00384763597549185	53976	0	0	11.5	9.5	10	8	13	11	2	2
2007510	chr13	113467972	+	0.265384615384615	0	0.265384615384615	4.78337605912316	5.6592932833073e-05	0.3	0.230769230769231	0.0489535463898379	0	0	0	0.230769230769231	0.00384763597549185	53976	0	0	16.5	8	13	8	20	8	2	2
2505441	chr18	24235438	+	0	0.265384615384615	-0.265384615384615	-4.78337605912316	5.65929328330718e-05	0	0	0	0.3	0.230769230769231	0.0489535463898379	-0.230769230769231	0.00384763597549185	53976	0	0	14.5	11.5	13	10	16	13	2	2
1977114	chr13	53424775	+	0.266283524904215	0	0.266283524904215	4.78807763008284	9.47680540321645e-05	0.310344827586207	0.222222222222222	0.0623120918286996	0	0	0	0.222222222222222	0.00503621341721887	54005	0	0	69.5	32	58	29	81	35	2	2
503263	chr3	13246113	+	0.298076923076923	0	0.298076923076923	4.94521871426762	9.50660524613092e-05	0.346153846153846	0.25	0.0679910366525526	0	0	0	0.25	0.00504758255565998	54072	0	0	21	12	16	11	26	13	2	2
1138737	chr7	64529300	+	0	0.886904761904762	-0.886904761904762	-6.48688289516863	9.54604401638434e-05	0	0	0	0.916666666666667	0.857142857142857	0.0420896893563421	-0.857142857142857	0.00505206901227113	54250	0	0	10.5	9.5	8	7	13	12	2	2
1187539	chr7	128470896	+	0.265	0	0.265	4.78135971352466	1.40230515806761e-05	0.28	0.25	0.0212132034355964	0	0	0	0.25	0.00285326718084278	54255	0	0	20.5	21	16	18	25	24	2	2
1867940	chr12	58159893	+	0.265	0	0.265	4.78135971352466	1.40230515806761e-05	0.28	0.25	0.0212132034355964	0	0	0	0.25	0.00285326718084278	54255	0	0	26.5	27.5	25	24	28	31	2	2
1473959	chr9	139401503	+	0	0.323863636363636	-0.323863636363636	-5.06118706191898	9.57265358677836e-05	0	0	0	0.375	0.272727272727273	0.0723177389849878	-0.272727272727273	0.00506073263963744	54309	0	0	18.5	9.5	17	8	20	11	2	2
485458	chr2	242001789	+	0.264912280701754	0	0.264912280701754	4.78089945030784	6.35448531758866e-06	0.266666666666667	0.263157894736842	0.00248107642521596	0	0	0	0.263157894736842	0.00285326718084278	54323	0	0	17	6.5	15	6	19	7	2	2
1604245	chr10	126138745	+	0.298913043478261	0	0.298913043478261	4.94912888318577	9.83673824737441e-05	0.347826086956522	0.25	0.0691734894639014	0	0	0	0.25	0.005151964516716	54818	0	0	21.5	13.5	20	12	23	15	2	2
1540117	chr10	64575218	+	0.298913043478261	0	0.298913043478261	4.94912888318577	9.83673824737488e-05	0.347826086956522	0.25	0.0691734894639014	0	0	0	0.25	0.005151964516716	54819	0	0	23.5	9.5	23	6	24	13	2	2
2197704	chr16	857778	+	0.345833333333333	0	0.345833333333333	5.15312975889933	9.88861074097469e-05	0.4	0.291666666666667	0.0766032346285427	0	0	0	0.291666666666667	0.00517243340439691	54890	0	0	27	13.5	24	10	30	17	2	2
2216890	chr16	2867905	+	0.285714285714286	0	0.285714285714286	4.88613203544172	9.98579410200766e-05	0.333333333333333	0.238095238095238	0.0673435029701473	0	0	0	0.238095238095238	0.00521009701662357	54967	0	0	15	7	9	5	21	9	2	2
1656960	chr11	5959658	+	0	0.285714285714286	-0.285714285714286	-4.88613203544172	9.98579410200786e-05	0	0	0	0.333333333333333	0.238095238095238	0.0673435029701474	-0.238095238095238	0.00521009701662357	54968	0	0	15.5	16.5	13	12	18	21	2	2
1183380	chr7	122339044	+	0.263888888888889	0	0.263888888888889	4.7755188349356	1.29001079829202e-05	0.277777777777778	0.25	0.0196418550329597	0	0	0	0.25	0.00285326718084278	55064	0	0	19	9	18	8	20	10	2	2
2203474	chr16	1312413	+	0.263768115942029	0	0.263768115942029	4.7748825296102	6.53423182235689e-06	0.266666666666667	0.260869565217391	0.00409916974600897	0	0	0	0.260869565217391	0.00285326718084278	55192	0	0	19	6.5	15	5	23	8	2	2
489845	chr2	242741575	+	0.263285024154589	0	0.263285024154589	4.77233449814445	8.26844482236408e-05	0.304347826086957	0.222222222222222	0.0580715714017938	0	0	0	0.222222222222222	0.0046785266609188	55523	0	0	16	10.5	9	9	23	12	2	2
799719	chr5	34503352	+	0.14176245210728	1	-0.85823754789272	-2.73446849341706	6.78906299778626e-05	0.172413793103448	0.111111111111111	0.0433475421417041	1	1	0	-0.827586206896552	0.00421026901199517	55739	0	0	28	11	27	10	29	12	2	2
775265	chr5	1170284	+	0.312252964426877	0	0.312252964426877	5.01012172498487	0.000102444002909706	0.363636363636364	0.260869565217391	0.0726671000428863	0	0	0	0.260869565217391	0.00526973125636734	55815	0	0	17	9.5	11	8	23	11	2	2
1061993	chr7	329306	+	0.262857142857143	0	0.262857142857143	4.77007390597814	2.6089246744167e-05	0.285714285714286	0.24	0.0323248814256707	0	0	0	0.24	0.00291117615460107	55821	0	0	19.5	12	14	11	25	13	2	2
1604201	chr10	126138278	+	0.354707792207792	0	0.354707792207792	5.18866911896348	0.000102903797409432	0.410714285714286	0.298701298701299	0.0792051426978438	0	0	0	0.298701298701299	0.00529091849816698	55841	0	0	66.5	42.5	56	42	77	43	2	2
421184	chr2	177042848	+	0	0.4375	-0.4375	-5.48381577726426	0.000103265527013449	0	0	0	0.5	0.375	0.0883883476483184	-0.375	0.00529775310594359	55964	0	0	20.5	13	14	10	27	16	2	2
2235131	chr16	17228367	+	0.4375	0	0.4375	5.48381577726426	0.000103265527013452	0.5	0.375	0.0883883476483184	0	0	0	0.375	0.00529775310594359	55965	0	0	21	24.5	16	18	26	31	2	2
2108741	chr15	23662369	+	0.271590909090909	0	0.271590909090909	4.8155288535033	0.000103767392976493	0.318181818181818	0.225	0.0658894955196556	0	0	0	0.225	0.00531750841798284	56018	0	0	31	13	22	13	40	13	2	2
1577863	chr10	102891080	+	0.262541806020067	0	0.262541806020067	4.76840564115039	0.000102661061110694	0.307692307692308	0.217391304347826	0.0638524518128321	0	0	0	0.217391304347826	0.00527985620296539	56055	0	0	18	5.5	13	5	23	6	2	2
2737749	chr20	47935243	+	0.262541806020067	0	0.262541806020067	4.76840564115039	0.000102661061110689	0.307692307692308	0.217391304347826	0.0638524518128321	0	0	0	0.217391304347826	0.00527985620296539	56055	0	0	18	11	13	10	23	12	2	2
2108984	chr15	23893030	+	0.262443438914027	0	0.262443438914027	4.76788484269234	4.80587937049587e-05	0.294117647058823	0.230769230769231	0.0447940947357994	0	0	0	0.230769230769231	0.00355872324645649	56196	0	0	15	7	13	7	17	7	2	2
316715	chr2	40677521	+	0.533333333333333	0	0.533333333333333	5.76376565350992	0.000107141652534728	0.6	0.466666666666667	0.0942809041582063	0	0	0	0.466666666666667	0.00541103980372971	56850	0	0	12.5	9.5	10	9	15	10	2	2
2539380	chr19	848026	+	0.326839826839827	0	0.326839826839827	5.07399082292159	0.000107276504140901	0.380952380952381	0.272727272727273	0.076526707920622	0	0	0	0.272727272727273	0.00541746911974646	56854	0	0	16	6.5	11	6	21	7	2	2
2617433	chr19	34177800	+	0.284313725490196	0	0.284313725490196	4.87928291964919	0.000107520298334141	0.333333333333333	0.235294117647059	0.0693241942339752	0	0	0	0.235294117647059	0.00542602156030046	56871	0	0	16	7	15	5	17	9	2	2
1536	chr1	933533	+	0.393939393939394	0	0.393939393939394	5.33606694573052	0.000107522350202968	0.454545454545455	0.333333333333333	0.0857099128710967	0	0	0	0.333333333333333	0.00542602156030046	56872	0	0	13	10	11	8	15	12	2	2
1918522	chr12	124364133	+	0.393939393939394	0	0.393939393939394	5.33606694573052	0.000107522350202968	0.454545454545455	0.333333333333333	0.0857099128710967	0	0	0	0.333333333333333	0.00542602156030046	56872	0	0	13	6	11	5	15	7	2	2
556112	chr3	68981279	+	0.261440360090023	0	0.261440360090023	4.76256334391474	4.02919052089681e-05	0.290322580645161	0.232558139534884	0.0408456280205283	0	0	0	0.232558139534884	0.00330607025874845	56928	0	0	37	16.5	31	13	43	20	2	2
92874	chr1	36349564	+	0.261363636363636	0	0.261363636363636	4.76215550262751	1.06960028027509e-05	0.272727272727273	0.25	0.0160706086633306	0	0	0	0.25	0.00285326718084278	56972	0	0	11.5	11	11	10	12	12	2	2
240436	chr1	220921997	+	0	0.261363636363636	-0.261363636363636	-4.76215550262751	1.06960028027515e-05	0	0	0	0.272727272727273	0.25	0.0160706086633306	-0.25	0.00285326718084278	56972	0	0	16.5	9.5	12	8	21	11	2	2
1639405	chr11	843602	+	0.261363636363636	0	0.261363636363636	4.76215550262751	1.06960028027517e-05	0.272727272727273	0.25	0.0160706086633306	0	0	0	0.25	0.00285326718084278	56972	0	0	11.5	9	11	9	12	9	2	2
1732707	chr11	67188981	+	0.261363636363636	0	0.261363636363636	4.76215550262751	1.06960028027517e-05	0.272727272727273	0.25	0.0160706086633306	0	0	0	0.25	0.00285326718084278	56972	0	0	9.5	8	8	8	11	8	2	2
2566509	chr19	5335986	+	0.261363636363636	0	0.261363636363636	4.76215550262751	1.06960028027517e-05	0.272727272727273	0.25	0.0160706086633306	0	0	0	0.25	0.00285326718084278	56972	0	0	13.5	8.5	11	8	16	9	2	2
1708211	chr11	62365664	+	0.529988944168049	0	0.529988944168049	5.75485796446493	0.000108573515437757	0.597014925373134	0.462962962962963	0.0947890516515963	0	0	0	0.462962962962963	0.00545514275127409	57144	0	0	60.5	30.5	54	28	67	33	2	2
263206	chr1	241587179	+	0	0.261111111111111	-0.261111111111111	-4.76081233612057	7.44938006265369e-05	0	0	0	0.3	0.222222222222222	0.054997194092287	-0.222222222222222	0.00440598318322857	57184	0	0	17	9.5	13	9	21	10	2	2
902930	chr5	176057074	+	0.261111111111111	0	0.261111111111111	4.76081233612057	7.44938006265402e-05	0.3	0.222222222222222	0.054997194092287	0	0	0	0.222222222222222	0.00440598318322857	57184	0	0	9.5	5.5	9	5	10	6	2	2
1391601	chr9	35675653	+	0.261111111111111	0	0.261111111111111	4.76081233612057	7.44938006265402e-05	0.3	0.222222222222222	0.054997194092287	0	0	0	0.222222222222222	0.00440598318322857	57184	0	0	9.5	8.5	9	8	10	9	2	2
1652805	chr11	2906643	+	0.261111111111111	0	0.261111111111111	4.76081233612057	7.44938006265402e-05	0.3	0.222222222222222	0.054997194092287	0	0	0	0.222222222222222	0.00440598318322857	57184	0	0	14.5	9	9	9	20	9	2	2
2495314	chr18	6919923	+	0.261111111111111	0	0.261111111111111	4.76081233612057	7.44938006265402e-05	0.3	0.222222222222222	0.054997194092287	0	0	0	0.222222222222222	0.00440598318322857	57184	0	0	9.5	7	9	5	10	9	2	2
587757	chr3	130236165	+	0	0.301470588235294	-0.301470588235294	-4.961024032742	0.000108856991510874	0	0	0	0.352941176470588	0.25	0.072790403945674	-0.25	0.00545782893628948	57265	0	0	21.5	12.5	20	8	23	17	2	2
880820	chr5	149897230	+	0.260869565217391	0	0.260869565217391	4.75952639696699	9.54008336686921e-05	0.304347826086957	0.217391304347826	0.0614875461901346	0	0	0	0.217391304347826	0.00505020918508015	57383	0	0	23	11	23	9	23	13	2	2
589837	chr3	133465279	+	0.260695187165775	0	0.260695187165775	4.75859733222305	5.42129115933724e-05	0.294117647058824	0.227272727272727	0.0472664960686195	0	0	0	0.227272727272727	0.00377141597578504	57510	0	0	19.5	15.5	17	15	22	16	2	2
1181473	chr7	117502574	+	0.354030501089325	0	0.354030501089325	5.18598742972557	0.000110566679675218	0.411764705882353	0.296296296296296	0.0816484954311264	0	0	0	0.296296296296296	0.00550519060446568	57664	0	0	22	14	17	12	27	16	2	2
2339777	chr17	2680838	+	0.320833333333333	0	0.320833333333333	5.0480326964218	0.00011065163189992	0.375	0.266666666666667	0.0766032346285427	0	0	0	0.266666666666667	0.00550832893555943	57673	0	0	11.5	6	8	5	15	7	2	2
1801244	chr11	132813813	+	0.320833333333333	0	0.320833333333333	5.0480326964218	0.000110651631899922	0.375	0.266666666666667	0.0766032346285427	0	0	0	0.266666666666667	0.00550832893555943	57674	0	0	11.5	9	8	9	15	9	2	2
2506130	chr18	29076427	+	0.495535714285714	0	0.495535714285714	5.65974111184814	0.000110731423311499	0.5625	0.428571428571429	0.0947018010517698	0	0	0	0.428571428571429	0.00551215062177894	57677	0	0	18.5	10.5	16	8	21	13	2	2
1006819	chr6	113128209	+	0	0.366809116809117	-0.366809116809117	-5.23576196593197	0.000111169840761552	0	0	0	0.425925925925926	0.307692307692308	0.0836037932172129	-0.307692307692308	0.00552918157717731	57727	0	0	36.5	40	33	26	40	54	2	2
2461349	chr17	76574881	+	0.27020202020202	0	0.27020202020202	4.80839545224399	0.000111928439561896	0.318181818181818	0.222222222222222	0.0678536810229515	0	0	0	0.222222222222222	0.00555882272715136	57811	0	0	15.5	7.5	9	6	22	9	2	2
621149	chr3	183492987	+	0	0.260989010989011	-0.260989010989011	-4.76016244420414	0.000112028320979761	0	0	0	0.307692307692308	0.214285714285714	0.0660484356053369	-0.214285714285714	0.00556282100300275	57821	0	0	23.5	13.5	16	13	31	14	2	2
2538063	chr19	667542	+	0	0.435185185185185	-0.435185185185185	-5.47633367854772	0.000112772770377657	0	0	0	0.5	0.37037037037037	0.0916619901538117	-0.37037037037037	0.00558510486285691	57973	0	0	28.5	22.5	28	18	29	27	2	2
1089789	chr7	4859824	+	0.342857142857143	0	0.342857142857143	5.14101230952707	0.000113075024142556	0.4	0.285714285714286	0.0808122035641769	0	0	0	0.285714285714286	0.00559640575177878	58007	0	0	12	7	10	5	14	9	2	2
1867152	chr12	58021614	+	0.342857142857143	0	0.342857142857143	5.14101230952707	0.000113075024142556	0.4	0.285714285714286	0.0808122035641769	0	0	0	0.285714285714286	0.00559640575177878	58007	0	0	9.5	5.5	5	5	14	6	2	2
2653892	chr19	48283380	+	0	0.342857142857143	-0.342857142857143	-5.14101230952707	0.000113075024142561	0	0	0	0.4	0.285714285714286	0.0808122035641769	-0.285714285714286	0.00559640575177878	58009	0	0	16	6	13	5	19	7	2	2
2792727	chr21	45750247	+	0	0.342857142857143	-0.342857142857143	-5.14101230952707	0.000113075024142561	0	0	0	0.4	0.285714285714286	0.0808122035641769	-0.285714285714286	0.00559640575177878	58009	0	0	26	18	18	15	34	21	2	2
1977449	chr13	53775697	+	0.342857142857143	0	0.342857142857143	5.14101230952707	0.000113075024142564	0.4	0.285714285714286	0.0808122035641769	0	0	0	0.285714285714286	0.00559640575177878	58011	0	0	8.5	9.5	7	8	10	11	2	2
2264784	chr16	54325512	+	0.283333333333333	0	0.283333333333333	4.87446911791614	0.000113147481788216	0.333333333333333	0.233333333333333	0.0707106781186547	0	0	0	0.233333333333333	0.00559854641575002	58012	0	0	27	9	24	7	30	11	2	2
421232	chr2	177043351	+	0	0.568181818181818	-0.568181818181818	-5.85345133664706	0.000113219523166971	0	0	0	0.636363636363636	0.5	0.0964236519799837	-0.5	0.00559854641575002	58018	0	0	18.5	10.5	15	10	22	11	2	2
1520953	chr10	30657715	+	0	0.568181818181818	-0.568181818181818	-5.85345133664706	0.000113219523166971	0	0	0	0.636363636363636	0.5	0.0964236519799837	-0.5	0.00559854641575002	58018	0	0	15	10.5	14	10	16	11	2	2
2192043	chr16	420143	+	0.6875	0	0.6875	6.12412131182919	0.0001137763571493	0.75	0.625	0.0883883476483184	0	0	0	0.625	0.00560265243720997	58291	0	0	10	7.5	8	7	12	8	2	2
1209496	chr7	150497011	+	0.328671328671329	0	0.328671328671329	5.08181395082323	0.000114755933508458	0.384615384615385	0.272727272727273	0.0791168426502431	0	0	0	0.272727272727273	0.00563253763174424	58495	0	0	12	6.5	11	5	13	8	2	2
2651080	chr19	47217345	+	0.434210526315789	0	0.434210526315789	5.4731716752636	0.000116955534445088	0.5	0.368421052631579	0.0930403659455984	0	0	0	0.368421052631579	0.00571474516794865	58754	0	0	14.5	8.5	10	8	19	9	2	2
2328263	chr16	90029416	+	0	0.598039215686274	-0.598039215686274	-5.92609246864113	0.000117525817568995	0	0	0	0.666666666666667	0.529411764705882	0.0970538719275652	-0.529411764705882	0.00572897734389398	58799	0	0	19	16	12	15	26	17	2	2
963837	chr6	39866122	+	0.642974302897758	0	0.642974302897758	6.02895431206267	0.00011790323045734	0.709677419354839	0.576271186440678	0.0943324519461551	0	0	0	0.576271186440678	0.00573949647444867	58980	0	0	45	26.5	31	26	59	27	2	2
1604213	chr10	126138415	+	0.352434077079107	0	0.352434077079107	5.17964670292534	0.000118449869970047	0.411764705882353	0.293103448275862	0.0839061799176735	0	0	0	0.293103448275862	0.00574863046864392	59017	0	0	54.5	29.5	51	24	58	35	2	2
49539	chr1	12124120	+	0.258333333333333	0	0.258333333333333	4.74595437739346	8.66886589789695e-06	0.266666666666667	0.25	0.0117851130197758	0	0	0	0.25	0.00285326718084278	59420	0	0	15.5	8	15	6	16	10	2	2
768123	chr5	344154	+	0.258333333333333	0	0.258333333333333	4.74595437739346	8.66886589789695e-06	0.266666666666667	0.25	0.0117851130197758	0	0	0	0.25	0.00285326718084278	59420	0	0	23.5	15.5	15	13	32	18	2	2
1082695	chr7	2561042	+	0	0.258333333333333	-0.258333333333333	-4.74595437739346	8.66886589789728e-06	0	0	0	0.266666666666667	0.25	0.0117851130197758	-0.25	0.00285326718084278	59420	0	0	15.5	11.5	11	8	20	15	2	2
1985954	chr13	95364415	+	0.258333333333333	0	0.258333333333333	4.74595437739346	8.66886589789695e-06	0.266666666666667	0.25	0.0117851130197758	0	0	0	0.25	0.00285326718084278	59420	0	0	17.5	14	15	14	20	14	2	2
2291699	chr16	79623761	+	0.258333333333333	0	0.258333333333333	4.74595437739346	8.66886589789779e-06	0.266666666666667	0.25	0.0117851130197758	0	0	0	0.25	0.00285326718084278	59420	0	0	11.5	11	8	7	15	15	2	2
1481992	chr9	140172924	+	0.282051282051282	0	0.282051282051282	4.86814981284586	0.000120845718680382	0.333333333333333	0.230769230769231	0.0725237724293894	0	0	0	0.230769230769231	0.0058326956946661	59481	0	0	9.5	9	6	7	13	11	2	2
1661120	chr11	8385487	+	0.282051282051282	0	0.282051282051282	4.86814981284586	0.000120845718680382	0.333333333333333	0.230769230769231	0.0725237724293894	0	0	0	0.230769230769231	0.0058326956946661	59481	0	0	9.5	5.5	6	5	13	6	2	2
2104827	chr14	106025886	+	0.282051282051282	0	0.282051282051282	4.86814981284586	0.000120845718680382	0.333333333333333	0.230769230769231	0.0725237724293894	0	0	0	0.230769230769231	0.0058326956946661	59481	0	0	22	13	18	10	26	16	2	2
2579386	chr19	10380905	+	0.282051282051282	0	0.282051282051282	4.86814981284586	0.000120845718680382	0.333333333333333	0.230769230769231	0.0725237724293894	0	0	0	0.230769230769231	0.0058326956946661	59481	0	0	17.5	8	9	7	26	9	2	2
422492	chr2	178516602	+	0.282051282051282	0	0.282051282051282	4.86814981284586	0.00012084571868039	0.333333333333333	0.230769230769231	0.0725237724293894	0	0	0	0.230769230769231	0.0058326956946661	59485	0	0	9.5	5.5	6	5	13	6	2	2
2664549	chr19	50964938	+	0.282051282051282	0	0.282051282051282	4.86814981284586	0.00012084571868039	0.333333333333333	0.230769230769231	0.0725237724293894	0	0	0	0.230769230769231	0.0058326956946661	59485	0	0	12.5	6	12	6	13	6	2	2
2049120	chr14	60794776	+	0.258241758241758	0	0.258241758241758	4.74546193958246	3.73182492663131e-05	0.285714285714286	0.230769230769231	0.0388520209443158	0	0	0	0.230769230769231	0.00321874882035131	59544	0	0	17	10	13	10	21	10	2	2
2154516	chr15	72103314	+	0.258241758241758	0	0.258241758241758	4.74546193958246	3.73182492663107e-05	0.285714285714286	0.230769230769231	0.0388520209443158	0	0	0	0.230769230769231	0.00321874882035131	59544	0	0	10	6.5	7	5	13	8	2	2
2275292	chr16	67034431	+	0.258241758241758	0	0.258241758241758	4.74546193958246	3.73182492663107e-05	0.285714285714286	0.230769230769231	0.0388520209443158	0	0	0	0.230769230769231	0.00321874882035131	59544	0	0	10	6.5	7	5	13	8	2	2
401777	chr2	151247880	+	0.266590389016018	0	0.266590389016018	4.78967912136916	0.00012143192244372	0.315789473684211	0.217391304347826	0.0695780127940996	0	0	0	0.217391304347826	0.00585120233301624	59585	0	0	21	10.5	19	6	23	15	2	2
1604210	chr10	126138398	+	0.364478114478115	0	0.364478114478115	5.22680950100393	0.000122543314107033	0.425925925925926	0.303030303030303	0.0869003283276397	0	0	0	0.303030303030303	0.00588634180940877	59766	0	0	60	31	54	26	66	36	2	2
1468368	chr9	138531252	+	0.263392857142857	0	0.263392857142857	4.77290364544218	0.000123585489269578	0.3125	0.214285714285714	0.0694479874379645	0	0	0	0.214285714285714	0.00591234458534004	60013	0	0	15	7	14	6	16	8	2	2
2085985	chr14	101193417	+	0.257142857142857	0	0.257142857142857	4.73953953783003	9.47926458502071e-05	0.3	0.214285714285714	0.0606091526731326	0	0	0	0.214285714285714	0.00503621341721887	60464	0	0	12	7	10	6	14	8	2	2
2386585	chr17	31620119	+	0.257142857142857	0	0.257142857142857	4.73953953783003	9.4792645850214e-05	0.3	0.214285714285714	0.0606091526731326	0	0	0	0.214285714285714	0.00503621341721887	60464	0	0	24	11	20	6	28	16	2	2
1604215	chr10	126138491	+	0.413469387755102	0	0.413469387755102	5.40418577700644	0.000126115330053665	0.48	0.346938775510204	0.0940884941497202	0	0	0	0.346938775510204	0.00596837055031768	60651	0	0	37	20.5	25	19	49	22	2	2
421218	chr2	177043221	+	0	0.370512820512821	-0.370512820512821	-5.24987315775855	0.000126136624271313	0	0	0	0.433333333333333	0.307692307692308	0.0888416212260021	-0.307692307692308	0.00596846708929255	60678	0	0	26	21.5	21	13	31	30	2	2
1183186	chr7	121955085	+	0.293913043478261	0	0.293913043478261	4.92558668931842	0.0001263093383912	0.347826086956522	0.24	0.0762445572757669	0	0	0	0.24	0.00597377302956226	60698	0	0	24	8.5	23	8	25	9	2	2
1228152	chr7	157435056	+	0.256578947368421	0	0.256578947368421	4.73649094535755	7.79241660003472e-06	0.263157894736842	0.25	0.00930403659455982	0	0	0	0.25	0.00285326718084278	60959	0	0	15.5	11	12	10	19	12	2	2
529501	chr3	47459679	+	0	0.431818181818182	-0.431818181818182	-5.46538088496848	0.000127688468643197	0	0	0	0.5	0.363636363636364	0.0964236519799837	-0.363636363636364	0.00599124369556865	61189	0	0	15.5	9.5	13	8	18	11	2	2
1224526	chr7	156813713	+	0	0.431818181818182	-0.431818181818182	-5.46538088496848	0.000127688468643197	0	0	0	0.5	0.363636363636364	0.0964236519799837	-0.363636363636364	0.00599124369556865	61189	0	0	16	9.5	12	8	20	11	2	2
2058653	chr14	70547837	+	0	0.431818181818182	-0.431818181818182	-5.46538088496848	0.000127688468643197	0	0	0	0.5	0.363636363636364	0.0964236519799837	-0.363636363636364	0.00599124369556865	61189	0	0	26.5	23	26	22	27	24	2	2
752931	chr4	174415324	+	0	0.5	-0.5	-5.6724253419715	0.000128031639348831	0	0	0	0.571428571428571	0.428571428571429	0.101015254455221	-0.428571428571429	0.00600518649116379	61212	0	0	7.5	7	7	7	8	7	2	2
2473460	chr17	79020813	+	0	0.5	-0.5	-5.6724253419715	0.000128031639348831	0	0	0	0.571428571428571	0.428571428571429	0.101015254455221	-0.428571428571429	0.00600518649116379	61212	0	0	11.5	7	9	7	14	7	2	2
2284801	chr16	70838453	+	0.258497316636852	0	0.258497316636852	4.74683576487067	0.000128437988429759	0.307692307692308	0.209302325581395	0.0695722235514492	0	0	0	0.209302325581395	0.00601923089775941	61264	0	0	34.5	12.5	26	9	43	16	2	2
2302062	chr16	85864047	+	0.346560846560847	0	0.346560846560847	5.15607638625819	0.000128620916409263	0.407407407407407	0.285714285714286	0.0860500315729661	0	0	0	0.285714285714286	0.00602544334502884	61288	0	0	48	22	42	19	54	25	2	2
1138806	chr7	64541812	+	0.33201581027668	0	0.33201581027668	5.09599111263172	0.000129148513442869	0.391304347826087	0.272727272727273	0.0838466538956381	0	0	0	0.272727272727273	0.00604339082744907	61339	0	0	50.5	36	46	31	55	41	2	2
1128011	chr7	45431891	+	0.27390180878553	0	0.27390180878553	4.82732013562843	0.000129548253557086	0.325581395348837	0.222222222222222	0.0730859722156638	0	0	0	0.222222222222222	0.00604582097651598	61404	0	0	35	22	27	15	43	29	2	2
511545	chr3	27762458	+	0.296365330848089	0	0.296365330848089	4.9371811420084	0.000130341979523352	0.351351351351351	0.241379310344828	0.077761975936638	0	0	0	0.241379310344828	0.00607346621336451	61617	0	0	66	40.5	58	40	74	41	2	2
1256936	chr8	11058199	+	0	0.527272727272727	-0.527272727272727	-5.74758270154024	0.000131302691140076	0	0	0	0.6	0.454545454545455	0.102851895445316	-0.454545454545455	0.00610347187542314	61731	0	0	18.5	8	16	5	21	11	2	2
1761814	chr11	87204733	+	0.255578093306288	0	0.255578093306288	4.73106424314664	2.22927265495696e-05	0.275862068965517	0.235294117647059	0.0286858734761277	0	0	0	0.235294117647059	0.00285345792207284	61770	0	0	31.5	17.5	29	16	34	19	2	2
421216	chr2	177043206	+	0	0.325641025641026	-0.325641025641026	-5.06884716308299	0.000131454241031809	0	0	0	0.384615384615385	0.266666666666667	0.083402338293798	-0.266666666666667	0.00610347187542314	61803	0	0	30.5	20.5	29	15	32	26	2	2
238755	chr1	217313327	+	0.4	0	0.4	5.35755200461808	0.000131521921559936	0.466666666666667	0.333333333333333	0.0942809041582063	0	0	0	0.333333333333333	0.00610347187542314	61811	0	0	12	6.5	9	6	15	7	2	2
250137	chr1	228401758	+	0.258012820512821	0	0.258012820512821	4.74423010918189	0.000131836039707061	0.307692307692308	0.208333333333333	0.0702574045409711	0	0	0	0.208333333333333	0.0061148009544786	61902	0	0	18.5	11	13	10	24	12	2	2
693338	chr4	42400283	+	0.265037593984962	0	0.265037593984962	4.78155692424753	0.000131838993122439	0.31578947368421	0.214285714285714	0.0717739965866044	0	0	0	0.214285714285714	0.00611483915680386	61903	0	0	16.5	14.5	14	10	19	19	2	2
777774	chr5	1407069	+	0.255434782608696	0	0.255434782608696	4.73028552893039	7.33515079450028e-06	0.260869565217391	0.25	0.00768594327376682	0	0	0	0.25	0.00285326718084278	61931	0	0	21.5	9.5	20	9	23	10	2	2
438509	chr2	208030161	+	0.29296066252588	0	0.29296066252588	4.92105857616608	0.000132257868204415	0.347826086956522	0.238095238095238	0.0775914273351698	0	0	0	0.238095238095238	0.00613080069000841	61938	0	0	22	13	21	9	23	17	2	2
1723113	chr11	65412466	+	0.490340909090909	0	0.490340909090909	5.6448395102996	0.000132336605375058	0.5625	0.418181818181818	0.102048365012149	0	0	0	0.418181818181818	0.00613435150374547	61939	0	0	67.5	40	55	36	80	44	2	2
228312	chr1	205498215	+	0.306818181818182	0	0.306818181818182	4.98558322723113	0.00013269896591122	0.363636363636364	0.25	0.0803530433166531	0	0	0	0.25	0.00613839922988026	61960	0	0	11.5	5.5	11	5	12	6	2	2
2029614	chr14	29235676	+	0.255384615384615	0	0.255384615384615	4.73001283352444	3.09818286357681e-05	0.28	0.230769230769231	0.034811410766107	0	0	0	0.230769230769231	0.00303283323070778	61965	0	0	19	13.5	13	12	25	15	2	2
954669	chr6	33638625	+	0.338888888888889	0	0.338888888888889	5.12469574744931	0.000134300371195525	0.4	0.277777777777778	0.0864241621450225	0	0	0	0.277777777777778	0.00619328340428216	62260	0	0	14	5.5	10	5	18	6	2	2
2802729	chr21	47860217	+	0.936341659951652	0.0289495450785773	0.907392114873074	4.60268275402613	0.000134602786732983	0.941176470588235	0.931506849315068	0.00683745477376189	0.032258064516129	0.0256410256410256	0.00467895305996061	0.899248784798939	0.00620165594964676	62311	0	0	70.5	50.5	68	39	73	62	2	2
2493113	chr18	2906479	+	0.254936375603335	0	0.254936375603335	4.72757403334656	0.000120908714155298	0.302325581395349	0.207547169811321	0.0670184575411559	0	0	0	0.207547169811321	0.00583514819593726	62324	0	0	48	42	43	32	53	52	2	2
1604265	chr10	126138861	+	0.279874213836478	0	0.279874213836478	4.85735509705229	0.000134839915848625	0.333333333333333	0.226415094339623	0.0756026118249767	0	0	0	0.226415094339623	0.00620985378975724	62340	0	0	59.5	32	53	29	66	35	2	2
384716	chr2	121199920	+	0.254662004662005	0	0.254662004662005	4.72607918877533	3.79261652305035e-05	0.282051282051282	0.227272727272727	0.0387342875475148	0	0	0	0.227272727272727	0.0032338723799672	62549	0	0	30.5	20	22	18	39	22	2	2
1895932	chr12	111019230	+	0.378472222222222	0	0.378472222222222	5.27973953703388	0.000137418124353874	0.444444444444444	0.3125	0.0932988114065583	0	0	0	0.3125	0.0062901807820952	62724	0	0	17	8.5	16	7	18	10	2	2
1415490	chr9	98111705	+	0.254273504273504	0	0.254273504273504	4.72395988434144	2.87270446645622e-05	0.277777777777778	0.230769230769231	0.0332400623634702	0	0	0	0.230769230769231	0.00295428972087542	62883	0	0	22	12.5	18	10	26	15	2	2
446547	chr2	219647059	+	0	0.254201680672269	-0.254201680672269	-4.72356773895066	8.26614642930218e-05	0	0	0	0.294117647058824	0.214285714285714	0.0564497010190941	-0.214285714285714	0.00467731834168865	62945	0	0	33.5	15.5	31	14	36	17	2	2
1866659	chr12	57944165	+	0.254010695187166	0	0.254010695187166	4.72252446985346	1.9856182163385e-05	0.272727272727273	0.235294117647059	0.0264692377984269	0	0	0	0.235294117647059	0.00285326718084278	63138	0	0	14	6	11	5	17	7	2	2
96999	chr1	38510835	+	0	0.253968253968254	-0.253968253968254	-4.72229252978735	5.09632467318292e-05	0	0	0	0.285714285714286	0.222222222222222	0.0448956686467649	-0.222222222222222	0.00365368264924359	63176	0	0	9	8	7	7	11	9	2	2
181628	chr1	154599529	+	0	0.253968253968254	-0.253968253968254	-4.72229252978735	5.09632467318291e-05	0	0	0	0.285714285714286	0.222222222222222	0.0448956686467649	-0.222222222222222	0.00365368264924359	63176	0	0	8	8	6	7	10	9	2	2
960541	chr6	36922384	+	0	0.253968253968254	-0.253968253968254	-4.72229252978735	5.09632467318292e-05	0	0	0	0.285714285714286	0.222222222222222	0.0448956686467649	-0.222222222222222	0.00365368264924359	63176	0	0	21	11.5	20	9	22	14	2	2
1320396	chr8	95960586	+	0	0.253968253968254	-0.253968253968254	-4.72229252978735	5.09632467318292e-05	0	0	0	0.285714285714286	0.222222222222222	0.0448956686467649	-0.222222222222222	0.00365368264924359	63176	0	0	8.5	8	5	7	12	9	2	2
2248941	chr16	30124962	+	0.253968253968254	0	0.253968253968254	4.72229252978735	5.09632467318266e-05	0.285714285714286	0.222222222222222	0.0448956686467649	0	0	0	0.222222222222222	0.00365368264924359	63176	0	0	20.5	8.5	14	7	27	10	2	2
2631320	chr19	39798240	+	0	0.253968253968254	-0.253968253968254	-4.72229252978735	5.09632467318292e-05	0	0	0	0.285714285714286	0.222222222222222	0.0448956686467649	-0.222222222222222	0.00365368264924359	63176	0	0	13	8	11	7	15	9	2	2
2808155	chr22	19701623	+	0.253968253968254	0	0.253968253968254	4.72229252978735	5.09632467318266e-05	0.285714285714286	0.222222222222222	0.0448956686467649	0	0	0	0.222222222222222	0.00365368264924359	63176	0	0	11.5	10.5	9	9	14	12	2	2
1604219	chr10	126138525	+	0.294723294723295	0	0.294723294723295	4.92942788666491	0.000140885934109693	0.351351351351351	0.238095238095238	0.0800841656942294	0	0	0	0.238095238095238	0.00638993147244781	63303	0	0	29	16	21	12	37	20	2	2
1604260	chr10	126138823	+	0.302222222222222	0	0.302222222222222	4.96450131877861	0.00014148020938299	0.36	0.244444444444444	0.0817101169371122	0	0	0	0.244444444444444	0.00641273164886626	63344	0	0	47.5	27.5	45	26	50	29	2	2
2314136	chr16	88268438	+	0.267142857142857	0	0.267142857142857	4.79255792012952	0.000142811841332219	0.32	0.214285714285714	0.0747512882968636	0	0	0	0.214285714285714	0.00644207076315692	63649	0	0	26.5	13	25	9	28	17	2	2
421178	chr2	177042804	+	0	0.428571428571429	-0.428571428571429	-5.45473992331258	0.000143354387273412	0	0	0	0.5	0.357142857142857	0.101015254455221	-0.357142857142857	0.00646383303580056	63674	0	0	21	12	12	10	30	14	2	2
1618289	chr10	134001304	+	0.428571428571429	0	0.428571428571429	5.45473992331258	0.000143354387273414	0.5	0.357142857142857	0.101015254455221	0	0	0	0.357142857142857	0.00646383303580056	63675	0	0	25	11.5	14	5	36	18	2	2
1467390	chr9	138234008	+	0.253315649867374	0	0.253315649867374	4.71872136376503	2.68766477902553e-05	0.275862068965517	0.230769230769231	0.0318854516715419	0	0	0	0.230769230769231	0.00291117615460107	63744	0	0	21	10	13	8	29	12	2	2
1200859	chr7	142031350	+	0.309210526315789	0	0.309210526315789	4.99643632167692	0.000144202535637645	0.368421052631579	0.25	0.0837363293510385	0	0	0	0.25	0.00649496214894887	63745	0	0	13.5	8	8	5	19	11	2	2
157439	chr1	111960452	+	0.253171247357294	0	0.253171247357294	4.7179299716468	3.44521389516685e-05	0.27906976744186	0.227272727272727	0.0366260383489861	0	0	0	0.227272727272727	0.00312977597558311	63890	0	0	32.5	13	22	12	43	14	2	2
527136	chr3	46150119	+	0.448369565217391	0	0.448369565217391	5.51843935022212	0.000146403882959701	0.521739130434783	0.375	0.103760234195852	0	0	0	0.375	0.00656432087729467	64034	0	0	23.5	8.5	23	7	24	10	2	2
1996752	chr13	110522346	+	0.336363636363636	0	0.336363636363636	5.11421556885602	0.000149285886086905	0.4	0.272727272727273	0.0899954085146515	0	0	0	0.272727272727273	0.00666150013415996	64336	0	0	16	10	10	7	22	13	2	2
252842	chr1	229567936	+	0.336363636363636	0	0.336363636363636	5.11421556885602	0.000149285886086914	0.4	0.272727272727273	0.0899954085146515	0	0	0	0.272727272727273	0.00666150013415996	64337	0	0	13	10	11	8	15	12	2	2
312443	chr2	35222976	+	0.336363636363636	0	0.336363636363636	5.11421556885602	0.000149285886086914	0.4	0.272727272727273	0.0899954085146515	0	0	0	0.272727272727273	0.00666150013415996	64337	0	0	15.5	7.5	11	7	20	8	2	2
766681	chr4	190944524	+	0.336363636363636	0	0.336363636363636	5.11421556885602	0.000149285886086914	0.4	0.272727272727273	0.0899954085146515	0	0	0	0.272727272727273	0.00666150013415996	64337	0	0	13.5	12	5	11	22	13	2	2
1415493	chr9	98111751	+	0.336363636363636	0	0.336363636363636	5.11421556885602	0.000149285886086914	0.4	0.272727272727273	0.0899954085146515	0	0	0	0.272727272727273	0.00666150013415996	64337	0	0	13	6	11	5	15	7	2	2
483024	chr2	241564056	+	0.277777777777778	0	0.277777777777778	4.84688328624424	0.000149475041347247	0.333333333333333	0.222222222222222	0.0785674201318386	0	0	0	0.222222222222222	0.00666204788712839	64364	0	0	15	11	12	9	18	13	2	2
1657506	chr11	6341447	+	0.277777777777778	0	0.277777777777778	4.84688328624424	0.000149475041347247	0.333333333333333	0.222222222222222	0.0785674201318386	0	0	0	0.222222222222222	0.00666204788712839	64364	0	0	19.5	12.5	12	12	27	13	2	2
1712718	chr11	63803730	+	0.277777777777778	0	0.277777777777778	4.84688328624424	0.000149475041347247	0.333333333333333	0.222222222222222	0.0785674201318386	0	0	0	0.222222222222222	0.00666204788712839	64364	0	0	7.5	6	6	6	9	6	2	2
25067	chr1	3310539	+	0	0.277777777777778	-0.277777777777778	-4.84688328624424	0.000149475041347249	0	0	0	0.333333333333333	0.222222222222222	0.0785674201318386	-0.222222222222222	0.00666204788712839	64367	0	0	14	7.5	6	6	22	9	2	2
121993	chr1	54355110	+	0	0.277777777777778	-0.277777777777778	-4.84688328624424	0.000149475041347249	0	0	0	0.333333333333333	0.222222222222222	0.0785674201318386	-0.222222222222222	0.00666204788712839	64367	0	0	14.5	9	13	9	16	9	2	2
2673123	chr19	54393454	+	0	0.277777777777778	-0.277777777777778	-4.84688328624424	0.000149475041347249	0	0	0	0.333333333333333	0.222222222222222	0.0785674201318386	-0.222222222222222	0.00666204788712839	64367	0	0	20.5	7.5	16	6	25	9	2	2
34445	chr1	6500895	+	0.277777777777778	0	0.277777777777778	4.84688328624424	0.000149475041347253	0.333333333333333	0.222222222222222	0.0785674201318387	0	0	0	0.222222222222222	0.00666204788712839	64370	0	0	15	6	9	5	21	7	2	2
2081322	chr14	97685672	+	0.277777777777778	0	0.277777777777778	4.84688328624424	0.000149475041347253	0.333333333333333	0.222222222222222	0.0785674201318386	0	0	0	0.222222222222222	0.00666204788712839	64370	0	0	31.5	20	27	15	36	25	2	2
2679010	chr19	55952217	+	0.277777777777778	0	0.277777777777778	4.84688328624424	0.000149475041347253	0.333333333333333	0.222222222222222	0.0785674201318386	0	0	0	0.222222222222222	0.00666204788712839	64370	0	0	10.5	5.5	9	5	12	6	2	2
1855721	chr12	53447991	+	0.252380952380952	0	0.252380952380952	4.7135910857924	1.39613784143879e-05	0.266666666666667	0.238095238095238	0.0202030508910442	0	0	0	0.238095238095238	0.00285326718084278	64584	0	0	18	7.5	15	7	21	8	2	2
1994673	chr13	107186524	+	0.252380952380952	0	0.252380952380952	4.7135910857924	1.39613784143889e-05	0.266666666666667	0.238095238095238	0.0202030508910442	0	0	0	0.238095238095238	0.00285326718084278	64584	0	0	25.5	16.5	21	14	30	19	2	2
1678886	chr11	30038760	+	0.252321981424149	0	0.252321981424149	4.71326679903197	9.27472766654422e-05	0.294117647058824	0.210526315789474	0.0591079971889684	0	0	0	0.210526315789474	0.00499153556589893	64657	0	0	18	9	17	7	19	11	2	2
1533455	chr10	49813310	+	0.264354066985646	0	0.264354066985646	4.77796705715964	0.000151922714229229	0.318181818181818	0.210526315789474	0.0761239357736714	0	0	0	0.210526315789474	0.00669778178784115	65075	0	0	20.5	15.5	19	10	22	21	2	2
21326	chr1	2947838	+	0.25179211469534	0	0.25179211469534	4.71034973815503	3.49635942163933e-05	0.277777777777778	0.225806451612903	0.0367492771584407	0	0	0	0.225806451612903	0.00314913151338205	65089	0	0	33.5	18	31	17	36	19	2	2
23176	chr1	3113166	+	0.251748251748252	0	0.251748251748252	4.71010799612157	2.40339594975914e-05	0.272727272727273	0.230769230769231	0.0296688159938411	0	0	0	0.230769230769231	0.00286526700285128	65137	0	0	12	6	11	5	13	7	2	2
307606	chr2	27806701	+	0.251748251748252	0	0.251748251748252	4.71010799612157	2.40339594975914e-05	0.272727272727273	0.230769230769231	0.0296688159938411	0	0	0	0.230769230769231	0.00286526700285128	65137	0	0	12	6	11	6	13	6	2	2
2077938	chr14	94812582	+	0.251748251748252	0	0.251748251748252	4.71010799612157	2.40339594975914e-05	0.272727272727273	0.230769230769231	0.0296688159938411	0	0	0	0.230769230769231	0.00286526700285128	65137	0	0	12	9	11	5	13	13	2	2
1138769	chr7	64541271	+	0.414295874822191	0	0.414295874822191	5.4069987471137	0.000152239184699714	0.486486486486487	0.342105263157895	0.102092942091657	0	0	0	0.342105263157895	0.00669944347935274	65244	0	0	37.5	25	37	22	38	28	2	2
1604256	chr10	126138798	+	0.320208728652751	0	0.320208728652751	5.04530635147287	0.000152540981846526	0.382352941176471	0.258064516129032	0.0878851881740396	0	0	0	0.258064516129032	0.00670111830728179	65357	0	0	32.5	23	31	20	34	26	2	2
1528650	chr10	44064566	+	0.010764448537877	0.506268656716418	-0.495504208178541	-4.63593455073153	0.000152989841127497	0.0116279069767442	0.0099009900990099	0.00122111463479141	0.52	0.492537313432836	0.0194190519012425	-0.480909406456092	0.00671765037249022	65388	0	0	93.5	58.5	86	50	101	67	2	2
2557062	chr19	3191089	+	0	0.515046296296296	-0.515046296296296	-5.71437273384194	0.000153503324081054	0	0	0	0.592592592592593	0.4375	0.109667023934025	-0.4375	0.00673844505571191	65405	0	0	29.5	21.5	23	16	36	27	2	2
240394	chr1	220921608	+	0	0.529377880184332	-0.529377880184332	-5.75322445294082	0.00015354378497128	0	0	0	0.607142857142857	0.451612903225806	0.109976285092378	-0.451612903225806	0.00674001509539638	65407	0	0	43	29.5	33	28	53	31	2	2
1533356	chr10	49765381	+	0.251367989056088	0	0.251367989056088	4.70801055331993	1.62387342027913e-05	0.267441860465116	0.235294117647059	0.0227318869464896	0	0	0	0.235294117647059	0.00285326718084278	65477	0	0	77	44	68	42	86	46	2	2
272919	chr2	468116	+	0.522222222222222	0	0.522222222222222	5.73395684429387	0.000154015669128469	0.6	0.444444444444444	0.109994388184574	0	0	0	0.444444444444444	0.00675267630915204	65485	0	0	7	7	5	5	9	9	2	2
1604118	chr10	126136470	+	0.426470588235294	0	0.426470588235294	5.44781253537046	0.000154196057739174	0.5	0.352941176470588	0.103986291350963	0	0	0	0.352941176470588	0.00675688329253906	65491	0	0	17.5	12.5	17	9	18	16	2	2
240390	chr1	220921532	+	0	0.251282051282051	-0.251282051282051	-4.70753611730357	1.8929642033201e-05	0	0	0	0.269230769230769	0.233333333333333	0.0253833203502863	-0.233333333333333	0.00285326718084278	65533	0	0	47	28	34	26	60	30	2	2
2130761	chr15	45315408	+	0.294117647058824	0	0.294117647058824	4.92655762906459	0.000154541903992282	0.352941176470588	0.235294117647059	0.0831890330807703	0	0	0	0.235294117647059	0.00676170580773475	65621	0	0	17	6	17	5	17	7	2	2
770120	chr5	524017	+	0.250980392156863	0	0.250980392156863	4.7058695139404	1.57591988125036e-05	0.266666666666667	0.235294117647059	0.0221837421548721	0	0	0	0.235294117647059	0.00285326718084278	65790	0	0	16	9.5	15	9	17	10	2	2
1138784	chr7	64541470	+	0.469899665551839	0.0220445736434109	0.447855091908429	3.9045808277415	0.000157783378680072	0.478260869565217	0.461538461538462	0.0118245281134874	0.0232558139534884	0.0208333333333333	0.00171295247380462	0.438282647584973	0.00686357577730884	66003	0	0	55.5	45.5	46	43	65	48	2	2
1450971	chr9	132481490	+	0.477777777777778	0	0.477777777777778	5.60815212809305	0.00016016749342155	0.555555555555556	0.4	0.109994388184574	0	0	0	0.4	0.00692541934561332	66402	0	0	16.5	6	15	5	18	7	2	2
2087295	chr14	101493595	+	0.383522727272727	0	0.383522727272727	5.29837505355993	0.000160577921072038	0.454545454545455	0.3125	0.100441304145816	0	0	0	0.3125	0.00693313525467326	66489	0	0	13.5	8	11	7	16	9	2	2
94864	chr1	37500865	+	0.3125	0	0.3125	5.01122725542325	0.000160866361806772	0.375	0.25	0.0883883476483184	0	0	0	0.25	0.00694069032044918	66541	0	0	10	7.5	8	7	12	8	2	2
431272	chr2	199179295	+	0.3125	0	0.3125	5.01122725542325	0.000160866361806772	0.375	0.25	0.0883883476483184	0	0	0	0.25	0.00694069032044918	66541	0	0	12	6.5	8	5	16	8	2	2
1061198	chr7	187354	+	0.3125	0	0.3125	5.01122725542325	0.000160866361806772	0.375	0.25	0.0883883476483184	0	0	0	0.25	0.00694069032044918	66541	0	0	14	7	12	6	16	8	2	2
1924746	chr12	128751505	+	0.3125	0	0.3125	5.01122725542325	0.000160866361806772	0.375	0.25	0.0883883476483184	0	0	0	0.25	0.00694069032044918	66541	0	0	10	7.5	8	6	12	9	2	2
642977	chr4	568566	+	0	0.3125	-0.3125	-5.01122725542325	0.000160866361806777	0	0	0	0.375	0.25	0.0883883476483184	-0.25	0.00694069032044918	66545	0	0	18	14	17	12	19	16	2	2
240435	chr1	220921994	+	0	0.25	-0.25	-4.70043971814109	6.37377443189383e-06	0	0	0	0.25	0.25	0	-0.25	0.00285326718084278	66609	0	0	17	10	12	8	22	12	2	2
408479	chr2	163200890	+	0	0.25	-0.25	-4.70043971814109	6.37377443189383e-06	0	0	0	0.25	0.25	0	-0.25	0.00285326718084278	66609	0	0	44	26	42	16	46	36	2	2
484905	chr2	241889170	+	0.25	0	0.25	4.70043971814109	6.37377443189383e-06	0.25	0.25	0	0	0	0	0.25	0.00285326718084278	66609	0	0	10	7.5	8	6	12	9	2	2
587753	chr3	130236147	+	0	0.25	-0.25	-4.70043971814109	0.000141967508470336	0	0	0	0.3	0.2	0.0707106781186547	-0.2	0.00642611960334017	66609	0	0	23	15	20	10	26	20	2	2
609198	chr3	158449852	+	0	0.25	-0.25	-4.70043971814109	6.37377443189383e-06	0	0	0	0.25	0.25	0	-0.25	0.00285326718084278	66609	0	0	24	12	23	8	25	16	2	2
643024	chr4	570943	+	0.25	0	0.25	4.70043971814109	0.000141967508470332	0.3	0.2	0.0707106781186547	0	0	0	0.2	0.00642611960334017	66609	0	0	15	9	10	7	20	11	2	2
1350523	chr8	142403682	+	0.25	0	0.25	4.70043971814109	6.37377443189383e-06	0.25	0.25	0	0	0	0	0.25	0.00285326718084278	66609	0	0	16	7.5	16	7	16	8	2	2
1360075	chr8	144660743	+	0.25	0	0.25	4.70043971814109	6.37377443189383e-06	0.25	0.25	0	0	0	0	0.25	0.00285326718084278	66609	0	0	12	8.5	12	8	12	9	2	2
1600598	chr10	124220618	+	0.25	0	0.25	4.70043971814109	0.000141967508470332	0.3	0.2	0.0707106781186547	0	0	0	0.2	0.00642611960334017	66609	0	0	20	14	20	10	20	18	2	2
1601836	chr10	124893578	+	0.25	0	0.25	4.70043971814109	6.37377443189383e-06	0.25	0.25	0	0	0	0	0.25	0.00285326718084278	66609	0	0	10	11.5	8	10	12	13	2	2
1676026	chr11	20620002	+	0.25	0	0.25	4.70043971814109	6.37377443189383e-06	0.25	0.25	0	0	0	0	0.25	0.00285326718084278	66609	0	0	8	5	8	5	8	5	2	2
2182004	chr15	96867615	+	0.25	0	0.25	4.70043971814109	6.37377443189383e-06	0.25	0.25	0	0	0	0	0.25	0.00285326718084278	66609	0	0	12	8	8	8	16	8	2	2
2197701	chr16	857755	+	0.25	0	0.25	4.70043971814109	6.37377443189383e-06	0.25	0.25	0	0	0	0	0.25	0.00285326718084278	66609	0	0	20	9.5	20	7	20	12	2	2
2234640	chr16	15901744	+	0	0.25	-0.25	-4.70043971814109	0.000141967508470336	0	0	0	0.3	0.2	0.0707106781186547	-0.2	0.00642611960334017	66609	0	0	13	7.5	7	5	19	10	2	2
2255872	chr16	31549096	+	0	0.25	-0.25	-4.70043971814109	0.000141967508470336	0	0	0	0.3	0.2	0.0707106781186547	-0.2	0.00642611960334017	66609	0	0	17.5	12.5	16	10	19	15	2	2
2299943	chr16	85558183	+	0.25	0	0.25	4.70043971814109	2.77794874224286e-05	0.272727272727273	0.227272727272727	0.0321412173266612	0	0	0	0.227272727272727	0.0029248787899504	66609	0	0	16.5	9.5	11	8	22	11	2	2
2618392	chr19	34918900	+	0	0.25	-0.25	-4.70043971814109	6.37377443189383e-06	0	0	0	0.25	0.25	0	-0.25	0.00285326718084278	66609	0	0	13	8	8	8	18	8	2	2
2635317	chr19	41106398	+	0.25	0	0.25	4.70043971814109	6.37377443189383e-06	0.25	0.25	0	0	0	0	0.25	0.00285326718084278	66609	0	0	14	6.5	12	6	16	7	2	2
2811717	chr22	20783842	+	0.25	0	0.25	4.70043971814109	6.37377443189383e-06	0.25	0.25	0	0	0	0	0.25	0.00285326718084278	66609	0	0	16	9	12	8	20	10	2	2
2493128	chr18	2906604	+	0.425	0	0.425	5.44294349584873	0.000162127677105502	0.5	0.35	0.106066017177982	0	0	0	0.35	0.00697927368309822	66696	0	0	16	15.5	12	13	20	18	2	2
1604221	chr10	126138533	+	0.344771241830065	0	0.344771241830065	5.1488171627262	0.000162291112765371	0.411764705882353	0.277777777777778	0.0947430654530995	0	0	0	0.277777777777778	0.00698557609993611	66703	0	0	26	13	18	11	34	15	2	2
1504920	chr10	11362316	+	0	0.276041666666667	-0.276041666666667	-4.83815340942594	0.000162509093891049	0	0	0	0.333333333333333	0.21875	0.0810226520109585	-0.21875	0.00699370058822463	66715	0	0	45	37	37	32	53	42	2	2
906397	chr5	176916516	+	0.253846153846154	0	0.253846153846154	4.72162504803172	0.000164074965865395	0.307692307692308	0.2	0.076149961050859	0	0	0	0.2	0.00704493265456019	66864	0	0	14	11	13	10	15	12	2	2
548564	chr3	56835612	+	0	0.253846153846154	-0.253846153846154	-4.72162504803172	0.000164074965865396	0	0	0	0.307692307692308	0.2	0.0761499610508589	-0.2	0.00704493265456019	66865	0	0	8	11.5	5	10	11	13	2	2
1511705	chr10	18629835	+	0	0.253846153846154	-0.253846153846154	-4.72162504803172	0.000164074965865397	0	0	0	0.307692307692308	0.2	0.076149961050859	-0.2	0.00704493265456019	66866	0	0	7.5	9	5	5	10	13	2	2
587505	chr3	129693370	+	0.253846153846154	0	0.253846153846154	4.72162504803172	0.000164074965865402	0.307692307692308	0.2	0.076149961050859	0	0	0	0.2	0.00704493265456019	66867	0	0	11.5	7	10	5	13	9	2	2
625763	chr3	185277583	+	0.253846153846154	0	0.253846153846154	4.72162504803172	0.000164074965865402	0.307692307692308	0.2	0.076149961050859	0	0	0	0.2	0.00704493265456019	66867	0	0	9	5	5	5	13	5	2	2
1850494	chr12	50306494	+	0.280465949820789	0	0.280465949820789	4.86029714697195	0.00016417263858958	0.338709677419355	0.222222222222222	0.0823690694930566	0	0	0	0.222222222222222	0.00704870480670086	66872	0	0	53.5	25	45	24	62	26	2	2
1196147	chr7	138229989	+	0.49223602484472	0	0.49223602484472	5.65029361015708	0.000164317105673251	0.571428571428571	0.41304347826087	0.111995173417745	0	0	0	0.41304347826087	0.00705406357074821	66880	0	0	37	26.5	28	21	46	32	2	2
2192039	chr16	420098	+	0.407407407407407	0	0.407407407407407	5.38338429800875	0.000164810603963725	0.481481481481481	0.333333333333333	0.104756560175785	0	0	0	0.333333333333333	0.00706626848888776	66965	0	0	22.5	13	18	8	27	18	2	2
2629868	chr19	39283023	+	0.697115384615385	0	0.697115384615385	6.1438737430622	0.000165183981976693	0.769230769230769	0.625	0.101986554978829	0	0	0	0.625	0.00707428247910153	67026	0	0	10.5	7.5	8	5	13	10	2	2
2245385	chr16	29172694	+	0	0.437698412698413	-0.437698412698413	-5.48445529810495	0.000165501136719997	0	0	0	0.514285714285714	0.361111111111111	0.10831080061032	-0.361111111111111	0.00708434383920575	67074	0	0	59	35.5	59	35	59	36	2	2
1396267	chr9	38621430	+	0	0.25	-0.25	-4.70043971814109	6.69177545895534e-05	0	0	0	0.285714285714286	0.214285714285714	0.0505076272276106	-0.214285714285714	0.00418795607378506	67099	0	0	12.5	10.5	10	7	15	14	2	2
2066206	chr14	76842528	+	0	0.25	-0.25	-4.70043971814109	0.000141967508470336	0	0	0	0.3	0.2	0.0707106781186547	-0.2	0.00642611960334017	67099	0	0	27	10	23	10	31	10	2	2
802049	chr5	37836836	+	0.264166666666667	0	0.264166666666667	4.77698127301409	0.000165796531884717	0.32	0.208333333333333	0.0789602572324978	0	0	0	0.208333333333333	0.00709339268924969	67108	0	0	24.5	16.5	24	13	25	20	2	2
21420	chr1	2979827	+	0.296218487394958	0	0.296218487394958	4.93648948049411	0.000165803940498663	0.357142857142857	0.235294117647059	0.0861600699765121	0	0	0	0.235294117647059	0.00709360395303055	67109	0	0	15.5	8	14	6	17	10	2	2
1839183	chr12	34510754	+	0	0.25	-0.25	-4.70043971814109	0.000141967508470336	0	0	0	0.3	0.2	0.0707106781186547	-0.2	0.00642611960334017	67125	0	0	8.5	7.5	5	5	12	10	2	2
2308887	chr16	87653501	+	0.27536231884058	0	0.27536231884058	4.83472293912338	0.000167845312344975	0.333333333333333	0.217391304347826	0.0819833949201794	0	0	0	0.217391304347826	0.00716480568541159	67223	0	0	17.5	7.5	12	7	23	8	2	2
2384830	chr17	29886951	+	0.27536231884058	0	0.27536231884058	4.83472293912338	0.000167845312344975	0.333333333333333	0.217391304347826	0.0819833949201794	0	0	0	0.217391304347826	0.00716480568541159	67223	0	0	16	10.5	9	9	23	12	2	2
1801000	chr11	132271533	+	0	0.408045977011494	-0.408045977011494	-5.38558971460689	0.00016788885327343	0	0	0	0.482758620689655	0.333333333333333	0.105659633970404	-0.333333333333333	0.00716480568541159	67226	0	0	33	25	27	21	39	29	2	2
1604240	chr10	126138703	+	0.333333333333333	0	0.333333333333333	5.10153802646206	0.000168904593342792	0.4	0.266666666666667	0.0942809041582063	0	0	0	0.266666666666667	0.00717266832613553	67534	0	0	15	7.5	15	7	15	8	2	2
899038	chr5	173852471	+	0	0.333333333333333	-0.333333333333333	-5.10153802646206	0.000168904593342795	0	0	0	0.4	0.266666666666667	0.0942809041582063	-0.266666666666667	0.00717266832613553	67535	0	0	11.5	10	10	5	13	15	2	2
2374943	chr17	21206173	+	0.24922600619195	0	0.24922600619195	4.6961385550933	1.37490410836523e-05	0.263157894736842	0.235294117647059	0.0197026657296561	0	0	0	0.235294117647059	0.00285326718084278	67814	0	0	18	8	17	8	19	8	2	2
2598948	chr19	17133042	+	0.24922600619195	0	0.24922600619195	4.6961385550933	1.37490410836512e-05	0.263157894736842	0.235294117647059	0.0197026657296561	0	0	0	0.235294117647059	0.00285326718084278	67814	0	0	18	7	17	5	19	9	2	2
1041192	chr6	163746175	+	0.248917748917749	0	0.248917748917749	4.69442196085129	7.18835643130608e-05	0.285714285714286	0.212121212121212	0.052038161386023	0	0	0	0.212121212121212	0.00437159993381566	68091	0	0	37.5	15.5	33	12	42	19	2	2
1466448	chr9	137979280	+	0.300865800865801	0	0.300865800865801	4.95822000576009	0.000173232871781499	0.363636363636364	0.238095238095238	0.0887709811879216	0	0	0	0.238095238095238	0.007285710622751	68267	0	0	16	13.5	11	12	21	15	2	2
2091652	chr14	103021970	+	0.454166666666667	0	0.454166666666667	5.53657101661888	0.000173284760834854	0.533333333333333	0.375	0.11195857368787	0	0	0	0.375	0.00728656412218933	68277	0	0	11.5	5.5	8	5	15	6	2	2
2209061	chr16	1858804	+	0	0.454166666666667	-0.454166666666667	-5.53657101661888	0.000173284760834857	0	0	0	0.533333333333333	0.375	0.11195857368787	-0.375	0.00728656412218933	68278	0	0	24.5	15.5	23	15	26	16	2	2
2819061	chr22	24240339	+	0.372222222222222	0	0.372222222222222	5.25633975325979	0.000173779206249117	0.444444444444444	0.3	0.10213764617139	0	0	0	0.3	0.0073001403490721	68346	0	0	23.5	11.5	20	11	27	12	2	2
1805879	chr12	312726	+	0	0.372222222222222	-0.372222222222222	-5.25633975325979	0.000173779206249118	0	0	0	0.444444444444444	0.3	0.10213764617139	-0.3	0.0073001403490721	68347	0	0	15.5	9.5	11	9	20	10	2	2
316643	chr2	40472545	+	0	0.365808823529412	-0.365808823529412	-5.23192703474987	0.000174886908479953	0	0	0	0.4375	0.294117647058824	0.101386634067189	-0.294117647058824	0.00733358234447775	68469	0	0	25	16.5	23	16	27	17	2	2
784660	chr5	3122227	+	0	0.381118881118881	-0.381118881118881	-5.28953527820719	0.000175143306087746	0	0	0	0.454545454545455	0.307692307692308	0.103840855978444	-0.307692307692308	0.00734401215690661	68472	0	0	26.5	12	26	11	27	13	2	2
1887197	chr12	103350742	+	0	0.24812030075188	-0.24812030075188	-4.68997170645607	7.57233714803887e-05	0	0	0	0.285714285714286	0.210526315789474	0.0531659233974848	-0.210526315789474	0.00445488276455327	68834	0	0	22	13	19	7	25	19	2	2
2592749	chr19	14182992	+	0.24812030075188	0	0.24812030075188	4.68997170645607	7.57233714803864e-05	0.285714285714286	0.210526315789474	0.0531659233974848	0	0	0	0.210526315789474	0.00445488276455327	68834	0	0	13	12	7	12	19	12	2	2
2735688	chr20	45279935	+	0.24812030075188	0	0.24812030075188	4.68997170645607	7.57233714803903e-05	0.285714285714286	0.210526315789474	0.0531659233974848	0	0	0	0.210526315789474	0.00445488276455327	68834	0	0	23.5	22	19	16	28	28	2	2
1229168	chr7	157502288	+	0.248081841432225	0	0.248081841432225	4.68975673226162	1.25777003880891e-05	0.260869565217391	0.235294117647059	0.0180845724088631	0	0	0	0.235294117647059	0.00285326718084278	68877	0	0	20	8.5	17	7	23	10	2	2
216780	chr1	196577387	+	0.247979797979798	0	0.247979797979798	4.68918618962311	4.6675630415385e-05	0.277777777777778	0.218181818181818	0.0421407071616225	0	0	0	0.218181818181818	0.00350852976108818	68988	0	0	45.5	38.5	36	16	55	61	2	2
612957	chr3	169387280	+	0.387019230769231	0	0.387019230769231	5.31113698503508	0.000177839557514201	0.461538461538462	0.3125	0.105386106811457	0	0	0	0.3125	0.00739851985262608	68995	0	0	14.5	8.5	13	7	16	10	2	2
243936	chr1	224691232	+	0.25625	0	0.25625	4.73470962022584	0.000178712592199022	0.3125	0.2	0.0795495128834866	0	0	0	0.2	0.00742277992130886	69122	0	0	13	10	10	8	16	12	2	2
1850591	chr12	50349360	+	0.25625	0	0.25625	4.73470962022584	0.000178712592199022	0.3125	0.2	0.0795495128834866	0	0	0	0.2	0.00742277992130886	69122	0	0	15.5	6	15	5	16	7	2	2
1485940	chr9	140917670	+	0.25625	0	0.25625	4.73470962022584	0.000178712592199028	0.3125	0.2	0.0795495128834866	0	0	0	0.2	0.00742277992130886	69124	0	0	10.5	6.5	5	5	16	8	2	2
1535386	chr10	51489312	+	0.25625	0	0.25625	4.73470962022584	0.000178712592199028	0.3125	0.2	0.0795495128834866	0	0	0	0.2	0.00742277992130886	69124	0	0	13	11	10	8	16	14	2	2
1552576	chr10	77159113	+	0.25625	0	0.25625	4.73470962022584	0.000178712592199028	0.3125	0.2	0.0795495128834866	0	0	0	0.2	0.00742277992130886	69124	0	0	10.5	9.5	5	8	16	11	2	2
1201037	chr7	142251658	+	0.357142857142857	0	0.357142857142857	5.19826962713627	0.000179355240107016	0.428571428571429	0.285714285714286	0.101015254455221	0	0	0	0.285714285714286	0.00744557359120193	69156	0	0	21	7	14	5	28	9	2	2
561090	chr3	86667362	+	0.273809523809524	0	0.273809523809524	4.8268510976834	0.000180561146978357	0.333333333333333	0.214285714285714	0.0841793787126842	0	0	0	0.214285714285714	0.00748310467859913	69272	0	0	14.5	5.5	14	5	15	6	2	2
1095043	chr7	6449696	+	0.273809523809524	0	0.273809523809524	4.8268510976834	0.000180561146978357	0.333333333333333	0.214285714285714	0.0841793787126842	0	0	0	0.214285714285714	0.00748310467859913	69272	0	0	13	5	12	5	14	5	2	2
409284	chr2	166809581	+	0	0.273809523809524	-0.273809523809524	-4.8268510976834	0.00018056114697836	0	0	0	0.333333333333333	0.214285714285714	0.0841793787126842	-0.214285714285714	0.00748310467859913	69274	0	0	12.5	11.5	12	9	13	14	2	2
421176	chr2	177042789	+	0	0.273809523809524	-0.273809523809524	-4.8268510976834	0.00018056114697836	0	0	0	0.333333333333333	0.214285714285714	0.0841793787126842	-0.214285714285714	0.00748310467859913	69274	0	0	23	14.5	15	14	31	15	2	2
1619054	chr10	134095819	+	0	0.273809523809524	-0.273809523809524	-4.8268510976834	0.00018056114697836	0	0	0	0.333333333333333	0.214285714285714	0.0841793787126842	-0.214285714285714	0.00748310467859913	69274	0	0	25	11.5	25	9	25	14	2	2
2329041	chr17	30328	+	0.273809523809524	0	0.273809523809524	4.8268510976834	0.000180561146978364	0.333333333333333	0.214285714285714	0.0841793787126842	0	0	0	0.214285714285714	0.00748310467859913	69277	0	0	13	9.5	12	7	14	12	2	2
2366071	chr17	16782303	+	0.273809523809524	0	0.273809523809524	4.8268510976834	0.000180561146978364	0.333333333333333	0.214285714285714	0.0841793787126842	0	0	0	0.214285714285714	0.00748310467859913	69277	0	0	14.5	6.5	14	6	15	7	2	2
503836	chr3	13610006	+	0	0.488839285714286	-0.488839285714286	-5.64050318289642	0.000182202341010397	0	0	0	0.571428571428571	0.40625	0.116798887963849	-0.40625	0.00753752153862486	69403	0	0	39.5	26.5	37	21	42	32	2	2
280839	chr2	3451506	+	0	0.394385026737968	-0.394385026737968	-5.3376576740996	0.000183173152072724	0	0	0	0.470588235294118	0.318181818181818	0.107767611036452	-0.318181818181818	0.00755976598214785	69471	0	0	27	19.5	21	17	33	22	2	2
2760021	chr20	62084549	+	0.247474747474747	0	0.247474747474747	4.68635903794259	3.40631295838734e-05	0.272727272727273	0.222222222222222	0.0357124636962903	0	0	0	0.222222222222222	0.0031059347447328	69480	0	0	10	7.5	9	5	11	10	2	2
1526421	chr10	42971011	+	0	0.293956043956044	-0.293956043956044	-4.9257908009518	0.000183207743764347	0	0	0	0.357142857142857	0.230769230769231	0.0893596481719263	-0.230769230769231	0.00755976598214785	69558	0	0	20.5	20	19	14	22	26	2	2
2863695	chr22	50099541	+	0.583333333333333	0	0.583333333333333	5.89077093024524	0.000183340185742533	0.666666666666667	0.5	0.117851130197758	0	0	0	0.5	0.00755986654446309	69629	0	0	12	6.5	12	5	12	8	2	2
1805883	chr12	312751	+	0	0.583333333333333	-0.583333333333333	-5.89077093024524	0.000183340185742535	0	0	0	0.666666666666667	0.5	0.117851130197758	-0.5	0.00755986654446309	69630	0	0	12.5	6	8	6	17	6	2	2
1687730	chr11	43965915	+	0.374137931034483	0	0.374137931034483	5.26355252221246	0.000183648331004386	0.448275862068966	0.3	0.104846867555247	0	0	0	0.3	0.00756290584484321	69719	0	0	24.5	15	20	13	29	17	2	2
2493118	chr18	2906540	+	0.257142857142857	0	0.257142857142857	4.73953953783003	0.000184308876283271	0.314285714285714	0.2	0.0808122035641769	0	0	0	0.2	0.00758369033166882	69778	0	0	35	26	35	22	35	30	2	2
465346	chr2	234590974	+	0	0.247142857142857	-0.247142857142857	-4.68449817427207	5.72823489695938e-05	0	0	0	0.28	0.214285714285714	0.0464670170494017	-0.214285714285714	0.00388338822478455	69787	0	0	25.5	19.5	24	14	27	25	2	2
764616	chr4	187985322	+	0.247058823529412	0	0.247058823529412	4.68402662825026	0.000126163433541333	0.294117647058824	0.2	0.0665512264646162	0	0	0	0.2	0.00596914539159463	69863	0	0	21	14.5	17	11	25	18	2	2
880262	chr5	149681840	+	0.247058823529412	0	0.247058823529412	4.68402662825026	0.000126163433541325	0.294117647058824	0.2	0.0665512264646162	0	0	0	0.2	0.00596914539159463	69863	0	0	21	11	17	11	25	11	2	2
1648888	chr11	2161038	+	0.247058823529412	0	0.247058823529412	4.68402662825026	0.000126163433541333	0.294117647058824	0.2	0.0665512264646162	0	0	0	0.2	0.00596914539159463	69863	0	0	13.5	12.5	10	8	17	17	2	2
2270213	chr16	57662610	+	0	0.247058823529412	-0.247058823529412	-4.68402662825026	0.00012616343354133	0	0	0	0.294117647058824	0.2	0.0665512264646162	-0.2	0.00596914539159463	69863	0	0	13	13.5	7	10	19	17	2	2
1225769	chr7	157200710	+	0.421052631578947	0	0.421052631578947	5.42979212819742	0.000184873271567695	0.5	0.342105263157895	0.111648439134718	0	0	0	0.342105263157895	0.00758764446566752	69955	0	0	36	24.5	34	20	38	29	2	2
240396	chr1	220921614	+	0	0.469410456062291	-0.469410456062291	-5.58318946975824	0.000185385691785656	0	0	0	0.551724137931034	0.387096774193548	0.116409125267641	-0.387096774193548	0.00760510975105091	69988	0	0	45.5	30	35	29	56	31	2	2
240400	chr1	220921643	+	0	0.456730769230769	-0.456730769230769	-5.54451867501004	0.000186073236958548	0	0	0	0.538461538461538	0.375	0.115584762309339	-0.375	0.00762721222130082	70044	0	0	52	29	41	26	63	32	2	2
1060022	chr6	170755857	+	0	0.317307692307692	-0.317307692307692	-5.03257560354487	0.000186986530487069	0	0	0	0.384615384615385	0.25	0.0951874513135738	-0.25	0.00763363783415412	70118	0	0	25	21	18	16	32	26	2	2
2666311	chr19	51472815	+	0.257894736842105	0	0.257894736842105	4.74359433263211	0.000189088224776434	0.315789473684211	0.2	0.0818755220321265	0	0	0	0.2	0.0076982625961031	70520	0	0	17	9	15	9	19	9	2	2
9485	chr1	1565982	+	0.257894736842105	0	0.257894736842105	4.74359433263211	0.000189088224776441	0.315789473684211	0.2	0.0818755220321265	0	0	0	0.2	0.0076982625961031	70521	0	0	17	8.5	15	8	19	9	2	2
2717061	chr20	31595509	+	0.257894736842105	0	0.257894736842105	4.74359433263211	0.000189088224776441	0.315789473684211	0.2	0.0818755220321265	0	0	0	0.2	0.0076982625961031	70521	0	0	19.5	9	19	7	20	11	2	2
1519705	chr10	29353605	+	0.246031746031746	0	0.246031746031746	4.67825079965573	5.37696628766517e-05	0.277777777777778	0.214285714285714	0.0448956686467649	0	0	0	0.214285714285714	0.00376415909281702	70794	0	0	16	11.5	14	10	18	13	2	2
1138792	chr7	64541602	+	0.379120879120879	0.0200722601364914	0.359048618984388	3.69371318778369	0.000191790225395504	0.384615384615385	0.373626373626374	0.00777040418886321	0.0212765957446809	0.0188679245283019	0.00170318775075042	0.352349777881693	0.00777310695557367	70841	0	0	78	50	65	47	91	53	2	2
1805876	chr12	312706	+	0	0.34469696969697	-0.34469696969697	-5.14851509975356	0.000192434327176412	0	0	0	0.416666666666667	0.272727272727273	0.101780521534427	-0.272727272727273	0.00779614884257185	70850	0	0	20	11.5	14	11	26	12	2	2
474739	chr2	239149948	+	0.34469696969697	0	0.34469696969697	5.14851509975356	0.000192434327176415	0.416666666666667	0.272727272727273	0.101780521534427	0	0	0	0.272727272727273	0.00779614884257185	70851	0	0	23	12.5	22	10	24	15	2	2
1071960	chr7	1330142	+	0.245989304812834	0	0.245989304812834	4.67801163083213	2.07189057366578e-05	0.264705882352941	0.227272727272727	0.0264692377984269	0	0	0	0.227272727272727	0.00285326718084278	70854	0	0	28	16	22	15	34	17	2	2
1604214	chr10	126138480	+	0.419811320754717	0	0.419811320754717	5.42563157714491	0.000192481271472754	0.5	0.339622641509434	0.113403917737465	0	0	0	0.339622641509434	0.00779614884257185	70878	0	0	41.5	23.5	30	23	53	24	2	2
1848780	chr12	49689217	+	0.337878787878788	0	0.337878787878788	5.12051280731723	0.000193464078077977	0.409090909090909	0.266666666666667	0.100709147623539	0	0	0	0.266666666666667	0.00782746668675256	70963	0	0	26	14.5	22	14	30	15	2	2
1629736	chr10	135050877	+	0.245819397993311	0	0.245819397993311	4.67705375835517	1.53189632966056e-05	0.260869565217391	0.230769230769231	0.0212841506042773	0	0	0	0.230769230769231	0.00285326718084278	71031	0	0	18	5	13	5	23	5	2	2
2566117	chr19	5222973	+	0.514285714285714	0	0.514285714285714	5.71228133078561	0.000194817389357829	0.6	0.428571428571429	0.121218305346265	0	0	0	0.428571428571429	0.00786991095347022	71074	0	0	15.5	8	10	6	21	10	2	2
916136	chr5	180048470	+	0.245689655172414	0	0.245689655172414	4.67632188732706	7.07957113565451e-06	0.25	0.241379310344828	0.00609574811367715	0	0	0	0.241379310344828	0.00285326718084278	71158	0	0	22.5	13.5	16	10	29	17	2	2
1112345	chr7	28450001	+	0.259090909090909	0	0.259090909090909	4.75002174699165	0.000196817001280154	0.318181818181818	0.2	0.0835671650493192	0	0	0	0.2	0.00791150557059738	71426	0	0	13.5	8	5	6	22	10	2	2
559402	chr3	73468675	+	0.247412008281574	0	0.247412008281574	4.68600745180332	0.000196873773884228	0.304347826086957	0.19047619047619	0.0805194057251762	0	0	0	0.19047619047619	0.00791367687866246	71427	0	0	22	9	21	6	23	12	2	2
1898613	chr12	113229534	+	0.245421245421245	0	0.245421245421245	4.67480662536695	8.99226997687237e-05	0.285714285714286	0.205128205128205	0.0569829640516632	0	0	0	0.205128205128205	0.00488448171143594	71427	0	0	33.5	14.5	28	8	39	21	2	2
2093144	chr14	103558188	+	0.271929824561403	0	0.271929824561403	4.81726419951035	0.000196961048164294	0.333333333333333	0.210526315789474	0.0868376748825584	0	0	0	0.210526315789474	0.00791674166980654	71431	0	0	17	13.5	15	12	19	15	2	2
6241	chr1	1267748	+	0.245263157894737	0	0.245263157894737	4.6739134236309	6.52373061096867e-05	0.28	0.210526315789474	0.049125313219276	0	0	0	0.210526315789474	0.00412313191004482	71561	0	0	22	8	19	5	25	11	2	2
2232666	chr16	13135565	+	0.245263157894737	0	0.245263157894737	4.6739134236309	6.52373061096867e-05	0.28	0.210526315789474	0.049125313219276	0	0	0	0.210526315789474	0.00412313191004482	71561	0	0	22	15.5	19	13	25	18	2	2
1113025	chr7	28998129	+	0.245238095238095	0	0.245238095238095	4.67377176767901	0.000182519998613165	0.3	0.19047619047619	0.0774450284156695	0	0	0	0.19047619047619	0.00754826998369774	71607	0	0	20.5	12	20	7	21	17	2	2
1775887	chr11	114191268	+	0	0.245238095238095	-0.245238095238095	-4.67377176767901	0.000182519998613161	0	0	0	0.3	0.19047619047619	0.0774450284156695	-0.19047619047619	0.00754826998369774	71607	0	0	30.5	15.5	24	10	37	21	2	2
1657504	chr11	6341437	+	0.3075	0	0.3075	4.98868468677217	0.000198432071046219	0.375	0.24	0.0954594154601839	0	0	0	0.24	0.0079474069190548	71621	0	0	20.5	13.5	16	13	25	14	2	2
583735	chr3	128211746	+	0.245215311004785	0	0.245215311004785	4.67364297747004	1.95305596733485e-05	0.263157894736842	0.227272727272727	0.0253746452578905	0	0	0	0.227272727272727	0.00285326718084278	71651	0	0	20.5	12.5	19	10	22	15	2	2
645456	chr4	824489	+	0.245161290322581	0	0.245161290322581	4.67333757408592	0.000116478940053543	0.290322580645161	0.2	0.0638677092684624	0	0	0	0.2	0.00569827700516157	71700	0	0	20.5	11	10	11	31	11	2	2
974448	chr6	46098050	+	0	0.319444444444444	-0.319444444444444	-5.04196329310369	0.000199269424957631	0	0	0	0.388888888888889	0.25	0.0982092751647983	-0.25	0.00796204161151457	71857	0	0	40	23	36	18	44	28	2	2
1751727	chr11	74178705	+	0.245	0	0.245	4.6724253419715	7.32431440615931e-06	0.25	0.24	0.00707106781186548	0	0	0	0.24	0.00285326718084278	71871	0	0	18.5	7.5	12	5	25	10	2	2
2105150	chr14	106146005	+	0.245	0	0.245	4.6724253419715	7.32431440615931e-06	0.25	0.24	0.00707106781186548	0	0	0	0.24	0.00285326718084278	71871	0	0	24.5	6.5	24	6	25	7	2	2
646884	chr4	940683	+	0.244922341696535	0	0.244922341696535	4.67198591329384	0.000157320288760407	0.296296296296296	0.193548387096774	0.0726537433477217	0	0	0	0.193548387096774	0.00684830797302243	71956	0	0	29	18	27	18	31	18	2	2
2036408	chr14	38091480	+	0.391544117647059	0	0.391544117647059	5.32748660022392	0.000201695843602588	0.470588235294118	0.3125	0.111785263202285	0	0	0	0.3125	0.00803127366261285	72105	0	0	16.5	11.5	16	8	17	15	2	2
2002338	chr13	112507597	+	0.368055555555556	0	0.368055555555556	5.24052635006168	0.000201720443098991	0.444444444444444	0.291666666666667	0.108030202681278	0	0	0	0.291666666666667	0.00803214178840603	72106	0	0	25.5	13	24	12	27	14	2	2
1138773	chr7	64541347	+	0.463382737576286	0	0.463382737576286	5.564935192453	0.000202085548307449	0.548387096774194	0.378378378378378	0.120214317638515	0	0	0	0.378378378378378	0.00804266419439391	72142	0	0	34	24	31	21	37	27	2	2
421186	chr2	177042861	+	0	0.47008547008547	-0.47008547008547	-5.58521936799521	0.00020261920462713	0	0	0	0.555555555555556	0.384615384615385	0.120872954048982	-0.384615384615385	0.00805809453668022	72194	0	0	21	15.5	15	13	27	18	2	2
1657502	chr11	6341427	+	0.26	0	0.26	4.75488750216347	0.000202793437529638	0.32	0.2	0.0848528137423857	0	0	0	0.2	0.00806368338219082	72206	0	0	20	13.5	15	13	25	14	2	2
2769577	chr21	28338240	+	0	0.244615384615385	-0.244615384615385	-4.67024768866613	3.30948914202453e-05	0	0	0	0.269230769230769	0.22	0.0348114107661069	-0.22	0.0030824542789661	72225	0	0	42	38	35	26	49	50	2	2
2111807	chr15	26234609	+	0.361607142857143	0	0.361607142857143	5.21570632767773	0.000203610697198163	0.4375	0.285714285714286	0.107328707858672	0	0	0	0.285714285714286	0.00809057768277459	72256	0	0	18.5	16.5	16	10	21	23	2	2
2302189	chr16	85882179	+	0.253472222222222	0	0.253472222222222	4.71957896196916	0.000204783039226559	0.3125	0.194444444444444	0.0834778838900785	0	0	0	0.194444444444444	0.00812176215123771	72393	0	0	26	12.5	16	11	36	14	2	2
2546312	chr19	1526496	+	0.244444444444444	0	0.244444444444444	4.66927878665463	2.76259223765212e-05	0.266666666666667	0.222222222222222	0.0314269680527355	0	0	0	0.222222222222222	0.00291314790300352	72429	0	0	12	5	9	5	15	5	2	2
1535388	chr10	51489318	+	0.244444444444444	0	0.244444444444444	4.66927878665463	2.76259223765232e-05	0.266666666666667	0.222222222222222	0.0314269680527355	0	0	0	0.222222222222222	0.00291314790300352	72437	0	0	12	11	9	8	15	14	2	2
1115146	chr7	30721761	+	0.249084249084249	0	0.249084249084249	4.69534940504539	0.000208276284950714	0.307692307692308	0.19047619047619	0.0828843113478737	0	0	0	0.19047619047619	0.00822587611437431	72695	0	0	17	6	13	6	21	6	2	2
1028066	chr6	150244105	+	0	0.249084249084249	-0.249084249084249	-4.69534940504539	0.000208276284950718	0	0	0	0.307692307692308	0.19047619047619	0.0828843113478737	-0.19047619047619	0.00822587611437431	72696	0	0	25.5	17	21	13	30	21	2	2
445425	chr2	219232354	+	0.244164619164619	0	0.244164619164619	4.66769130969782	8.74436532099064e-05	0.283783783783784	0.204545454545455	0.0560299599343149	0	0	0	0.204545454545455	0.00483648807629664	72699	0	0	81	30.5	74	28	88	33	2	2
2336336	chr17	1634520	+	0.244152046783626	0	0.244152046783626	4.66761994429539	6.13986337727522e-05	0.277777777777778	0.210526315789474	0.0475539648166392	0	0	0	0.210526315789474	0.00399862596878885	72711	0	0	18.5	7	18	6	19	8	2	2
2574099	chr19	7939707	+	0.244152046783626	0	0.244152046783626	4.66761994429539	6.13986337727555e-05	0.277777777777778	0.210526315789474	0.0475539648166392	0	0	0	0.210526315789474	0.00399862596878885	72711	0	0	18.5	10.5	18	6	19	15	2	2
421210	chr2	177043029	+	0	0.372058823529412	-0.372058823529412	-5.25572287419754	0.000208546141533519	0	0	0	0.45	0.294117647058824	0.110225468832021	-0.294117647058824	0.00822999714700721	72752	0	0	41	18.5	39	17	43	20	2	2
421173	chr2	177042762	+	0	0.475694444444444	-0.475694444444444	-5.6019770792554	0.000208608383242185	0	0	0	0.5625	0.388888888888889	0.122761593955998	-0.388888888888889	0.00823185842821005	72759	0	0	26	17	20	16	32	18	2	2
1183039	chr7	121946132	+	0.244047619047619	0	0.244047619047619	4.66702703804566	7.72714892448322e-06	0.25	0.238095238095238	0.00841793787126845	0	0	0	0.238095238095238	0.00285326718084278	72839	0	0	24.5	10.5	21	5	28	16	2	2
2197696	chr16	857723	+	0.24375	0	0.24375	4.66533591718518	0.000196929738318967	0.3	0.1875	0.0795495128834866	0	0	0	0.1875	0.00791559400223626	73142	0	0	13	8.5	10	8	16	9	2	2
1697896	chr11	56947919	+	0.243589743589744	0	0.243589743589744	4.66442449189686	1.28506748196021e-05	0.256410256410256	0.230769230769231	0.0181309431073473	0	0	0	0.230769230769231	0.00285326718084278	73298	0	0	26	14	13	11	39	17	2	2
2558818	chr19	3585741	+	0.243506493506494	0	0.243506493506494	4.66395079686798	4.62745170092522e-05	0.272727272727273	0.214285714285714	0.0413244222771359	0	0	0	0.214285714285714	0.00349843050834749	73377	0	0	12.5	6	11	6	14	6	2	2
282473	chr2	3699045	+	0.416666666666667	0	0.416666666666667	5.41503749927884	0.000212777611688246	0.5	0.333333333333333	0.117851130197758	0	0	0	0.333333333333333	0.0083113911574561	73500	0	0	6	7	6	7	6	7	2	2
240439	chr1	220922015	+	0	0.416666666666667	-0.416666666666667	-5.41503749927884	0.00021277761168825	0	0	0	0.5	0.333333333333333	0.117851130197758	-0.333333333333333	0.0083113911574561	73501	0	0	23	10	15	6	31	14	2	2
760233	chr4	185748285	+	0.416666666666667	0	0.416666666666667	5.41503749927884	0.000212777611688254	0.5	0.333333333333333	0.117851130197758	0	0	0	0.333333333333333	0.0083113911574561	73502	0	0	46.5	36	45	33	48	39	2	2
1356040	chr8	144139591	+	0.416666666666667	0	0.416666666666667	5.41503749927884	0.000212777611688254	0.5	0.333333333333333	0.117851130197758	0	0	0	0.333333333333333	0.0083113911574561	73502	0	0	15.5	12.5	15	10	16	15	2	2
770180	chr5	530872	+	0.243338008415147	0	0.243338008415147	4.66299163636104	1.90703346474271e-05	0.260869565217391	0.225806451612903	0.0247933653992478	0	0	0	0.225806451612903	0.00285326718084278	73529	0	0	27	12.5	23	10	31	15	2	2
1521845	chr10	31423130	+	0.295454545454545	0	0.295454545454545	4.93288580414146	0.000217889688200148	0.363636363636364	0.227272727272727	0.0964236519799838	0	0	0	0.227272727272727	0.00846944017826593	73849	0	0	22	11	22	9	22	13	2	2
2652607	chr19	47924659	+	0.295454545454545	0	0.295454545454545	4.93288580414146	0.000217889688200148	0.363636363636364	0.227272727272727	0.0964236519799838	0	0	0	0.227272727272727	0.00846944017826593	73849	0	0	16.5	9	11	9	22	9	2	2
108117	chr1	44569278	+	0	0.242857142857143	-0.242857142857143	-4.66025062802539	0.000105263017447755	0	0	0	0.285714285714286	0.2	0.0606091526731326	-0.2	0.00535867315528254	74071	0	0	8.5	6	8	5	9	7	2	2
128338	chr1	62784432	+	0	0.242857142857143	-0.242857142857143	-4.66025062802539	0.000105263017447755	0	0	0	0.285714285714286	0.2	0.0606091526731326	-0.2	0.00535867315528254	74071	0	0	15.5	6	13	5	18	7	2	2
387256	chr2	124782914	+	0.242857142857143	0	0.242857142857143	4.66025062802539	0.000105263017447757	0.285714285714286	0.2	0.0606091526731326	0	0	0	0.2	0.00535867315528254	74071	0	0	12	9.5	10	6	14	13	2	2
606085	chr3	154797972	+	0.242857142857143	0	0.242857142857143	4.66025062802539	0.000105263017447757	0.285714285714286	0.2	0.0606091526731326	0	0	0	0.2	0.00535867315528254	74071	0	0	6	8.5	5	7	7	10	2	2
911609	chr5	178770380	+	0.242857142857143	0	0.242857142857143	4.66025062802539	0.000105263017447757	0.285714285714286	0.2	0.0606091526731326	0	0	0	0.2	0.00535867315528254	74071	0	0	32.5	31.5	30	29	35	34	2	2
1119282	chr7	36318474	+	0.242857142857143	0	0.242857142857143	4.66025062802539	0.000105263017447753	0.285714285714286	0.2	0.0606091526731326	0	0	0	0.2	0.00535867315528254	74071	0	0	18	7	15	6	21	8	2	2
1518227	chr10	27548003	+	0	0.242857142857143	-0.242857142857143	-4.66025062802539	0.000105263017447755	0	0	0	0.285714285714286	0.2	0.0606091526731326	-0.2	0.00535867315528254	74071	0	0	9.5	6	8	5	11	7	2	2
1985001	chr13	93880299	+	0.242857142857143	0	0.242857142857143	4.66025062802539	0.000105263017447753	0.285714285714286	0.2	0.0606091526731326	0	0	0	0.2	0.00535867315528254	74071	0	0	14.5	8.5	14	8	15	9	2	2
2261115	chr16	49888787	+	0	0.242857142857143	-0.242857142857143	-4.66025062802539	0.000105263017447755	0	0	0	0.285714285714286	0.2	0.0606091526731326	-0.2	0.00535867315528254	74071	0	0	9.5	8.5	7	7	12	10	2	2
2327342	chr16	89904365	+	0	0.242857142857143	-0.242857142857143	-4.66025062802539	0.000105263017447755	0	0	0	0.285714285714286	0.2	0.0606091526731326	-0.2	0.00535867315528254	74071	0	0	9	6	8	5	10	7	2	2
2448318	chr17	72856838	+	0.242857142857143	0	0.242857142857143	4.66025062802539	0.000105263017447757	0.285714285714286	0.2	0.0606091526731326	0	0	0	0.2	0.00535867315528254	74071	0	0	8.5	8	7	8	10	8	2	2
2551638	chr19	2250468	+	0.242857142857143	0	0.242857142857143	4.66025062802539	0.000105263017447753	0.285714285714286	0.2	0.0606091526731326	0	0	0	0.2	0.00535867315528254	74071	0	0	16	8.5	7	7	25	10	2	2
263211	chr1	241587237	+	0	0.242857142857143	-0.242857142857143	-4.66025062802539	0.000105263017447755	0	0	0	0.285714285714286	0.2	0.0606091526731326	-0.2	0.00535867315528254	74088	0	0	10.5	6	9	5	12	7	2	2
1960606	chr13	31926728	+	0.242857142857143	0	0.242857142857143	4.66025062802539	0.000105263017447753	0.285714285714286	0.2	0.0606091526731326	0	0	0	0.2	0.00535867315528254	74088	0	0	8.5	10.5	7	10	10	11	2	2
2252109	chr16	30798599	+	0.242690058479532	0	0.242690058479532	4.65929700070384	2.43148094214483e-05	0.263157894736842	0.222222222222222	0.0289458916275195	0	0	0	0.222222222222222	0.00286526700285128	74266	0	0	14	5	9	5	19	5	2	2
490154	chr2	242755598	+	0.28968253968254	0	0.28968253968254	4.90536312586192	0.000219976306251261	0.357142857142857	0.222222222222222	0.0954032958743755	0	0	0	0.222222222222222	0.0085015556894223	74290	0	0	27.5	21.5	27	19	28	24	2	2
656548	chr4	2062668	+	0.242647058823529	0	0.242647058823529	4.65905147988812	8.46312558730779e-06	0.25	0.235294117647059	0.0103986291350963	0	0	0	0.235294117647059	0.00285326718084278	74313	0	0	14.5	6	12	6	17	6	2	2
2329043	chr17	31689	+	0.242647058823529	0	0.242647058823529	4.65905147988812	8.46312558730829e-06	0.25	0.235294117647059	0.0103986291350963	0	0	0	0.235294117647059	0.00285326718084278	74313	0	0	16.5	10	16	9	17	11	2	2
2755185	chr20	61454758	+	0.52827380952381	0	0.52827380952381	5.75026832557753	0.000222170187268571	0.619047619047619	0.4375	0.128373552536843	0	0	0	0.4375	0.00857582845457783	74376	0	0	18.5	13.5	16	11	21	16	2	2
1360133	chr8	144663660	+	0.559042553191489	0	0.559042553191489	5.83046463666851	0.000223244251896931	0.65	0.468085106382979	0.128633254875425	0	0	0	0.468085106382979	0.00859684096876036	74558	0	0	43.5	41	40	37	47	45	2	2
1801240	chr11	132813804	+	0.365079365079365	0	0.365079365079365	5.22912399047393	0.00022366537708441	0.444444444444444	0.285714285714286	0.112239171616912	0	0	0	0.285714285714286	0.0086106326728484	74579	0	0	11.5	8	9	7	14	9	2	2
2557585	chr19	3364303	+	0.247596153846154	0	0.247596153846154	4.68703914770129	0.0002238971349244	0.307692307692308	0.1875	0.0849887958156908	0	0	0	0.1875	0.00861897700573171	74584	0	0	14.5	9	13	5	16	13	2	2
1201617	chr7	142583010	+	0.242296918767507	0	0.242296918767507	4.65705068207363	0.000163953020494181	0.294117647058824	0.19047619047619	0.073285576761631	0	0	0	0.19047619047619	0.0070404336718185	74687	0	0	19	8.5	17	7	21	10	2	2
46064	chr1	10961215	+	0.30952380952381	0	0.30952380952381	4.99785153342142	0.000224829822577043	0.380952380952381	0.238095238095238	0.101015254455221	0	0	0	0.238095238095238	0.00864213522499296	74694	0	0	21	10	21	10	21	10	2	2
1884568	chr12	97715987	+	0	0.254048582995951	-0.254048582995951	-4.72273149416379	0.00022722953994435	0	0	0	0.315789473684211	0.192307692307692	0.0873148049643307	-0.192307692307692	0.00870496350397676	74936	0	0	42	22.5	38	19	46	26	2	2
1657499	chr11	6341412	+	0.312307692307692	0	0.312307692307692	5.01036671555826	0.000228072969517364	0.384615384615385	0.24	0.102258519125439	0	0	0	0.24	0.00871986716962807	75096	0	0	19	13.5	13	13	25	14	2	2
1932165	chr12	132151376	+	0	0.301431127012522	-0.301431127012522	-4.96084124143132	0.000229308101903762	0	0	0	0.372093023255814	0.230769230769231	0.0999310120102634	-0.230769230769231	0.00874705546339677	75268	0	0	34	41	33	39	35	43	2	2
2679854	chr19	56092163	+	0.241545893719807	0	0.241545893719807	4.65274973389092	2.2317822294417e-05	0.260869565217391	0.222222222222222	0.0273277983067265	0	0	0	0.222222222222222	0.00285345792207284	75481	0	0	20.5	8.5	18	8	23	9	2	2
1138771	chr7	64541285	+	0.385537790697674	0	0.385537790697674	5.30574363496478	0.000232789635136457	0.46875	0.302325581395349	0.117679834950377	0	0	0	0.302325581395349	0.00885362897735275	75491	0	0	37.5	20.5	32	20	43	21	2	2
1940387	chr12	133137870	+	0.325	0	0.325	5.06608919045777	0.000233150465986245	0.4	0.25	0.106066017177982	0	0	0	0.25	0.00886120624942554	75518	0	0	6.5	5	5	5	8	5	2	2
368748	chr2	102444955	+	0	0.325	-0.325	-5.06608919045777	0.000233150465986249	0	0	0	0.4	0.25	0.106066017177982	-0.25	0.00886120624942554	75519	0	0	49	22.5	44	20	54	25	2	2
384500	chr2	121105186	+	0.325	0	0.325	5.06608919045777	0.000233150465986253	0.4	0.25	0.106066017177982	0	0	0	0.25	0.00886120624942554	75520	0	0	16.5	9.5	8	5	25	14	2	2
1415497	chr9	98111895	+	0.325	0	0.325	5.06608919045777	0.000233150465986253	0.4	0.25	0.106066017177982	0	0	0	0.25	0.00886120624942554	75520	0	0	8.5	7.5	5	7	12	8	2	2
1416160	chr9	98487746	+	0.325	0	0.325	5.06608919045777	0.000233150465986253	0.4	0.25	0.106066017177982	0	0	0	0.25	0.00886120624942554	75520	0	0	13.5	6.5	12	5	15	8	2	2
1506465	chr10	12647887	+	0.325	0	0.325	5.06608919045777	0.000233150465986253	0.4	0.25	0.106066017177982	0	0	0	0.25	0.00886120624942554	75520	0	0	15.5	7	15	5	16	9	2	2
2120473	chr15	38184453	+	0.325	0	0.325	5.06608919045777	0.000233150465986253	0.4	0.25	0.106066017177982	0	0	0	0.25	0.00886120624942554	75520	0	0	6.5	6.5	5	6	8	7	2	2
2723190	chr20	35203463	+	0.241335044929397	0	0.241335044929397	4.65153994247213	2.72928612357867e-05	0.263157894736842	0.219512195121951	0.0308621701673204	0	0	0	0.219512195121951	0.00291117615460107	75700	0	0	30	22.5	19	18	41	27	2	2
1978842	chr13	65533341	+	0.241212121212121	0	0.241212121212121	4.6508341721373	6.50041965806319e-06	0.242424242424242	0.24	0.00171419825742194	0	0	0	0.24	0.00285326718084278	75814	0	0	29	14	25	12	33	16	2	2
2181686	chr15	96383112	+	0	0.374094202898551	-0.374094202898551	-5.26338828444594	0.000236879578788926	0	0	0	0.456521739130435	0.291666666666667	0.11657013965213	-0.291666666666667	0.00893213988118393	75942	0	0	51.5	35	45	24	58	46	2	2
1925580	chr12	129338568	+	0.2531328320802	0	0.2531328320802	4.71771936514755	0.000237168947335494	0.315789473684211	0.19047619047619	0.0886098723291413	0	0	0	0.19047619047619	0.00893213988118393	76088	0	0	20	12.5	19	10	21	15	2	2
680609	chr4	15429967	+	0.446388976876782	0.0214318285453716	0.42495714833141	3.85996583834258	0.000237311700616114	0.451219512195122	0.441558441558442	0.00683140856071896	0.0232558139534884	0.0196078431372549	0.00257950490172931	0.418302627604953	0.00893671130072588	76242	0	0	79.5	47	77	43	82	51	2	2
2459989	chr17	76337637	+	0.240808823529412	0	0.240808823529412	4.64851619836306	0.000177443934606403	0.294117647058824	0.1875	0.0753900612294481	0	0	0	0.1875	0.00738675661833378	76258	0	0	16.5	7	16	5	17	9	2	2
461439	chr2	232880844	+	0	0.521978021978022	-0.521978021978022	-5.73329473866216	0.000238633741707815	0	0	0	0.615384615384615	0.428571428571429	0.132096871210674	-0.428571428571429	0.00897148105681344	76368	0	0	16	13.5	12	13	20	14	2	2
1805871	chr12	312673	+	0	0.302884615384615	-0.302884615384615	-4.96755881753144	0.000238890701899451	0	0	0	0.375	0.230769230769231	0.101986554978829	-0.230769230769231	0.00898015476897251	76377	0	0	24.5	14.5	15	13	34	16	2	2
1913730	chr12	122658429	+	0.302884615384615	0	0.302884615384615	4.96755881753144	0.000238890701899455	0.375	0.230769230769231	0.101986554978829	0	0	0	0.230769230769231	0.00898015476897251	76378	0	0	14.5	6	13	6	16	6	2	2
1960900	chr13	32858143	+	0	0.957792207792208	-0.957792207792208	-6.59662541824674	0.000239860401666466	0	0	0	0.976190476190476	0.939393939393939	0.0260190806930115	-0.939393939393939	0.00900988284210951	76435	0	0	75.5	54	66	42	85	66	2	2
421225	chr2	177043286	+	0	0.240530303030303	-0.240530303030303	-4.64691321083266	5.75601758792047e-05	0	0	0	0.272727272727273	0.208333333333333	0.0455333912127701	-0.208333333333333	0.00389623603762884	76505	0	0	24	17.5	18	11	30	24	2	2
2862750	chr22	49800121	+	0.240530303030303	0	0.240530303030303	4.64691321083266	5.7560175879206e-05	0.272727272727273	0.208333333333333	0.0455333912127701	0	0	0	0.208333333333333	0.00389623603762884	76505	0	0	23	11.5	22	11	24	12	2	2
2773782	chr21	34443479	+	0.292929292929293	0	0.292929292929293	4.92090918678913	0.000241616190476066	0.363636363636364	0.222222222222222	0.0999948983496128	0	0	0	0.222222222222222	0.00906314824490553	76541	0	0	10	5.5	9	5	11	6	2	2
240434	chr1	220921987	+	0	0.292929292929293	-0.292929292929293	-4.92090918678913	0.00024161619047607	0	0	0	0.363636363636364	0.222222222222222	0.0999948983496128	-0.222222222222222	0.00906314824490553	76542	0	0	18.5	10	15	9	22	11	2	2
240404	chr1	220921703	+	0	0.384375	-0.384375	-5.30149619498255	0.000241691560173978	0	0	0	0.46875	0.3	0.11932426932523	-0.3	0.00906573851852939	76544	0	0	60.5	31	49	30	72	32	2	2
384480	chr2	121104728	+	0.24047619047619	0	0.24047619047619	4.64660156651354	3.8174024279582e-05	0.266666666666667	0.214285714285714	0.0370389266335811	0	0	0	0.214285714285714	0.00324683903181391	76580	0	0	21.5	13.5	15	9	28	18	2	2
417773	chr2	175869146	+	0.24047619047619	0	0.24047619047619	4.64660156651354	3.8174024279582e-05	0.266666666666667	0.214285714285714	0.0370389266335811	0	0	0	0.214285714285714	0.00324683903181391	76580	0	0	14.5	5.5	14	5	15	6	2	2
922274	chr6	1391219	+	0.24047619047619	0	0.24047619047619	4.64660156651354	3.8174024279582e-05	0.266666666666667	0.214285714285714	0.0370389266335811	0	0	0	0.214285714285714	0.00324683903181391	76580	0	0	14.5	10	14	5	15	15	2	2
1503640	chr10	8098069	+	0.24047619047619	0	0.24047619047619	4.64660156651354	3.8174024279582e-05	0.266666666666667	0.214285714285714	0.0370389266335811	0	0	0	0.214285714285714	0.00324683903181391	76580	0	0	14.5	6.5	14	5	15	8	2	2
94862	chr1	37500856	+	0.240384615384615	0	0.240384615384615	4.64607401502454	1.00429044017528e-05	0.25	0.230769230769231	0.0135982073305105	0	0	0	0.230769230769231	0.00285326718084278	76713	0	0	10.5	6.5	8	6	13	7	2	2
779366	chr5	1650737	+	0.240384615384615	0	0.240384615384615	4.64607401502454	1.00429044017528e-05	0.25	0.230769230769231	0.0135982073305105	0	0	0	0.230769230769231	0.00285326718084278	76713	0	0	12.5	6.5	12	6	13	7	2	2
920047	chr6	393620	+	0.240384615384615	0	0.240384615384615	4.64607401502454	1.00429044017535e-05	0.25	0.230769230769231	0.0135982073305105	0	0	0	0.230769230769231	0.00285326718084278	76713	0	0	12.5	6	12	5	13	7	2	2
1085193	chr7	2842529	+	0.240384615384615	0	0.240384615384615	4.64607401502454	1.00429044017535e-05	0.25	0.230769230769231	0.0135982073305105	0	0	0	0.230769230769231	0.00285326718084278	76713	0	0	14.5	12	13	8	16	16	2	2
1174554	chr7	104653178	+	0.240384615384615	0	0.240384615384615	4.64607401502454	1.00429044017535e-05	0.25	0.230769230769231	0.0135982073305105	0	0	0	0.230769230769231	0.00285326718084278	76713	0	0	12.5	9.5	12	7	13	12	2	2
1356381	chr8	144242225	+	0.240384615384615	0	0.240384615384615	4.64607401502454	1.00429044017535e-05	0.25	0.230769230769231	0.0135982073305105	0	0	0	0.230769230769231	0.00285326718084278	76713	0	0	12.5	10.5	12	8	13	13	2	2
1434305	chr9	124889057	+	0.240384615384615	0	0.240384615384615	4.64607401502454	1.00429044017535e-05	0.25	0.230769230769231	0.0135982073305105	0	0	0	0.230769230769231	0.00285326718084278	76713	0	0	18.5	13	13	10	24	16	2	2
1657517	chr11	6341649	+	0.240384615384615	0	0.240384615384615	4.64607401502454	1.00429044017535e-05	0.25	0.230769230769231	0.0135982073305105	0	0	0	0.230769230769231	0.00285326718084278	76713	0	0	27	18	26	16	28	20	2	2
2086819	chr14	101348983	+	0.240384615384615	0	0.240384615384615	4.64607401502454	1.00429044017535e-05	0.25	0.230769230769231	0.0135982073305105	0	0	0	0.230769230769231	0.00285326718084278	76713	0	0	12.5	7	12	7	13	7	2	2
2343307	chr17	4405864	+	0.240384615384615	0	0.240384615384615	4.64607401502454	1.00429044017528e-05	0.25	0.230769230769231	0.0135982073305105	0	0	0	0.230769230769231	0.00285326718084278	76713	0	0	14.5	6	13	5	16	7	2	2
1122357	chr7	41745236	+	0.240203761755486	0	0.240203761755486	4.64503157513925	7.15930103197104e-05	0.275862068965517	0.204545454545455	0.0504284616676926	0	0	0	0.204545454545455	0.00436149376645442	76929	0	0	36.5	25.5	29	22	44	29	2	2
2742551	chr20	54578342	+	0.307142857142857	0	0.307142857142857	4.9870609442925	0.000246689101726061	0.380952380952381	0.233333333333333	0.104382429603728	0	0	0	0.233333333333333	0.00918850465696088	77079	0	0	25.5	17.5	21	16	30	19	2	2
130204	chr1	64711192	+	0.24	0	0.24	4.64385618977472	9.21898810124117e-05	0.28	0.2	0.0565685424949238	0	0	0	0.2	0.00496820395202844	77131	0	0	20	7.5	15	6	25	9	2	2
1604121	chr10	126136484	+	0.494117647058824	0	0.494117647058824	5.65568855286216	0.000248026651061394	0.588235294117647	0.4	0.133102452929232	0	0	0	0.4	0.00923220316153577	77134	0	0	16	9.5	15	6	17	13	2	2
1292768	chr8	48739378	+	0.478021978021978	0	0.478021978021978	5.60887421576842	0.000248160369178785	0.571428571428571	0.384615384615385	0.132096871210674	0	0	0	0.384615384615385	0.00923670150587629	77138	0	0	13.5	6.5	13	6	14	7	2	2
1539	chr1	933556	+	0.266666666666667	0	0.266666666666667	4.79007693062577	0.000249302296973754	0.333333333333333	0.2	0.0942809041582063	0	0	0	0.2	0.00925209792552452	77348	0	0	13.5	11	12	8	15	14	2	2
1062135	chr7	331137	+	0.266666666666667	0	0.266666666666667	4.79007693062577	0.000249302296973754	0.333333333333333	0.2	0.0942809041582063	0	0	0	0.2	0.00925209792552452	77348	0	0	5.5	6.5	5	6	6	7	2	2
1116386	chr7	32358707	+	0.266666666666667	0	0.266666666666667	4.79007693062577	0.000249302296973754	0.333333333333333	0.2	0.0942809041582063	0	0	0	0.2	0.00925209792552452	77348	0	0	8	8	6	6	10	10	2	2
1600597	chr10	124220616	+	0.266666666666667	0	0.266666666666667	4.79007693062577	0.000249302296973754	0.333333333333333	0.2	0.0942809041582063	0	0	0	0.2	0.00925209792552452	77348	0	0	20.5	15	20	10	21	20	2	2
1850590	chr12	50349357	+	0.266666666666667	0	0.266666666666667	4.79007693062577	0.000249302296973754	0.333333333333333	0.2	0.0942809041582063	0	0	0	0.2	0.00925209792552452	77348	0	0	15	5.5	15	5	15	6	2	2
2592028	chr19	13984853	+	0.266666666666667	0	0.266666666666667	4.79007693062577	0.000249302296973754	0.333333333333333	0.2	0.0942809041582063	0	0	0	0.2	0.00925209792552452	77348	0	0	14.5	5.5	9	5	20	6	2	2
304149	chr2	27069539	+	0	0.266666666666667	-0.266666666666667	-4.79007693062577	0.000249302296973758	0	0	0	0.333333333333333	0.2	0.0942809041582063	-0.2	0.00925209792552452	77354	0	0	11	5.5	9	5	13	6	2	2
779434	chr5	1662606	+	0	0.266666666666667	-0.266666666666667	-4.79007693062577	0.000249302296973758	0	0	0	0.333333333333333	0.2	0.0942809041582063	-0.2	0.00925209792552452	77354	0	0	24.5	5.5	22	5	27	6	2	2
878979	chr5	148961079	+	0	0.266666666666667	-0.266666666666667	-4.79007693062577	0.000249302296973758	0	0	0	0.333333333333333	0.2	0.0942809041582063	-0.2	0.00925209792552452	77354	0	0	12.5	7	9	5	16	9	2	2
895847	chr5	172128683	+	0	0.266666666666667	-0.266666666666667	-4.79007693062577	0.000249302296973758	0	0	0	0.333333333333333	0.2	0.0942809041582063	-0.2	0.00925209792552452	77354	0	0	28.5	20	20	15	37	25	2	2
1028100	chr6	150245916	+	0	0.266666666666667	-0.266666666666667	-4.79007693062577	0.000249302296973758	0	0	0	0.333333333333333	0.2	0.0942809041582063	-0.2	0.00925209792552452	77354	0	0	9.5	5.5	9	5	10	6	2	2
1268243	chr8	22547489	+	0	0.266666666666667	-0.266666666666667	-4.79007693062577	0.000249302296973758	0	0	0	0.333333333333333	0.2	0.0942809041582063	-0.2	0.00925209792552452	77354	0	0	10	5.5	7	5	13	6	2	2
2417020	chr17	46670824	+	0	0.266666666666667	-0.266666666666667	-4.79007693062577	0.000249302296973758	0	0	0	0.333333333333333	0.2	0.0942809041582063	-0.2	0.00925209792552452	77354	0	0	25	21	24	12	26	30	2	2
2707618	chr20	21086549	+	0	0.266666666666667	-0.266666666666667	-4.79007693062577	0.000249302296973758	0	0	0	0.333333333333333	0.2	0.0942809041582063	-0.2	0.00925209792552452	77354	0	0	8.5	5.5	7	5	10	6	2	2
2785180	chr21	43638921	+	0	0.266666666666667	-0.266666666666667	-4.79007693062577	0.000249302296973758	0	0	0	0.333333333333333	0.2	0.0942809041582063	-0.2	0.00925209792552452	77354	0	0	11	5.5	6	5	16	6	2	2
341725	chr2	71212138	+	0.266666666666667	0	0.266666666666667	4.79007693062577	0.000249302296973763	0.333333333333333	0.2	0.0942809041582063	0	0	0	0.2	0.00925209792552452	77363	0	0	8	10	6	10	10	10	2	2
770545	chr5	580187	+	0.266666666666667	0	0.266666666666667	4.79007693062577	0.000249302296973763	0.333333333333333	0.2	0.0942809041582063	0	0	0	0.2	0.00925209792552452	77363	0	0	13.5	7	12	5	15	9	2	2
1604226	chr10	126138560	+	0.343117408906883	0	0.343117408906883	5.14207604349693	0.000249748824019729	0.423076923076923	0.263157894736842	0.113079829380035	0	0	0	0.263157894736842	0.00926692901692073	77377	0	0	22.5	11.5	19	11	26	12	2	2
420550	chr2	177017253	+	0.5	0.0690476190476191	0.430952380952381	2.68970333340333	0.000250307353564333	0.5	0.5	0	0.0714285714285714	0.0666666666666667	0.00336717514850737	0.428571428571429	0.00927752542554721	77463	0	0	18	14.5	12	14	24	15	2	2
1801245	chr11	132813819	+	0.347619047619048	0	0.347619047619048	5.16035167473551	0.000252239476895281	0.428571428571429	0.266666666666667	0.114483955049251	0	0	0	0.266666666666667	0.00934142078628539	77527	0	0	11	10	7	9	15	11	2	2
828737	chr5	80594345	+	0	0.403926482873851	-0.403926482873851	-5.37130264954042	0.000252438467811453	0	0	0	0.492063492063492	0.315789473684211	0.124644553742992	-0.315789473684211	0.0093452948375195	77549	0	0	113	60	112	57	114	63	2	2
1331010	chr8	110703943	+	0.281444906444906	0	0.281444906444906	4.86515128290718	0.000252813252756981	0.351351351351351	0.211538461538462	0.098862642483982	0	0	0	0.211538461538462	0.0093452948375195	77577	0	0	44.5	32.5	37	22	52	43	2	2
2197703	chr16	857775	+	0.288695652173913	0	0.288695652173913	4.90060433276109	0.000253198662033628	0.36	0.217391304347826	0.100839575751821	0	0	0	0.217391304347826	0.00935197306872938	77734	0	0	24	12.5	23	9	25	16	2	2
986440	chr6	78173794	+	0.251644736842105	0	0.251644736842105	4.70953733336163	0.000254074891564914	0.315789473684211	0.1875	0.0907143567969584	0	0	0	0.1875	0.00936602269238079	77886	0	0	25.5	15	19	14	32	16	2	2
1774792	chr11	113289036	+	0	0.239219015280136	-0.239219015280136	-4.63934224432374	1.37668001273567e-05	0	0	0	0.252631578947368	0.225806451612903	0.018968229444393	-0.225806451612903	0.00285326718084278	77901	0	0	128	94	125	93	131	95	2	2
920045	chr6	393605	+	0.37012987012987	0	0.37012987012987	5.24842048971385	0.000254716686374975	0.454545454545455	0.285714285714286	0.11938166435617	0	0	0	0.285714285714286	0.00938450024704258	77928	0	0	12.5	5.5	11	5	14	6	2	2
1846993	chr12	49318487	+	0.37012987012987	0	0.37012987012987	5.24842048971385	0.000254716686374975	0.454545454545454	0.285714285714286	0.11938166435617	0	0	0	0.285714285714286	0.00938450024704258	77928	0	0	18	7	14	6	22	8	2	2
1073978	chr7	1552969	+	0.410714285714286	0	0.410714285714286	5.39476890177286	0.000255461351405845	0.5	0.321428571428571	0.126269068069026	0	0	0	0.321428571428571	0.00940457430262709	77989	0	0	19	12	10	10	28	14	2	2
1273189	chr8	25901700	+	0.410714285714286	0	0.410714285714286	5.39476890177286	0.000255461351405853	0.5	0.321428571428571	0.126269068069026	0	0	0	0.321428571428571	0.00940457430262709	77990	0	0	23	10.5	18	8	28	13	2	2
240388	chr1	220921455	+	0	0.239086087311301	-0.239086087311301	-4.63857253707015	8.09514607088578e-06	0	0	0	0.245614035087719	0.232558139534884	0.00923191227987332	-0.232558139534884	0.00285326718084278	78040	0	0	89	50	68	43	110	57	2	2
240397	chr1	220921622	+	0	0.239057239057239	-0.239057239057239	-4.63840543964691	0.00021345201500144	0	0	0	0.296296296296296	0.181818181818182	0.0809482510449246	-0.181818181818182	0.00833254242964123	78065	0	0	44	30	35	27	53	33	2	2
1280483	chr8	32406322	+	0	0.244755244755245	-0.244755244755245	-4.67103994296439	0.000256369726571197	0	0	0	0.307692307692308	0.181818181818182	0.0890064479815235	-0.181818181818182	0.00942870734687201	78066	0	0	15	12	10	11	20	13	2	2
2836046	chr22	37734230	+	0.239047619047619	0	0.239047619047619	4.63834971346818	6.49848187405267e-06	0.24	0.238095238095238	0.00134687005940297	0	0	0	0.238095238095238	0.00285326718084278	78077	0	0	23	12	21	12	25	12	2	2
1026027	chr6	148343053	+	0.328703703703704	0	0.328703703703704	5.08195185758525	0.000257303383056135	0.407407407407407	0.25	0.111303845186771	0	0	0	0.25	0.00945352990665974	78095	0	0	33.5	21	27	18	40	24	2	2
1312635	chr8	77594729	+	0.238888888888889	0	0.238888888888889	4.63742992061529	8.73570235758747e-05	0.277777777777778	0.2	0.054997194092287	0	0	0	0.2	0.00483318632403363	78240	0	0	14	8.5	10	7	18	10	2	2
1654490	chr11	3224589	+	0.238888888888889	0	0.238888888888889	4.63742992061529	8.73570235758747e-05	0.277777777777778	0.2	0.054997194092287	0	0	0	0.2	0.00483318632403363	78240	0	0	14	7.5	10	7	18	8	2	2
1049541	chr6	168397695	+	0.285714285714286	0	0.285714285714286	4.88613203544172	0.00025915629283912	0.357142857142857	0.214285714285714	0.101015254455221	0	0	0	0.214285714285714	0.00950634854619442	78271	0	0	14	7.5	14	6	14	9	2	2
1185700	chr7	127627364	+	0.238636363636364	0	0.238636363636364	4.63596540415526	1.16276787807882e-05	0.25	0.227272727272727	0.0160706086633306	0	0	0	0.227272727272727	0.00285326718084278	78504	0	0	25	12	22	7	28	17	2	2
912480	chr5	179034259	+	0	0.41	-0.41	-5.39231742277876	0.000260980674692988	0	0	0	0.5	0.32	0.127279220613579	-0.32	0.00954327654560513	78516	0	0	56	32.5	54	25	58	40	2	2
1526376	chr10	42863254	+	0	0.41	-0.41	-5.39231742277876	0.000260980674692988	0	0	0	0.5	0.32	0.127279220613579	-0.32	0.00954327654560513	78516	0	0	54	31.5	50	25	58	38	2	2
1122353	chr7	41745211	+	0.238421052631579	0	0.238421052631579	4.63471553591826	6.56369266257532e-06	0.24	0.236842105263158	0.00223296878269436	0	0	0	0.236842105263158	0.00285326718084278	78731	0	0	31.5	23	25	16	38	30	2	2
2192046	chr16	420181	+	0.596153846153846	0	0.596153846153846	5.92161210131528	0.000262421115550975	0.692307692307692	0.5	0.135982073305105	0	0	0	0.5	0.00956573525667328	78765	0	0	13.5	7	13	7	14	7	2	2
2452578	chr17	73873529	+	0.312091503267974	0	0.312091503267974	5.00939869800225	0.000264356884070683	0.388888888888889	0.235294117647059	0.108607904299895	0	0	0	0.235294117647059	0.00962581618401689	78845	0	0	17.5	12	17	8	18	16	2	2
1271894	chr8	24772492	+	0.238235294117647	0	0.238235294117647	4.63363634745685	0.000258608704460464	0.3	0.176470588235294	0.0873484847348088	0	0	0	0.176470588235294	0.00949038446818731	78914	0	0	18.5	13	17	10	20	16	2	2
1905025	chr12	117651299	+	0.238235294117647	0	0.238235294117647	4.63363634745685	0.000258608704460455	0.3	0.176470588235294	0.0873484847348088	0	0	0	0.176470588235294	0.00949038446818731	78914	0	0	13.5	10.5	10	9	17	12	2	2
934840	chr6	10417516	+	0.279166666666667	0	0.279166666666667	4.8538293518571	0.000265069091680446	0.35	0.208333333333333	0.100173460668094	0	0	0	0.208333333333333	0.00964193816366798	78931	0	0	22	12.5	20	7	24	18	2	2
2436446	chr17	61583756	+	0	0.296296296296296	-0.296296296296296	-4.93685601700781	0.000265141166878653	0	0	0	0.37037037037037	0.222222222222222	0.104756560175785	-0.222222222222222	0.0096443155392587	78933	0	0	40	22.5	27	18	53	27	2	2
1604216	chr10	126138494	+	0.33578431372549	0	0.33578431372549	5.11180051845476	0.00026572052169367	0.416666666666667	0.254901960784314	0.114384920486059	0	0	0	0.254901960784314	0.00966261108791154	78955	0	0	37.5	20	24	18	51	22	2	2
1017153	chr6	134497674	+	0.257002801120448	0	0.257002801120448	4.73878297216117	0.000266467876273066	0.323529411764706	0.19047619047619	0.0940828350318235	0	0	0	0.19047619047619	0.00968582460125448	78988	0	0	38	15.5	34	10	42	21	2	2
17432	chr1	2371189	+	0.238095238095238	0	0.238095238095238	4.63282213949975	0.000139152842219436	0.285714285714286	0.19047619047619	0.0673435029701474	0	0	0	0.19047619047619	0.00632611669513878	79094	0	0	17.5	8	14	7	21	9	2	2
1474277	chr9	139424561	+	0.238095238095238	0	0.238095238095238	4.63282213949975	0.000139152842219436	0.285714285714286	0.19047619047619	0.0673435029701474	0	0	0	0.19047619047619	0.00632611669513878	79094	0	0	17.5	12	14	10	21	14	2	2
966166	chr6	41604799	+	0	0.237967914438503	-0.237967914438503	-4.63208155148689	0.000205673863266001	0	0	0	0.294117647058824	0.181818181818182	0.0794077133952807	-0.181818181818182	0.00815044993980749	79256	0	0	23.5	14	17	11	30	17	2	2
1926533	chr12	130420826	+	0.237967914438503	0	0.237967914438503	4.63208155148689	0.000205673863266008	0.294117647058824	0.181818181818182	0.0794077133952807	0	0	0	0.181818181818182	0.00815044993980749	79256	0	0	14	10.5	11	9	17	12	2	2
728792	chr4	120316212	+	0.237931034482759	0	0.237931034482759	4.63186696531173	8.33041793771849e-05	0.275862068965517	0.2	0.0536425834003588	0	0	0	0.2	0.00469776575469003	79294	0	0	24.5	14.5	20	11	29	18	2	2
1292767	chr8	48739368	+	0.382352941176471	0	0.382352941176471	5.29408010993425	0.00027135023569202	0.470588235294118	0.294117647058824	0.124783549621155	0	0	0	0.294117647058824	0.00978793279702505	79534	0	0	17	7.5	17	7	17	8	2	2
1273190	chr8	25901705	+	0.237647058823529	0	0.237647058823529	4.63021358181606	6.68635646898483e-06	0.24	0.235294117647059	0.00332756132323081	0	0	0	0.235294117647059	0.00285326718084278	79593	0	0	21	10.5	17	8	25	13	2	2
2117927	chr15	34349252	+	0.237647058823529	0	0.237647058823529	4.63021358181606	6.68635646898498e-06	0.24	0.235294117647059	0.00332756132323083	0	0	0	0.235294117647059	0.00285326718084278	79594	0	0	21	13	17	13	25	13	2	2
1657505	chr11	6341445	+	0.307692307692308	0	0.307692307692308	4.98955825327835	0.000272018598658266	0.384615384615385	0.230769230769231	0.108785658644084	0	0	0	0.230769230769231	0.00980910272752742	79619	0	0	19.5	13	13	13	26	13	2	2
733780	chr4	134069409	+	0.307692307692308	0	0.307692307692308	4.98955825327835	0.000272018598658275	0.384615384615385	0.230769230769231	0.108785658644084	0	0	0	0.230769230769231	0.00980910272752742	79620	0	0	13	16.5	13	9	13	24	2	2
2046890	chr14	58332480	+	0.384990253411306	0	0.384990253411306	5.30374514937037	0.000272306060736614	0.473684210526316	0.296296296296296	0.125432197052584	0	0	0	0.296296296296296	0.00981848219423712	79628	0	0	23	11.5	19	11	27	12	2	2
1390176	chr9	34989765	+	0.237577639751553	0	0.237577639751553	4.62980911672444	3.13338042159267e-05	0.260869565217391	0.214285714285714	0.0329397568875721	0	0	0	0.214285714285714	0.00303444307432056	79670	0	0	18.5	12	14	9	23	15	2	2
1576054	chr10	102509510	+	0.2375	0	0.2375	4.62935662007961	8.15147370153176e-05	0.275	0.2	0.0530330085889911	0	0	0	0.2	0.00465425280391242	79768	0	0	35	12.5	30	8	40	17	2	2
2388910	chr17	34068640	+	0.237433862433862	0	0.237433862433862	4.62897104800021	0.000231553742227758	0.296296296296296	0.178571428571429	0.0832440522825433	0	0	0	0.178571428571429	0.00881987035510124	79865	0	0	27.5	18	27	16	28	20	2	2
17416	chr1	2368658	+	0.247159090909091	0	0.247159090909091	4.6845892506296	0.000275583377135827	0.3125	0.181818181818182	0.0924059998141511	0	0	0	0.181818181818182	0.00990319663561819	79897	0	0	21.5	12.5	11	12	32	13	2	2
587737	chr3	130236011	+	0	0.240409207161125	-0.240409207161125	-4.64621570380922	0.000276357809709635	0	0	0	0.304347826086957	0.176470588235294	0.0904228620443155	-0.176470588235294	0.00992816814554086	79920	0	0	35.5	20	30	17	41	23	2	2
2473514	chr17	79024163	+	0	0.536931818181818	-0.536931818181818	-5.77328908932757	0.000276613593813078	0	0	0	0.636363636363636	0.4375	0.140617825804143	-0.4375	0.009936177030826	79924	0	0	49	27	39	22	59	32	2	2
1657524	chr11	6341717	+	0.315789473684211	0	0.315789473684211	5.02586808577068	0.000277190689266183	0.394736842105263	0.236842105263158	0.111648439134718	0	0	0	0.236842105263158	0.00995223659350502	79967	0	0	38	26	38	22	38	30	2	2
2163006	chr15	77925543	+	0.407894736842105	0	0.407894736842105	5.38506768369937	0.000277769686143914	0.5	0.315789473684211	0.130256512323838	0	0	0	0.315789473684211	0.00997078050857507	79985	0	0	20.5	10	19	8	22	12	2	2
1604224	chr10	126138543	+	0.331896551724138	0	0.331896551724138	5.09548796710128	0.000279133888180212	0.413793103448276	0.25	0.115819214159866	0	0	0	0.25	0.00999103056297643	80110	0	0	22.5	11.5	16	11	29	12	2	2
356797	chr2	87088978	+	0.298611111111111	0	0.298611111111111	4.94771809994678	0.000281952739938478	0.375	0.222222222222222	0.108030202681278	0	0	0	0.222222222222222	0.0100653115077494	80421	0	0	13	7	8	7	18	7	2	2
2339683	chr17	2652521	+	0.298611111111111	0	0.298611111111111	4.94771809994678	0.000281952739938478	0.375	0.222222222222222	0.108030202681278	0	0	0	0.222222222222222	0.0100653115077494	80421	0	0	13	7	8	5	18	9	2	2
2753562	chr20	61051548	+	0.298611111111111	0	0.298611111111111	4.94771809994678	0.000281952739938478	0.375	0.222222222222222	0.108030202681278	0	0	0	0.222222222222222	0.0100653115077494	80421	0	0	8.5	10	8	7	9	13	2	2
1393971	chr9	37034748	+	0.236900780379041	0	0.236900780379041	4.62585949129999	2.32864968971998e-05	0.256410256410256	0.217391304347826	0.0275905655981373	0	0	0	0.217391304347826	0.00285908212109514	80429	0	0	31	14	23	14	39	14	2	2
547441	chr3	55123592	+	0	0.566666666666667	-0.566666666666667	-5.84966572691557	0.000282002126024897	0	0	0	0.666666666666667	0.466666666666667	0.141421356237309	-0.466666666666667	0.0100667010331203	80430	0	0	25	15	18	15	32	15	2	2
2197682	chr16	857532	+	0.473214285714286	0	0.473214285714286	5.59459120191893	0.000282272304259712	0.571428571428571	0.375	0.138895974875929	0	0	0	0.375	0.0100732146035573	80454	0	0	7.5	5.5	7	5	8	6	2	2
2526130	chr18	75998974	+	0	0.473214285714286	-0.473214285714286	-5.59459120191893	0.000282272304259718	0	0	0	0.571428571428571	0.375	0.138895974875929	-0.375	0.0100732146035573	80455	0	0	15	7.5	14	7	16	8	2	2
1657770	chr11	6439802	+	0.288961038961039	0	0.288961038961039	4.90188557743733	0.000283046115052159	0.363636363636364	0.214285714285714	0.105606856930458	0	0	0	0.214285714285714	0.0100991971008315	80468	0	0	18	8	14	7	22	9	2	2
1722427	chr11	65360066	+	0.236842105263158	0	0.236842105263158	4.62551659907179	3.94912808437197e-05	0.263157894736842	0.210526315789474	0.0372161463782393	0	0	0	0.210526315789474	0.00326643815305453	80485	0	0	19	8	19	7	19	9	2	2
2570562	chr19	6680031	+	0.236742424242424	0	0.236742424242424	4.62493388503745	0.000197089317025714	0.291666666666667	0.181818181818182	0.0776746085394314	0	0	0	0.181818181818182	0.00792099341143354	80602	0	0	17.5	10.5	11	9	24	12	2	2
711667	chr4	83719332	+	0	0.236363636363636	-0.236363636363636	-4.62271742271657	7.68995003864358e-05	0	0	0	0.272727272727273	0.2	0.051425947722658	-0.2	0.00450175272799506	80978	0	0	15	13	11	11	19	15	2	2
1492810	chr10	1547350	+	0	0.236363636363636	-0.236363636363636	-4.62271742271657	7.68995003864358e-05	0	0	0	0.272727272727273	0.2	0.051425947722658	-0.2	0.00450175272799506	80978	0	0	17	8	8	5	26	11	2	2
1612941	chr10	131757893	+	0.236363636363636	0	0.236363636363636	4.62271742271657	7.68995003864333e-05	0.272727272727273	0.2	0.051425947722658	0	0	0	0.2	0.00450175272799506	80978	0	0	10.5	8	10	5	11	11	2	2
1755236	chr11	76299789	+	0	0.236363636363636	-0.236363636363636	-4.62271742271657	7.68995003864358e-05	0	0	0	0.272727272727273	0.2	0.051425947722658	-0.2	0.00450175272799506	80978	0	0	15.5	18.5	14	15	17	22	2	2
2081771	chr14	99585623	+	0.236363636363636	0	0.236363636363636	4.62271742271657	7.68995003864393e-05	0.272727272727273	0.2	0.051425947722658	0	0	0	0.2	0.00450175272799506	80978	0	0	10.5	7	10	6	11	8	2	2
1470992	chr9	139093587	+	0	0.333333333333333	-0.333333333333333	-5.10153802646206	0.000289263353320571	0	0	0	0.416666666666667	0.25	0.117851130197758	-0.25	0.010246665000485	81051	0	0	15	10	12	8	18	12	2	2
2464691	chr17	77721272	+	0.333333333333333	0	0.333333333333333	5.10153802646206	0.000289263353320577	0.416666666666667	0.25	0.117851130197758	0	0	0	0.25	0.010246665000485	81052	0	0	18	10.5	12	9	24	12	2	2
1220811	chr7	155581424	+	0.319047619047619	0	0.319047619047619	5.0402244776095	0.000289687875967252	0.4	0.238095238095238	0.114483955049251	0	0	0	0.238095238095238	0.0102581592418088	81080	0	0	23	7.5	21	6	25	9	2	2
109702	chr1	45242480	+	0	0.236111111111111	-0.236111111111111	-4.62123788711271	1.45464716540338e-05	0	0	0	0.25	0.222222222222222	0.0196418550329597	-0.222222222222222	0.00285326718084278	81299	0	0	14	8.5	12	8	16	9	2	2
587756	chr3	130236163	+	0	0.236111111111111	-0.236111111111111	-4.62123788711271	1.45464716540338e-05	0	0	0	0.25	0.222222222222222	0.0196418550329597	-0.222222222222222	0.00285326718084278	81299	0	0	21	13	20	8	22	18	2	2
609199	chr3	158449854	+	0	0.236111111111111	-0.236111111111111	-4.62123788711271	1.45464716540338e-05	0	0	0	0.25	0.222222222222222	0.0196418550329597	-0.222222222222222	0.00285326718084278	81299	0	0	24.5	12.5	24	9	25	16	2	2
818300	chr5	71203269	+	0.236111111111111	0	0.236111111111111	4.62123788711271	1.45464716540346e-05	0.25	0.222222222222222	0.0196418550329597	0	0	0	0.222222222222222	0.00285326718084278	81299	0	0	10.5	6.5	9	6	12	7	2	2
1366304	chr8	145164655	+	0.236111111111111	0	0.236111111111111	4.62123788711271	1.45464716540346e-05	0.25	0.222222222222222	0.0196418550329597	0	0	0	0.222222222222222	0.00285326718084278	81299	0	0	14.5	7.5	9	6	20	9	2	2
1723174	chr11	65414569	+	0.236111111111111	0	0.236111111111111	4.62123788711271	1.45464716540346e-05	0.25	0.222222222222222	0.0196418550329597	0	0	0	0.222222222222222	0.00285326718084278	81299	0	0	10.5	9.5	9	7	12	12	2	2
1899782	chr12	113901166	+	0	0.236111111111111	-0.236111111111111	-4.62123788711271	1.45464716540338e-05	0	0	0	0.25	0.222222222222222	0.0196418550329597	-0.222222222222222	0.00285326718084278	81299	0	0	29	20.5	22	9	36	32	2	2
2408063	chr17	42083678	+	0.236068111455108	0	0.236068111455108	4.62098580255575	6.51292647716779e-06	0.236842105263158	0.235294117647059	0.00109459254053646	0	0	0	0.235294117647059	0.00285326718084278	81391	0	0	36	12	34	11	38	13	2	2
1552573	chr10	77159094	+	0.376190476190476	0	0.376190476190476	5.27124068143851	0.00029496519543478	0.466666666666667	0.285714285714286	0.12795265564328	0	0	0	0.285714285714286	0.0103895152948194	81473	0	0	11	11	7	8	15	14	2	2
1138793	chr7	64541606	+	0.36031746031746	0.020979020979021	0.339338439338439	3.57939911670765	0.000295237930711665	0.365079365079365	0.355555555555556	0.00673435029701471	0.0227272727272727	0.0192307692307692	0.0024724013328201	0.332828282828283	0.0103895152948194	81477	0	0	76.5	48	63	44	90	52	2	2
1360549	chr8	144691353	+	0.245535714285714	0	0.245535714285714	4.67545303466906	0.000296716084105813	0.3125	0.178571428571429	0.0947018010517698	0	0	0	0.178571428571429	0.0104198993272996	81642	0	0	22	9	16	5	28	13	2	2
916505	chr5	180101264	+	0.350328947368421	0	0.350328947368421	5.17124265158495	0.000298704379496664	0.4375	0.263157894736842	0.123278484877918	0	0	0	0.263157894736842	0.0104618315739272	81976	0	0	17.5	9	16	5	19	13	2	2
609195	chr3	158449835	+	0	0.25	-0.25	-4.70043971814109	0.000299123924614439	0	0	0	0.318181818181818	0.181818181818182	0.0964236519799837	-0.181818181818182	0.0104708607018955	82020	0	0	31	16.5	27	11	35	22	2	2
1905250	chr12	118031149	+	0.235449735449735	0	0.235449735449735	4.61735570662876	0.000161401490559751	0.285714285714286	0.185185185185185	0.0710848086907111	0	0	0	0.185185185185185	0.00695604349496116	82058	0	0	27.5	17.5	27	16	28	19	2	2
1604120	chr10	126136482	+	0.431372549019608	0	0.431372549019608	5.46392499948266	0.00030430261771831	0.529411764705882	0.333333333333333	0.138648388467951	0	0	0	0.333333333333333	0.0106033201632269	82398	0	0	16	10.5	15	6	17	15	2	2
2522004	chr18	70211072	+	0.287081339712919	0	0.287081339712919	4.89278608427778	0.000304585100718674	0.363636363636364	0.210526315789474	0.108265153100333	0	0	0	0.210526315789474	0.0106074941315099	82417	0	0	20.5	10.5	19	8	22	13	2	2
395944	chr2	133426114	+	0.261904761904762	0	0.261904761904762	4.76502951258408	0.000305901286654885	0.333333333333333	0.19047619047619	0.101015254455221	0	0	0	0.19047619047619	0.0106430086662156	82522	0	0	28.5	15	21	10	36	20	2	2
587738	chr3	130236027	+	0	0.308080808080808	-0.308080808080808	-4.9913214220558	0.00030637818562343	0	0	0	0.388888888888889	0.227272727272727	0.114279883828129	-0.227272727272727	0.0106586969439712	82529	0	0	35	20	29	18	41	22	2	2
1578298	chr10	102906552	+	0.503030303030303	0	0.503030303030303	5.68097213853719	0.000306725497407569	0.606060606060606	0.4	0.145706851880864	0	0	0	0.4	0.0106676774601988	82553	0	0	34	17	33	16	35	18	2	2
1994681	chr13	107186790	+	0.387799564270152	0	0.387799564270152	5.31396979080353	0.000308384385749704	0.481481481481481	0.294117647058824	0.132486237869375	0	0	0	0.294117647058824	0.0107158964666999	82626	0	0	22	7.5	17	7	27	8	2	2
1150339	chr7	78386201	+	0.311852758425908	0	0.311852758425908	5.00832892834684	0.000308765031270063	0.393617021276596	0.230088495575221	0.115632129440881	0	0	0	0.230088495575221	0.0107234128974285	82670	0	0	103.5	63.5	94	43	113	84	2	2
601892	chr3	148664754	+	0	0.296195652173913	-0.296195652173913	-4.93638189231792	0.000308930229946608	0	0	0	0.375	0.217391304347826	0.111446177469619	-0.217391304347826	0.0107251419574244	82672	0	0	13	15.5	13	8	13	23	2	2
520178	chr3	39851931	+	0.254267425320057	0	0.254267425320057	4.72392669835526	0.000309214070608139	0.324324324324324	0.184210526315789	0.0990754167096372	0	0	0	0.184210526315789	0.0107322573746421	82722	0	0	37.5	20.5	37	14	38	27	2	2
1044030	chr6	166667506	+	0.0427962229667987	0.517857142857143	-0.475060919890344	-3.32164090898168	0.000310064346463493	0.0447761194029851	0.0408163265306122	0.00279999639214899	0.535714285714286	0.5	0.0252538136138053	-0.455223880597015	0.0107510287775307	82789	0	0	58	28	49	28	67	28	2	2
1353610	chr8	143530646	+	0.234756097560976	0	0.234756097560976	4.61327289674453	1.64512865899197e-05	0.25	0.219512195121951	0.0215581335727606	0	0	0	0.219512195121951	0.00285326718084278	82857	0	0	38.5	16	36	9	41	23	2	2
1415500	chr9	98111929	+	0.520833333333333	0	0.520833333333333	5.73018706153514	0.000311476091962648	0.625	0.416666666666667	0.147313912747197	0	0	0	0.416666666666667	0.0107889027814469	82862	0	0	10	8.5	8	7	12	10	2	2
2730218	chr20	42955720	+	0.403846153846154	0	0.403846153846154	5.37102264441553	0.000312338071005561	0.5	0.307692307692308	0.135982073305105	0	0	0	0.307692307692308	0.0107889027814469	82929	0	0	9.5	5.5	6	5	13	6	2	2
204369	chr1	170633649	+	0.234375	0	0.234375	4.61102479730735	1.70328454967002e-05	0.25	0.21875	0.0220970869120796	0	0	0	0.21875	0.00285326718084278	83283	0	0	28	16.5	24	16	32	17	2	2
648463	chr4	1053022	+	0.234285714285714	0	0.234285714285714	4.61049759282829	7.79288486363128e-06	0.24	0.228571428571429	0.0080812203564177	0	0	0	0.228571428571429	0.00285326718084278	83399	0	0	30	20.5	25	17	35	24	2	2
1600240	chr10	123996975	+	0	0.528205128205128	-0.528205128205128	-5.75008423242991	0.000317681570189217	0	0	0	0.633333333333333	0.423076923076923	0.148673733480248	-0.423076923076923	0.0109205369437677	83522	0	0	33.5	28	23	26	44	30	2	2
2516607	chr18	55103434	+	0.328108672936259	0	0.328108672936259	5.0794151186361	0.000317925085402088	0.413793103448276	0.242424242424242	0.121176083714309	0	0	0	0.242424242424242	0.010925768444336	83546	0	0	31	21	29	17	33	25	2	2
2604199	chr19	18366246	+	0.234126984126984	0	0.234126984126984	4.60955986446191	0.000117622791334828	0.277777777777778	0.19047619047619	0.0617315443893018	0	0	0	0.19047619047619	0.00573011953449783	83551	0	0	19.5	8	18	6	21	10	2	2
1354000	chr8	143564586	+	0	0.433333333333333	-0.433333333333333	-5.47031993478003	0.000317999317554007	0	0	0	0.533333333333333	0.333333333333333	0.14142135623731	-0.333333333333333	0.0109275347162107	83552	0	0	22	27	13	24	31	30	2	2
1672975	chr11	18287749	+	0.248164218958611	0	0.248164218958611	4.6902171547575	0.000319456198289966	0.317757009345794	0.178571428571429	0.098419068008942	0	0	0	0.178571428571429	0.0109732640377612	83585	0	0	81.5	6.5	56	6	107	7	2	2
208924	chr1	179333987	+	0.234015345268542	0	0.234015345268542	4.60889997155546	0.000250921855974622	0.294117647058824	0.173913043478261	0.0849974903216566	0	0	0	0.173913043478261	0.00929874113718333	83682	0	0	20	15.5	17	14	23	17	2	2
946530	chr6	26087676	+	0.233834586466165	0	0.233834586466165	4.60783087295462	3.21616311136789e-05	0.257142857142857	0.210526315789474	0.0329628725064406	0	0	0	0.210526315789474	0.00303444307432056	83883	0	0	36.5	26	35	19	38	33	2	2
926268	chr6	3157054	+	0.233766233766234	0	0.233766233766234	4.60742639413597	0.000176978867549098	0.285714285714286	0.181818181818182	0.0734656396037971	0	0	0	0.181818181818182	0.00736942663610741	83933	0	0	12.5	9	11	9	14	9	2	2
1260834	chr8	15094629	+	0.233766233766234	0	0.233766233766234	4.60742639413597	0.000176978867549098	0.285714285714286	0.181818181818182	0.0734656396037971	0	0	0	0.181818181818182	0.00736942663610741	83933	0	0	12.5	6	11	5	14	7	2	2
1555434	chr10	80830515	+	0.233766233766234	0	0.233766233766234	4.60742639413597	0.000176978867549091	0.285714285714286	0.181818181818182	0.0734656396037971	0	0	0	0.181818181818182	0.00736942663610741	83933	0	0	9	8	7	6	11	10	2	2
2795690	chr21	46414079	+	0.233766233766234	0	0.233766233766234	4.60742639413597	0.000176978867549098	0.285714285714286	0.181818181818182	0.0734656396037971	0	0	0	0.181818181818182	0.00736942663610741	83933	0	0	16	8.5	11	7	21	10	2	2
1148619	chr7	76101352	+	0.726345083487941	0	0.726345083487941	6.20231012959537	0.000322838041328625	0.816326530612245	0.636363636363636	0.127252982885149	0	0	0	0.636363636363636	0.0110397682924197	83961	0	0	63	11	49	10	77	12	2	2
113300	chr1	46951212	+	0.260416666666667	0	0.260416666666667	4.75711216727798	0.000325621362140929	0.333333333333333	0.1875	0.103119738923038	0	0	0	0.1875	0.0111206630917938	84062	0	0	14	10	12	9	16	11	2	2
1858660	chr12	54369987	+	0.260416666666667	0	0.260416666666667	4.75711216727798	0.000325621362140929	0.333333333333333	0.1875	0.103119738923038	0	0	0	0.1875	0.0111206630917938	84062	0	0	14	8.5	12	7	16	10	2	2
2608060	chr19	19322466	+	0.260416666666667	0	0.260416666666667	4.75711216727798	0.000325621362140929	0.333333333333333	0.1875	0.103119738923038	0	0	0	0.1875	0.0111206630917938	84062	0	0	12.5	8	9	8	16	8	2	2
1221926	chr7	155827932	+	0	0.260416666666667	-0.260416666666667	-4.75711216727798	0.000325621362140933	0	0	0	0.333333333333333	0.1875	0.103119738923038	-0.1875	0.0111206630917938	84065	0	0	17	12.5	12	9	22	16	2	2
2728781	chr20	41819032	+	0.276470588235294	0	0.276470588235294	4.840315120832	0.000326128272171839	0.352941176470588	0.2	0.108145743005001	0	0	0	0.2	0.0111329219456256	84107	0	0	13.5	13	10	10	17	16	2	2
217680	chr1	197886810	+	0.294642857142857	0	0.294642857142857	4.92904700926069	0.000327358053405548	0.375	0.214285714285714	0.113642161262124	0	0	0	0.214285714285714	0.0111396209803517	84280	0	0	11	6	8	6	14	6	2	2
21520	chr1	2982998	+	0	0.294642857142857	-0.294642857142857	-4.92904700926069	0.000327358053405553	0	0	0	0.375	0.214285714285714	0.113642161262124	-0.214285714285714	0.0111396209803517	84281	0	0	8.5	11	8	8	9	14	2	2
1985966	chr13	95364502	+	0.237683438155136	0	0.237683438155136	4.63042549802842	0.000328050105094152	0.305555555555556	0.169811320754717	0.0959856689346519	0	0	0	0.169811320754717	0.0111431977334568	84499	0	0	44.5	23.5	36	19	53	28	2	2
41509	chr1	9352503	+	0.233333333333333	0	0.233333333333333	4.60486205815886	6.532062836114e-05	0.266666666666667	0.2	0.0471404520791032	0	0	0	0.2	0.00412313191004482	84505	0	0	15	8.5	15	6	15	11	2	2
