# Supplementary material for: Extensive Placental Methylation Profiling in Normal Pregnancies
Source: Int J Mol Sci. 2021 Feb 21;22(4):2136. doi: 10.3390/ijms22042136 (PMC7924820; doi:10.3390/ijms22042136)
Supplement: Supplementary file 1 [file ijms-22-02136-s001.zip › Supplementary material/supplementary_table_7_methylseq_genebodies_hyper.xlsx]

## Sheet: methylseq_genebodies_hyper
id	Chromosome	Start	End	symbol	entrezID	mean.mean.blood	mean.mean.placenta	mean.mean.diff	mean.mean.quot.log2	comb.p.val	comb.p.adj.fdr	combinedRank	num.sites	mean.num.na.blood	mean.num.na.placenta	mean.mean.covg.blood	mean.mean.covg.placenta	mean.nsamples.covg.thres5.blood	mean.nsamples.covg.thres5.placenta
ENSG00000197471	chr16	29674300	29682187	SPN	6693;101929889	0.0323061294216983	0.852625777616506	-0.82032	519223358422323	1.1748e+08	0.000247103001966356	156	57	0	0	441964912280702	33.4	5	5
ENSG00000265206	chr17	56408245	56409869	MIR142	406934	0.0107884492528455	0.914858083746319	-0.90407	575679983105469	2.01212e+08	0.000308740779498817	218	10	0	0	15.08	11.86	5	5
ENSG00000126860	chr17	29644578	29648902	EVI2A	2123	0.0886507235923685	0.80658312847773	-0.717932	43116805104763	4.10563e+06	3.61403e+09	274	12	0	0	404833333333333	40.6	5	5
ENSG00000125910	chr19	3172344	3180329	S1PR4	8698	0.0134262546895835	0.789532611871248	-0.776106	52260339221663	5.86937e+08	0.000508627948953653	386	118	0	0	409135593220339	277745762711864	5	5
ENSG00000099985	chr22	30658818	30662829	OSM	5008	0.0184609925911746	0.725547264652663	-0.707086	473127937147418	1.94987e+09	0.000961995533128745	678	36	0	0	311277777777778	259444444444444	5	5
ENSG00000186517	chr1	161016736	161039760	ARHGAP30	257106	0.110717076603148	0.790350135611993	-0.679633	454637420736574	2.04744e+09	0.000994001872304146	689	9	0	0	359111111111111	317777777777778	5	5
ENSG00000204010	chr10	91137813	91144962	IFIT1B	439996	0.139420553709197	0.809385492593666	-0.669965	25803501743269	2.0533e+07	0.000105666100377297	690	2	0	0	128.8	142.1	5	5
ENSG00000143110	chr1	112016414	112021134	C1orf162	128346	0.155804218006078	0.783440826439034	-0.627637	284830782228778	1.67572e+07	9.58068e+09	775	16	0	0	67425	660625	5	5
ENSG00000238230	chr13	95351948	95355116	LINC00391	NA	0.0772961358019161	0.702717830378434	-0.625422	352812273013701	1.0645e+09	0.000694467389593821	794	83	0	0	391590361445783	361927710843374	5	5
ENSG00000207639	chr16	14397824	14397906	MIR193B	574455	0.0950696367769538	0.779085274208226	-0.684016	299999073144716	3.41114e+09	0.00129758301261094	879	3	0	0	43.2	412666666666667	5	5
ENSG00000245080	chr8	96079036	96085410	MIR3150A;MIR3150B	100422964;100500907	0.157452011058745	0.816269650428771	-0.658818	278741348342193	3.64494e+09	0.00135020315796633	903	23	0	0	45504347826087	387826086956522	5	5
ENSG00000185862	chr17	29630784	29641130	EVI2B	2124	0.00735245358090186	0.912373211755565	-0.905021	573503873160653	4.11064e+09	0.0014308094901155	961	2	0	0	48.4	58.2	5	5
ENSG00000230749	chr2	66666220	66667444	MEIS1-AS2	100873998	0.0356900713832357	0.630089367716453	-0.594399	422729945966162	5.24202e+09	0.00163568763874555	1072	45	0	0	410088888888889	401644444444444	5	5
ENSG00000188868	chr19	12428291	12444534	ZNF563	147837	0.0109918228647829	0.587896003807195	-0.576904	493471377702587	3.21245e+08	0.00126930150631776	1241	39	0	0	394666666666667	258871794871795	5	5
ENSG00000184584	chr5	138855119	138862520	TMEM173	340061	0.12497046570685	0.697136110204057	-0.572166	336666385564391	4.67973e+09	0.00152868006262238	1292	41	0	0	29619512195122	258878048780488	5	5
ENSG00000272311	chr19	39755022	39756457	IFNL4P1	NA	0.097058508803928	0.669039417734264	-0.571981	333377989511872	5.95758e+09	0.00175082415415939	1295	130	0	0	399569230769231	294953846153846	5	5
ENSG00000207964	chr15	55665138	55665232	MIR628	693213	0.0887590093245536	0.649665738316871	-0.560907	273975090659957	7.78295e+07	0.000202189811066934	1424	1	0	0	38	37.6	5	5
ENSG00000182379	chr12	57610578	57620232	NXPH4	11247	0.08078042632952	0.640974939705071	-0.560195	32209996022544	3.55295e+08	0.00132345430341044	1430	126	0	0	31231746031746	27.3	5	5
ENSG00000159182	chr17	46799084	46799884	PRAC1	84366	0.0969341062256464	0.652172157962754	-0.555238	270004461474082	2.74051e+08	0.00118284141945164	1488	22	0	0	355272727272727	312636363636364	5	5
ENSG00000035720	chr4	68424446	68473055	STAP1	26228	0.0219777202531143	0.738987856427184	-0.71701	475692674665269	0.000112169234943769	0.00247008618095396	1519	8	0	0	39.25	36.85	5	5
ENSG00000230266	chr3	194868600	194873519	XXYLT1-AS2	101410543	0.136889402256151	0.689157686135478	-0.552268	280837926132469	5.64565e+09	0.00170596602542816	1525	14	0	0	81.6	722714285714286	5	5
ENSG00000213179	chr17	65780869	65781409	RPL17P41	NA	0.127749472067563	0.76623076564253	-0.638481	274087171534941	0.000113442155460646	0.00248340320691007	1528	4	0	0	29.9	24.3	5	5
ENSG00000117289	chr1	145438469	145442635	TXNIP	10628	0.127678499815254	0.675142880328974	-0.547464	40194395320637	1.68642e+09	0.000890164475001863	1579	45	0	0	500133333333333	457644444444444	5	5
ENSG00000203871	chr6	88106840	88109467	C6orf164	NA	0.177645711024498	0.719164088434241	-0.541518	196408012812516	0.000131082253843807	0.00269827777912328	1658	3	0	0	27.4	269333333333333	5	5
ENSG00000213244	chr1	120904675	120905090	HIST2H3DP1	NA	0.0518037362071552	0.692482658779073	-0.640679	374021137852763	0.000136107531438408	0.00273817613929077	1662	37	0	0	163891891891892	12.8	5	5
ENSG00000111679	chr12	7055631	7070479	PTPN6	5777	0.183625193347847	0.722592460582583	-0.538967	327572288116607	0.000125608376509595	0.00264584395103648	1682	138	0	0	365594202898551	317507246376812	5	5
ENSG00000244203	chr3	71338920	71355004	FOXP1-AS1	NA	0.195723269944246	0.733453920737409	-0.537731	339694616562824	4.40176e+09	0.0014636066507092	1694	21	0	0	662952380952381	632380952380952	5	5
ENSG00000263602	chr17	46801770	46801837	MIR3185	100422978	0.180147882469557	0.716623418142754	-0.536476	192056588840557	2.79744e+08	0.000369859505132902	1790	6	0	0	613666666666667	512333333333333	5	5
ENSG00000164920	chr8	99956631	99964332	OSR2	116039	0.0358758287183186	0.563417252010641	-0.527541	29989475254933	8.4339e+09	0.0021275556158707	1818	245	0	0	566048979591837	525885714285714	5	5
ENSG00000226981	chr17	20717933	20747570	ABHD17AP6	NA	0.0430039213415172	0.572376101647162	-0.529372	37398222839349	0.000169272276215188	0.00307755267083153	1836	19	0	0	162631578947368	143789473684211	5	5
ENSG00000266392	chr17	79374516	79374578	MIR4740	100616294	0.155689412112109	0.680691490698282	-0.525002	217749774961312	2.69009e+08	0.000366118084033433	1839	5	0	0	32.96	28.84	5	5
ENSG00000233355	chr1	239866684	239893765	CHRM3-AS2	NA	0.269298966546069	0.792818829247646	-0.52352	33820412860523	2.61733e+09	0.00114769430632797	1855	23	0	0	726782608695652	774869565217391	5	5
ENSG00000266782	chr10	118927189	118927285	MIR3663	100500893	0.0957612507893831	0.615140895618693	-0.51938	262716541156239	0.000137754496229611	0.0027509778500779	1908	8	0	0	30.25	31275	5	5
ENSG00000103485	chr16	29674600	29710020	QPRT	23475;101929880	0.305037726873452	0.82379980613445	-0.518762	327355584563773	7.00459e+09	0.00191573376449211	1917	93	0	0	363827956989247	283440860215054	5	5
ENSG00000143851	chr1	202116141	202130716	PTPN7	5778	0.341521462324318	0.861146734226159	-0.519625	246888903494224	0.000192304327361257	0.00330384167962715	1947	51	0	0	360862745098039	308823529411765	5	5
ENSG00000198075	chr2	108994367	109004513	SULT1C4	27233	0.0626750754658542	0.576688027865069	-0.514013	347845357741526	7.87368e+09	0.00204801444188734	1983	5	0	0	60.72	62.64	5	5
ENSG00000169508	chr13	99946784	99959659	GPR183	1880	0.301723461689641	0.813689601321073	-0.511966	219703840156557	8.69526e+08	0.00216250124451582	2007	3	0	0	510666666666667	585333333333333	5	5
ENSG00000270938	chr14	103745560	103746292	RAP2CP1	NA	0.0487156172476886	0.557900558538353	-0.509185	376865718652035	7.75103e+09	0.00203032160238233	2067	84	0	0	247809523809524	16952380952381	5	5
ENSG00000236703	chr6	135516221	135517133	MYB-AS1	NA	0.262948396534549	0.762151392047861	-0.499203	185750488292263	1.21557e+08	0.000247103001966356	2201	10	0	0	126.08	124.86	5	5
ENSG00000170577	chr2	45232300	45236569	SIX2	10736	0.0714748173357808	0.561242985642778	-0.489768	349001553645781	9.36816e+09	0.00225280430421254	2349	146	0	0	511054794520548	476534246575342	5	5
ENSG00000169314	chr22	24105208	24108048	C22orf15	150248	0.0721513035460909	0.663032932908281	-0.590882	368155560936858	0.000312968278399998	0.00423387165882253	2471	18	0	0	216222222222222	159333333333333	5	5
ENSG00000173868	chr17	47300724	47308128	PHOSPHO1	162466	0.0881856765710892	0.565216171567712	-0.47703	357929518844986	0.000104554639577874	0.00238727146339924	2550	137	0	0	38614598540146	285299270072993	5	5
ENSG00000179593	chr17	7942335	7952452	ALOX15B	247	0.142798948933758	0.860295696248062	-0.717497	314718425752252	0.000334664064060613	0.0043846933999264	2552	17	0	0	214235294117647	202588235294118	5	5
ENSG00000212221	chr8	144432342	144432448	RNU6-220P	NA	0.220990313836572	0.707539054399607	-0.486549	164390764038974	3.50642e+09	0.00131630544975931	2647	5	0	0	43.96	40.76	5	5
ENSG00000178732	chr3	194115550	194119995	GP5	2814	0.0804776028419716	0.552250255510714	-0.471773	36849462906471	0.000236485113101281	0.0036706716621197	2648	140	0	0	479842857142857	426585714285714	5	5
ENSG00000116035	chr2	71127720	71160576	VAX2	25806	0.0948822830886123	0.565417534295504	-0.470535	226489017420929	0.000185352804511564	0.00323912973317337	2669	249	0	0	530120481927711	489357429718875	5	5
ENSG00000170178	chr2	176964458	176966408	HOXD12	3238	0.0466765009091665	0.514041885816657	-0.467365	340292327981973	0.000159078599507873	0.00299454412762845	2727	98	0	0	507428571428571	449755102040816	5	5
ENSG00000207947	chr17	46114527	46114613	MIR152	406943	0.0166666666666667	0.511596638655462	-0.49493	428982516799438	0.000388212688005524	0.0047433043614861	2737	1	0	0	11.2	10.2	5	5
ENSG00000124019	chr2	225243415	225266802	FAM124B	79843	0.236903414849061	0.702338357930271	-0.465435	271980904550007	2.24451e+09	0.00104566682190134	2759	41	0	0	56.2	582146341463415	5	5
ENSG00000198857	chr1	120143963	120151873	HSD3BP5	NA	0.0947962157472429	0.55872983605064	-0.463934	239418705073461	7.41346e+09	0.00196690818778024	2791	2	0	0	25.7	19.8	5	5
ENSG00000198339	chr6	27107076	27108418	HIST1H4I	8294;8359;8360;8361;8362;8363;8364;8365;8366;8367;8368;8370;121504;554313	0.0110582219082224	0.473688422764094	-0.46263	457500423646507	1.75987e+08	0.000909825498080012	2818	43	0	0	506651162790698	462697674418605	5	5
ENSG00000235568	chr22	42776416	42828401	NFAM1	150372	0.330099828220453	0.815813975587468	-0.485714	227483654388451	0.000443649482967897	0.00511021873459923	2904	16	0	0	211625	190125	5	5
ENSG00000261192	chr17	55122839	55124158	RNF126P1	376412	0.0894833006633513	0.577718880927504	-0.488236	284716894471444	0.000445648610542695	0.00511519064758142	2914	101	0	0	389148514851485	318316831683168	5	5
