# Supplementary material for: Extensive Placental Methylation Profiling in Normal Pregnancies
Source: Int J Mol Sci. 2021 Feb 21;22(4):2136. doi: 10.3390/ijms22042136 (PMC7924820; doi:10.3390/ijms22042136)
Supplement: Supplementary file 1 [file ijms-22-02136-s001.zip › Supplementary material/supplementary_table_5_methylseq_promoters_hypo.xlsx]

## Sheet: methylseq_promoters_hypo
id	Chromosome	Start	End	symbol	entrezID	mean.mean.blood	mean.mean.placenta	mean.mean.diff	mean.mean.quot.log2	comb.p.val	comb.p.adj.fdr	combinedRank	num.sites	mean.num.na.blood	mean.num.na.placenta	mean.mean.covg.blood	mean.mean.covg.placenta	mean.nsamples.covg.thres5.blood	mean.nsamples.covg.thres5.placenta
ENSG00000227564	chr13	63800690	63802689	LINC00376	NA	0.77395795678678	0.0435692708511039	0.730389	-415144641725567	8.47128e+07	0.00018862184717455	236	2	0	0	85.5	92.9	5	5
ENSG00000196248	chr11	123847989	123849988	OR10S1	219873	0.825988172437617	0.0996219262190434	0.726366	-341858301637983	2.24842e+08	0.000246023730303902	354	3	0	0	348666666666667	457333333333333	5	5
ENSG00000196917	chr12	123214891	123216890	HCAR1	27198	0.846648565025386	0.121791221221884	0.724857	-341284543651188	2.903e+08	0.00027421603408444	409	32	0	0	548625	5774375	5	5
ENSG00000225128	chr7	85048938	85050937	LINC00972	NA	0.888658928579039	0.0890115482757327	0.799647	-318210495833245	2.36475e+06	6.10657e+09	423	1	0	0	57.8	56.8	5	5
ENSG00000123815	chr19	41223613	41225612	ADCK4	79934	0.727930448524794	0.0382995291203664	0.689631	-445017227585642	4.81904e+07	0.000155708070172807	467	19	0	0	143052631578947	143473684210526	5	5
ENSG00000251931	chr12	59844054	59846053	RNU6-871P	NA	0.893096774193548	0.100021515852718	0.793075	-303709490716981	1.39102e+08	0.00020884220641133	529	1	0	0	23.6	23.2	5	5
ENSG00000254603	chr11	56280148	56282147	OR5M6P	NA	0.782825663006543	0.0915616845037892	0.691264	-302369490999974	2.12549e+07	0.000124743851952498	538	2	0	0	78.5	91.9	5	5
ENSG00000235294	chr3	181223168	181225167	RPL7AP25	NA	0.85609837841575	0.123938123486542	0.73216	-299322900806002	3.42999e+08	0.000293939859445307	568	4	0	0	27.15	27.8	5	5
ENSG00000220091	chr6	83634342	83636341	LAP3P1	NA	0.858904431939118	0.101627907701097	0.757277	-299295447141106	7.79449e+06	9.43499e+09	570	3	0	0	78.4	906666666666667	5	5
ENSG00000253481	chr22	17414394	17416393	IGKV1OR22-1	NA	0.773126807608059	0.104720899382083	0.668406	-29444446062133	6.43476e+06	0.000169558145322282	620	3	0	0	599333333333333	68.8	5	5
ENSG00000244575	chr2	89512914	89514913	IGKV1-27	NA	0.809492500068752	0.118347807026993	0.691145	-29300091913502	1.81188e+06	5.3987e+09	621	4	0	0	84.3	96.65	5	5
ENSG00000226461	chr11	123878862	123880861	OR10G5P	NA	0.907880813040263	0.103923626110322	0.803957	-307559210421826	5.62585e+08	0.000347829229663095	626	4	0	0	45.1	48.35	5	5
ENSG00000181296	chr11	56543183	56545182	OR5G1P	NA	0.852930311974558	0.149182692612726	0.703748	-291844515941568	1.42682e+08	0.000210977197051856	629	6	0	0	797666666666667	952666666666667	5	5
ENSG00000232791	chr1	111395060	111397059	OR11I1P	NA	0.880120279845215	0.108506402433471	0.771614	-290903529286419	3.28327e+08	0.000289905138261172	640	1	0	0	29	30.2	5	5
ENSG00000230307	chr12	55704119	55706118	OR6C5P	NA	0.839902065147967	0.103754485686465	0.736148	-290137317169624	8.29764e+07	0.000188313165099204	650	1	0	0	66.8	75	5	5
ENSG00000239995	chr2	48859993	48861992	TPT1P11	NA	0.929374253420837	0.117351305508941	0.812023	-288965696278864	1.49147e+07	0.000118115121492518	661	2	0	0	42.2	37.6	5	5
ENSG00000105398	chr19	48389155	48391154	SULT2A1	6822	0.843492479924832	0.124718895894866	0.718774	-288066141838535	4.07824e+08	0.000315310495284633	671	10	0	0	65.48	54.96	5	5
ENSG00000266243	chr5	31935766	31937765	MIR4279	100422874	0.843981258010901	0.0715106461584078	0.772471	-356998024359878	6.40081e+08	0.000360371008469645	688	4	0	0	43.15	45.5	5	5
ENSG00000236860	chr13	102915053	102917052	RPL39P29	NA	0.815749752999157	0.155959588297639	0.65979	-28377774382867	4.77702e+07	0.000155708070172807	715	4	0	0	77.6	90.45	5	5
ENSG00000266730	chr3	195647501	195649500	RN7SL773P	NA	0.876810598232514	0.0977167593747	0.779094	-350904168248962	7.17607e+08	0.000376940028120755	737	13	0	0	435384615384615	513538461538462	5	5
ENSG00000237242	chr10	111292913	111294912	BTF3P15	NA	0.783436628950665	0.102508407771566	0.680928	-281808218263843	1.0635e+08	0.000199008645254097	744	1	0	0	68.4	71.8	5	5
ENSG00000254642	chr11	7997528	7999527	COX6CP5	NA	0.779585003513247	0.106515147459297	0.67307	-279528867942016	5.29386e+08	0.000342597743844072	772	4	0	0	35.6	31.65	5	5
ENSG00000203907	chr6	74104357	74106356	OOEP	441161	0.704687531813995	0.0284878458194546	0.6762	-428000438527836	7.74547e+08	0.000386896109404086	774	47	0	0	563234042553191	662382978723404	5	5
ENSG00000187005	chr21	32127247	32129246	KRTAP21-1	337977	0.810396256374248	0.139838033540374	0.670558	-277846081014237	8.2951e+08	0.000401745646876955	799	6	0	0	461333333333333	58.6	5	5
ENSG00000178750	chr3	93746955	93748954	STX19	415117	0.934862919961834	0.130850108848454	0.804013	-2768892846755	586816	2.84129e+09	801	5	0	0	84.4	86.88	5	5
ENSG00000111816	chr6	116381422	116383421	FRK	2444	0.877674940851763	0.228228992916356	0.649446	-276820915176924	4.75358e+08	0.000330797309938022	804	16	0	0	589125	76.75	5	5
ENSG00000166693	chr11	56365339	56367338	OR5M13P	NA	0.829773190091641	0.135693338946519	0.69408	-275394284927907	875155	0.000191520530045862	821	2	0	0	112	122.9	5	5
ENSG00000105143	chr19	15133303	15135302	SLC1A6	6511	0.731453663636217	0.0874859833028356	0.643968	-284481221311374	4.04158e+08	0.00031310103801915	836	6	0	0	32	323666666666667	5	5
ENSG00000241665	chr3	69818429	69820428	RN7SL418P	NA	0.822517006802721	0.117098997493734	0.705418	-27115270931271	2.88915e+08	0.00027421603408444	870	1	0	0	45.2	48.6	5	5
ENSG00000111700	chr12	20962136	20964135	SLCO1B3	28234	0.908861353071879	0.131805555555556	0.777056	-269593313522976	7.57445e+07	0.000184538431112491	888	1	0	0	29.2	27	5	5
ENSG00000234701	chr13	39191578	39193577	PRDX3P3	NA	0.822045502466388	0.146465961653943	0.67558	-269445408789071	3.98664e+06	6.61176e+09	891	4	0	0	49	52.85	5	5
ENSG00000230403	chr13	31569776	31571775	LINC01066	NA	0.874365829058418	0.166086749020528	0.708279	-268546808749474	4.11299e+08	0.000315492281679019	904	2	0	0	68.1	75.8	5	5
ENSG00000224924	chr21	22175035	22177034	LINC00320	387486	0.896034208536923	0.147310263940044	0.748724	-268117287811827	5.48127e+08	0.000345501370113852	908	3	0	0	648666666666667	770666666666667	5	5
ENSG00000207827	chr6	72112825	72114824	MIR30A	407029	0.830717473023708	0.133751172634734	0.696966	-2857235934337	1.06433e+09	0.000448522234595584	918	7	0	0	455142857142857	54.8	5	5
ENSG00000255386	chr11	59101060	59103059	OR5BR1P	NA	0.899132602724328	0.133876041817218	0.765257	-265966436087976	5.79142e+06	0.000161388951457851	937	1	0	0	53.8	57.4	5	5
ENSG00000140015	chr14	63568256	63570255	KCNH5	27133	0.875605296020734	0.139678091055921	0.735927	-265216513961966	8.99781e+08	0.000417493414132955	948	5	0	0	49.04	58.24	5	5
ENSG00000241203	chr3	167675032	167677031	HMGN2P26	NA	0.9165648297086	0.137679030896927	0.778886	-264942693115385	1.70608e+08	0.000223076938612637	952	1	0	0	75.2	82.8	5	5
ENSG00000253226	chr8	73531119	73533118	HAUS1P3	NA	0.837855154402099	0.134721085908771	0.703134	-264894500552502	3.54783e+07	0.000136542804729203	954	3	0	0	36.2	405333333333333	5	5
ENSG00000232105	chr13	62900621	62902620	RPL32P28	NA	0.735415497931798	0.0459985612303969	0.689417	-372522205206804	1.14064e+09	0.000460565135881358	957	2	0	0	47.2	52.3	5	5
ENSG00000257150	chr12	96041531	96043530	PGAM1P5	100132594	0.937034324620366	0.145498420374311	0.791536	-264189312635647	7.86127e+08	0.000390572374320917	968	4	0	0	31.65	30.1	5	5
ENSG00000134954	chr11	128456954	128458953	ETS1	2113	0.920576454761131	0.154542805387059	0.766034	-264060448296326	4.41701e+08	0.00032383712129922	972	7	0	0	501428571428571	572571428571429	5	5
ENSG00000180636	chr14	22138651	22140650	OR4E1	NA	0.779098302782462	0.144632600642504	0.634466	-27304191835837	5.7011e+08	0.000347829229663095	972	3	0	0	323333333333333	342666666666667	5	5
ENSG00000136839	chr9	107379986	107381985	OR13C9	286362	0.789107561572382	0.0667557892569893	0.722352	-354509586597825	1.18519e+09	0.000463487382979469	990	4	0	0	84.7	87.05	5	5
ENSG00000223290	chr2	155445419	155447418	RNA5SP107	NA	0.870260617180093	0.133957594173203	0.736303	-261228682594077	6.43099e+07	0.000169558145322282	1005	1	0	0	141.2	163.8	5	5
ENSG00000227145	chr4	123538638	123540637	IL21-AS1	100996941	0.929463815904843	0.158184996051976	0.771279	-260934151600845	3.11181e+06	6.61176e+09	1011	2	0	0	67.3	76.2	5	5
ENSG00000175329	chr22	35460629	35462628	ISX	91464	0.856089409902969	0.132760264181002	0.723329	-260092149162711	8.47301e+07	0.00018862184717455	1021	1	0	0	41.8	44.4	5	5
ENSG00000213673	chr7	54485637	54487636	SLC25A5P3	NA	0.877947876638652	0.205203428589082	0.672744	-259634003377754	1.22652e+08	0.000469925014935091	1028	5	0	0	33.88	44.56	5	5
ENSG00000172489	chr11	56018176	56020175	OR5T3	390154	0.738191795914908	0.0532876382876383	0.684904	-356341250987747	1.29958e+08	0.000484855237976085	1038	1	0	0	28	35	5	5
ENSG00000231806	chr9	97315851	97317850	PCAT7	101928099	0.773448540088384	0.0843586203819183	0.68909	-310279893703683	1.32617e+09	0.000488673444165848	1051	10	0	0	32.42	33.98	5	5
ENSG00000140937	chr16	65159516	65161515	CDH11	1009	0.827857142857143	0.131137000254647	0.69672	-256960802889422	6.39965e+08	0.000360371008469645	1065	1	0	0	11.8	12.4	5	5
ENSG00000198959	chr20	36794481	36796480	TGM2	7052	0.879479305103337	0.152854715894708	0.726625	-298092881558277	1.35342e+09	0.000489492637228026	1071	20	0	0	52.39	65.23	5	5
ENSG00000235879	chr13	90821620	90823619	FAR1P1	NA	0.817386982896226	0.115347219624964	0.70204	-284791029275465	1.37845e+09	0.000494848290117852	1079	3	0	0	370666666666667	45.8	5	5
ENSG00000235930	chr12	10921404	10923403	HSPE1P12	NA	0.825609810568843	0.127392803771744	0.698217	-311598220746396	1.41546e+09	0.000501167553968776	1094	13	0	0	544153846153846	583692307692308	5	5
ENSG00000223822	chr21	24761079	24763078	EEF1A1P1	NA	0.867003868054889	0.1607144957881	0.706289	-270416786379969	1.4721e+09	0.000511407300623038	1115	5	0	0	35.56	40.24	5	5
ENSG00000235904	chr3	29331718	29333717	RBMS3-AS3	100873979	0.905046875955961	0.173609759322681	0.731437	-25364507361164	8.88852e+08	0.00041581735841582	1119	5	0	0	62.08	73.4	5	5
ENSG00000224394	chr13	94487898	94489897	GPC6-AS2	NA	0.929559603171435	0.152491580189698	0.777068	-253161972120854	1.57927e+06	5.09777e+09	1126	1	0	0	47.8	52.4	5	5
ENSG00000239819	chr2	90258093	90260092	IGKV1D-8	NA	0.902473653544587	0.157768603210034	0.744705	-252771775300848	4.04117e+08	0.00031310103801915	1132	4	0	0	47.75	49.55	5	5
ENSG00000169548	chr22	22874114	22876113	ZNF280A	129025	0.930070856623036	0.296313874213343	0.633757	-252158948563512	1.02257e+08	0.00019774562855595	1141	15	0	0	886933333333333	926133333333333	5	5
ENSG00000266740	chr14	65801402	65803401	MIR4708	100616176	0.685978475214383	0.0639833711262283	0.621995	-323376974308355	1.94367e+08	0.000237400299375376	1143	1	0	0	49.6	40	5	5
ENSG00000211633	chr2	90227545	90229544	IGKV1D-42	NA	0.768578909060914	0.117934065145818	0.650645	-310516662462301	1.56068e+09	0.000526718166378919	1147	5	0	0	86.2	91.48	5	5
ENSG00000230301	chr3	97981588	97983587	OR5H6	79295	0.893436813278256	0.15519203069338	0.738245	-269100865893315	1.56241e+09	0.000526718166378919	1149	4	0	0	41.9	47.95	5	5
ENSG00000257019	chr9	107367452	107369451	OR13C2	392376	0.870302819591074	0.20203981617859	0.668263	-251749924191267	6.54084e+07	0.000170039960503297	1151	5	0	0	96.08	116.8	5	5
ENSG00000211611	chr2	89459351	89461350	IGKV6-21	NA	0.828383567953381	0.0347035708217934	0.79368	-450043305590959	1.57226e+09	0.000527981143780825	1152	12	0	0	304833333333333	412166666666667	5	5
ENSG00000254825	chr11	56518879	56520878	OR9G2P	NA	0.847542020948277	0.129470485041137	0.718072	-26472506019834	1.61364e+09	0.000533033201796302	1171	2	0	0	40.3	39.2	5	5
ENSG00000170743	chr11	7258509	7260508	SYT9	143425	0.772116727007539	0.151877942032055	0.620239	-270860759199854	5.66357e+07	0.000160391390404131	1172	6	0	0	511666666666667	578666666666667	5	5
ENSG00000249646	chr4	80508785	80510784	OR7E94P	NA	0.892155545603821	0.149444444444444	0.742711	-250032236757446	2.84863e+07	0.000136542804729203	1183	1	0	0	36.6	37.8	5	5
ENSG00000138653	chr4	116034533	116036532	NDST4	64579	0.778389506849267	0.158493119760858	0.619896	-263112206507654	1.66998e+07	0.000540407636322026	1197	15	0	0	563466666666667	718133333333333	5	5
ENSG00000229307	chr13	62896290	62898289	LINC00459	NA	0.780091149253209	0.126536603819373	0.653555	-32824953263906	1.67213e+09	0.000540650325319429	1198	7	0	0	635142857142857	670285714285714	5	5
ENSG00000010539	chr16	3285722	3287721	ZNF200	7752	0.734140481926316	0.116040276004892	0.6181	-311724340448261	7.55291e+08	0.000381608815004164	1205	28	0	0	671857142857143	769428571428572	5	5
ENSG00000211968	chr14	107078370	107080369	IGHV1-58	NA	0.873354016967979	0.210403210045448	0.662951	-247839199361815	2.7198e+08	0.000267833349026966	1211	11	0	0	623636363636364	822545454545455	5	5
ENSG00000213025	chr10	70390628	70392627	COX20P1	NA	0.915125350349843	0.134434914250067	0.78069	-279848676386693	1.69661e+09	0.000541547502650783	1212	26	0	0	261076923076923	284615384615385	5	5
ENSG00000254124	chr8	112236314	112238313	EEF1A1P37	NA	0.739296301649243	0.122460998121375	0.616835	-24999686962911	1.3853e+09	0.000496388464602323	1221	1	0	0	44.2	54.8	5	5
ENSG00000188263	chr22	50450589	50452588	IL17REL	400935	0.861886667613053	0.157491246418679	0.704395	-247317532399267	1.46211e+09	0.000510419179047798	1223	18	0	0	259333333333333	254222222222222	5	5
ENSG00000254300	chr8	77317389	77319388	LINC01111	101926978	0.836218097515704	0.15498005354172	0.681238	-247293816045978	3.89094e+07	0.000138675123853723	1224	6	0	0	511333333333333	665333333333333	5	5
ENSG00000213451	chr12	55654823	55656822	OR6C69P	NA	0.852852584328945	0.188227527936808	0.664625	-247588466102906	1.74957e+09	0.000546460403162076	1237	4	0	0	42.75	48.65	5	5
ENSG00000136695	chr2	113814715	113816714	IL36RN	26525	0.664911488143425	0.0495081306499138	0.615403	-370740128407786	2.16371e+08	0.000243637353587405	1246	3	0	0	31.4	342666666666667	5	5
ENSG00000069206	chr8	24296943	24298942	ADAM7	8756	0.856196639956748	0.174374408285334	0.681822	-244835802530744	5.18245e+08	0.000341398450165512	1257	12	0	0	52.65	56.1	5	5
ENSG00000180347	chr7	31552204	31554203	CCDC129	223075	0.77361897979446	0.142787611509682	0.630831	-24464990388415	5.19738e+08	0.000341800434126452	1259	9	0	0	599777777777778	652444444444444	5	5
ENSG00000205030	chr11	55593195	55595194	OR5L2	26338	0.748526295578032	0.135503886871584	0.613022	-251693678633679	6.47683e+08	0.000362020433095987	1275	9	0	0	485111111111111	617555555555556	5	5
ENSG00000255800	chr9	107361289	107363288	OR13C5	138799	0.821875403501921	0.203001429547651	0.618874	-243154091992547	1.33357e+09	0.000488673444165848	1289	6	0	0	105033333333333	118833333333333	5	5
ENSG00000248915	chr4	107758259	107760258	ACTR6P1	NA	0.889982639348375	0.16474066528578	0.725242	-24168527311657	1.94955e+08	0.000237400299375376	1317	3	0	0	83.6	107.4	5	5
ENSG00000179695	chr12	55844498	55846497	OR6C2	341416	0.830749263194611	0.188486413214794	0.642263	-252089985603922	2.02503e+09	0.000593787718908804	1321	2	0	0	74.4	82.4	5	5
ENSG00000253124	chr8	72360955	72362954	TRAPPC2P2	NA	0.904650024022732	0.154345032279728	0.750305	-312464759763945	2.06032e+09	0.000600500886035972	1328	5	0	0	23.08	30.84	5	5
ENSG00000253808	chr14	106971289	106973288	IGHVII-46-1	NA	0.861695724937104	0.155798453544321	0.705897	-241138510729761	1.96123e+08	0.000237400299375376	1328	3	0	0	336666666666667	440666666666667	5	5
ENSG00000174792	chr4	76479758	76481757	C4orf26	152816	0.82560304408079	0.170104270406036	0.655499	-240521191857317	1.60574e+09	0.000532520147160137	1335	9	0	0	443333333333333	472222222222222	5	5
ENSG00000223825	chr2	203066110	203068109	DAZAP2P1	NA	0.948574037517597	0.222694855928821	0.725879	-239819387635062	1.19687e+09	0.00046500320884324	1349	19	0	0	470631578947368	518842105263158	5	5
ENSG00000178033	chr6	116831309	116833308	FAM26E	254228	0.927008562221276	0.234183966312835	0.692825	-285438512273779	2.1438e+08	0.000610140229379095	1361	10	0	0	32.02	37.46	5	5
ENSG00000234048	chr3	28469436	28471435	FAM96AP1	NA	0.866384596478007	0.19694801414576	0.669437	-237933795558725	4.12131e+08	0.000315492281679019	1390	3	0	0	52	485333333333333	5	5
ENSG00000184564	chr13	86373124	86375123	SLITRK6	84189	0.812125380135123	0.156092644119001	0.656033	-237658982879479	1.17054e+09	0.000460565135881358	1393	7	0	0	808285714285714	101514285714286	5	5
ENSG00000225079	chr1	117317746	117319745	FTH1P22	NA	0.881492050268774	0.176949921642921	0.704542	-236842199676848	3.00868e+07	0.000136542804729203	1410	28	0	0	526857142857143	599928571428571	5	5
ENSG00000201296	chr12	98811317	98813316	RNU4-41P	NA	0.733022956433007	0.10540754953434	0.627615	-301334078659787	2.30006e+09	0.00062874183767886	1417	6	0	0	36.3	380666666666667	5	5
ENSG00000214548	chr14	101244247	101246246	MEG3	55384	0.943712197041379	0.200842046215422	0.74287	-236626003538076	1.2033e+09	0.000465831023718807	1418	19	0	0	539578947368421	58.2	5	5
ENSG00000212387	chr4	187420763	187422762	RNU6-1055P	NA	0.782512575018618	0.152802302212127	0.62971	-265773036115544	2.32678e+09	0.000633810017408824	1422	41	0	0	408829268292683	488878048780488	5	5
ENSG00000207714	chr5	148441473	148443472	MIR584	693169	0.711841267439119	0.0956763923769522	0.616165	-379261419259617	2.37615e+09	0.00064124915652922	1433	11	0	0	298909090909091	359272727272727	5	5
ENSG00000257101	chr11	113660688	113662687	LRRC37A13P	NA	0.813663252405315	0.164128424659618	0.649535	-235982277262737	4.73296e+07	0.000330797309938022	1437	21	0	0	444380952380952	542285714285714	5	5
ENSG00000234782	chr9	120845161	120847160	TPT1P9	NA	0.910561197590083	0.186956845235415	0.723604	-235785003274597	3.3465e+08	0.000291090932214424	1440	11	0	0	389272727272727	489636363636364	5	5
ENSG00000183313	chr11	6007716	6009715	OR52L1	338751	0.781083748720719	0.146700740891387	0.634383	-255917139914925	2.40135e+09	0.00064282241920941	1447	4	0	0	44.95	45.05	5	5
ENSG00000226580	chr21	18872643	18874642	RPL39P40	NA	0.853580427444249	0.113787821109567	0.739793	-299453718251694	2.43872e+09	0.000648305854854547	1456	4	0	0	49.3	58.4	5	5
ENSG00000176495	chr11	59130385	59132384	OR5AN1	390195	0.931211595069677	0.17175984601252	0.759452	-243584998109527	2.44192e+09	0.000648305854854547	1459	6	0	0	773666666666667	86.4	5	5
ENSG00000248418	chr5	29599283	29601282	UBL5P1	NA	0.906763824304943	0.209280785343317	0.697483	-234893739126888	1.13048e+09	0.000459943994113876	1460	10	0	0	50.64	60.58	5	5
ENSG00000080007	chr6	74102971	74104970	DDX43	55510	0.734177041226148	0.0938750962430418	0.640302	-389741662484366	2.46007e+08	0.000650448028454856	1464	56	0	0	507178571428571	590321428571429	5	5
ENSG00000242371	chr2	89619405	89621404	IGKV1-39	NA	0.919694467611239	0.181544480768807	0.73815	-234456925674047	1.27983e+09	0.000483602589401004	1468	3	0	0	44.6	536666666666667	5	5
ENSG00000253703	chr14	107159664	107161663	IGHV1-68	NA	0.877881789331688	0.192029296102431	0.685852	-234097443973383	4.36529e+08	0.000323306720487458	1477	12	0	0	609333333333333	69.95	5	5
ENSG00000187026	chr21	32119052	32121051	KRTAP21-2	337978	0.773834958930574	0.0989671363362403	0.674868	-285447479891171	2.5098e+09	0.000657378111558575	1477	4	0	0	32.15	36	5	5
ENSG00000211949	chr14	106725234	106727233	IGHV3-23	NA	0.767161917295995	0.168488438595628	0.598673	-236324948776485	2.47415e+09	0.000652917839221365	1478	11	0	0	633272727272727	761454545454545	5	5
ENSG00000177354	chr10	50505687	50507686	C10orf71	118461	0.927095232335983	0.2830622947482	0.644033	-23382214645626	3.2589e+08	0.000289905138261172	1485	38	0	0	694052631578947	844315789473684	5	5
ENSG00000265143	chr1	26674711	26676710	RN7SL490P	NA	0.936612415435989	0.18471852641638	0.751894	-233278137896245	6.27966e+08	0.000358182921636836	1493	7	0	0	428857142857143	467142857142857	5	5
ENSG00000170290	chr11	107589920	107591919	SLN	6588	0.840163586968066	0.208130610460018	0.632033	-233266303482791	2.48949e+08	0.000255407246813317	1494	11	0	0	422727272727273	44	5	5
ENSG00000250215	chr4	115635577	115637576	CIR1P2	NA	0.821223228160831	0.183882545984496	0.637341	-233255372792683	4.92164e+08	0.00033284285930736	1495	5	0	0	59.12	69.72	5	5
ENSG00000254834	chr11	56344764	56346763	OR5M10	390167	0.829534267054092	0.18619151827329	0.643343	-2519041725698	2.57335e+09	0.000664861136236302	1499	6	0	0	410666666666667	489333333333333	5	5
ENSG00000141437	chr18	29340344	29342343	SLC25A52	147407	0.8594798741377	0.26307640024046	0.596403	-235548687676328	9.84625e+07	0.000193672343679157	1515	26	0	0	717461538461538	789769230769231	5	5
ENSG00000226554	chr13	71496296	71498295	SOGA2P1	NA	0.903926745483555	0.227861094583343	0.676066	-232025793600338	5.10477e+08	0.00033982499831548	1524	10	0	0	49.48	61.26	5	5
ENSG00000256167	chr11	113658453	113660452	ATF4P4	NA	0.78141582350212	0.1488311083203	0.632585	-23169424074108	3.66196e+08	0.000298749249899566	1530	1	0	0	55.6	54.2	5	5
ENSG00000111713	chr12	21757282	21759281	GYS2	2998	0.917462023051573	0.250493917180048	0.666968	-231557880915283	9.35354e+08	0.000424360375371928	1533	7	0	0	459428571428571	486285714285714	5	5
ENSG00000144962	chr3	172858559	172860558	SPATA16	83893	0.944938624284302	0.224629436280378	0.720309	-231326488778426	6.29165e+07	0.000358182921636836	1538	20	0	0	27.39	38.31	5	5
ENSG00000205678	chr4	65274687	65276686	TECRL	253017	0.806041692107027	0.212250809474225	0.593791	-23938406281051	1.29734e+08	0.000484855237976085	1563	8	0	0	35325	46.6	5	5
ENSG00000254358	chr8	51674859	51676858	CYCSP22	NA	0.878596330377098	0.255756491212955	0.62284	-230092798270783	5.23074e+07	0.0001570641996361	1566	6	0	0	51.5	616666666666667	5	5
ENSG00000181444	chr7	149470069	149472068	ZNF467	168544	0.878505261342198	0.241688420465865	0.636817	-229922423545812	2.15259e+09	0.000611293829472684	1570	16	0	0	33175	35425	5	5
ENSG00000254752	chr11	56247404	56249403	OR5M2P	NA	0.867192449424181	0.24295937268072	0.624233	-237555196498832	2.78555e+09	0.000687250364275437	1570	9	0	0	51.2	553555555555556	5	5
ENSG00000180869	chr1	85100204	85102203	C1orf180	NA	0.927841323912802	0.208376990893179	0.719464	-229226707412954	7.86081e+07	0.000184538431112491	1580	6	0	0	681666666666667	815333333333333	5	5
ENSG00000214182	chr13	82262546	82264545	PTMAP5	NA	0.648560750609225	0.0563035385695529	0.592257	-331215875864412	6.64971e+08	0.000366456152829991	1584	1	0	0	162	202.4	5	5
ENSG00000211796	chr14	22457235	22459234	TRAV16	NA	0.81243924175251	0.207791413384286	0.604648	-228695083156845	1.87843e+09	0.00056694135694856	1594	9	0	0	537555555555556	730888888888889	5	5
ENSG00000262117	chr16	11922203	11924202	BCAR4	400500	0.902788910477904	0.17773449814783	0.725054	-228472032486284	1.35724e+07	0.000118115121492518	1598	6	0	0	755333333333333	783666666666667	5	5
ENSG00000235455	chr3	51906112	51908111	IQCF5-AS1	101928999	0.835471307566595	0.163895444861389	0.671576	-228153565310233	5.56621e+08	0.000346635265696657	1607	1	0	0	58	56.2	5	5
ENSG00000228074	chr13	87869759	87871758	UBBP5	NA	0.911856088784135	0.180160729931418	0.731695	-227732220251531	1.32447e+09	0.000488673444165848	1614	1	0	0	50.6	62.8	5	5
ENSG00000249680	chr22	21418249	21420248	TUBA3GP	NA	0.7370047052694	0.111828916385875	0.625176	-262715239987316	2.97534e+09	0.000712275818036877	1616	6	0	0	394333333333333	413666666666667	5	5
ENSG00000204832	chr10	17427435	17429434	ST8SIA6-AS1	100128098	0.943006634271944	0.146838456727574	0.796168	-280567213720339	2.98171e+09	0.000712275818036877	1620	11	0	0	142545454545455	185454545454545	5	5
ENSG00000255737	chr12	58118554	58120553	AGAP2-AS1	NA	0.683785842279469	0.0121420325875459	0.671644	-503658068477563	2.99329e+09	0.000713070194268713	1626	34	0	0	364117647058824	356470588235294	5	5
ENSG00000185156	chr17	8702168	8704167	MFSD6L	162387	0.863640339812632	0.227609777512379	0.636031	-22697696424908	1.85292e+09	0.000563365753000342	1632	24	0	0	329416666666667	373083333333333	5	5
ENSG00000183199	chr4	88811495	88813494	HSP90AB3P	NA	0.859680348041616	0.184712415029336	0.674968	-237193716312983	3.0406e+09	0.000719911507886662	1636	3	0	0	162666666666667	189333333333333	5	5
ENSG00000234767	chr13	66438806	66440805	LINC01052	NA	0.865355616757542	0.25379098230434	0.611565	-226666290777375	2.12724e+09	0.000609453927667388	1645	5	0	0	50.44	57.6	5	5
ENSG00000227927	chr20	14533530	14535529	MACROD2-IT1	140848	0.895136819722315	0.226725908391997	0.668411	-226631159001725	2.09708e+08	0.000241756891467435	1646	5	0	0	42.64	51.16	5	5
ENSG00000169550	chr11	26593281	26595280	MUC15	143662	0.80944662032547	0.16764443237714	0.641802	-226232852007182	9.60055e+07	0.000193672343679157	1656	20	0	0	52.14	59.98	5	5
ENSG00000157214	chr7	89795404	89797403	STEAP2	261729	0.903320919137763	0.192847889036389	0.710473	-225630768349681	9.41113e+06	0.000193672343679157	1667	3	0	0	298666666666667	33.8	5	5
ENSG00000255569	chr14	22088491	22090490	TRAV1-1	NA	0.80330837154793	0.161430329798834	0.641878	-229545728424162	3.1617e+09	0.000734222191851121	1668	3	0	0	581333333333333	59	5	5
ENSG00000136872	chr9	104197606	104199605	ALDOB	229	0.854083016016688	0.200477415406872	0.653606	-225225346852609	1.91852e+09	0.000572966008098292	1673	6	0	0	304666666666667	324333333333333	5	5
ENSG00000181273	chr11	56754847	56756846	OR5AK2	390181	0.795804978896423	0.173197821208808	0.622607	-22456560815812	2.51306e+08	0.00025603066883628	1683	5	0	0	71.72	76.68	5	5
ENSG00000235248	chr9	107419498	107421497	OR13C1P	NA	0.896479087256505	0.116298985715735	0.78018	-288789123225415	3.28727e+08	0.000749194876414355	1697	2	0	0	51.1	54.4	5	5
ENSG00000188000	chr19	9294779	9296778	OR7D2	162998	0.84496515819031	0.171086815646258	0.673878	-224113557701927	6.04667e+08	0.000352919025054027	1701	2	0	0	36.7	38.9	5	5
ENSG00000211653	chr22	22762598	22764597	IGLV1-40	NA	0.748364285851906	0.16426665141664	0.584098	-24874324013061	2.54687e+09	0.000661062054129094	1711	16	0	0	405625	457625	5	5
ENSG00000169247	chr5	148442227	148444226	SH3TC2	79628	0.734034311494355	0.111422529398043	0.622612	-362204942020084	3.32999e+09	0.000751012404570477	1716	12	0	0	298333333333333	352166666666667	5	5
ENSG00000255664	chr14	22118054	22120053	ARL6IP1P1	NA	0.909367417250069	0.236873059520596	0.672494	-223112326608931	2.06524e+08	0.000601480909353867	1720	7	0	0	553142857142857	61	5	5
ENSG00000225759	chr20	36251022	36253021	LINC00489	100861522	0.684404115848432	0.102714613496831	0.58169	-274121752378841	7.54455e+08	0.000381608815004164	1744	4	0	0	53.2	52.7	5	5
ENSG00000241397	chr3	116269820	116271819	LINC00903	NA	0.731282725961629	0.150928581848905	0.580354	-278963185846734	8.28672e+08	0.000401745646876955	1767	5	0	0	83.56	99.12	5	5
ENSG00000225427	chr13	79365943	79367942	LINC00331	100874126	0.876829562543356	0.207361316985204	0.669468	-221121908646551	2.53469e+09	0.000659060798516177	1776	7	0	0	557714285714286	619714285714286	5	5
ENSG00000144481	chr2	234824543	234826542	TRPM8	79054	0.728110002738785	0.148470876040528	0.579639	-243102182811982	1.23392e+09	0.000470781113354367	1777	7	0	0	544571428571429	576571428571429	5	5
ENSG00000224607	chr2	90006177	90008176	IGKV1D-27	NA	0.6963800237086	0.116929225596611	0.579451	-254130945731162	1.19733e+06	0.000202776874913985	1779	6	0	0	63.8	779333333333333	5	5
ENSG00000166118	chr11	133714934	133716933	SPATA19	219938	0.878599861330466	0.207356096866143	0.671244	-220798766965591	1.28539e+08	0.000206487526446865	1781	15	0	0	59.32	76.04	5	5
ENSG00000161634	chr12	55041778	55043777	DCD	117159	0.864874249071294	0.217640583023525	0.647234	-220685142999706	7.32164e+08	0.000377132786918175	1784	5	0	0	35.88	39.08	5	5
ENSG00000171560	chr4	155511419	155513418	FGA	2243	0.835407935817569	0.212125248276644	0.623283	-219699443487458	1.26717e+07	0.00011686652640884	1801	4	0	0	98.4	114.05	5	5
ENSG00000228589	chr1	28422434	28424433	SPCS2P4	NA	0.860024796487335	0.256890404677201	0.603134	-21965443136375	2.77745e+08	0.000270993387135151	1804	18	0	0	424222222222222	477222222222222	5	5
ENSG00000259091	chr14	38371078	38373077	LINC00517	NA	0.856733270183091	0.182806442685597	0.673927	-219256476667067	4.23012e+08	0.000318935710073092	1809	3	0	0	487333333333333	574666666666667	5	5
ENSG00000177234	chr10	122356221	122358220	C10orf85	NA	0.9451329434598	0.239069860461393	0.706063	-219176745503	1.47483e+07	0.000511438905126871	1811	7	0	0	30.6	360285714285714	5	5
ENSG00000224930	chr21	46424143	46426142	LINC00162	378825	0.929776139655509	0.205654036522132	0.724122	-219098073728029	2.72167e+09	0.000677967159970421	1812	25	0	0	38.6	49272	5	5
ENSG00000254046	chr14	106630950	106632949	IGHV1-17	NA	0.798562169790492	0.179240253497325	0.619322	-218877839111777	2.15996e+09	0.000612041750715252	1819	3	0	0	361333333333333	42.2	5	5
ENSG00000144645	chr3	32118573	32120572	OSBPL10	114884	0.877127256512493	0.251935700326566	0.625192	-270016508168129	3.73953e+09	0.00079336263694527	1825	6	0	0	306666666666667	338333333333333	5	5
ENSG00000244342	chr3	62934605	62936604	LINC00698	285401	0.793005076260157	0.179798828210081	0.613206	-218656517482936	7.10756e+06	0.000376674365202054	1826	5	0	0	51.24	68.04	5	5
ENSG00000181395	chr11	56178720	56180719	OR5AL1	NA	0.910819716775599	0.193080159775812	0.71774	-218086942483642	1.02937e+09	0.000441556024864459	1844	1	0	0	65.4	75.8	5	5
ENSG00000251333	chr4	146295195	146297194	RTN3P1	NA	0.952929817710351	0.210230507870735	0.742699	-217630757930909	1.59101e+09	0.000529449184070378	1851	25	0	0	20288	27648	5	5
ENSG00000177201	chr1	248458381	248460380	OR2T12	127064	0.79605836893676	0.168517334808577	0.627541	-217482013910014	5.62757e+07	0.000160391390404131	1855	1	0	0	80.2	79.8	5	5
ENSG00000196184	chr1	159408012	159410011	OR10J1	26476	0.895937772217201	0.208292576686811	0.687645	-216932989578257	1.06051e+09	0.000448461065140076	1861	8	0	0	44675	50.35	5	5
ENSG00000177023	chr8	7332105	7334104	DEFB104B	140596;503618	0.852488830783891	0.223203371110512	0.629285	-21686313446805	5.51463e+06	0.000345501370113852	1863	7	0	0	520571428571429	652857142857143	5	5
ENSG00000188818	chr5	850602	852601	ZDHHC11	79844	0.858752900106977	0.20731793960227	0.651435	-216439441074068	1.04792e+09	0.000445079703539924	1876	64	0	0	3971875	45640625	5	5
ENSG00000234544	chr10	110054357	110056356	PTGES3P5	NA	0.840264535747377	0.239634497281689	0.60063	-216117411506609	8.94519e+07	0.000192735088267444	1883	7	0	0	471142857142857	547142857142857	5	5
ENSG00000231894	chr13	31649891	31651890	WDR95P	NA	0.950382475809127	0.239122496273535	0.71126	-215533887838995	1.30978e+09	0.00048661627477795	1895	9	0	0	541111111111111	570888888888889	5	5
ENSG00000226421	chr7	32509625	32511624	SLC25A5P5	NA	0.880107306482055	0.192585791321938	0.687522	-219089613357393	4.07916e+09	0.000826825767091206	1911	14	0	0	44.1	442142857142857	5	5
ENSG00000244681	chr3	95401538	95403537	MTHFD2P1	100287639	0.886626233742133	0.204718975743733	0.681907	-223198624150965	4.10044e+09	0.000829149810159769	1915	5	0	0	38.24	40.36	5	5
ENSG00000240793	chr16	48368266	48370265	UBA52P8	NA	0.940686955746249	0.315958529470658	0.624728	-21475598568106	1.14336e+08	0.00020201823732402	1915	5	0	0	55.08	55.28	5	5
ENSG00000197991	chr13	62001721	62003720	PCDH20	64881;101926951	0.93173385178966	0.267314774305663	0.664419	-214238987445125	2.89878e+09	0.000703126588301177	1927	7	0	0	458285714285714	542857142857143	5	5
ENSG00000227404	chr7	38693305	38695304	KRT8P20	NA	0.925013478755866	0.266151690625611	0.658862	-214074665160069	3.36993e+08	0.000291370952921587	1931	4	0	0	71.75	79.05	5	5
ENSG00000226262	chr20	8079922	8081921	PHKBP1	NA	0.943177439880399	0.207195700126715	0.735982	-21383851561688	1.19734e+08	0.000202776874913985	1937	3	0	0	743333333333333	879333333333333	5	5
ENSG00000167346	chr11	4724657	4726656	MMP26	56547	0.797883664075798	0.202162828023999	0.595721	-21345798501694	1.62218e+08	0.000220651521742615	1946	8	0	0	87675	97175	5	5
ENSG00000254045	chr14	106720809	106722808	IGHVIII-22-2	NA	0.769632215876364	0.200491995170862	0.56914	-222209512169786	2.97149e+08	0.000276684672328057	1949	20	0	0	130.94	153.27	5	5
ENSG00000183566	chr20	31779891	31781890	BPIFA4P	317716	0.743768212018815	0.13062793095954	0.61314	-258602436476132	4.27235e+09	0.000847992360475552	1949	14	0	0	384571428571429	463285714285714	5	5
ENSG00000240804	chr3	147309123	147311122	NPM1P28	NA	0.883572481046513	0.206007435388127	0.677565	-224241521749273	4.27305e+09	0.000847992360475552	1950	4	0	0	28.3	31.35	5	5
ENSG00000242085	chr14	105839455	105841454	RPS20P33	NA	0.95024345152942	0.193381281897538	0.756862	-226790041919675	4.27326e+09	0.000847992360475552	1951	11	0	0	291090909090909	280181818181818	5	5
ENSG00000239831	chr3	57505238	57507237	RNF7P1	NA	0.971499681090054	0.19010296106958	0.781397	-251884656130101	4.27737e+09	0.000848356897240063	1953	22	0	0	232454545454545	262090909090909	5	5
ENSG00000237849	chr13	64550056	64552055	NFYAP1	NA	0.868115057827869	0.237685348119743	0.63043	-213236782476565	1.54961e+07	0.000217024421474557	1953	6	0	0	80.6	963666666666667	5	5
ENSG00000201569	chr14	101439643	101441642	SNORD114-17	767595	0.691441127624935	0.122500495978757	0.568941	-240432426265157	1.48272e+09	0.000512796341569792	1953	1	0	0	54.8	55.2	5	5
ENSG00000256310	chr12	127007294	127009293	NDUFA5P6	NA	0.861817951517966	0.221131539440503	0.640686	-234054113069453	4.33856e+09	0.000853933137024806	1968	8	0	0	44675	50875	5	5
ENSG00000180861	chr12	13539602	13541601	C12orf36	NA	0.878060713523657	0.265152207585132	0.612909	-212645527144651	3.62434e+08	0.000298749249899566	1974	6	0	0	488666666666667	48.8	5	5
ENSG00000207797	chr18	33484390	33486389	MIR187	406963	0.941941879053151	0.219516302313987	0.722426	-21260495245221	3.99388e+08	0.000312016934115697	1979	26	0	0	356769230769231	417230769230769	5	5
ENSG00000186765	chr17	79493922	79495921	FSCN2	25794	0.794368809223991	0.187167119536815	0.607202	-212227414581703	2.50213e+09	0.0006571479245124	1987	67	0	0	233582089552239	283283582089552	5	5
ENSG00000162735	chr1	160255639	160257638	PEX19	5824	0.88604425299027	0.251830265561643	0.634214	-212142542071602	1.62175e+07	0.000118115121492518	1990	16	0	0	93675	109775	5	5
ENSG00000242608	chr5	13250275	13252274	RPS23P5	NA	0.814904427181159	0.206064510302938	0.60884	-259516091428003	4.46358e+08	0.000865425665051569	1997	5	0	0	39.92	47.96	5	5
ENSG00000166025	chr11	94438097	94440096	AMOTL1	154810	0.855572211046465	0.18991407184872	0.665658	-211711785234813	1.27157e+08	0.000206487526446865	1999	5	0	0	61.32	66	5	5
ENSG00000153086	chr2	135594617	135596616	ACMSD	130013	0.952813918997378	0.250254603255229	0.702559	-211683065097005	3.1198e+09	0.000727545355952279	2000	3	0	0	248666666666667	26.4	5	5
ENSG00000232230	chr10	101874481	101876480	TPM4P1	NA	0.870794132574406	0.200627449111328	0.670167	-211134904830209	1.66112e+07	0.000221873502621954	2019	12	0	0	651166666666667	699833333333333	5	5
ENSG00000167139	chr15	74164449	74166448	TBC1D21	161514	0.806265494234872	0.211648532414334	0.594617	-210960547697027	2.16167e+09	0.000612077816969836	2024	14	0	0	408714285714286	411571428571429	5	5
ENSG00000163646	chr3	150690287	150692286	CLRN1	7401	0.88336777461902	0.266121016426903	0.617247	-210922461123713	2.03081e+08	0.00023913207177091	2025	19	0	0	592842105263158	727473684210526	5	5
ENSG00000233499	chr11	58133737	58135736	OR5B1P	NA	0.717130953738331	0.153157080872987	0.563974	-222394829775734	5.27957e+08	0.000342553036338303	2038	3	0	0	115466666666667	130866666666667	5	5
ENSG00000234439	chr21	21798019	21800018	KRT18P2	NA	0.909145479456767	0.345398802009323	0.563747	-23068977962725	5.47388e+07	0.000160391390404131	2043	2	0	0	128.4	147.7	5	5
ENSG00000253548	chr3	191177452	191179451	PYDC2	152138	0.818611855912606	0.186313922060052	0.632298	-209969283568664	2.19571e+09	0.000617036281727683	2046	2	0	0	36.6	37.1	5	5
ENSG00000248642	chr1	159249292	159251291	OR10J2P	NA	0.913917183727234	0.242322506578057	0.671595	-223993360598713	4.64113e+09	0.000877375528221725	2049	12	0	0	622666666666667	694666666666667	5	5
ENSG00000232391	chr7	146862936	146864935	RANP2	NA	0.90133209224616	0.107760602321069	0.793571	-297881189951592	4.67222e+09	0.000881234254646056	2053	2	0	0	96.5	111.4	5	5
ENSG00000072080	chr2	234957823	234959822	SPP2	6694	0.873911551427036	0.191272490662636	0.682639	-253910115434216	4.69177e+09	0.000882608336960148	2059	5	0	0	45.24	50.32	5	5
ENSG00000248987	chr4	44946479	44948478	PRDX4P1	NA	0.901967405496644	0.213855232330536	0.688112	-218567699063528	4.70922e+09	0.000884635305785112	2062	3	0	0	52.2	616666666666667	5	5
ENSG00000227806	chr11	55671255	55673254	OR5W1P	NA	0.813615435726863	0.120696384224161	0.692919	-304334384532811	4.7323e+09	0.00088767778326624	2065	5	0	0	48.32	59.08	5	5
ENSG00000227406	chr21	40748493	40750492	RNF6P1	NA	0.804557005055102	0.242370251220938	0.562187	-236520081733572	4.33105e+08	0.000323242911648222	2066	4	0	0	52.5	50	5	5
ENSG00000236202	chr3	7601521	7603520	GRM7-AS1	NA	0.896829424181259	0.259366409973878	0.637463	-209225633035281	4.80913e+08	0.000330797309938022	2067	6	0	0	109.4	123133333333333	5	5
ENSG00000232790	chr7	20873550	20875549	LINC01162	NA	0.918498118678231	0.0256578365488932	0.89284	-496685594689446	4.7418e+09	0.000888599327561246	2067	9	0	0	183333333333333	197555555555556	5	5
ENSG00000131808	chr11	30251063	30253062	FSHB	2488	0.830580609336709	0.211023034945737	0.619558	-209001597071188	1.78167e+08	0.000228519260824333	2073	7	0	0	977142857142857	109285714285714	5	5
ENSG00000236460	chr7	31979374	31981373	SNX2P2	NA	0.924817700817701	0.209608244937319	0.715209	-208975283220367	1.59851e+07	0.000220349327067694	2075	1	0	0	38.2	44	5	5
ENSG00000237254	chr7	142510585	142512584	TRBV30	NA	0.784003992496578	0.222212098343513	0.561792	-218740159547846	1.3519e+09	0.000489399708322274	2076	4	0	0	48	50.9	5	5
ENSG00000225826	chr1	168754677	168756676	LINC00626	79100	0.923791931059545	0.20987705987706	0.713915	-208640402885868	2.78264e+07	0.000136542804729203	2080	1	0	0	58.2	63	5	5
ENSG00000164500	chr7	50134132	50136131	C7orf72	100130988	0.891828261919282	0.280916735752464	0.610912	-208477863372102	1.49976e+09	0.00051546619503055	2083	3	0	0	55.4	628666666666667	5	5
ENSG00000239887	chr1	162335198	162337197	C1orf226	400793	0.885981967155951	0.169716603337358	0.716265	-269882888702698	4.87994e+09	0.000901875819621104	2095	46	0	0	334521739130435	423478260869565	5	5
ENSG00000181767	chr11	55871019	55873018	OR8H2	390151	0.782069888332574	0.191219666278848	0.59085	-207332075848591	1.85974e+09	0.000564552147762738	2123	9	0	0	719555555555556	88.8	5	5
ENSG00000142515	chr19	51356671	51358670	KLK3	354	0.81994327793939	0.212222132948765	0.607721	-206916326857042	6.77178e+08	0.000371101496384719	2129	12	0	0	44.2	425666666666667	5	5
ENSG00000230584	chr13	79481554	79483553	CCT5P2	NA	0.931291450430792	0.214424935763745	0.716867	-206840850915931	1.31161e+09	0.00048661627477795	2131	1	0	0	101.4	113	5	5
ENSG00000207607	chr1	1101743	1103742	MIR200A	406983	0.958201093785712	0.234583051954664	0.723618	-206748529982599	4.80603e+09	0.000893729543691548	2135	17	0	0	193176470588235	22	5	5
ENSG00000185701	chr11	56294480	56296479	OR5M5P	NA	0.794666910469399	0.195804076921227	0.598863	-228981571863504	5.12177e+09	0.00092749773612499	2139	5	0	0	58.2	65.28	5	5
ENSG00000256661	chr12	8983044	8985043	A2ML1-AS1	NA	0.935123348450278	0.225008855034208	0.710114	-206486037104701	1.42335e+09	0.000503500830376666	2143	9	0	0	506222222222222	478222222222222	5	5
ENSG00000187504	chr17	49580095	49582094	RPL7P48	NA	0.877643057505955	0.144270207154171	0.733373	-283066268051612	5.18958e+09	0.000935404372767927	2149	4	0	0	45.65	44.9	5	5
ENSG00000241648	chr3	85876701	85878700	CADM2-AS2	100874037	0.894897855829431	0.233678985429737	0.661219	-206180262194837	8.8608e+08	0.000415021743250622	2151	5	0	0	33.48	37.08	5	5
ENSG00000186400	chr1	158549190	158551189	OR10X1	128367	0.958380840730805	0.224207364553313	0.734173	-206179794779464	3.68875e+09	0.00078767139041072	2152	2	0	0	25.8	32.6	5	5
ENSG00000179919	chr12	55613309	55615308	OR10A7	121364	0.920524724140668	0.26366275867969	0.656862	-20611471969688	8.61279e+08	0.000408540737681619	2155	3	0	0	54.8	603333333333333	5	5
ENSG00000197866	chr11	56394908	56396907	OR5M12P	NA	0.884199190470164	0.227519981285601	0.656679	-205789407339342	4.26013e+07	0.000147335733711653	2163	5	0	0	51.6	61.64	5	5
ENSG00000249449	chr5	162464797	162466796	MRP63P6	NA	0.872096011201886	0.222224220336758	0.649872	-205671068233085	4.93015e+06	0.000155708070172807	2172	6	0	0	799333333333333	891333333333333	5	5
ENSG00000159921	chr9	36276554	36278553	GNE	10020	0.579238981773354	0.0233310166336355	0.555908	-433278213523308	2.30219e+08	0.000247709777193312	2175	7	0	0	294857142857143	366571428571429	5	5
ENSG00000224188	chr13	84592962	84594961	UBE2D3P4	NA	0.920203072644785	0.216390913256605	0.703812	-205586224443817	2.6155e+09	0.000667264469186987	2176	3	0	0	51.8	578666666666667	5	5
ENSG00000232885	chr13	92992357	92994356	GPC5-AS2	NA	0.80285796154048	0.247548021091065	0.55531	-212933191716581	2.27168e+08	0.000246480971448033	2187	5	0	0	67.84	78.24	5	5
ENSG00000203909	chr6	74063519	74065518	DPPA5	340168	0.89385753162723	0.228285021473765	0.665573	-232302719081494	5.44337e+09	0.000961025083563259	2194	57	0	0	410175438596491	483964912280702	5	5
ENSG00000240511	chr3	148817103	148819102	MED28P2	NA	0.914119688147216	0.21299861973775	0.701121	-205104493508477	1.12613e+09	0.000459943994113876	2200	1	0	0	46.8	47	5	5
ENSG00000211625	chr2	90076180	90078179	IGKV3D-20	NA	0.706454020188397	0.151892334786715	0.554562	-21502947590821	3.39951e+08	0.000292622179448675	2201	9	0	0	488222222222222	563111111111111	5	5
ENSG00000236176	chr13	90205559	90207558	LINC00353	NA	0.863567101846548	0.275022300142175	0.588545	-204842000937606	4.97512e+09	0.000914305622557621	2207	6	0	0	648666666666667	801666666666667	5	5
ENSG00000253542	chr8	57307425	57309424	SDR16C6P	442388	0.832547592937641	0.2327628907066	0.599785	-204450830416442	3.38728e+07	0.000136542804729203	2228	11	0	0	791636363636364	872181818181818	5	5
ENSG00000224274	chr20	15599965	15601964	ENSAP1	NA	0.898499724788182	0.274579157710299	0.623921	-204430738006391	4.46397e+08	0.000865425665051569	2229	9	0	0	286444444444444	317333333333333	5	5
ENSG00000163435	chr1	201975573	201977572	ELF3	1999	0.918232805135111	0.265164936489162	0.653068	-204380177007988	1.61417e+09	0.000533033201796302	2232	16	0	0	407375	405125	5	5
ENSG00000198106	chr16	29261329	29263328	SNX29P2	440352	0.946500294372564	0.223360082739785	0.72314	-245222126717161	5.6461e+09	0.000978003639576371	2235	36	0	0	425333333333333	452611111111111	5	5
ENSG00000188783	chr1	203443456	203445455	PRELP	5549	0.773137364840418	0.107600726057467	0.665537	-289254947190902	5.69123e+09	0.000984590738394641	2239	6	0	0	315666666666667	32.3	5	5
ENSG00000182070	chr11	5207113	5209112	OR52A1	23538	0.85336860460993	0.213140124653618	0.640228	-2040496244357	6.0225e+08	0.00035240726219662	2250	2	0	0	64	67.8	5	5
ENSG00000227509	chr3	184221401	184223400	EIF2B5-IT1	NA	0.947887358714848	0.222972590931916	0.724915	-203969578167418	1.37962e+08	0.00020884220641133	2251	1	0	0	75.6	83	5	5
ENSG00000240677	chr7	141510105	141512104	MYL6P4	NA	0.960220617782885	0.226006694738381	0.734214	-203957127525917	2.54436e+07	0.000135008038958939	2252	2	0	0	120.3	137.4	5	5
ENSG00000070087	chr3	149768076	149770075	PFN2	5217	0.928312512988083	0.0895088401196973	0.838804	-343599692675124	5.7737e+09	0.000992650666003457	2253	26	0	0	24	362538461538462	5	5
ENSG00000183230	chr10	69455428	69457427	CTNNA3	29119	0.705286691476488	0.153602917234863	0.551684	-234080746010352	1.02549e+08	0.000440867678804876	2253	9	0	0	640222222222222	739333333333333	5	5
ENSG00000216364	chr6	16170337	16172336	MRPL42P2	NA	0.888101806871304	0.0990870737079251	0.789015	-328587451898715	5.80487e+09	0.000995800394196917	2258	6	0	0	415666666666667	41.8	5	5
ENSG00000254524	chr11	55864361	55866360	OR8I4P	NA	0.862202845989334	0.22560796360573	0.636595	-203814111883413	7.55632e+08	0.000381608815004164	2259	2	0	0	36.1	43.9	5	5
ENSG00000248488	chr4	116685476	116687475	PGAM4P2	NA	0.86122033143705	0.191218929022562	0.670001	-232466334600588	5.92196e+09	0.00100561910571807	2281	3	0	0	373333333333333	374666666666667	5	5
ENSG00000223506	chr14	107139868	107141867	SLC20A1P1	NA	0.799758520788124	0.249640876788709	0.550118	-214061495804792	6.15977e+08	0.00035771918276402	2282	2	0	0	93.9	115.3	5	5
ENSG00000242705	chr3	88995792	88997791	NARG2P2	NA	0.825206284943127	0.199638387462813	0.625568	-202794804709774	2.48081e+08	0.000255407246813317	2283	2	0	0	34.7	43.6	5	5
ENSG00000180437	chr1	158694403	158696402	OR6K4P	NA	0.965087440000382	0.262438330320722	0.702649	-202643731477192	5.37844e+07	0.000342654202531588	2289	4	0	0	75.35	90.85	5	5
ENSG00000227983	chr13	91675709	91677708	BRK1P2	NA	0.877855098513963	0.258734248779786	0.619121	-202468017281129	1.33213e+08	0.000206487526446865	2295	6	0	0	69.6	784333333333333	5	5
ENSG00000168515	chr11	61956188	61958187	SCGB1D1	10648	0.800953350687995	0.212378953780748	0.588574	-202436295072127	5.89954e+09	0.00100315527452581	2297	17	0	0	376352941176471	350705882352941	5	5
ENSG00000186529	chr19	15750207	15752206	CYP4F3	4051	0.757349527797587	0.188744819522266	0.568605	-207857172581183	6.02627e+09	0.00101195798848585	2306	14	0	0	354714285714286	386857142857143	5	5
ENSG00000239238	chr3	167604702	167606701	MEMO1P3	NA	0.901912898430734	0.22047699409178	0.681436	-20193776190108	3.82708e+07	0.000138675123853723	2319	2	0	0	38.7	46.7	5	5
ENSG00000181939	chr11	55320283	55322282	OR4C15	81309	0.773826277350319	0.210080878221588	0.563745	-205711558473645	6.07704e+09	0.00101466189762997	2319	5	0	0	35.24	37.12	5	5
ENSG00000229900	chr20	44168367	44170366	HSPD1P21	NA	0.812736841416748	0.251454679858873	0.561282	-201747373235303	5.02821e+07	0.000155940547012182	2325	9	0	0	700666666666667	752222222222222	5	5
ENSG00000234527	chr13	66876503	66878502	PCDH9-AS1	NA	0.896015575342704	0.278016696674055	0.617999	-20163808864107	5.21608e+06	0.000342449175099927	2326	6	0	0	671333333333333	753333333333333	5	5
ENSG00000225823	chr13	105465178	105467177	RPL7P45	NA	0.916798804018462	0.274886377107219	0.641912	-209479920675316	6.1404e+09	0.00102064814431354	2330	8	0	0	55.6	70175	5	5
ENSG00000175619	chr11	48236844	48238843	OR4B1	119765	0.896021990164895	0.244314951360602	0.651707	-20145979234081	5.4569e+08	0.000962098076578541	2334	7	0	0	288285714285714	285142857142857	5	5
ENSG00000232041	chr13	73609039	73611038	PSMD10P3	NA	0.90553131537753	0.122456412992949	0.783075	-308754341144311	6.17392e+09	0.00102286943171444	2338	4	0	0	45.85	46.7	5	5
ENSG00000183024	chr17	3030376	3032375	OR1G1	8390	0.825899969442515	0.245556632709019	0.580343	-201338969138617	7.64011e+07	0.000184538431112491	2339	12	0	0	846833333333333	958666666666667	5	5
ENSG00000238759	chr17	69293860	69295859	RNU7-155P	NA	0.783396169237198	0.18689133561474	0.596505	-201064180621365	1.26075e+09	0.000479716524867089	2352	1	0	0	56.8	52.2	5	5
ENSG00000253521	chr8	133573227	133575226	HPYR1	93668	0.909424588231147	0.322354961214971	0.58707	-201052112212149	3.27823e+08	0.000289905138261172	2353	9	0	0	619555555555556	669777777777778	5	5
ENSG00000198967	chr1	158574729	158576728	OR10Z1	128368	0.976777292877618	0.236561331833656	0.740216	-201035703786157	1.71117e+09	0.000541547502650783	2354	3	0	0	559333333333333	64	5	5
ENSG00000069122	chr6	46922181	46924180	GPR116	221395	0.820406267211807	0.246175659849995	0.574231	-224190805794438	6.31546e+09	0.00103700466005762	2359	11	0	0	370545454545455	38.2	5	5
ENSG00000230576	chr1	247997091	247999090	OR6R1P	NA	0.871062641799716	0.170774976899977	0.700288	-229999262257802	6.34793e+09	0.00104101217765247	2362	2	0	0	40.2	38.9	5	5
ENSG00000186458	chr20	236877	238876	DEFB132	400830	0.940675770718803	0.231762265002261	0.708914	-200589895559634	5.62341e+08	0.000347829229663095	2368	9	0	0	356444444444444	399111111111111	5	5
ENSG00000214285	chr10	129346113	129348112	NPS	594857	0.862730277105309	0.268998703774065	0.593732	-200473818016473	4.91146e+08	0.00090636186945897	2376	9	0	0	372444444444444	445111111111111	5	5
ENSG00000213158	chr3	179917424	179919423	GAPDHP36	NA	0.879122393807125	0.229105695139372	0.650017	-200383872970912	3.24549e+08	0.000289905138261172	2378	4	0	0	60.75	66.1	5	5
ENSG00000197023	chr11	4911327	4913326	OR51A6P	NA	0.874035058015855	0.24513981137441	0.628895	-200351418340272	9.25738e+08	0.000423358261355595	2379	2	0	0	47.6	63.3	5	5
ENSG00000233208	chr14	90920074	90922073	LINC00642	400238	0.88724699211596	0.295704692371113	0.591542	-200162707159383	3.17934e+08	0.000737096581109897	2382	45	0	0	441377777777778	49.4	5	5
ENSG00000164451	chr6	116848674	116850673	FAM26D	221301	0.936049451193945	0.221305624542217	0.714744	-237114555004347	6.51795e+09	0.00105860544714261	2383	7	0	0	528571428571429	578857142857143	5	5
ENSG00000267151	chr17	41520575	41522574	MIR2117	100313779	0.750778053278053	0.157762318788647	0.593016	-228970542012891	6.53057e+08	0.00105964641628708	2386	3	0	0	349333333333333	333333333333333	5	5
ENSG00000252279	chr17	41521375	41523374	RNU6-406P	NA	0.750778053278053	0.157762318788647	0.593016	-228970542012891	6.53057e+08	0.00105964641628708	2386	3	0	0	349333333333333	333333333333333	5	5
ENSG00000215367	chr4	1147015	1149014	TMED11P	100379220	0.873404869613243	0.255170246712921	0.618235	-200052051874884	3.87733e+09	0.00080615294478614	2387	17	0	0	363764705882353	418470588235294	5	5
ENSG00000136929	chr9	100706639	100708638	HEMGN	55363	0.942558990986896	0.272232620700542	0.670326	-199961572363773	1.68622e+09	0.000541547502650783	2390	4	0	0	92.05	94.45	5	5
ENSG00000227023	chr11	4959025	4961024	OR51A3P	NA	0.852083754257148	0.290841483324177	0.561242	-199945823238608	6.46073e+09	0.00105326748979345	2391	3	0	0	41.8	46.8	5	5
ENSG00000074771	chr6	155776538	155778537	NOX3	50508	0.835447117442248	0.255125950492698	0.580321	-199669819613658	1.96692e+08	0.000584715714744339	2397	9	0	0	445333333333333	523777777777778	5	5
ENSG00000213022	chr19	51512391	51514390	KLK9	284366	0.828950519213524	0.234579241430069	0.594371	-204746532509783	6.6473e+09	0.00107240046609538	2400	8	0	0	34825	34.9	5	5
ENSG00000233676	chr21	21759146	21761145	FDPSP6	NA	0.92897002960476	0.207920825404238	0.721049	-213522045170955	6.65801e+09	0.001072787242752	2404	6	0	0	357666666666667	399666666666667	5	5
ENSG00000230416	chr11	56214644	56216643	OR5M4P	NA	0.908134484025405	0.259971042701863	0.648163	-19926600458093	6.69725e+08	0.000367968735591875	2407	14	0	0	545714285714286	670428571428571	5	5
ENSG00000189129	chr10	81889938	81891937	PLAC9	219348	0.907913676453524	0.161577650385337	0.746336	-250357653758416	6.7096e+09	0.00107727624056329	2412	5	0	0	28.8	30.24	5	5
ENSG00000242159	chr3	88364806	88366805	ABCF2P1	NA	0.88379311715358	0.286047718386639	0.597745	-221284963664494	6.76609e+09	0.00108209917755141	2422	6	0	0	716333333333333	84.8	5	5
ENSG00000242945	chr18	51131596	51133595	RPL29P32	NA	0.833117011603682	0.206626823426391	0.62649	-198707975821072	8.58942e+08	0.000408540737681619	2425	2	0	0	46.2	63.6	5	5
ENSG00000238829	chr2	202005127	202007126	RNU7-45P	NA	0.932659601766853	0.227998472116119	0.704661	-198578459000298	2.43178e+07	0.000130826385836463	2436	1	0	0	54.2	48.8	5	5
ENSG00000233211	chr13	89630540	89632539	GRPEL2P1	NA	0.80256904270507	0.259794436048798	0.542775	-198944528369406	9.90279e+08	0.000431964420260054	2436	7	0	0	566857142857143	691714285714286	5	5
ENSG00000236208	chr10	50506564	50508563	C10orf71-AS1	NA	0.891701518593971	0.341289051645633	0.550412	-198544588841694	3.89385e+08	0.000309405686265836	2438	44	0	0	681136363636364	819454545454546	5	5
ENSG00000254576	chr11	55275717	55277716	OR4C1P	NA	0.702788525966857	0.160288549463458	0.5425	-209830875436872	5.02925e+09	0.000918345816776397	2442	4	0	0	37.95	39.8	5	5
ENSG00000232091	chr10	118335320	118337319	PNLIPP1	NA	0.832831109981117	0.261133768513238	0.571697	-198372574977765	3.35039e+08	0.000291090932214424	2445	10	0	0	71.58	78.34	5	5
ENSG00000167825	chr11	55703377	55705376	OR5I1	10798	0.899190534078823	0.274754777539197	0.624436	-198073107901107	8.51016e+08	0.000406637580879872	2458	12	0	0	571666666666667	62.4	5	5
ENSG00000255582	chr14	22102597	22104596	OR10G2	26534	0.91254771309678	0.261216903983244	0.651331	-197993899719466	4.15071e+08	0.000315869740566178	2460	11	0	0	651636363636364	636545454545455	5	5
ENSG00000244142	chr3	111196084	111198083	ATP6V0CP2	NA	0.869332833583208	0.21303028789412	0.656303	-197916969492964	1.66902e+08	0.000540407636322026	2465	1	0	0	38.8	46.4	5	5
ENSG00000224652	chr3	195868007	195870006	LINC00885	401109	0.886192125855154	0.194669115571087	0.691523	-215624142310281	7.05984e+08	0.00110923967351575	2465	15	0	0	239733333333333	26.72	5	5
ENSG00000199390	chr14	101427891	101429890	SNORD114-7	767583	0.905426054114937	0.23341087648411	0.672015	-197899499982103	1.37471e+08	0.000493963638791754	2466	7	0	0	362285714285714	415714285714286	5	5
ENSG00000197177	chr10	134882933	134884932	GPR123	84435	0.883491736888647	0.229706150049746	0.653786	-202084816753268	7.06466e+09	0.00110923967351575	2467	34	0	0	353294117647059	415117647058824	5	5
ENSG00000225501	chr13	69675689	69677688	SNRPFP3	NA	0.853702638559263	0.135867269984917	0.717835	-25658784924559	7.08913e+09	0.00111233233972535	2468	1	0	0	19.8	22.6	5	5
ENSG00000118557	chr16	72210278	72212277	PMFBP1	83449	0.912710359441605	0.249080992563334	0.663629	-197555179003065	3.19594e+06	0.000136542804729203	2476	4	0	0	121.25	121.75	5	5
ENSG00000226086	chr10	38369306	38371305	EIF3LP3	NA	0.828075399467003	0.206405936762234	0.621669	-197508312323501	1.17104e+09	0.000460565135881358	2479	4	0	0	49.2	48.5	5	5
ENSG00000187103	chr6	146490951	146492950	FUNDC2P3	NA	0.88064825779257	0.190636354943048	0.690012	-236061930466636	7.26506e+09	0.00112790443373838	2495	5	0	0	38.6	46.64	5	5
ENSG00000132698	chr1	156029451	156031450	RAB25	57111	0.841574233825361	0.213687825634975	0.627886	-197076024903534	3.99536e+08	0.000312016934115697	2498	16	0	0	34.3	33.55	5	5
ENSG00000105609	chr19	54760665	54762664	LILRB5	10990	0.768072833817132	0.196327018954795	0.571746	-19705299125733	8.47034e+07	0.000406566059327474	2500	17	0	0	381647058823529	359058823529412	5	5
ENSG00000176900	chr11	4901549	4903548	OR51T1	401665	0.927229988370172	0.292196726152266	0.635033	-197048599340556	2.47059e+08	0.000255407246813317	2501	6	0	0	102333333333333	119833333333333	5	5
ENSG00000255416	chr11	55715901	55717900	OR10AF1P	NA	0.799094994771895	0.251409016107196	0.547686	-199299793516774	7.34925e+09	0.0011359664669991	2506	6	0	0	31	35.6	5	5
ENSG00000057468	chr1	76261067	76263066	MSH4	4438	0.942602735404443	0.252123084720575	0.69048	-201500585011663	7.43338e+09	0.0011437503128561	2517	37	0	0	461027027027027	523513513513514	5	5
ENSG00000179046	chr4	189030258	189032257	TRIML2	205860	0.574533083649538	0.0353110452647939	0.539222	-377763926917194	5.78478e+08	0.000348481548222341	2517	9	0	0	482444444444444	53	5	5
ENSG00000154175	chr3	100711860	100713859	ABI3BP	25890	0.84287508747032	0.30186632120174	0.541009	-1966846955415	3.30102e+09	0.000750340662610495	2521	16	0	0	40.7	49425	5	5
ENSG00000211976	chr14	107210972	107212971	IGHV3-73	NA	0.830634733508709	0.243720962661164	0.586914	-196667602774185	3.12706e+09	0.000727987585336348	2522	12	0	0	451833333333333	558333333333333	5	5
ENSG00000174914	chr11	56466364	56468363	OR9G1	390174	0.744906869972519	0.206058151155404	0.538849	-212181670007015	2.07097e+09	0.000602129490219343	2529	12	0	0	50.55	619666666666667	5	5
ENSG00000181761	chr11	55888349	55890348	OR8H3	390152	0.868589673095887	0.220588267370286	0.648001	-196241562233216	1.13076e+09	0.000459943994113876	2530	5	0	0	62.12	79.8	5	5
ENSG00000251165	chr4	187421652	187423651	F11-AS1	285441	0.802147732700782	0.253835213589673	0.548313	-226204301560684	7.57407e+09	0.00115711878077059	2531	49	0	0	424530612244898	481265306122449	5	5
ENSG00000215351	chr21	22200441	22202440	PPIAP1	NA	0.851309162498986	0.281642036278676	0.569667	-196024787727212	4.01129e+09	0.000820987742951522	2539	10	0	0	41.36	48.6	5	5
ENSG00000184374	chr8	120006191	120008190	COLEC10	10584	0.860276108869836	0.217053518922611	0.643223	-195926659895679	1.56e+07	0.000118115121492518	2542	3	0	0	68.8	833333333333333	5	5
ENSG00000213305	chr11	84732200	84734199	HNRNPCP6	NA	0.830545237994529	0.237903333066725	0.592642	-195807094227514	9.12921e+08	0.000418981102249886	2547	9	0	0	327555555555556	373111111111111	5	5
ENSG00000163216	chr1	153013908	153015907	SPRR2D	6703	0.736420957150217	0.198919811360148	0.537501	-198091545886976	3.48365e+09	0.000768008522667891	2558	3	0	0	592666666666667	63.6	5	5
ENSG00000181961	chr11	55109127	55111126	OR4A16	81327	0.67569208153096	0.138489331508507	0.537203	-262416642452623	3.20603e+09	0.000740964237535925	2563	4	0	0	53.1	54	5	5
ENSG00000075945	chr1	170053850	170055849	KIFAP3	22920	0.896840229093365	0.244580010951924	0.65226	-195183106580758	1.15258e+09	0.000460565135881358	2571	5	0	0	36.08	37.48	5	5
ENSG00000253345	chr14	106719720	106721719	IGHVII-22-1	NA	0.786764665064658	0.239565538884261	0.547199	-195112545735457	2.35934e+08	0.000250968238578079	2575	24	0	0	133116666666667	155741666666667	5	5
ENSG00000211947	chr14	106691704	106693703	IGHV3-21	NA	0.77387665525434	0.199833147871552	0.574044	-195100942128817	5.53835e+08	0.000346013122658901	2576	4	0	0	60.65	68.1	5	5
ENSG00000255012	chr11	56380479	56382478	OR5M1	390168	0.872648534464503	0.263316153730155	0.609332	-195017355606898	7.05305e+09	0.0011092160564961	2579	8	0	0	32.45	40675	5	5
ENSG00000214288	chr3	134154947	134156946	HMGB3P13	100616281	0.913602387111909	0.274257389901946	0.639345	-19463378265541	1.71292e+09	0.000541547502650783	2598	3	0	0	263333333333333	31.6	5	5
ENSG00000263554	chr3	134155169	134157168	MIR4788	100616281	0.913602387111909	0.274257389901946	0.639345	-19463378265541	1.71292e+09	0.000541547502650783	2598	3	0	0	263333333333333	31.6	5	5
ENSG00000223558	chr7	63544438	63546437	TRIM60P17	NA	0.884742551566081	0.222197802197802	0.662545	-194611831188676	1.54158e+08	0.000217024421474557	2601	1	0	0	28.4	24.2	5	5
ENSG00000200367	chr14	101408288	101410287	SNORD113-8	767568	0.937273893781836	0.238596984588468	0.698677	-194364633598502	3.64871e+09	0.000784746966076835	2610	2	0	0	63.1	70.8	5	5
ENSG00000204361	chr11	114547608	114549607	NXPE2	120406	0.807139424283867	0.222909474322799	0.58423	-212819931348382	8.1281e+08	0.00119980597583601	2624	9	0	0	525777777777778	560666666666667	5	5
ENSG00000166206	chr15	27184187	27186186	GABRB3	2562	0.758696872153538	0.224664429755774	0.534032	-20451116577767	1.56121e+09	0.000526718166378919	2626	8	0	0	69.55	73.9	5	5
ENSG00000132911	chr5	151812430	151814429	NMUR2	56923	0.935929574707642	0.236564499891854	0.699365	-193976768072762	3.59024e+07	0.000298749249899566	2631	1	0	0	84.4	97	5	5
ENSG00000157330	chr1	12804663	12806662	C1orf158	93190	0.802062395776505	0.23134253235231	0.57072	-193875817803105	5.42199e+09	0.000958999502603597	2634	11	0	0	503454545454545	516181818181818	5	5
ENSG00000231674	chr13	91578352	91580351	LINC00410	144776	0.90435297840684	0.289176212262487	0.615177	-193784275423938	2.13454e+09	0.000610140229379095	2638	12	0	0	471833333333333	570166666666667	5	5
ENSG00000176752	chr11	5192027	5194026	OR51A1P	NA	0.90447076110673	0.274486129827117	0.629985	-193617247170342	3.87318e+09	0.00080615294478614	2642	12	0	0	322833333333333	363333333333333	5	5
ENSG00000176555	chr11	48326275	48328274	OR4S1	256148	0.840208592597904	0.251332208210128	0.588876	-193516315233232	3.9684e+09	0.000815469366542576	2645	12	0	0	526833333333333	59.05	5	5
ENSG00000196136	chr14	95077214	95079213	SERPINA3	12	0.870720659069983	0.247365642823122	0.623355	-21258982836052	8.30167e+09	0.00121528738244045	2646	9	0	0	417555555555556	39.8	5	5
ENSG00000241294	chr2	89476145	89478144	IGKV2-24	NA	0.925790201814672	0.246106395642235	0.679684	-193355251300346	3.67372e+09	0.000787066237219258	2651	4	0	0	42.1	51	5	5
ENSG00000095932	chr19	3480041	3482040	C19orf77	284422	0.891674963649813	0.100984115509265	0.790691	-317168351097854	8.35438e+09	0.00122007174466706	2652	22	0	0	258818181818182	302181818181818	5	5
ENSG00000219941	chr6	96437483	96439482	KRT18P50	NA	0.78969936884342	0.135211898941374	0.654487	-328579269437691	8.36367e+09	0.00122007174466706	2654	2	0	0	50.7	60.5	5	5
ENSG00000233557	chr1	98541056	98543055	NFU1P2	NA	0.86716458245424	0.22070074457686	0.646464	-193147800407739	3.5603e+07	0.000136542804729203	2660	2	0	0	31.3	44.8	5	5
ENSG00000131068	chr20	29954921	29956920	DEFB118	117285	0.783975951378734	0.21169054704114	0.572285	-198175497554088	8.4498e+09	0.00122769369463002	2666	13	0	0	465076923076923	517692307692308	5	5
ENSG00000202609	chr1	176998082	177000081	MIR488	574441	0.85832500528412	0.288905022784312	0.56942	-193041330819855	1.07224e+09	0.000448522234595584	2668	9	0	0	556444444444444	672666666666667	5	5
ENSG00000179626	chr12	55943483	55945482	OR6C4	341418	0.900179062809724	0.237213768920282	0.662965	-19294638695506	4.27335e+09	0.000847992360475552	2673	2	0	0	69.1	71.3	5	5
ENSG00000234895	chr11	6088517	6090516	OR52X1P	NA	0.927940704080496	0.346869854634239	0.581071	-192909943631247	2.71506e+09	0.000676756069380322	2675	2	0	0	65.5	78	5	5
ENSG00000149527	chr1	2355919	2357918	PLCH2	9651	0.873254954053625	0.233545572886969	0.639709	-192559289218379	6.08533e+07	0.000354458791657054	2687	13	0	0	316153846153846	375692307692308	5	5
ENSG00000227611	chr13	62893938	62895937	LINC01074	NA	0.762841080741963	0.231740106666049	0.531101	-195294183658088	3.5589e+08	0.000775767757574041	2688	4	0	0	51	50.2	5	5
ENSG00000249464	chr4	124569922	124571921	LINC01091	285419	0.887079927397934	0.286542900334734	0.600537	-1924057751382	4.56803e+07	0.000328889546662926	2694	15	0	0	59.8	675066666666667	5	5
ENSG00000164283	chr5	54318000	54319999	ESM1	11082	0.840098124098124	0.214584715580218	0.625513	-192036963002365	2.69534e+08	0.000266336414038795	2711	1	0	0	56.6	63.2	5	5
ENSG00000253794	chr22	22396516	22398515	IGLV10-67	NA	0.794695543871183	0.230820023639803	0.563876	-192030270511021	3.19266e+08	0.000288269815817346	2712	16	0	0	43775	485875	5	5
ENSG00000021488	chr19	33360173	33362172	SLC7A9	11136	0.815130570991054	0.230454826381146	0.584676	-192025810356614	4.65473e+08	0.000329016481903496	2713	26	0	0	535307692307692	516153846153846	5	5
ENSG00000145526	chr5	20575483	20577482	CDH18	1016	0.856035069194308	0.239156019428878	0.616879	-191992841375887	4.96335e+08	0.000334357287767163	2715	3	0	0	378666666666667	43.2	5	5
ENSG00000236621	chr11	5089302	5091301	OR52E1	NA	0.828184796379363	0.179462825092389	0.648722	-248878491077173	8.80102e+09	0.00125406424501335	2715	5	0	0	50.04	54.8	5	5
ENSG00000226358	chr10	90485742	90487741	KRT8P38	NA	0.943119332544819	0.292657556244273	0.650462	-191930266336983	1.08818e+08	0.000201227152786043	2721	4	0	0	93.4	110.1	5	5
ENSG00000242697	chr4	98945041	98947040	RPL5P12	NA	0.888087844033163	0.242237038442512	0.645851	-191601959519868	1.87706e+07	0.000118115121492518	2730	3	0	0	53.6	52.8	5	5
ENSG00000207245	chr15	25350168	25352167	SNORD116-29	100033821	0.727449578571415	0.191464530046559	0.535985	-191541871368782	3.09918e+09	0.000726497846597045	2731	5	0	0	57.88	67.36	5	5
ENSG00000228669	chr13	63305993	63307992	LINC00448	NA	0.846904458846282	0.235749340516615	0.611155	-191376071550229	5.14102e+08	0.00033982499831548	2742	7	0	0	646571428571429	812285714285714	5	5
ENSG00000206783	chr11	71758498	71760497	RNU6-292P	NA	0.99	0.218588509814089	0.771411	-212917520774289	8.96983e+09	0.00126483372719801	2746	1	0	0	26.8	22.6	5	5
ENSG00000203757	chr1	158687454	158689453	OR6K3	391114	0.946171330815364	0.30538873078905	0.640783	-191225001132352	1.6573e+08	0.000221873502621954	2750	14	0	0	108485714285714	138214285714286	5	5
ENSG00000255307	chr11	6191139	6193138	OR52B2	255725	0.80549620364667	0.277092364552169	0.528404	-201225116036819	3.6732e+09	0.000787066237219258	2750	6	0	0	501333333333333	54.9	5	5
ENSG00000186510	chr1	16343870	16345869	CLCNKA	1187	0.910127785193321	0.177639717707342	0.732488	-25495563478268	9.03009e+09	0.00126870047853519	2757	38	0	0	257684210526316	310947368421053	5	5
ENSG00000205333	chr8	87672022	87674021	GOLGA2P1	NA	0.860124793739366	0.25867071484135	0.601454	-199684301856532	9.06994e+09	0.00127337480357877	2759	6	0	0	27.4	293333333333333	5	5
ENSG00000176922	chr11	4870015	4872014	OR51S1	119692	0.867405895175098	0.273135307339136	0.594271	-199330632980895	9.18259e+09	0.00128213296711084	2774	13	0	0	486307692307692	532461538461538	5	5
ENSG00000100842	chr14	23834462	23836461	EFS	10278	0.733834869381688	0.195658337948526	0.538177	-196744173824918	9.19346e+09	0.00128281246616833	2776	16	0	0	37725	457125	5	5
ENSG00000255189	chr11	58744760	58746759	GLYATL1P1	NA	0.812634008701014	0.262090893132779	0.550543	-226707286359547	9.26504e+09	0.00129001204152305	2782	3	0	0	34.4	35.8	5	5
ENSG00000259122	chr15	27208564	27210563	TVP23BP1	NA	0.717809006826615	0.19146808671308	0.526341	-236161825078674	6.20117e+08	0.00102546918589106	2783	4	0	0	28.35	36.1	5	5
ENSG00000231274	chr19	56056410	56058409	SBK3	100130827	0.944278986916054	0.2503705632675	0.693908	-231421354628268	9.27491e+09	0.00129092233470046	2783	13	0	0	137230769230769	132923076923077	5	5
ENSG00000253365	chr2	90048051	90050050	IGKV1D-22	NA	0.917213772119575	0.364544952017392	0.552669	-190434995574066	4.22806e+08	0.000318935710073092	2787	6	0	0	621666666666667	808666666666667	5	5
ENSG00000227247	chr13	89901855	89903854	TRIM60P13	NA	0.824364453232834	0.235045434751428	0.589319	-190394633159219	5.0944e+08	0.00033982499831548	2791	8	0	0	61575	74025	5	5
ENSG00000130035	chr12	4828007	4830006	GALNT8	26290	0.817331829297074	0.234207799111393	0.583124	-190354106505468	5.7111e+08	0.000347829229663095	2792	12	0	0	48.6	532333333333333	5	5
ENSG00000095585	chr10	98030845	98032844	BLNK	29760	0.827615336959934	0.29926993354444	0.528345	-190307415963298	4.6345e+08	0.000876997268481763	2795	14	0	0	357142857142857	380285714285714	5	5
ENSG00000121073	chr17	47785877	47787876	SLC35B1	10237	0.771673941465195	0.246051054214497	0.525623	-218437718744986	2.90651e+08	0.000704529225757647	2795	24	0	0	680583333333333	692916666666667	5	5
ENSG00000188175	chr7	92855338	92857337	HEPACAM2	253012	0.855334641260447	0.329852558914628	0.525482	-192075378077792	2.47543e+08	0.000255407246813317	2798	9	0	0	556222222222222	682444444444444	5	5
ENSG00000217325	chr6	126963134	126965133	PRELID1P1	NA	0.944273912336965	0.203480406947686	0.740794	-246963937047005	9.41772e+09	0.00130237564465571	2801	17	0	0	207529411764706	275647058823529	5	5
ENSG00000197745	chr11	62066037	62068036	SCGB1D4	404552	0.744336046209724	0.206828577543908	0.537507	-190205166149487	1.28149e+09	0.000483602589401004	2803	15	0	0	42.6	437466666666667	5	5
ENSG00000187533	chr4	70997833	70999832	C4orf40	401137	0.668076229630029	0.142919646037777	0.525157	-250084766155207	5.03498e+09	0.000918653037429966	2806	19	0	0	400210526315789	506736842105263	5	5
ENSG00000255205	chr11	96871212	96873211	MED28P5	NA	0.879536743591136	0.331577290017813	0.547959	-190147841389282	3.58863e+09	0.000777590104352732	2806	7	0	0	739428571428572	889142857142857	5	5
ENSG00000197084	chr1	152778608	152780607	LCE1C	353133	0.670955380712063	0.145871941617192	0.525083	-228000985845983	3.31087e+09	0.000750857191663302	2809	4	0	0	29.6	30.1	5	5
ENSG00000226894	chr4	69083299	69085298	TMPRSS11BNL	NA	0.655102215049047	0.110432766237217	0.544669	-255252537039694	9.48876e+09	0.00130753834079018	2810	3	0	0	294666666666667	318666666666667	5	5
ENSG00000248228	chr4	20392312	20394311	SLIT2-IT1	100505893	0.830950218368702	0.260465674278357	0.570485	-190038187956977	5.34217e+07	0.000342597743844072	2812	8	0	0	57.2	66.6	5	5
ENSG00000205496	chr11	4976444	4978443	OR51A2	401667	0.906314548238472	0.25437151912687	0.651943	-189995641748116	1.58601e+09	0.000528434694670557	2815	4	0	0	67.1	72.15	5	5
ENSG00000241566	chr2	90042107	90044106	IGKV2D-24	NA	0.910109804883202	0.162943921254266	0.747166	-244889484228331	9.56177e+09	0.00131341772359059	2819	2	0	0	38.6	40	5	5
ENSG00000231112	chr6	108306736	108308735	MTHFD2P3	NA	0.910683593683638	0.205437560452897	0.705246	-21332774743473	9.61097e+08	0.00131501826074318	2827	14	0	0	337142857142857	346428571428571	5	5
ENSG00000154025	chr17	18852158	18854157	SLC5A10	125206	0.900313639559011	0.247016092648412	0.653298	-189625634416071	1.49758e+09	0.000515269865969162	2829	18	0	0	572333333333333	613444444444444	5	5
ENSG00000091972	chr3	112049694	112051693	CD200	4345	0.849761904761905	0.221008403361345	0.628754	-189599185396487	2.11395e+09	0.000609406351278067	2830	1	0	0	12.2	14.6	5	5
ENSG00000196539	chr1	248635127	248637126	OR2T3	343173	0.803615404112506	0.25301572089141	0.5506	-189584831028884	4.11381e+08	0.000315492281679019	2831	6	0	0	82.1	96.4	5	5
ENSG00000162621	chr1	74977799	74979798	LRRC53	NA	0.865334503477171	0.272361737960347	0.592973	-189512396704852	2.1277e+08	0.000243116199557652	2836	12	0	0	683833333333333	752166666666667	5	5
ENSG00000227952	chr13	73033968	73035967	RPL18AP17	NA	0.863026255439714	0.249202398597294	0.613824	-189492450623227	3.07751e+08	0.000282481601245324	2838	7	0	0	487428571428571	536571428571429	5	5
ENSG00000230425	chr10	43219805	43221804	RSU1P1	NA	0.744730158730159	0.141272860533296	0.603457	-231880774426427	9.65834e+09	0.00131777379801044	2839	1	0	0	25.4	24.4	5	5
ENSG00000211856	chr14	22976087	22978086	TRAJ33	NA	0.828246392721545	0.192362879784657	0.635884	-206700841916005	9.67085e+09	0.00131867950718237	2840	2	0	0	25.1	25.8	5	5
ENSG00000176925	chr11	4841051	4843050	OR51F2	119694	0.865202117820387	0.232618677186481	0.632583	-221568692313387	9.69108e+09	0.00132037971180183	2843	12	0	0	490333333333333	56.85	5	5
ENSG00000168967	chr5	22140961	22142960	PMCHL1	5369	0.87378051908418	0.237671453472166	0.636109	-189268027930345	7.62624e+09	0.00115923434906796	2847	5	0	0	47.8	55.44	5	5
ENSG00000071991	chr18	64270876	64272875	CDH19	28513	0.92357408917831	0.264053137304017	0.659521	-189228508574706	1.50911e+09	0.000517305522080891	2849	8	0	0	34525	48775	5	5
ENSG00000180919	chr11	6127414	6129413	OR56B4	196335	0.849001130056464	0.221437641808279	0.627563	-189203650092175	5.05931e+08	0.000339052815630554	2851	1	0	0	68.8	71.2	5	5
ENSG00000253089	chr12	127804400	127806399	RNU1-104P	NA	0.840207261155257	0.249211747153475	0.590996	-207894678688718	9.77737e+09	0.00132452175761196	2857	6	0	0	358666666666667	412666666666667	5	5
ENSG00000213071	chr6	160931657	160933656	LPAL2	80350	0.919224267702261	0.272838273018196	0.646386	-189011976618354	2.4834e+08	0.000255407246813317	2859	5	0	0	70.76	78.24	5	5
ENSG00000264424	chr17	10372377	10374376	MYH4	4622	0.863688059064151	0.317216740438736	0.546471	-188871797620743	7.03629e+09	0.00110759068999439	2863	5	0	0	41.36	47.84	5	5
ENSG00000230040	chr13	67945019	67947018	LINC00364	NA	0.914629894917567	0.292674907524266	0.621955	-188827534836747	9.50463e+08	0.000424661789816321	2864	6	0	0	394666666666667	45	5	5
ENSG00000204880	chr17	39253894	39255893	KRTAP4-8	728224;101930568	0.924327450047399	0.25439132505096	0.669936	-188768828551079	2.69848e+07	0.000136542804729203	2865	8	0	0	50.2	55.45	5	5
ENSG00000174957	chr11	55942594	55944593	OR5J2	282775	0.876642681348007	0.273981308038077	0.602661	-188719352014207	4.81407e+09	0.000894784606375391	2867	4	0	0	38.3	39.45	5	5
ENSG00000241861	chr3	89097085	89099084	GAPDHP50	NA	0.909147838966424	0.272780860293279	0.636367	-18861480390598	3.92392e+08	0.000310190099424642	2874	9	0	0	442222222222222	508444444444444	5	5
ENSG00000124490	chr6	49680775	49682774	CRISP2	7180	0.762220042667549	0.184879098429235	0.577341	-226322909928367	9.98099e+09	0.00134521061594243	2874	40	0	0	49.5	67.44	5	5
ENSG00000100453	chr14	25102974	25104973	GZMB	3002	0.842815126258929	0.184430466638695	0.658385	-258207601965043	0.000100192590611615	0.00134835108497673	2878	8	0	0	38.45	41825	5	5
ENSG00000267339	chr19	29454538	29456537	LINC00906	148145	0.838787615660446	0.316602416598119	0.522185	-197527040483281	1.66917e+09	0.000540407636322026	2878	4	0	0	71.1	77.55	5	5
ENSG00000241598	chr11	1642869	1644868	KRTAP5-4	387267	0.725097216998924	0.203004660555108	0.522093	-211431257742211	5.1948e+09	0.000935473819107308	2881	5	0	0	35.92	33.72	5	5
ENSG00000204033	chr10	85984846	85986845	LRIT2	340745	0.788685033514535	0.266601198415835	0.522084	-20413647533066	4.8023e+09	0.000893729543691548	2882	9	0	0	721555555555556	725111111111111	5	5
ENSG00000170421	chr12	53343239	53345238	KRT8	3856	0.796691505706229	0.110972502482944	0.685719	-318048595179905	0.000100889468847259	0.00135363823200505	2887	9	0	0	237777777777778	183555555555556	5	5
ENSG00000256193	chr12	128398417	128400416	LINC00507	100862680	0.809477397981642	0.263644090860868	0.545833	-188292725114048	3.77701e+08	0.000304167779400201	2887	7	0	0	815142857142857	894857142857143	5	5
ENSG00000207736	chr17	79098674	79100673	MIR657	724027	0.957440058378653	0.282220862981393	0.675219	-188188678512439	7.23914e+08	0.00037694090878466	2892	40	0	0	25015	27955	5	5
ENSG00000066032	chr2	79410857	79412856	CTNNA2	1496	0.907903426272232	0.240527431167203	0.667376	-188140873869824	2.87784e+07	0.000136542804729203	2894	2	0	0	97.9	119.5	5	5
ENSG00000229104	chr2	139653221	139655220	YY1P2	NA	0.858311619278177	0.248659045472519	0.609653	-188001142387856	2.07141e+08	0.000602129490219343	2895	7	0	0	356857142857143	414571428571429	5	5
ENSG00000253169	chr14	107127561	107129560	IGHVII-65-1	NA	0.88336619587102	0.266733104273334	0.616633	-238644681498121	0.000101679408605054	0.0013598026509573	2896	3	0	0	47.4	534666666666667	5	5
ENSG00000148584	chr10	52644936	52646935	A1CF	29974	0.903139930303237	0.239628966519086	0.663511	-187983344131425	3.04942e+09	0.000720679836697145	2898	7	0	0	885142857142857	100228571428571	5	5
ENSG00000242173	chr16	317226	319225	ARHGDIG	398	0.853336930216282	0.243064817563495	0.610272	-18791914458776	2.01931e+09	0.000593573094515951	2904	39	0	0	358358974358974	378666666666667	5	5
ENSG00000225623	chr1	49937258	49939257	AGBL4-IT1	100874313	0.899790905413094	0.257339640925358	0.642451	-187803010375603	6.99174e+09	0.00110270792655463	2906	3	0	0	22.4	303333333333333	5	5
ENSG00000187048	chr1	47406657	47408656	CYP4A11	1579;284541	0.799874262935688	0.218717741722876	0.581157	-187792733569598	4.8471e+08	0.000331132950323167	2907	6	0	0	410333333333333	428333333333333	5	5
ENSG00000234421	chr13	57887373	57889372	SLC25A5P4	NA	0.822464036704509	0.223490339908205	0.598974	-187735702187248	4.14629e+09	0.000836135580434999	2910	3	0	0	261333333333333	36.8	5	5
ENSG00000135346	chr6	87804325	87806324	CGA	1081	0.919295878169586	0.348816094695727	0.57048	-187701177038258	6.3324e+08	0.000358284067398711	2912	14	0	0	684285714285714	722857142857143	5	5
ENSG00000198976	chr1	1102885	1104884	MIR429	554210	0.956776953276328	0.27269286470259	0.684084	-187675816368849	4.83145e+09	0.000897117672783374	2916	32	0	0	1911875	2246875	5	5
ENSG00000124233	chr20	43834138	43836137	SEMG1	6406	0.635934347523133	0.115508128964631	0.520426	-199588023164423	1.13116e+08	0.000201227152786043	2918	4	0	0	96.7	108.75	5	5
ENSG00000107593	chr10	102089744	102091743	PKD2L1	9033	0.873539209953027	0.274276975508513	0.599262	-187451458904088	1.13306e+09	0.000459943994113876	2928	17	0	0	356470588235294	341294117647059	5	5
ENSG00000181626	chr18	12092352	12094351	ANKRD62	342850	0.843621450692179	0.249337980971259	0.594283	-187377188899563	9.96933e+09	0.00134457484674293	2930	22	0	0	313909090909091	339636363636364	5	5
ENSG00000187546	chr7	15601141	15603140	AGMO	392636	0.879692467730687	0.258681953989307	0.621011	-187352018676852	4.87185e+09	0.000901873102453413	2932	6	0	0	272666666666667	281333333333333	5	5
ENSG00000196604	chr2	130886296	130888295	POTEF	728378	0.95705649320832	0.268538993317943	0.688517	-187093824726418	1.49206e+08	0.000514486178111922	2939	25	0	0	29072	33.56	5	5
ENSG00000223760	chr2	130885694	130887693	MED15P9	285103	0.95705649320832	0.268538993317943	0.688517	-187093824726418	1.49206e+08	0.000514486178111922	2939	25	0	0	29072	33.56	5	5
ENSG00000230618	chr3	109128432	109130431	H3F3AP3	NA	0.964920581021167	0.0716313482234126	0.893289	-378933791820805	0.000104593194661704	0.00137457552886372	2946	17	0	0	285058823529412	345176470588235	5	5
ENSG00000149305	chr11	113773899	113775898	HTR3B	9177	0.78655719700608	0.227033314091921	0.559524	-1870366893231	7.13016e+08	0.000376674365202054	2946	6	0	0	580333333333333	62.3	5	5
ENSG00000181837	chr11	55520952	55522951	OR5D17P	NA	0.656335083051884	0.137324948015202	0.51901	-253836202636171	7.98441e+09	0.00118587458143621	2947	3	0	0	415333333333333	489333333333333	5	5
ENSG00000171885	chr18	24445283	24447282	AQP4	361	0.805094216940101	0.278036712093284	0.527058	-187035487168558	1.90733e+09	0.000570066183380179	2947	12	0	0	42.95	50.5	5	5
ENSG00000250693	chr4	116548468	116550467	RPF2P2	NA	0.897009822165219	0.250190110485345	0.64682	-186968833747436	3.28562e+08	0.000289905138261172	2950	2	0	0	99	139.5	5	5
ENSG00000126218	chr13	113775628	113777627	F10	2159	0.835362889273808	0.276196663073539	0.559166	-186817169280125	5.58922e+09	0.000973902260119992	2955	34	0	0	435941176470588	482588235294118	5	5
ENSG00000112137	chr6	12716393	12718392	PHACTR1	221692	0.863344226651816	0.278057123669586	0.585287	-186802693381507	6.46459e+07	0.000362020433095987	2956	23	0	0	501565217391304	596260869565217	5	5
ENSG00000251981	chr17	60458965	60460964	RNU7-52P	NA	0.945595776309603	0.268372001912016	0.677224	-18672602639634	5.77495e+08	0.000348430943259853	2964	17	0	0	817882352941176	82.6	5	5
ENSG00000235595	chr1	120005145	120007144	GAPDHP23	NA	0.914602475127077	0.221009385331714	0.693593	-202737963865093	0.000105711172315708	0.00138055369509404	2966	2	0	0	41.5	43.4	5	5
ENSG00000184350	chr11	3253117	3255116	MRGPRE	116534	0.858948236074936	0.24739799280295	0.61155	-186715732008092	7.92066e+09	0.00118296423955913	2966	55	0	0	381054545454545	490290909090909	5	5
ENSG00000176798	chr11	5018713	5020712	OR51L1	119682	0.866763485005401	0.266974250700646	0.599789	-186714581145748	1.16243e+09	0.000460565135881358	2967	11	0	0	67	777272727272727	5	5
ENSG00000234590	chr13	47879717	47881716	GNG5P5	NA	0.909800168767751	0.25095648577289	0.658844	-186618824695776	7.6014e+07	0.00038338563177854	2972	4	0	0	39.2	43.65	5	5
ENSG00000170820	chr2	49381177	49383176	FSHR	2492	0.738664054984351	0.220534843871358	0.518129	-19838993236788	3.72815e+09	0.000792155350067841	2976	10	0	0	52.68	63.36	5	5
ENSG00000226912	chr22	27040801	27042800	ISCA2P1	NA	0.730119718042502	0.188400882037086	0.541719	-234984597832312	0.000107242303291437	0.00139537474571508	2977	19	0	0	388421052631579	374736842105263	5	5
ENSG00000204640	chr2	101085444	101087443	NMS	129521	0.822647873551241	0.266355884384019	0.556292	-186418300416194	9.892e+08	0.000431964420260054	2980	11	0	0	487272727272727	634545454545455	5	5
ENSG00000205331	chr12	55676034	55678033	OR6C72P	NA	0.789517329850958	0.247553315337588	0.541964	-247251289805899	0.000107941799490981	0.00139885000253809	2985	4	0	0	42.3	48.6	5	5
ENSG00000167748	chr19	51326544	51328543	KLK1	3816	0.705664645843287	0.188006150176824	0.517658	-196813779483255	2.52935e+08	0.000659060798516177	2988	5	0	0	37.44	36.8	5	5
ENSG00000152611	chr5	35938382	35940381	CAPSL	133690	0.744349157975045	0.154721456740276	0.589628	-233486977866186	0.000108000728361612	0.00139885000253809	2989	7	0	0	415428571428571	462857142857143	5	5
ENSG00000172199	chr11	56141600	56143599	OR8U1	219417	0.912407569208622	0.280724156441715	0.631683	-186232597978673	4.14238e+09	0.000836135580434999	2989	4	0	0	53.55	59.35	5	5
ENSG00000230418	chr9	104817524	104819523	ARL2BPP7	NA	0.883160147596687	0.275888271905431	0.607272	-186231116767519	1.48799e+08	0.000211901953544892	2990	8	0	0	64325	74.2	5	5
ENSG00000177174	chr1	248510577	248512576	OR14C36	127066	0.874194892390234	0.263926362120324	0.610269	-192806049390627	0.000108017976181534	0.00139885000253809	2991	9	0	0	598444444444444	761777777777778	5	5
ENSG00000177169	chr12	132377696	132379695	ULK1	8408	0.714507512983132	0.170216331159034	0.544291	-195700946093053	0.000108123322772661	0.00139885000253809	2994	25	0	0	38896	41.32	5	5
ENSG00000187082	chr8	7343423	7345422	DEFB106B	245909;503841	0.871639401333592	0.244634870272186	0.627005	-191297543148991	0.000108659426726233	0.00140484742798419	2995	5	0	0	34.92	38.96	5	5
ENSG00000186599	chr8	7343691	7345690	DEFB105B	245908;504180	0.871639401333592	0.244634870272186	0.627005	-191297543148991	0.000108659426726233	0.00140484742798419	2995	5	0	0	34.92	38.96	5	5
ENSG00000267664	chr18	37723969	37725968	RPL17P45	NA	0.888064675955612	0.237353084074396	0.650712	-18602474597532	2.72431e+08	0.000267833349026966	2998	1	0	0	69	73.6	5	5
ENSG00000211680	chr22	23251244	23253243	IGLJ4	NA	0.767114231620927	0.222559075069535	0.544555	-185958162595523	2.17155e+09	0.000613976656556403	3001	17	0	0	420352941176471	508705882352941	5	5
ENSG00000254029	chr22	23251498	23253497	IGLC4	NA	0.767114231620927	0.222559075069535	0.544555	-185958162595523	2.17155e+09	0.000613976656556403	3001	17	0	0	420352941176471	508705882352941	5	5
ENSG00000225022	chr20	5272978	5274977	UBE2D3P1	NA	0.887989339623542	0.28622986998615	0.601759	-185924093642399	2.99886e+09	0.000713957664081067	3003	15	0	0	855066666666667	987466666666667	5	5
ENSG00000188306	chr3	169538210	169540209	LRRIQ4	344657	0.946651235641196	0.17505449485144	0.771597	-296815727398033	0.000110324179083509	0.00141785238115452	3014	12	0	0	39.35	43.75	5	5
ENSG00000214203	chr12	100403117	100405116	RPS4XP1	NA	0.901983562509878	0.319441970847921	0.582542	-185641101313051	4.29708e+09	0.000849655355342739	3017	2	0	0	37.1	33	5	5
ENSG00000242856	chr19	55157893	55159892	VN1R105P	NA	0.922678787551166	0.255279231903779	0.6674	-197190049981518	0.000111235934841597	0.00142390083809955	3026	7	0	0	44.6	464857142857143	5	5
ENSG00000160882	chr8	143960763	143962762	CYP11B1	1584	0.806480200863853	0.290946626439836	0.515534	-197928463580694	9.46295e+09	0.00130547446010768	3033	15	0	0	25.36	28.16	5	5
ENSG00000176923	chr19	15036370	15038369	OR7A15P	NA	0.808261362969601	0.210431406321873	0.59783	-190229078298297	0.000112230909823339	0.00143143374777973	3037	2	0	0	18.8	21.5	5	5
ENSG00000242461	chr12	113490367	113492366	RPS15AP32	NA	0.912429667647439	0.30212779123045	0.610302	-184803788034272	2.26237e+07	0.000126098962221554	3042	4	0	0	77.85	78.4	5	5
ENSG00000197614	chr12	8814985	8816984	MFAP5	8076	0.956462779369501	0.330120218568746	0.626343	-184766149669485	9.71254e+08	0.000428979661042825	3044	15	0	0	697466666666667	732133333333333	5	5
ENSG00000166289	chr19	30154463	30156462	PLEKHF1	79156	0.907595377994946	0.253792387113417	0.653803	-184758238672556	0.000105548447285749	0.00138055369509404	3046	14	0	0	278285714285714	268142857142857	5	5
ENSG00000176782	chr8	7692493	7694492	DEFB104A	140596;503618	0.858524123270853	0.278347862155883	0.580176	-184622374082191	3.40374e+07	0.000136542804729203	3050	18	0	0	126088888888889	144777777777778	5	5
ENSG00000172487	chr11	56126191	56128190	OR8J1	219477	0.87714981914898	0.272341461101808	0.604808	-184359408172942	1.1526e+08	0.00020201823732402	3057	5	0	0	65.4	75.6	5	5
ENSG00000134258	chr1	117753057	117755056	VTCN1	79679	0.894758480721073	0.314922802482772	0.579836	-184223629556337	4.78791e+08	0.000330797309938022	3066	11	0	0	424727272727273	40.6	5	5
