# Supplementary material for: Extensive Placental Methylation Profiling in Normal Pregnancies
Source: Int J Mol Sci. 2021 Feb 21;22(4):2136. doi: 10.3390/ijms22042136 (PMC7924820; doi:10.3390/ijms22042136)
Supplement: Supplementary file 1 [file ijms-22-02136-s001.zip › Supplementary material/supplementary_table_2_first_1000_sites_diff_meth_methylseq.csv]

id	Chromosome	Start	Strand	mean.blood	mean.placenta	mean.diff	mean.quot.log2	diffmeth.p.val	max.blood	min.blood	sd.blood	max.placenta	min.placenta	sd.placenta	min.diff	diffmeth.p.adj.fdr	combinedRank	num.na.blood	num.na.placenta	mean.covg.blood	mean.covg.placenta	min.covg.blood	min.covg.placenta	max.covg.blood	max.covg.placenta	nsamples.covg.thres5.blood	nsamples.covg.thres5.placenta
46071	chr1	10965086	+	0	1	-1	-6.65821148275179	7.82657652169951e-16	0	0	0	1	1	0	-1	1.12355593243736e-09	1	0	0	11.4	7.8	8	5	15	10	5	5
1505956	chr10	12170902	+	1	0	1	6.65821148275179	7.82657652169951e-16	1	1	0	0	0	0	1	1.12355593243736e-09	1	0	0	6	8.6	5	6	8	11	5	5
2580271	chr19	10445249	+	0.956237239178416	0	0.956237239178416	6.59430555078582	1.03001744619317e-12	0.976190476190476	0.938461538461538	0.0163161895192611	0	0	0	0.938461538461538	5.39281512220772e-09	450	0	0	43.6	49	34	32	65	78	5	5
690438	chr4	40198470	+	0	0.932276183336903	-0.932276183336903	-6.55807807397357	1.75028738573882e-12	0	0	0	0.964285714285714	0.896551724137931	0.0274416013508702	-0.896551724137931	5.39281512220772e-09	919	0	0	30.2	27.2	19	16	48	40	5	5
872291	chr5	140871650	+	0	0.928894131244647	-0.928894131244647	-6.55289058509952	2.1432725715912e-12	0	0	0	0.962962962962963	0.88	0.03153650520223	-0.88	5.43156924340394e-09	1126	0	0	93.4	80.2	74	50	114	108	5	5
2553982	chr19	2540828	+	0.912552075375605	0	0.912552075375605	6.52755844428879	2.76639179165209e-13	0.933333333333333	0.88	0.0209804527664829	0	0	0	0.88	5.39281512220772e-09	1711	0	0	19.8	22.4	11	11	34	29	5	5
803420	chr5	39427508	+	0.909908407382092	0	0.909908407382092	6.52341831823763	4.12202417855938e-12	0.96	0.857142857142857	0.0383161976172169	0	0	0	0.857142857142857	5.80425075026346e-09	2039	0	0	15.2	13.6	7	9	25	19	5	5
2841268	chr22	39148256	+	0	0.900429292929293	-0.900429292929293	-6.50847507178048	2.11989220237718e-12	0	0	0	0.9375	0.833333333333333	0.0423290252417961	-0.833333333333333	5.43156924340394e-09	2532	0	0	26	18.4	18	12	29	27	5	5
2230466	chr16	11327311	+	0	0.892750305250305	-0.892750305250305	-6.49625509788518	1.5700558560837e-12	0	0	0	0.9375	0.857142857142857	0.0369896275554311	-0.857142857142857	5.39281512220772e-09	3219	0	0	27.8	20.6	22	13	37	35	5	5
298246	chr2	23720040	+	0	0.891996336996337	-0.891996336996337	-6.49504966960089	1.28743847012584e-12	0	0	0	0.928571428571429	0.833333333333333	0.0390449172312283	-0.833333333333333	5.39281512220772e-09	3289	0	0	12.6	11.4	8	8	18	14	5	5
945188	chr6	25056723	+	0	0.89038961038961	-0.89038961038961	-6.49247750449389	7.48392420894281e-12	0	0	0	0.95	0.80952380952381	0.0540732757879401	-0.80952380952381	6.79118815234575e-09	3463	0	0	15	15.8	9	11	22	21	5	5
1364881	chr8	145052789	+	0	0.889144189144189	-0.889144189144189	-6.49048058357812	1.1841176658906e-12	0	0	0	0.933333333333333	0.846153846153846	0.0365398945346925	-0.846153846153846	5.39281512220772e-09	3571	0	0	49.8	38	43	28	60	60	5	5
1213130	chr7	151049248	+	0	0.889058201058201	-0.889058201058201	-6.49034260735698	2.00361363280104e-12	0	0	0	0.933333333333333	0.84	0.0410634917226207	-0.84	5.39392106887339e-09	3583	0	0	22	19.8	16	14	31	27	5	5
2839533	chr22	38614759	+	0.890627705627706	0	0.890627705627706	6.49285895426475	9.84017088508165e-12	0.952380952380952	0.8	0.0576411031062206	0	0	0	0.8	7.44262130301273e-09	3792	0	0	18.4	23.8	11	16	24	33	5	5
2246560	chr16	29675766	+	0	0.883708496751975	-0.883708496751975	-6.48173243539118	1.10919162830579e-11	0	0	0	0.931818181818182	0.75	0.0753924148356064	-0.75	7.82026814483812e-09	4196	0	0	37.2	28.2	19	16	57	44	5	5
1517461	chr10	26728640	+	0	0.881984488485595	-0.881984488485595	-6.47894671693935	1.09460057552397e-12	0	0	0	0.923076923076923	0.815789473684211	0.0408437727897772	-0.815789473684211	5.39281512220772e-09	4387	0	0	40.4	37.8	27	24	57	47	5	5
2784891	chr21	43482877	+	0	0.88178280005665	-0.88178280005665	-6.4786204693404	7.81390291516584e-13	0	0	0	0.928571428571429	0.838709677419355	0.03281533113596	-0.838709677419355	5.39281512220772e-09	4416	0	0	53.4	46.2	37	31	78	63	5	5
1157586	chr7	95225175	+	0.879924759476221	0	0.879924759476221	6.47561146049544	7.19840806564492e-12	0.923076923076923	0.75609756097561	0.0701409518735519	0	0	0	0.75609756097561	6.70568535109628e-09	4652	0	0	39	39	26	21	51	61	5	5
449328	chr2	220112574	+	0	0.90762153750389	-0.90762153750389	-6.5198273481476	1.42905250115467e-11	0	0	0	0.962962962962963	0.833333333333333	0.0515743193353463	-0.833333333333333	8.70503261964588e-09	4713	0	0	35.2	34.6	25	24	49	63	5	5
1902940	chr12	115173597	+	0	0.88213716108453	-0.88213716108453	-6.4791936283559	1.53599796678494e-11	0	0	0	0.954545454545455	0.777777777777778	0.0642201907465276	-0.777777777777778	9.02035148777922e-09	4889	0	0	21.4	15.6	16	9	34	22	5	5
308248	chr2	28561477	+	0.897655854933532	0	0.897655854933532	6.50407348657298	1.57422863878116e-11	0.96551724137931	0.846153846153846	0.0470165484673979	0	0	0	0.846153846153846	9.13319952958688e-09	4947	0	0	31.8	36.4	26	26	38	48	5	5
1001032	chr6	108145574	+	0	0.875072575530241	-0.875072575530241	-6.46772385524074	2.79271747663665e-13	0	0	0	0.907407407407407	0.847826086956522	0.0238433793177518	-0.847826086956522	5.39281512220772e-09	5283	0	0	64	71.2	53	46	90	108	5	5
1411777	chr9	95726380	+	0	0.911644696155974	-0.911644696155974	-6.52613877841993	1.78766399516309e-11	0	0	0	0.973684210526316	0.878787878787879	0.0383959745012086	-0.878787878787879	9.64523879401081e-09	5320	0	0	51.2	46.4	36	33	66	77	5	5
1127377	chr7	45019005	+	0	0.879800724637681	-0.879800724637681	-6.47541036830639	1.79771045969947e-11	0	0	0	0.956521739130435	0.8125	0.057399955659241	-0.8125	9.67153847113125e-09	5334	0	0	19.8	21.2	11	12	25	32	5	5
1119947	chr7	37382587	+	0	0.871507936507937	-0.871507936507937	-6.46190165355261	2.09567291108349e-12	0	0	0	0.911111111111111	0.777777777777778	0.0542537383780319	-0.777777777777778	5.4304597158837e-09	5750	0	0	21.6	31	16	9	34	45	5	5
2580268	chr19	10445212	+	0.945266038987686	0	0.945266038987686	6.5778306706303	2.59452087585542e-11	0.978723404255319	0.891891891891892	0.0366497618107824	0	0	0	0.891891891891892	1.16085502918728e-08	6417	0	0	46.2	51.8	37	36	62	83	5	5
2570187	chr19	6476621	+	0.881692310967529	0	0.881692310967529	6.47847407182755	2.71502528268665e-11	0.947368421052632	0.75	0.078988235961107	0	0	0	0.75	1.18497061485481e-08	6576	0	0	20.4	22.6	11	15	31	40	5	5
13530	chr1	2058790	+	0	0.865170401493931	-0.865170401493931	-6.45149204149589	1.39941651907352e-11	0	0	0	0.944444444444444	0.8	0.0623321686207877	-0.8	8.63348207045731e-09	6677	0	0	26	23	16	14	34	36	5	5
1347940	chr8	142046335	+	0	0.86354675927182	-0.86354675927182	-6.44881302477702	1.05734266585834e-12	0	0	0	0.903225806451613	0.8	0.0427519714347723	-0.8	5.39281512220772e-09	6915	0	0	32.4	32.2	20	20	48	41	5	5
1324281	chr8	99986161	+	0	0.86314300079006	-0.86314300079006	-6.44814604843922	4.47542900249435e-13	0	0	0	0.9	0.823529411764706	0.0312856144228815	-0.823529411764706	5.39281512220772e-09	6981	0	0	15.4	15.8	12	10	21	21	5	5
1074185	chr7	1576735	+	0.862936507936508	0	0.862936507936508	6.44780481974293	5.03522925351124e-12	0.928571428571429	0.777777777777778	0.0590667638361292	0	0	0	0.777777777777778	6.06447053733728e-09	7018	0	0	16.4	18.8	10	7	24	34	5	5
895909	chr5	172175701	+	0.889675479948077	0	0.889675479948077	6.49133279866505	3.21290818237966e-11	0.95	0.75	0.0809183967579818	0	0	0	0.75	1.30053250665102e-08	7093	0	0	28	38.2	20	17	41	72	5	5
2286545	chr16	72821576	+	0	0.861156969084168	-0.861156969084168	-6.44486078858625	4.30063258359507e-12	0	0	0	0.914285714285714	0.785714285714286	0.0586205796704509	-0.785714285714286	5.85393635804048e-09	7326	0	0	22.8	32.4	13	23	29	43	5	5
119983	chr1	53386618	+	0.871293898505293	0	0.871293898505293	6.46155131177243	3.89071409001493e-11	0.956521739130435	0.757575757575757	0.0748298498488787	0	0	0	0.757575757575757	1.44980479497269e-08	7705	0	0	26.2	34	22	17	33	51	5	5
567658	chr3	109128846	+	0.902670432721584	0	0.902670432721584	6.51202208881689	4.1803242272382e-11	0.956521739130435	0.764705882352941	0.079084820823016	0	0	0	0.764705882352941	1.50879675036211e-08	7954	0	0	22.4	25	12	13	39	39	5	5
945186	chr6	25056470	+	0	0.855519480519481	-0.855519480519481	-6.43549438603626	8.79753837439319e-13	0	0	0	0.909090909090909	0.818181818181818	0.0388594454661877	-0.818181818181818	5.39281512220772e-09	8220	0	0	8.8	11	5	8	18	14	5	5
84091	chr1	31230535	+	0	0.855008912655971	-0.855008912655971	-6.43464309258277	6.60840642932692e-12	0	0	0	0.933333333333333	0.772727272727273	0.0604096113607757	-0.772727272727273	6.51629264161084e-09	8330	0	0	21	20.4	17	15	26	33	5	5
945189	chr6	25056766	+	0	0.854901960784314	-0.854901960784314	-6.43446470312072	1.14379167179331e-11	0	0	0	0.941176470588235	0.777777777777778	0.0622032019042358	-0.777777777777778	7.9244454627638e-09	8352	0	0	10.4	11.8	7	9	16	17	5	5
2246576	chr16	29676003	+	0	0.85774309024309	-0.85774309024309	-6.43919606694161	5.34234801187857e-11	0	0	0	0.9375	0.733333333333333	0.0921034868549408	-0.733333333333333	1.75275226198871e-08	8751	0	0	33.8	20.8	26	14	47	33	5	5
957662	chr6	35286360	+	0.867910256410256	0	0.867910256410256	6.45600156397686	5.40510529557477e-11	0.9375	0.692307692307692	0.101780698005673	0	0	0	0.692307692307692	1.763695870813e-08	8799	0	0	16.4	16.2	13	9	25	29	5	5
53593	chr1	16023662	+	0	0.852441558441558	-0.852441558441558	-6.43035479374885	1.09402522111268e-11	0	0	0	0.928571428571429	0.72	0.0782298117134071	-0.72	7.7811709316509e-09	8843	0	0	26.8	23.4	21	14	34	32	5	5
2726690	chr20	37433814	+	0	0.851328169594423	-0.851328169594423	-6.42849111002637	2.46401448738099e-11	0	0	0	0.947368421052632	0.764705882352941	0.0705555389834855	-0.764705882352941	1.13506739747052e-08	9055	0	0	14.6	15.8	10	9	22	21	5	5
1119948	chr7	37382597	+	0	0.850362356331212	-0.850362356331212	-6.42687249839967	2.51122526424995e-13	0	0	0	0.875	0.806451612903226	0.0263662188865225	-0.806451612903226	5.39281512220772e-09	9248	0	0	22.8	31.4	18	8	35	46	5	5
2246577	chr16	29676015	+	0	0.899614845938375	-0.899614845938375	-6.507183895717	6.13641910850253e-11	0	0	0	0.970588235294118	0.8125	0.0641253098344189	-0.8125	1.90284663516523e-08	9259	0	0	31.4	21	23	14	53	34	5	5
229711	chr1	206732715	+	0	0.849289242167001	-0.849289242167001	-6.42507192823148	2.77028666209763e-12	0	0	0	0.9	0.736842105263158	0.0643288035659077	-0.736842105263158	5.55626280772338e-09	9468	0	0	25.2	23.2	8	19	47	31	5	5
2677837	chr19	55765554	+	0	0.849215873909372	-0.849215873909372	-6.42494874207333	4.5514359631346e-12	0	0	0	0.906666666666667	0.745098039215686	0.0666533474012284	-0.745098039215686	5.9508973664589e-09	9489	0	0	93.2	75.6	61	51	140	102	5	5
1035225	chr6	158447883	+	0	0.848658172946598	-0.848658172946598	-6.42401201165001	4.98146380883399e-12	0	0	0	0.911764705882353	0.764705882352941	0.0629710882033096	-0.764705882352941	6.06171262853665e-09	9602	0	0	27.2	25.4	18	14	37	34	5	5
2386181	chr17	30936333	+	0	0.858048503220917	-0.858048503220917	-6.43970375207471	7.03915062295062e-11	0	0	0	0.96551724137931	0.8	0.0632343213932868	-0.8	2.07221537250817e-08	9753	0	0	20.4	22.4	16	13	25	35	5	5
2580349	chr19	10450140	+	0	0.847760210803689	-0.847760210803689	-6.42250248965824	6.10648240112377e-11	0	0	0	0.916666666666667	0.642857142857143	0.117094791225008	-0.642857142857143	1.89684137361663e-08	9765	0	0	26.6	21.8	8	14	49	36	5	5
2286547	chr16	72821596	+	0	0.847237966711651	-0.847237966711651	-6.42162384267788	2.38238309414539e-11	0	0	0	0.933333333333333	0.75	0.0820726806931386	-0.75	1.1145070699965e-08	9846	0	0	10.2	18	7	12	13	26	5	5
38755	chr1	8065133	+	0.886747474747475	0	0.886747474747475	6.48662987242793	7.5956650729521e-11	0.96	0.722222222222222	0.0943440399695051	0	0	0	0.722222222222222	2.17515877327997e-08	10026	0	0	16	14.2	11	7	25	24	5	5
874377	chr5	141812300	+	0	0.845164107022119	-0.845164107022119	-6.41812939636966	2.27280508991433e-12	0	0	0	0.911764705882353	0.793103448275862	0.0512182025089342	-0.793103448275862	5.46506975354008e-09	10256	0	0	32.2	30	20	20	50	42	5	5
2368285	chr17	17660906	+	0	0.849434846199552	-0.849434846199552	-6.42531636795001	8.22950432880375e-11	0	0	0	0.961538461538462	0.772727272727273	0.0742585470386825	-0.772727272727273	2.2898160904047e-08	10318	0	0	32.4	35	23	22	46	51	5	5
2317477	chr16	88769761	+	0	0.853451363451364	-0.853451363451364	-6.4320430107033	8.30250636196488e-11	0	0	0	0.95	0.703703703703704	0.0961926213827992	-0.703703703703704	2.30247996629269e-08	10353	0	0	25	18.4	15	13	36	27	5	5
1725095	chr11	65661570	+	0	0.844615384615385	-0.844615384615385	-6.417203383248	5.74040703318616e-12	0	0	0	0.923076923076923	0.777777777777778	0.0606247455905909	-0.777777777777778	6.26656377909642e-09	10375	0	0	9.8	9.4	6	6	13	13	5	5
1347941	chr8	142046340	+	0	0.870695507537613	-0.870695507537613	-6.46057140155071	8.74785753636106e-11	0	0	0	0.964285714285714	0.75	0.0806416242533719	-0.75	2.37753087924766e-08	10564	0	0	30.2	30	19	20	44	38	5	5
1455196	chr9	134150168	+	0	0.843255244755245	-0.843255244755245	-6.41490547213899	1.42626734179099e-12	0	0	0	0.890909090909091	0.769230769230769	0.0511418716775363	-0.769230769230769	5.39281512220772e-09	10656	0	0	58.2	43.4	40	25	86	66	5	5
2122475	chr15	40600259	+	0	0.842380952380952	-0.842380952380952	-6.41342644937286	7.37172429932148e-11	0	0	0	0.9375	0.7	0.097112689351632	-0.7	2.1340168166476e-08	10834	0	0	17	20	13	14	19	30	5	5
2101398	chr14	105532022	+	0	0.840701357466063	-0.840701357466063	-6.41058085109967	1.99245861000399e-12	0	0	0	0.882352941176471	0.733333333333333	0.0615285925935976	-0.733333333333333	5.39392106887339e-09	11174	0	0	24.6	19.4	20	15	31	26	5	5
1411883	chr9	95821936	+	0	0.839949494949495	-0.839949494949495	-6.40930521196043	4.97329660379457e-13	0	0	0	0.875	0.777777777777778	0.0380779277103738	-0.777777777777778	5.39281512220772e-09	11354	0	0	29.4	22.4	23	16	37	36	5	5
1751109	chr11	73692985	+	0	0.839116039116039	-0.839116039116039	-6.40788981900464	1.40784576452189e-12	0	0	0	0.891891891891892	0.796296296296296	0.0471295937598659	-0.796296296296296	5.39281512220772e-09	11542	0	0	32	34.4	22	18	60	54	5	5
2111677	chr15	26107410	+	0	0.839105339105339	-0.839105339105339	-6.40787163898104	3.23947213036618e-12	0	0	0	0.888888888888889	0.727272727272727	0.0667495408879189	-0.727272727272727	5.63547357596377e-09	11546	0	0	13.8	9.6	8	7	23	12	5	5
106646	chr1	44031573	+	0	0.838521478521479	-0.838521478521479	-6.40687927388245	2.21960614695149e-11	0	0	0	0.923076923076923	0.714285714285714	0.0853029164115496	-0.714285714285714	1.07729555868588e-08	11685	0	0	14.4	13.2	6	11	23	15	5	5
1751111	chr11	73693027	+	0	0.838132700632701	-0.838132700632701	-6.40621810444809	6.08182695627085e-12	0	0	0	0.923076923076923	0.761904761904762	0.0621298848870183	-0.761904761904762	6.328708518188e-09	11779	0	0	31.8	39	19	21	55	64	5	5
555117	chr3	66139656	+	0.838095238095238	0	0.838095238095238	6.40615437832286	9.95665784073242e-13	0.9	0.8	0.0421905836825461	0	0	0	0.8	5.39281512220772e-09	11786	0	0	7.8	10.6	5	7	12	19	5	5
1224924	chr7	156932968	+	0	0.837717569786535	-0.837717569786535	-6.4055117835712	2.39393691345811e-12	0	0	0	0.885714285714286	0.75	0.0600739987831325	-0.75	5.50192480997014e-09	11859	0	0	52.4	49.6	22	20	78	87	5	5
1008304	chr6	116832794	+	0.837216898954704	0	0.837216898954704	6.40465946112389	1.99566439273997e-11	0.936507936507936	0.75	0.0753465836763005	0	0	0	0.75	1.0185237749871e-08	11990	0	0	40.6	45	27	27	63	62	5	5
2447320	chr17	72439270	+	0	0.836904761904762	-0.836904761904762	-6.40412783628309	1.41812736985175e-11	0	0	0	0.928571428571429	0.714285714285714	0.0789223763998439	-0.714285714285714	8.67780911211096e-09	12049	0	0	14.2	8.2	8	6	18	14	5	5
826058	chr5	77805456	+	0	0.836666666666667	-0.836666666666667	-6.40372218605101	4.82103468688268e-12	0	0	0	0.9	0.75	0.0649786289653931	-0.75	6.02341919954285e-09	12118	0	0	9.8	8.8	6	6	15	10	5	5
2286546	chr16	72821591	+	0	0.836557734204793	-0.836557734204793	-6.40353655640538	2.81911289836122e-11	0	0	0	0.925925925925926	0.75	0.0820835772392621	-0.75	1.20662486819795e-08	12152	0	0	13.8	22.8	10	16	19	30	5	5
2246570	chr16	29675913	+	0	0.836040185304891	-0.836040185304891	-6.40265428513945	3.27210863077546e-11	0	0	0	0.9375	0.708333333333333	0.0878751451270842	-0.708333333333333	1.31467243955756e-08	12264	0	0	39.2	26.8	26	16	54	39	5	5
2751021	chr20	60639603	+	0.835952380952381	0	0.835952380952381	6.40250455055246	4.53328237082315e-12	0.9	0.714285714285714	0.0722590608995589	0	0	0	0.714285714285714	5.9508973664589e-09	12281	0	0	9	10.8	6	7	14	17	5	5
1255521	chr8	10447472	+	0.833218954248366	0	0.833218954248366	6.39783539176379	3.22031240962989e-12	0.9	0.764705882352941	0.0587061851545697	0	0	0	0.764705882352941	5.63547357596377e-09	12910	0	0	11.4	11.6	5	7	17	18	5	5
2761340	chr20	62199669	+	0	0.832764677777465	-0.832764677777465	-6.39705794361404	3.09016104138904e-11	0	0	0	0.941176470588235	0.739130434782609	0.08022723520605	-0.739130434782609	1.27292023970779e-08	13027	0	0	39.4	26.8	29	17	55	52	5	5
225891	chr1	204256025	+	0	0.832682083997873	-0.832682083997873	-6.39691654770759	1.25377723758644e-11	0	0	0	0.909090909090909	0.727272727272727	0.0817512459546193	-0.727272727272727	8.21112554779098e-09	13043	0	0	23.4	24.8	16	18	27	38	5	5
2677850	chr19	55766062	+	0	0.83205831524797	-0.83205831524797	-6.39584824291278	1.28412536711139e-10	0	0	0	0.9375	0.636363636363636	0.120485757260522	-0.636363636363636	3.071385259309e-08	13201	0	0	35.6	23.4	27	16	48	29	5	5
112268	chr1	46632737	+	0	0.830970994849553	-0.830970994849553	-6.39398413756953	7.0007393963618e-12	0	0	0	0.928571428571429	0.785714285714286	0.0583414660701837	-0.785714285714286	6.63912311648058e-09	13475	0	0	24	23.6	13	14	35	34	5	5
308279	chr2	28582579	+	0	0.830796160361378	-0.830796160361378	-6.3936841758903	4.17784087271456e-12	0	0	0	0.9	0.727272727272727	0.0682859142255507	-0.727272727272727	5.8084623705943e-09	13528	0	0	12.6	13.2	11	7	15	23	5	5
1341739	chr8	133906119	+	0.830769230769231	0	0.830769230769231	6.39363796753081	2.06924014685871e-12	0.9	0.75	0.0558023774174881	0	0	0	0.75	5.41949231080493e-09	13535	0	0	24.8	34.4	20	19	32	49	5	5
2430825	chr17	56408691	+	0	0.829761904761905	-0.829761904761905	-6.39190843764749	8.5582191399423e-13	0	0	0	0.875	0.75	0.0479157423749955	-0.75	5.39281512220772e-09	13808	0	0	11.8	10	6	6	17	16	5	5
910445	chr5	178420488	+	0	0.863980463980464	-0.863980463980464	-6.44952912651998	2.16144923787753e-10	0	0	0	0.952380952380952	0.75	0.104599931067969	-0.75	4.47531389867422e-08	13866	0	0	25.8	16.8	13	12	33	21	5	5
15442	chr1	2222558	+	0	0.829308340598663	-0.829308340598663	-6.39112901250223	1.15004462226736e-12	0	0	0	0.875	0.756756756756757	0.0499445151220888	-0.756756756756757	5.39281512220772e-09	13917	0	0	30.8	29.2	20	16	47	37	5	5
1488362	chr10	586903	+	0	0.829208046855106	-0.829208046855106	-6.39095660633722	5.3757788689491e-11	0	0	0	0.928571428571429	0.666666666666667	0.103474487427936	-0.666666666666667	1.7593252005022e-08	13950	0	0	16	12.4	9	9	35	17	5	5
2301603	chr16	85768899	+	0	0.82871021135727	-0.82871021135727	-6.39010051597469	9.57394455579346e-11	0	0	0	0.954545454545455	0.708333333333333	0.0894212411258999	-0.708333333333333	2.51772999938821e-08	14087	0	0	24.8	17.4	20	10	29	24	5	5
1470344	chr9	138999371	+	0	0.84597619047619	-0.84597619047619	-6.41949876258896	2.29880359532073e-10	0	0	0	0.952380952380952	0.666666666666667	0.114068009410943	-0.666666666666667	4.68156520768405e-08	14096	0	0	20.6	24.4	18	16	26	30	5	5
1134647	chr7	55601271	+	0	0.863818501759678	-0.863818501759678	-6.44926174783629	2.31352496038702e-10	0	0	0	0.970588235294118	0.7	0.0992752966100098	-0.7	4.70293891214668e-08	14124	0	0	23.8	26.2	14	20	37	34	5	5
2779584	chr21	38629903	+	0	0.828153717627402	-0.828153717627402	-6.38914295375397	3.80421395466864e-12	0	0	0	0.894736842105263	0.722222222222222	0.0685037288288072	-0.722222222222222	5.72452453441707e-09	14234	0	0	16	16.8	8	7	23	25	5	5
902321	chr5	175969395	+	0	0.828084415584416	-0.828084415584416	-6.38902366078263	1.91488514109821e-11	0	0	0	0.904761904761905	0.666666666666667	0.0970018662577952	-0.666666666666667	9.98705004487271e-09	14256	0	0	30.2	24.8	19	15	45	44	5	5
2122477	chr15	40600284	+	0	0.827956673292427	-0.827956673292427	-6.38880374592165	6.35342057236259e-12	0	0	0	0.9	0.755555555555556	0.0693807357315915	-0.755555555555556	6.42985997404048e-09	14288	0	0	23.8	26.8	18	19	26	45	5	5
1127547	chr7	45067319	+	0	0.827718894009217	-0.827718894009217	-6.38839430748177	5.01370169575545e-13	0	0	0	0.875	0.8	0.0356729729838681	-0.8	5.39281512220772e-09	14342	0	0	20.8	17.2	10	10	40	31	5	5
2470801	chr17	78755227	+	0	0.82710296239708	-0.82710296239708	-6.3873331778828	2.53726162962074e-11	0	0	0	0.909090909090909	0.647058823529412	0.10475761172161	-0.647058823529412	1.1501117749689e-08	14515	0	0	15.4	13	11	7	21	18	5	5
301589	chr2	25499624	+	0	0.826579315936901	-0.826579315936901	-6.38643042329705	2.42358266785859e-12	0	0	0	0.904761904761905	0.75	0.0557348475250517	-0.75	5.50192480997014e-09	14666	0	0	27.4	17.8	16	16	42	21	5	5
2623033	chr19	36389709	+	0	0.826280041797283	-0.826280041797283	-6.38591422769494	2.72195059622003e-11	0	0	0	0.916666666666667	0.666666666666667	0.0983610834655519	-0.666666666666667	1.18643904893354e-08	14746	0	0	16.2	17.4	10	12	28	29	5	5
2230785	chr16	11391598	+	0	0.826172161172161	-0.826172161172161	-6.38572810716748	6.82407420215088e-13	0	0	0	0.866666666666667	0.769230769230769	0.0431022272804812	-0.769230769230769	5.39281512220772e-09	14769	0	0	13.8	14.4	10	7	17	24	5	5
572149	chr3	119042711	+	0	0.82575115516292	-0.82575115516292	-6.38500153880323	5.72319447507353e-12	0	0	0	0.904761904761905	0.705882352941177	0.0743850465338077	-0.705882352941177	6.26656377909642e-09	14888	0	0	13	18.4	9	13	24	27	5	5
179690	chr1	153917867	+	0	0.82555357496534	-0.82555357496534	-6.38466043048538	7.49581740346238e-11	0	0	0	0.941176470588235	0.703703703703704	0.0968440754685978	-0.703703703703704	2.15581150171321e-08	14935	0	0	15.8	16.4	7	10	26	27	5	5
323684	chr2	47063600	+	0	0.825521885521886	-0.825521885521886	-6.38460571338372	1.39720489795097e-10	0	0	0	0.95	0.740740740740741	0.0970173698517045	-0.740740740740741	3.26025222033946e-08	14947	0	0	17	17.6	9	11	20	27	5	5
1119946	chr7	37382570	+	0	0.825464502771656	-0.825464502771656	-6.38450662722742	3.83269799210728e-12	0	0	0	0.885714285714286	0.7	0.073405728618741	-0.7	5.73838571872623e-09	14968	0	0	21.8	30.4	15	10	31	46	5	5
2858632	chr22	46770057	+	0	0.825228070175439	-0.825228070175439	-6.38409829341201	4.80310823330691e-12	0	0	0	0.92	0.777777777777778	0.0569305018626906	-0.777777777777778	6.02234106910162e-09	15027	0	0	30	24.4	20	18	35	36	5	5
480455	chr2	240884938	+	0	0.824615384615385	-0.824615384615385	-6.38303960919075	1.11627111759445e-10	0	0	0	0.933333333333333	0.666666666666667	0.10917176689834	-0.666666666666667	2.796404758624e-08	15202	0	0	17.6	14.6	11	10	22	20	5	5
106645	chr1	44031570	+	0	0.824322344322344	-0.824322344322344	-6.38253297820678	4.36816043970403e-11	0	0	0	0.923076923076923	0.666666666666667	0.102837351862824	-0.666666666666667	1.54585929782416e-08	15281	0	0	13.8	13	6	10	20	15	5	5
654624	chr4	1768601	+	0.823888888888889	0	0.823888888888889	6.38178326017838	1.52640613938228e-11	0.888888888888889	0.666666666666667	0.095330808047362	0	0	0	0.666666666666667	8.98976504403005e-09	15392	0	0	9.2	11.4	5	7	15	15	5	5
1091206	chr7	5371274	+	0	0.823235294117647	-0.823235294117647	-6.38065204512776	1.49224706444367e-10	0	0	0	0.941176470588235	0.666666666666667	0.117344177109801	-0.666666666666667	3.41129068531485e-08	15572	0	0	21	11.8	19	8	25	17	5	5
2819830	chr22	24823640	+	0	0.823017012227539	-0.823017012227539	-6.38027405411046	6.00379054274925e-11	0	0	0	0.909090909090909	0.6	0.127034444089354	-0.6	1.87932706755086e-08	15643	0	0	12.4	11.4	9	8	18	19	5	5
1408618	chr9	92099019	+	0	0.8225	-0.8225	-6.37937836707126	3.7896753962397e-11	0	0	0	0.9375	0.714285714285714	0.0859520511799504	-0.714285714285714	1.42836743166028e-08	15802	0	0	8.8	10	5	5	12	16	5	5
1884152	chr12	96604415	+	0	0.822166199813259	-0.822166199813259	-6.37879978635572	6.03415783524802e-13	0	0	0	0.866666666666667	0.777777777777778	0.0403255207877928	-0.777777777777778	5.39281512220772e-09	15890	0	0	17.6	16.6	13	9	21	28	5	5
1324279	chr8	99986127	+	0	0.822029315713526	-0.822029315713526	-6.37856245605352	1.22783366007838e-11	0	0	0	0.9	0.727272727272727	0.0836932834853793	-0.727272727272727	8.14914941457684e-09	15936	0	0	11.6	11.2	7	7	16	19	5	5
1077849	chr7	1980341	+	0	0.821939393939394	-0.821939393939394	-6.37840652800394	4.69821849632325e-12	0	0	0	0.909090909090909	0.727272727272727	0.0661334044254483	-0.727272727272727	5.98190513141843e-09	15967	0	0	16.6	15.8	11	11	22	25	5	5
1324278	chr8	99986124	+	0	0.820859725070251	-0.820859725070251	-6.37653302070602	4.41722865631223e-12	0	0	0	0.9	0.727272727272727	0.068274449863864	-0.727272727272727	5.91819352892426e-09	16261	0	0	11.6	11.2	7	7	17	19	5	5
353108	chr2	85362322	+	0	0.820718462823726	-0.820718462823726	-6.37628771375086	1.06564832906558e-10	0	0	0	0.921052631578947	0.638888888888889	0.122311638330126	-0.638888888888889	2.70594754314148e-08	16298	0	0	26.4	25	24	12	36	38	5	5
2559483	chr19	3671994	+	0	0.820342712842713	-0.820342712842713	-6.37563500733474	1.41151482210283e-10	0	0	0	0.9375	0.6	0.13070409268051	-0.6	3.28228926150814e-08	16412	0	0	14.6	10.6	6	7	22	16	5	5
112280	chr1	46632887	+	0	0.819649122807018	-0.819649122807018	-6.37442941229306	2.1483656326235e-13	0	0	0	0.842105263157895	0.789473684210526	0.0233207986381858	-0.789473684210526	5.39281512220772e-09	16617	0	0	21	18.8	12	12	26	24	5	5
2125965	chr15	41804393	+	0	0.819515974765975	-0.819515974765975	-6.37419785966553	1.39371143106441e-11	0	0	0	0.880952380952381	0.641025641025641	0.101148956344472	-0.641025641025641	8.61284266266025e-09	16652	0	0	44.4	38	26	27	64	50	5	5
301587	chr2	25499613	+	0	0.81922514619883	-0.81922514619883	-6.37369196163169	1.93689662757607e-11	0	0	0	0.894736842105263	0.6875	0.0946170209160947	-0.6875	1.00253867213493e-08	16740	0	0	23.6	17	16	16	35	19	5	5
1912205	chr12	122235291	+	0.818888888888889	0	0.818888888888889	6.37310681881292	1.12274523614428e-10	0.9	0.555555555555556	0.14758080021667	0	0	0	0.555555555555556	2.80894695874079e-08	16821	0	0	10.4	9.8	8	7	16	18	5	5
2244671	chr16	28996171	+	0	0.820078255078255	-0.820078255078255	-6.3751754468788	5.09429707859297e-10	0	0	0	0.958333333333333	0.615384615384615	0.134149108772552	-0.615384615384615	8.62862909047292e-08	16951	0	0	24.2	19.2	22	11	28	35	5	5
2302401	chr16	85942217	+	0	0.818248067721752	-0.818248067721752	-6.37199102743271	1.01015301938519e-11	0	0	0	0.9	0.727272727272727	0.0767237107005823	-0.727272727272727	7.52733101102359e-09	17035	0	0	11.8	11.6	6	5	16	19	5	5
1832292	chr12	25055619	+	0	0.817419409235266	-0.817419409235266	-6.37054689495381	1.37040666893283e-10	0	0	0	0.956521739130435	0.714285714285714	0.0899761447600336	-0.714285714285714	3.21613184516357e-08	17308	0	0	22.2	20.2	15	13	30	34	5	5
2459356	chr17	76126577	+	0	0.817269984917044	-0.817269984917044	-6.37028633399991	7.3175340254805e-13	0	0	0	0.866666666666667	0.75	0.0451026420569123	-0.75	5.39281512220772e-09	17361	0	0	22.8	19.2	18	10	30	28	5	5
1347943	chr8	142046397	+	0	0.816705882352941	-0.816705882352941	-6.36930224708614	1.24029033970781e-10	0	0	0	0.944444444444444	0.666666666666667	0.108744437292885	-0.666666666666667	3.00154652987634e-08	17518	0	0	14.8	16.2	10	9	20	25	5	5
2299460	chr16	85482624	+	0	0.81568010936432	-0.81568010936432	-6.36751104599719	2.38301954377144e-11	0	0	0	0.909090909090909	0.714285714285714	0.0899137562520229	-0.714285714285714	1.1145070699965e-08	17850	0	0	10.6	11.6	6	7	15	19	5	5
1455221	chr9	134151039	+	0	0.81401511859139	-0.81401511859139	-6.36459890234043	6.15082561164523e-13	0	0	0	0.865384615384615	0.777777777777778	0.0402483146843004	-0.777777777777778	5.39281512220772e-09	18408	0	0	53.4	45.2	47	27	72	59	5	5
2465102	chr17	77767187	+	0.814012303485988	0	0.814012303485988	6.36459397361346	8.45796280672371e-12	0.894736842105263	0.666666666666667	0.0872899185629347	0	0	0	0.666666666666667	7.11512181461138e-09	18411	0	0	14	13	7	9	19	20	5	5
2411833	chr17	43228305	+	0.813652312599681	0	0.813652312599681	6.36396355760569	5.91200411778543e-11	0.894736842105263	0.6	0.125723645500212	0	0	0	0.6	1.86369304918047e-08	18533	0	0	18.2	16	10	8	33	23	5	5
2784902	chr21	43484030	+	0	0.81360698125404	-0.81360698125404	-6.36388415382535	1.92439047673924e-10	0	0	0	0.923076923076923	0.571428571428571	0.14295360497312	-0.571428571428571	4.09940290063832e-08	18549	0	0	11.2	11	6	6	23	17	5	5
991873	chr6	89745485	+	0.813333333333333	0	0.813333333333333	6.36340473086352	2.02097489872281e-11	0.933333333333333	0.733333333333333	0.0730296743340221	0	0	0	0.733333333333333	1.02406342411193e-08	18646	0	0	16	12.8	10	10	30	20	5	5
690441	chr4	40198545	+	0	0.813302253302253	-0.813302253302253	-6.36335026950355	3.72035506694173e-11	0	0	0	0.923076923076923	0.681818181818182	0.0960145270897202	-0.681818181818182	1.41216592323485e-08	18654	0	0	19.2	15.2	16	9	25	22	5	5
1527175	chr10	43429397	+	0	0.812726745870762	-0.812726745870762	-6.3623414394627	2.27623176191279e-12	0	0	0	0.882352941176471	0.724137931034483	0.0612219655195305	-0.724137931034483	5.46506975354008e-09	18842	0	0	26.4	25.4	19	14	34	34	5	5
1470335	chr9	138999208	+	0	0.812291967291967	-0.812291967291967	-6.36157883061321	3.11378295618874e-13	0	0	0	0.85	0.773809523809524	0.0303763804724276	-0.773809523809524	5.39281512220772e-09	18945	0	0	62.2	59.2	52	27	78	84	5	5
1918991	chr12	124490893	+	0.0146735258183357	0.876785122349424	-0.862111596531088	-5.16754877128477	9.96512410996793e-10	0.0175438596491228	0.00819672131147541	0.00369629515278438	0.894230769230769	0.840909090909091	0.0211696689785256	-0.823365231259968	1.49111478525339e-07	19187	0	0	121.4	107.8	64	67	171	146	5	5
1854097	chr12	52586097	+	0.811428571428571	0	0.811428571428571	6.36006322377413	1.11746396902927e-11	0.888888888888889	0.666666666666667	0.0911448419393227	0	0	0	0.666666666666667	7.84176969163479e-09	19227	0	0	15.4	12.2	9	9	27	16	5	5
1516266	chr10	24841538	+	0.811132984662396	0	0.811132984662396	6.35954398409665	5.84053600715906e-12	0.909090909090909	0.75	0.0658806564872148	0	0	0	0.75	6.26656377909642e-09	19341	0	0	16.8	16.6	11	7	26	25	5	5
2858633	chr22	46770063	+	0	0.810724299854735	-0.810724299854735	-6.3588257638676	1.87685599869185e-11	0	0	0	0.923076923076923	0.739130434782609	0.0795634870155889	-0.739130434782609	9.89478068954117e-09	19458	0	0	33.6	27	21	22	41	36	5	5
2545868	chr19	1489664	+	0	0.810629779577148	-0.810629779577148	-6.35865960357641	6.00474003781412e-12	0	0	0	0.916666666666667	0.769230769230769	0.0604101110918963	-0.769230769230769	6.31516090284588e-09	19486	0	0	16.8	14.4	6	10	25	19	5	5
13525	chr1	2058519	+	0.016629090578249	0.898593434552449	-0.8819643439742	-5.09255981620372	1.10813771964999e-09	0.02	0.0136986301369863	0.0027033953198316	0.925	0.85	0.0334407159718661	-0.83	1.62833689084327e-07	19539	0	0	71.4	71.6	53	40	100	107	5	5
633315	chr3	194117925	+	0	0.81038961038961	-0.81038961038961	-6.35823731618551	4.74908353137838e-10	0	0	0	0.928571428571429	0.5	0.17636774855103	-0.5	8.16383439075944e-08	19565	0	0	20.8	11.6	14	7	26	14	5	5
1035126	chr6	158405860	+	0	0.81021645021645	-0.81021645021645	-6.35793277345581	1.29818704729304e-11	0	0	0	0.916666666666667	0.727272727272727	0.0776913672115202	-0.727272727272727	8.35109117716868e-09	19621	0	0	10.6	10.4	6	7	16	12	5	5
2384388	chr17	29648495	+	0	0.809811557551496	-0.809811557551496	-6.3572204238509	4.98874295438126e-13	0	0	0	0.844444444444444	0.764705882352941	0.0396092645503112	-0.764705882352941	5.39281512220772e-09	19741	0	0	33	32.2	17	17	51	45	5	5
1106959	chr7	26333646	+	0	0.809360287511231	-0.809360287511231	-6.35642606532455	6.14661431993619e-10	0	0	0	0.966666666666667	0.714285714285714	0.109203920694782	-0.714285714285714	1.00237202150848e-07	19906	0	0	43	35.2	24	25	68	53	5	5
1411885	chr9	95821957	+	0	0.809166666666667	-0.809166666666667	-6.35608510561942	1.91797038820932e-11	0	0	0	0.916666666666667	0.666666666666667	0.0916856041044613	-0.666666666666667	9.99227421647511e-09	19978	0	0	21	17.6	18	12	24	25	5	5
2246581	chr16	29676064	+	0	0.808995918941739	-0.808995918941739	-6.35578435781936	2.55023201890892e-13	0	0	0	0.842105263157895	0.772727272727273	0.0267231516880684	-0.772727272727273	5.39281512220772e-09	20034	0	0	35.4	21.6	26	16	56	34	5	5
1213803	chr7	151145358	+	0	0.808503730590845	-0.808503730590845	-6.35491708714286	1.4130661160677e-11	0	0	0	0.9	0.710526315789474	0.0838044897215859	-0.710526315789474	8.67230881183842e-09	20229	0	0	28.8	27	18	18	43	38	5	5
2167544	chr15	81292249	+	0	0.80846758331312	-0.80846758331312	-6.3548533725281	2.67724474394354e-13	0	0	0	0.837837837837838	0.78	0.0276546901170199	-0.78	5.39281512220772e-09	20246	0	0	57.6	57	36	30	69	74	5	5
84097	chr1	31230737	+	0	0.807861530010986	-0.807861530010986	-6.35378469981872	3.75763782560781e-11	0	0	0	0.9375	0.705882352941177	0.0830779601495997	-0.705882352941177	1.42087010275745e-08	20453	0	0	22.4	24	14	16	33	34	5	5
2677848	chr19	55765957	+	0	0.80765775893962	-0.80765775893962	-6.35342520602658	6.52532730608388e-12	0	0	0	0.879310344827586	0.676470588235294	0.0826632553857262	-0.676470588235294	6.46883318459828e-09	20531	0	0	53.4	39	32	18	79	58	5	5
2362430	chr17	14096431	+	0.0166658728268635	0.885674006866623	-0.869008134039759	-5.06990728252138	1.63380790415125e-09	0.0263157894736842	0.0117647058823529	0.00623239731509187	0.915254237288136	0.862068965517241	0.019762969741861	-0.835753176043557	2.26710883371793e-07	20691	0	0	81.2	82	51	59	114	101	5	5
2244676	chr16	28996577	+	0	0.807203907203907	-0.807203907203907	-6.35262419676837	1.93176663702289e-11	0	0	0	0.923076923076923	0.692307692307692	0.0839370626639623	-0.692307692307692	1.00250007372261e-08	20696	0	0	14.4	12.4	11	6	17	21	5	5
2818132	chr22	24038632	+	0	0.806857142857143	-0.806857142857143	-6.35201188768613	2.10198227657802e-12	0	0	0	0.88	0.714285714285714	0.0614651054149708	-0.714285714285714	5.43156924340394e-09	20809	0	0	19	17.8	10	10	23	25	5	5
406978	chr2	161348665	+	0.846184309803898	0.0122718175581869	0.833912492245711	5.26463019386794	1.73689530237322e-09	0.871428571428571	0.82258064516129	0.0177505772651962	0.0181818181818182	0.00694444444444444	0.00445746240617529	0.804398826979472	2.39005617517509e-07	20865	0	0	87	115.8	62	83	131	144	5	5
872260	chr5	140871293	+	0	0.805925925925926	-0.805925925925926	-6.35036627753741	2.78975525174878e-11	0	0	0	0.916666666666667	0.666666666666667	0.0979505348134108	-0.666666666666667	1.19978280346816e-08	21156	0	0	55.2	29.4	44	24	74	45	5	5
1966854	chr13	42533945	+	0.805548373195432	0	0.805548373195432	6.34969854595013	3.14830679825674e-11	0.928571428571429	0.692307692307692	0.0896368611182335	0	0	0	0.692307692307692	1.28708502031594e-08	21278	0	0	12.8	22	8	15	17	27	5	5
2268516	chr16	56894531	+	0	0.805010101010101	-0.805010101010101	-6.34874603470577	1.30608033206184e-10	0	0	0	0.92	0.6	0.129421526956023	-0.6	3.10990746706976e-08	21465	0	0	14.2	17.2	8	10	23	25	5	5
2596943	chr19	16181407	+	0	0.805	-0.805	-6.34872815423108	9.60366894559176e-12	0	0	0	0.875	0.642857142857143	0.0948145343202578	-0.642857142857143	7.39347069875715e-09	21472	0	0	29.8	21.4	24	15	43	28	5	5
466248	chr2	235353880	+	0	0.804855072463768	-0.804855072463768	-6.34847158388701	1.52807204857233e-11	0	0	0	0.9	0.666666666666667	0.0916342957106595	-0.666666666666667	8.9977307235797e-09	21526	0	0	27.8	22.2	19	16	37	27	5	5
378753	chr2	113931525	+	0	0.804607843137255	-0.804607843137255	-6.34803379972802	9.70039533246228e-12	0	0	0	0.9	0.733333333333333	0.076988567484142	-0.733333333333333	7.41239957023692e-09	21621	0	0	25.2	18	7	10	42	32	5	5
2635921	chr19	41224180	+	0.804558029689609	0	0.804558029689609	6.34794557591347	7.03313774271639e-10	0.9375	0.526315789473684	0.169000397868477	0	0	0	0.526315789473684	1.12034247488045e-07	21641	0	0	15.2	14.2	13	8	19	25	5	5
225931	chr1	204296708	+	0	0.804323308270677	-0.804323308270677	-6.34752979187625	5.79684194650491e-12	0	0	0	0.875	0.666666666666667	0.0833614769594162	-0.666666666666667	6.26656377909642e-09	21747	0	0	16	9.2	8	6	22	19	5	5
2362428	chr17	14096338	+	0.0233721953517545	0.901484427781847	-0.878112232430092	-4.77149950801086	2.46755371036667e-09	0.0294117647058823	0.0148148148148148	0.00548217100295385	0.932038834951456	0.861538461538462	0.0290113962436383	-0.832126696832579	3.24850634345686e-07	21809	0	0	90.4	90	68	65	135	122	5	5
258840	chr1	235147716	+	0	0.804175573032197	-0.804175573032197	-6.34726803314992	8.83076689335403e-10	0	0	0	0.96551724137931	0.62962962962963	0.130599576452902	-0.62962962962963	1.35014003677062e-07	21818	0	0	17.2	18.8	13	9	23	29	5	5
690492	chr4	40310548	+	0	0.803737373737374	-0.803737373737374	-6.34649134792718	1.36924942400764e-12	0	0	0	0.863636363636364	0.727272727272727	0.0553688322150566	-0.727272727272727	5.39281512220772e-09	22003	0	0	11.8	16.2	10	10	19	22	5	5
1470337	chr9	138999213	+	0	0.803479212214357	-0.803479212214357	-6.34603357438265	2.79600755885708e-12	0	0	0	0.888888888888889	0.729166666666667	0.0622331624907843	-0.729166666666667	5.55626280772338e-09	22087	0	0	62.6	60.4	53	27	76	87	5	5
812341	chr5	57787242	+	0	0.803389306051696	-0.803389306051696	-6.34587411813441	4.2327066396284e-12	0	0	0	0.883720930232558	0.720930232558139	0.0694194553948549	-0.720930232558139	5.83242941934306e-09	22119	0	0	19.2	36.4	10	22	33	45	5	5
213813	chr1	183549557	+	0	0.803209636995715	-0.803209636995715	-6.34555540692631	1.72694953029218e-10	0	0	0	0.952380952380952	0.666666666666667	0.103482016503041	-0.666666666666667	3.78929813137775e-08	22195	0	0	17.4	21.4	11	12	27	31	5	5
1902067	chr12	115103958	+	0	0.802624282036047	-0.802624282036047	-6.3445165692885	9.88043989422628e-11	0	0	0	0.925925925925926	0.705882352941177	0.106220578502353	-0.705882352941177	2.57423116093556e-08	22427	0	0	28.2	22.2	19	11	35	36	5	5
298245	chr2	23719911	+	0	0.802471010223811	-0.802471010223811	-6.34424443203583	3.83085295084986e-12	0	0	0	0.887096774193548	0.716981132075472	0.0676322377543849	-0.716981132075472	5.73838571872623e-09	22472	0	0	39	43.2	28	23	46	62	5	5
113802	chr1	47060948	+	0.0177685796557404	0.840070185992881	-0.822301606337141	-4.93605667092473	3.28733411222163e-09	0.0265486725663717	0.0117647058823529	0.00616145906188335	0.871428571428571	0.798165137614679	0.0305998662705683	-0.771616465048307	4.1944554215727e-07	22502	0	0	76.6	78.6	46	48	113	109	5	5
2826258	chr22	30662874	+	0	0.802137450650036	-0.802137450650036	-6.34365201267908	3.54002842265909e-11	0	0	0	0.923076923076923	0.714285714285714	0.0932323520344409	-0.714285714285714	1.3746120915809e-08	22591	0	0	22.8	16.6	11	7	42	23	5	5
2286526	chr16	72821321	+	0	0.801452991452992	-0.801452991452992	-6.34243561484603	4.97911289441617e-13	0	0	0	0.846153846153846	0.75	0.0394479399512367	-0.75	5.39281512220772e-09	22864	0	0	15.8	11.2	11	5	19	18	5	5
2461750	chr17	76771519	+	0.0129079997313858	0.851391481886394	-0.838483482155008	-5.23274566038029	4.010720574566e-09	0.0212765957446809	0.00714285714285714	0.00600148406480585	0.882978723404255	0.828282828282828	0.0209952220259997	-0.807006232538147	5.01603004018542e-07	22957	0	0	142	121.6	109	90	203	184	5	5
833190	chr5	92906160	+	0	0.801230640704325	-0.801230640704325	-6.34204023977958	4.9953524579111e-11	0	0	0	0.894736842105263	0.615384615384615	0.119076527700045	-0.615384615384615	1.68336928432891e-08	22972	0	0	12.6	11.2	10	7	17	19	5	5
1210450	chr7	150716291	+	0	0.801205741626794	-0.801205741626794	-6.34199595850473	9.87751036618019e-11	0	0	0	0.933333333333333	0.681818181818182	0.113125038699105	-0.681818181818182	2.5737014554543e-08	22986	0	0	16.6	19.2	12	15	22	25	5	5
2246550	chr16	29674984	+	0.0141546941357188	0.850197029154265	-0.836042335018546	-5.15429165913756	4.07817440894213e-09	0.0161290322580645	0.00952380952380952	0.00271855150135246	0.914893617021276	0.789473684210526	0.0499701798031124	-0.773344651952462	5.09284889336958e-07	22991	0	0	73.4	57	62	38	105	88	5	5
1341948	chr8	134087822	+	0.0136680332435376	0.818337618933943	-0.804669585690405	-5.12920717840852	4.14612910650517e-09	0.0188679245283019	0.00689655172413793	0.00494061204910222	0.857142857142857	0.79	0.0265892222271177	-0.771132075471698	5.1696163901334e-07	23027	0	0	94	89.8	55	59	145	142	5	5
819794	chr5	72528157	+	0.0241556775021338	0.863074811386132	-0.838919133883998	-4.67590796525931	2.38251816684389e-09	0.0273972602739726	0.02	0.00288847602046247	0.92	0.830188679245283	0.034244901752311	-0.80279141897131	3.14883050284041e-07	23059	0	0	49.2	37.8	38	25	73	53	5	5
2485071	chr17	80358752	+	0.0211417589267579	0.864481489893255	-0.843339730966497	-4.81150550990529	4.36255670656576e-09	0.027027027027027	0.0172413793103448	0.0037239644097741	0.92	0.810810810810811	0.0458534073162404	-0.783783783783784	5.41384311761849e-07	23136	0	0	48.4	41.4	37	34	58	51	5	5
262248	chr1	239883047	+	0	0.800757763824777	-0.800757763824777	-6.3411990288973	1.54665379215135e-12	0	0	0	0.854545454545454	0.697368421052632	0.0620512481182848	-0.697368421052632	5.39281512220772e-09	23165	0	0	74.4	80	38	55	117	105	5	5
1547431	chr10	73496014	+	0	0.800182884748102	-0.800182884748102	-6.34017570305434	7.12565153782839e-13	0	0	0	0.869565217391304	0.761904761904762	0.0413934505900847	-0.761904761904762	5.39281512220772e-09	23387	0	0	18	18.4	12	9	25	24	5	5
905241	chr5	176794287	+	0.80006105006105	0	0.80006105006105	6.33995873535537	9.40221896198516e-13	0.857142857142857	0.75	0.0483115869236255	0	0	0	0.75	5.39281512220772e-09	23440	0	0	10.8	8.4	7	5	13	14	5	5
2784887	chr21	43482835	+	0.0216637956850107	0.872721383749865	-0.851057588064854	-4.80105203369444	5.19047129445129e-09	0.0327868852459016	0.0147058823529412	0.00746354648138617	0.90625	0.805555555555556	0.039363274053082	-0.772768670309654	6.34716889460281e-07	23479	0	0	75	64.6	60	36	108	79	5	5
820590	chr5	72714949	+	0	0.799251336898396	-0.799251336898396	-6.33851593868306	5.19299616035857e-12	0	0	0	0.9	0.714285714285714	0.068639734842237	-0.714285714285714	6.12562328097382e-09	23781	0	0	16.6	15.4	5	10	32	22	5	5
1501424	chr10	6645782	+	0.875043805128386	0.0196925131063062	0.855351292022079	4.89757775295777	6.06741683084741e-09	0.89622641509434	0.851351351351351	0.0183620785877749	0.037037037037037	0.0113636363636364	0.0102899185028566	0.814314314314314	7.3207020026689e-07	23796	0	0	71.2	82.6	53	50	106	116	5	5
1324122	chr8	99961314	+	0.0251884513007394	0.874334629408835	-0.849146178108095	-4.65141845882705	6.44589519610545e-09	0.0340909090909091	0.015625	0.00855810073514434	0.91566265060241	0.849056603773585	0.0304390201892144	-0.814965694682676	7.73542448250543e-07	23925	0	0	61.4	55	42	27	88	83	5	5
750671	chr4	169615888	+	0.875668191763097	0.0224890428808339	0.853179148882263	4.76874115831116	6.74606106057728e-09	0.912280701754386	0.829268292682927	0.0342623846479823	0.03125	0.0138888888888889	0.00785278937600237	0.798018292682927	8.06865998452624e-07	24005	0	0	58.6	56.6	41	32	74	72	5	5
1918992	chr12	124490974	+	0.0195922548707682	0.874340024967224	-0.854747770096455	-4.90130965005886	6.939816321269e-09	0.0338164251207729	0.0136986301369863	0.00843865881847279	0.920792079207921	0.842105263157895	0.0343876834069952	-0.808288838037122	8.28383770610113e-07	24053	0	0	144	115.8	97	76	207	152	5	5
455509	chr2	227448670	+	0.892811830313657	0.022864227145865	0.869947603167792	4.77983536020605	7.54465200063899e-09	0.949152542372881	0.854166666666667	0.0355563025434214	0.0340909090909091	0.0175438596491228	0.0067790138589828	0.820075757575757	8.94334531959648e-07	24221	0	0	63.2	66.4	48	49	87	88	5	5
2270645	chr16	57835436	+	0.798095238095238	0	0.798095238095238	6.3364534267639	5.74203205857787e-11	0.933333333333333	0.7	0.0949011898116372	0	0	0	0.7	1.83077407044361e-08	24271	0	0	9.6	15.6	7	8	15	24	5	5
378754	chr2	113931538	+	0	0.798090386624869	-0.798090386624869	-6.33644476539217	4.2570683278522e-13	0	0	0	0.833333333333333	0.733333333333333	0.0389605998972795	-0.733333333333333	5.39281512220772e-09	24276	0	0	26.4	17.8	7	11	47	29	5	5
2819834	chr22	24824010	+	0	0.797581699346405	-0.797581699346405	-6.33553631293499	5.46028655299397e-11	0	0	0	0.888888888888889	0.6	0.124095170174452	-0.6	1.77504444416866e-08	24503	0	0	21.2	13.6	9	8	33	18	5	5
1001030	chr6	108145484	+	0.0153170556951551	0.879948914025979	-0.864631858330824	-5.13554098493117	9.30657412540238e-09	0.025	0.00862068965517241	0.00598044377625194	0.925531914893617	0.811023622047244	0.0473239489855025	-0.786023622047244	1.08690140614491e-06	24584	0	0	81.2	84	67	50	116	127	5	5
2841348	chr22	39153057	+	0	0.797272727272727	-0.797272727272727	-6.33498424771281	7.73202998010603e-12	0	0	0	0.909090909090909	0.727272727272727	0.0700943873680045	-0.727272727272727	6.87937020348397e-09	24632	0	0	9.4	8	5	5	14	11	5	5
2362427	chr17	14096264	+	0.0188622943540976	0.830301312235581	-0.811439017881483	-4.8636488432403	9.6461324548883e-09	0.0327868852459016	0.0101010101010101	0.00842944188002919	0.870588235294118	0.775700934579439	0.0364481306940741	-0.742914049333538	1.12326818118119e-06	24656	0	0	79.4	74.8	55	40	122	107	5	5
1912076	chr12	122227834	+	0	0.797179487179487	-0.797179487179487	-6.33481760664524	3.57728850294131e-11	0	0	0	0.923076923076923	0.666666666666667	0.0968453765336789	-0.666666666666667	1.38131975140103e-08	24669	0	0	13	11	8	5	22	13	5	5
742350	chr4	151501002	+	0.895098689343111	0.0187688408696812	0.87632984847343	4.9754961085803	9.70569630913958e-09	0.941176470588235	0.827586206896552	0.0475065753606359	0.0277777777777778	0.0142857142857143	0.00558734092362599	0.799808429118774	1.12947129718142e-06	24672	0	0	34.6	56.6	29	36	39	70	5	5
1324033	chr8	99959503	+	0.0233961693562295	0.83784601505485	-0.814449845698621	-4.66604773202453	9.98479366887934e-09	0.032520325203252	0.0121951219512195	0.00780253161950541	0.876543209876543	0.795180722891566	0.0362895832113853	-0.762660397688314	1.1597880348948e-06	24718	0	0	81.8	68.2	50	48	123	83	5	5
1665274	chr11	11438208	+	0	0.797033625730994	-0.797033625730994	-6.33455688073825	7.75293267805835e-11	0	0	0	0.944444444444444	0.72	0.0868656526963403	-0.72	2.20283796140066e-08	24723	0	0	19.6	22.8	10	18	24	32	5	5
1902670	chr12	115131810	+	0.0249395136717097	0.853428150875221	-0.828488637203511	-4.62714469821342	7.75605446793505e-09	0.0298507462686567	0.0192307692307692	0.00419032341679464	0.911392405063291	0.777777777777778	0.0527589946506207	-0.747927031509121	9.17764616902505e-07	24739	0	0	114.8	105.2	67	72	174	166	5	5
2795073	chr21	46332447	+	0	0.796928104575163	-0.796928104575163	-6.33436823333034	1.12086726907492e-10	0	0	0	0.944444444444444	0.666666666666667	0.102039729785914	-0.666666666666667	2.80596010311194e-08	24769	0	0	12	15.6	8	12	17	18	5	5
1435164	chr9	125137544	+	0.796903096903097	0	0.796903096903097	6.33432352178375	2.76504646566334e-10	0.928571428571429	0.6	0.143291554281728	0	0	0	0.6	5.381512919577e-08	24777	0	0	12.8	12.2	5	8	22	20	5	5
106640	chr1	44031547	+	0	0.796825396825397	-0.796825396825397	-6.33418459194853	1.8989596135388e-11	0	0	0	0.888888888888889	0.666666666666667	0.0993807989999907	-0.666666666666667	9.96009719893304e-09	24817	0	0	12.4	10.4	6	7	22	15	5	5
318665	chr2	43452399	+	0	0.796688311688312	-0.796688311688312	-6.33393944739613	1.0153189119235e-10	0	0	0	0.939393939393939	0.633333333333333	0.110156989007029	-0.633333333333333	2.62264739122479e-08	24879	0	0	41	25	28	14	48	33	5	5
2591930	chr19	13952025	+	0.860630597835567	0.0236324235260405	0.836998174309526	4.69413607654875	1.11444122466954e-08	0.91304347826087	0.805555555555556	0.0473010161160641	0.037037037037037	0.0166666666666667	0.00814454910613723	0.768518518518519	1.28522880518375e-06	24896	0	0	48.4	56.6	36	40	65	81	5	5
2622184	chr19	36233514	+	0	0.79656862745098	-0.79656862745098	-6.33372538619881	1.41346498889753e-09	0	0	0	0.941176470588235	0.5625	0.172182462839336	-0.5625	2.00215453870839e-07	24928	0	0	24.2	19.2	14	15	32	32	5	5
2844994	chr22	40859672	+	0	0.796341354723708	-0.796341354723708	-6.33331881020591	7.93479870160324e-10	0	0	0	0.941176470588235	0.636363636363636	0.144330137794721	-0.636363636363636	1.23700052104762e-07	25039	0	0	16.8	16.2	14	11	25	25	5	5
84098	chr1	31230846	+	0.022399596180821	0.853396084683663	-0.830996488502842	-4.73597481349954	1.22414661341002e-08	0.0273972602739726	0.0185185185185185	0.00389850418487538	0.918918918918919	0.767441860465116	0.0600824988479932	-0.740044600191144	1.4022837799872e-06	25064	0	0	53	53	39	37	73	74	5	5
2536330	chr19	523425	+	0.820191570881226	0.0229020744406241	0.797289496440602	4.65719383169284	1.225708812824e-08	0.862068965517241	0.766666666666667	0.0359800512019745	0.0344827586206897	0.0113636363636364	0.00833657327054889	0.732183908045977	1.40401729254473e-06	25065	0	0	31	49.8	18	29	42	88	5	5
2556931	chr19	3179883	+	0.0270653083579633	0.963837982068161	-0.936772673710198	-4.71554035156257	1.24254305920474e-08	0.0535714285714286	0.0116279069767442	0.0170046880497393	0.974025974025974	0.941176470588235	0.0138475607372955	-0.887605042016807	1.42205231935844e-06	25087	0	0	72	56.8	56	37	86	77	5	5
1002121	chr6	108492664	+	0	0.796187146187146	-0.796187146187146	-6.33304287599264	5.13210001017719e-11	0	0	0	0.916666666666667	0.666666666666667	0.104844290214713	-0.666666666666667	1.70661643528145e-08	25094	0	0	13.4	15	11	11	17	26	5	5
1301106	chr8	59058624	+	0	0.795922943770544	-0.795922943770544	-6.33257000069459	1.30436730686965e-10	0	0	0	0.909090909090909	0.534883720930233	0.149923107269463	-0.534883720930233	3.10711698811305e-08	25185	0	0	36	36.6	23	27	55	47	5	5
2442990	chr17	67577720	+	0.0227417027417027	0.830062292829655	-0.807320590087952	-4.68129505484401	1.35495323425512e-08	0.0277777777777778	0.0166666666666667	0.00398148129988963	0.91304347826087	0.75	0.0597946017029348	-0.722222222222222	1.54038680636187e-06	25255	0	0	45.2	36.2	36	23	60	53	5	5
2556934	chr19	3179904	+	0.0200031237441276	0.91699358544429	-0.896990461700162	-4.94937473745679	1.41797242962584e-08	0.0273972602739726	0.0120481927710843	0.00606473982720582	0.961538461538462	0.847222222222222	0.0439553522386767	-0.819824961948249	1.60655979711599e-06	25341	0	0	69.8	57.2	52	35	83	72	5	5
898638	chr5	173345503	+	0	0.795419062850604	-0.795419062850604	-6.33166771362567	9.88882733199314e-12	0	0	0	0.90625	0.692307692307692	0.078794374036905	-0.692307692307692	7.45982890638609e-09	25393	0	0	22.8	25	12	17	36	32	5	5
2857217	chr22	46481715	+	0.891319134959893	0.0267992516581762	0.864519883301717	4.6142896860104	1.50136436340085e-08	0.91304347826087	0.873015873015873	0.0164544524490934	0.0363636363636364	0.00961538461538462	0.0101512648121176	0.836652236652237	1.69409010205976e-06	25445	0	0	60.2	72.8	38	55	89	104	5	5
1077843	chr7	1980231	+	0	0.794522144522145	-0.794522144522145	-6.33006022665348	1.00507701912676e-11	0	0	0	0.866666666666667	0.692307692307692	0.0900578006813087	-0.692307692307692	7.5109494584212e-09	25767	0	0	19.4	16	14	10	25	22	5	5
2725350	chr20	36794952	+	0.890927874077823	0.0271856469314961	0.863742227146327	4.59859383574264	1.77173824219574e-08	0.924050632911392	0.867924528301887	0.0252312590888282	0.0471698113207547	0.0131578947368421	0.0135796808656383	0.820754716981132	1.97181596221237e-06	25798	0	0	79	101.6	53	76	99	124	5	5
1700672	chr11	58731398	+	0.890372983790402	0.0250152342500359	0.865357749540366	4.6844681243715	1.78508853295964e-08	0.931034482758621	0.823529411764706	0.0425710649741215	0.0363636363636364	0.0121951219512195	0.00927905558203383	0.787165775401069	1.98575018970802e-06	25810	0	0	60	76.8	47	50	85	110	5	5
2556974	chr19	3181035	+	0.0219084036772396	0.909299031492511	-0.887390627815271	-4.84852588071133	1.79108257671301e-08	0.0408163265306122	0.00970873786407767	0.0123740301040747	0.934782608695652	0.88135593220339	0.0243655592096362	-0.840539605672778	1.99167469234393e-06	25819	0	0	81.2	66.8	49	46	103	90	5	5
495076	chr3	8542438	+	0.877520671471664	0.0266750601687081	0.850845611302955	4.59690948419318	1.87416741496162e-09	0.909774436090226	0.814432989690722	0.0367896798369519	0.0317460317460317	0.0227272727272727	0.00335651861239941	0.78268695794469	2.55143588910325e-07	25845	0	0	135.6	156.8	97	114	179	189	5	5
1832295	chr12	25055634	+	0	0.794244868035191	-0.794244868035191	-6.32956291981722	5.16453188428965e-11	0	0	0	0.9375	0.727272727272727	0.08525186477101	-0.727272727272727	1.71465008701511e-08	25876	0	0	20.4	15.6	13	8	32	31	5	5
861946	chr5	137946686	+	0	0.794195804195804	-0.794195804195804	-6.32947490394071	3.55481423080234e-11	0	0	0	0.9	0.636363636363636	0.107550196853695	-0.636363636363636	1.377600805217e-08	25906	0	0	18.4	14.8	9	10	25	26	5	5
894645	chr5	171542490	+	0.0208966495437345	0.908499824365884	-0.88760317482215	-4.89375714069415	1.91017101496275e-08	0.0357142857142857	0.0102040816326531	0.0107862508940506	0.939759036144578	0.861313868613139	0.0340818096139344	-0.825599582898853	2.11416264068078e-06	25941	0	0	112.6	100.6	81	70	165	137	5	5
1411888	chr9	95822102	+	0	0.794110334110334	-0.794110334110334	-6.32932156588444	4.27257714663623e-11	0	0	0	0.923076923076923	0.636363636363636	0.104110861523139	-0.636363636363636	1.5272491982287e-08	25944	0	0	15.4	13.2	8	9	21	18	5	5
1379954	chr9	14345609	+	0.0215132674753506	0.850755737583356	-0.829242470108005	-4.7715726383972	1.92354322126383e-08	0.0344827586206897	0.0117647058823529	0.00844304695666937	0.902912621359223	0.783333333333333	0.0522891472688738	-0.748850574712644	2.12806051513071e-06	25952	0	0	91.4	77.8	59	52	137	103	5	5
92373	chr1	36043111	+	0	0.793907018907019	-0.793907018907019	-6.32895674166588	2.79204541116886e-12	0	0	0	0.875	0.692307692307692	0.0680694752727345	-0.692307692307692	5.55626280772338e-09	26025	0	0	52.4	43.6	37	27	78	56	5	5
232933	chr1	209929496	+	0	0.793813944196713	-0.793813944196713	-6.32878969971492	2.9137037149893e-12	0	0	0	0.864864864864865	0.675324675324675	0.0725260134764008	-0.675324675324675	5.55626280772338e-09	26064	0	0	79.6	83	59	67	118	103	5	5
1832293	chr12	25055624	+	0	0.793802863802864	-0.793802863802864	-6.32876981235223	2.5419288386146e-10	0	0	0	0.954545454545454	0.666666666666667	0.106926522558662	-0.666666666666667	5.04717022573411e-08	26072	0	0	22	19.6	14	12	30	35	5	5
2182661	chr15	96896810	+	0.0140175196373237	0.811978133740147	-0.797960614102824	-5.0969409435265	2.08780966669939e-08	0.024390243902439	0.00684931506849315	0.00678299081037759	0.869565217391304	0.766666666666666	0.0527426312430807	-0.742276422764227	2.29432118817722e-06	26127	0	0	93.8	69.6	60	46	146	90	5	5
2368291	chr17	17661041	+	0.0249804482681195	0.853324317791713	-0.828343869523594	-4.62528194398337	2.08835152587359e-08	0.037037037037037	0.0136986301369863	0.0114414222855781	0.898989898989899	0.803921568627451	0.0348970735351861	-0.766884531590414	2.29482881065579e-06	26128	0	0	86.2	89.6	54	51	132	127	5	5
2459360	chr17	76127035	+	0	0.793550893550894	-0.793550893550894	-6.32831749594798	1.50071674694412e-12	0	0	0	0.846153846153846	0.692307692307692	0.0621598193468451	-0.692307692307692	5.39281512220772e-09	26179	0	0	24	19	15	11	37	27	5	5
1373044	chr9	273038	+	0.0154288107420014	0.946369795260693	-0.930940984518691	-5.23303267000086	2.22140203804021e-08	0.0258620689655172	0.00689655172413793	0.0075905942266932	0.97841726618705	0.91578947368421	0.0292664237352766	-0.889927404718693	2.4279317954541e-06	26269	0	0	126.6	117.2	67	95	203	150	5	5
945170	chr6	25042475	+	0	0.793183229813665	-0.793183229813665	-6.32765724152012	6.54067351956466e-12	0	0	0	0.9	0.714285714285714	0.0724153833214979	-0.714285714285714	6.47536246645774e-09	26313	0	0	23.4	18	11	10	45	23	5	5
2368289	chr17	17661032	+	0.0199470075977601	0.888924585374971	-0.86897757777721	-4.90771633040854	2.27805954944868e-08	0.037037037037037	0.0078740157480315	0.0117147716112256	0.913385826771654	0.866666666666667	0.0187992404060126	-0.82962962962963	2.48389986108484e-06	26332	0	0	86.4	91.4	54	57	127	127	5	5
702396	chr4	65275654	+	0.793133971291866	0	0.793133971291866	6.32756875958754	4.27285407923542e-11	0.909090909090909	0.631578947368421	0.109722109969579	0	0	0	0.631578947368421	1.5272491982287e-08	26340	0	0	11	15.4	5	9	19	23	5	5
885929	chr5	156698925	+	0.0269161441794291	0.890771436166173	-0.863855291986744	-4.60883730045783	2.29785059695489e-08	0.032258064516129	0.0224719101123596	0.00400756895702896	0.947368421052632	0.8125	0.0549853301139689	-0.780241935483871	2.50414779641505e-06	26346	0	0	59.6	51.6	40	33	89	76	5	5
1453943	chr9	133736402	+	0.831246074049323	0.025078345567476	0.806167728481847	4.58387525559268	9.5432171618801e-09	0.894736842105263	0.793103448275862	0.0383270015974773	0.0363636363636364	0.0178571428571429	0.0083112171650074	0.756739811912226	1.11200556371708e-06	26355	0	0	62.6	72.6	57	46	72	110	5	5
194839	chr1	160807683	+	0	0.79302294197031	-0.79302294197031	-6.32736930030615	8.79790253477751e-12	0	0	0	0.9	0.692307692307692	0.0791772550634923	-0.692307692307692	7.21712054419307e-09	26376	0	0	9.4	12.8	6	6	11	19	5	5
1393079	chr9	36277133	+	0.792828002809854	0	0.792828002809854	6.32701903397246	1.99372292048345e-10	0.928571428571429	0.564102564102564	0.141404230052614	0	0	0	0.564102564102564	4.21215526208848e-08	26462	0	0	28.4	31.6	19	24	39	48	5	5
1402184	chr9	80524274	+	0.023272114913906	0.937217267935466	-0.91394515302156	-4.83130990384715	2.44267934210979e-08	0.0405405405405405	0.0149253731343284	0.0105801698624778	0.967741935483871	0.864864864864865	0.0422605558643625	-0.824324324324324	2.64750847093684e-06	26490	0	0	77.2	81.6	63	56	105	110	5	5
716385	chr4	90675076	+	0.863815123445073	0.0265353654862787	0.837279757958794	4.57996253054548	7.6281346999234e-09	0.915492957746479	0.811320754716981	0.0442766353200411	0.0365853658536585	0.0194174757281553	0.006307643489124	0.774735388863323	9.03745414747507e-07	26493	0	0	85	99.2	53	82	112	114	5	5
1166853	chr7	100181462	+	0	0.792718894009217	-0.792718894009217	-6.32682295034992	2.77040907235303e-12	0	0	0	0.857142857142857	0.666666666666667	0.0740451649301726	-0.666666666666667	5.55626280772338e-09	26499	0	0	28.2	19.8	15	12	52	31	5	5
2429430	chr17	55520684	+	0	0.792535516285516	-0.792535516285516	-6.32649333514121	8.92224328567073e-12	0	0	0	0.9	0.7	0.0785601503863353	-0.7	7.24669994238017e-09	26589	0	0	30.2	29.6	24	20	47	39	5	5
2274243	chr16	66613033	+	0	0.791905215721694	-0.791905215721694	-6.32535981674276	2.93178356463037e-12	0	0	0	0.854166666666667	0.671232876712329	0.0736788753955282	-0.671232876712329	5.55626280772338e-09	26862	0	0	98	81.6	74	48	127	119	5	5
1455184	chr9	134149502	+	0.0240372358963435	0.879523809523809	-0.855486573627466	-4.70784743385981	2.8775998873266e-08	0.0363636363636364	0.0112359550561798	0.0108233063283888	0.928571428571429	0.816666666666667	0.0423113392970085	-0.78030303030303	3.07479098046149e-06	26870	0	0	61.6	54.8	46	42	89	70	5	5
2790570	chr21	45323810	+	0.909945637540792	0.0205872189309042	0.889358418609888	4.91054776593002	2.92016671561471e-08	0.940298507462687	0.816326530612245	0.0527974684227079	0.0363636363636364	0.0102040816326531	0.0102892137173229	0.779962894248609	3.11586824074731e-06	26908	0	0	66.4	83.8	49	55	94	115	5	5
872290	chr5	140871645	+	0.0294444007474453	0.924465276801411	-0.895020876053966	-4.56624863184217	2.29922319779547e-08	0.0394736842105263	0.0222222222222222	0.00754170314929534	0.962962962962963	0.877551020408163	0.0416004463596065	-0.838077336197637	2.50554852540574e-06	27024	0	0	95.2	79.8	76	49	116	108	5	5
907655	chr5	177371545	+	0	0.791540404040404	-0.791540404040404	-6.32470334045688	4.38009916856683e-11	0	0	0	0.909090909090909	0.666666666666667	0.107522097395957	-0.666666666666667	1.54893880106507e-08	27048	0	0	38	24.4	26	11	48	36	5	5
932811	chr6	7692528	+	0.791409179056238	0	0.791409179056238	6.32446712886755	1.76480218356966e-11	0.916666666666667	0.714285714285714	0.0814460896678749	0	0	0	0.714285714285714	9.59806923107022e-09	27103	0	0	12.8	10	7	5	17	15	5	5
2763381	chr20	62475991	+	0	0.791371591371591	-0.791371591371591	-6.32439946201348	7.4870179977132e-11	0	0	0	0.933333333333333	0.692307692307692	0.100280324729515	-0.692307692307692	2.1539280544864e-08	27119	0	0	24.2	16.8	8	13	35	27	5	5
872303	chr5	140871831	+	0	0.791019965709861	-0.791019965709861	-6.3237662976607	1.35848846439544e-11	0	0	0	0.918367346938776	0.742857142857143	0.0722740983639665	-0.742857142857143	8.52984873645088e-09	27248	0	0	40.4	37.2	28	25	61	49	5	5
753161	chr4	174429664	+	0.0248479681646361	0.829546046669334	-0.804698078504698	-4.59046300867076	3.43044713380526e-08	0.0459770114942529	0.0149253731343284	0.0129152159980906	0.886363636363636	0.772727272727273	0.0451240333784135	-0.72675026123302	3.61162395192047e-06	27271	0	0	61	51.4	36	22	87	81	5	5
631992	chr3	193587550	+	0	0.790833333333333	-0.790833333333333	-6.32343012005259	1.1250902510541e-11	0	0	0	0.875	0.65	0.0932812354597048	-0.65	7.86530404798871e-09	27324	0	0	16.2	14.2	8	8	27	20	5	5
2433999	chr17	59481992	+	0	0.79082995951417	-0.79082995951417	-6.32342404213073	2.02801038345964e-11	0	0	0	0.9	0.692307692307692	0.0912292505054244	-0.692307692307692	1.0254957168508e-08	27326	0	0	12.8	14	10	10	14	19	5	5
1496746	chr10	3509568	+	0.845703804211267	0.020441776393712	0.825262027817555	4.81298705123579	3.55210427168518e-08	0.9	0.8	0.0480374730656002	0.036144578313253	0.00917431192660551	0.0100054364266414	0.763855421686747	3.72876791984333e-06	27351	0	0	67.2	80	54	50	90	109	5	5
2536349	chr19	523617	+	0.912827637258377	0.0282270481091236	0.884600589149254	4.59339550640741	3.55936616576837e-08	0.967741935483871	0.857142857142857	0.045978280844378	0.0357142857142857	0.0188679245283019	0.00647135420255714	0.821428571428571	3.73570806386992e-06	27356	0	0	26.8	37.2	17	28	32	53	5	5
2281377	chr16	68702627	+	0.0214284688234268	0.836789071054813	-0.815360602231386	-4.75185875785221	3.5632707549946e-08	0.0384615384615385	0.0117647058823529	0.0104427461157743	0.896551724137931	0.737704918032787	0.0603867479864696	-0.699243379571248	3.73912267928352e-06	27361	0	0	79.6	63.2	49	37	104	90	5	5
1787959	chr11	121971567	+	0.0245120946242461	0.81770440727451	-0.793192312650264	-4.58394169707769	3.73982563457258e-08	0.0375	0.0151515151515152	0.00914814794539376	0.905405405405405	0.75	0.0577195149793439	-0.7125	3.90381824825585e-06	27505	0	0	63	71	43	46	80	89	5	5
937395	chr6	13014774	+	0.823653578390421	0.0236061380391277	0.800047440351293	4.63265133650174	3.79051641314597e-08	0.894736842105263	0.783333333333333	0.0483606491823988	0.0454545454545455	0.0128205128205128	0.0126235669962621	0.737878787878788	3.94986585463499e-06	27553	0	0	57.8	84.8	42	44	76	108	5	5
1517464	chr10	26728740	+	0	0.78986065915728	-0.78986065915728	-6.3216767900726	4.3404194456836e-11	0	0	0	0.893617021276596	0.64	0.113735695299018	-0.64	1.54031808144137e-08	27751	0	0	34	30.2	19	17	56	47	5	5
556522	chr3	69250124	+	0.96089764798885	0.0299265963008198	0.93097105168803	4.60389722064468	4.13184612533905e-08	0.972413793103448	0.953271028037383	0.0071623980969593	0.0540540540540541	0.00746268656716418	0.0200324633971006	0.899216973983329	4.27005520331319e-06	27782	0	0	104.4	94.6	75	58	145	134	5	5
1455244	chr9	134151519	+	0.0257181758094967	0.855566149570882	-0.829847973761386	-4.59891377310791	4.14049808299811e-08	0.0392156862745098	0.0140845070422535	0.0111344845455896	0.924528301886792	0.794871794871795	0.0485592550268956	-0.755656108597285	4.27838057332411e-06	27786	0	0	64.8	51.4	51	39	84	76	5	5
1565705	chr10	95225644	+	0.78978354978355	0	0.78978354978355	6.32153770250482	1.91189334423785e-12	0.866666666666667	0.714285714285714	0.0603648570659394	0	0	0	0.714285714285714	5.39281512220772e-09	27787	0	0	19.4	20.8	15	13	22	31	5	5
1902587	chr12	115126173	+	0.0256700499718058	0.897843380549823	-0.872173330578017	-4.66965828586347	4.19970209749046e-08	0.0357142857142857	0.0161290322580645	0.00882907340888033	0.96551724137931	0.868421052631579	0.0388059589332433	-0.832706766917293	4.33378524356388e-06	27823	0	0	68.2	70	56	38	84	103	5	5
661143	chr4	3304700	+	0.0257024996110177	0.911662163053792	-0.885959663442774	-4.69014103587793	4.22745786409452e-08	0.036144578313253	0.018348623853211	0.00691133785951877	0.951456310679612	0.785714285714286	0.0706999208593917	-0.749569707401033	4.35898046232275e-06	27845	0	0	126.2	120.6	83	79	174	152	5	5
2230784	chr16	11391577	+	0	0.789664289958408	-0.789664289958408	-6.32132255881041	7.52714908111853e-12	0	0	0	0.875	0.647058823529412	0.0884964358646448	-0.647058823529412	6.80460438956922e-09	27853	0	0	16.2	18.8	14	10	19	33	5	5
254987	chr1	231113224	+	0.0254930876117317	0.85141122246516	-0.825918134853429	-4.60109213135485	4.31967428727361e-08	0.0405405405405405	0.00961538461538461	0.012403109909003	0.880597014925373	0.807339449541284	0.0302271413000538	-0.766798909000744	4.44592286937908e-06	27896	0	0	74.2	73.6	59	49	104	109	5	5
222265	chr1	202129798	+	0	0.78956043956044	-0.78956043956044	-6.32113518745279	3.26052376736463e-12	0	0	0	0.857142857142857	0.666666666666667	0.0758538102801719	-0.666666666666667	5.63547357596377e-09	27900	0	0	25.4	20.2	15	12	46	28	5	5
1324147	chr8	99961782	+	0.0274204076492172	0.864633472074309	-0.837213064425091	-4.54678138100845	4.37723163942174e-08	0.0481927710843374	0.0172413793103448	0.0130152144205252	0.934782608695652	0.818181818181818	0.0462560944878101	-0.769989047097481	4.49935596337281e-06	27932	0	0	92.8	62.6	62	46	116	79	5	5
332988	chr2	63279391	+	0.0229104387014605	0.859678918782367	-0.836768480080907	-4.72386570022282	4.43624719283529e-08	0.0350877192982456	0.010752688172043	0.00897181956567871	0.92	0.785714285714286	0.0590784908207859	-0.75062656641604	4.55366000599377e-06	27971	0	0	56.6	43.8	37	25	93	58	5	5
1902064	chr12	115103935	+	0	0.78932122525589	-0.78932122525589	-6.3207034940998	1.77966176087146e-11	0	0	0	0.888888888888889	0.655172413793104	0.099443517410813	-0.655172413793104	9.6385701897403e-09	28000	0	0	27.8	20.8	20	9	34	29	5	5
1340583	chr8	131457214	+	0.0205858739763539	0.877437533227007	-0.856851659250653	-4.85870816562069	4.51201983309946e-08	0.04	0.0120481927710843	0.0112607296180737	0.944444444444444	0.818181818181818	0.0522224761851269	-0.778181818181818	4.62399896609325e-06	28016	0	0	72.6	68	50	54	99	84	5	5
51236	chr1	14057514	+	0.0209013240266189	0.851837434816158	-0.830936110789539	-4.80167520517855	4.53852660942565e-08	0.0344827586206897	0.00980392156862745	0.0119061423034208	0.904255319148936	0.794871794871795	0.0400700573585177	-0.760389036251105	4.64900635203549e-06	28029	0	0	86	103	64	78	102	148	5	5
1180768	chr7	116592868	+	0.938841506618596	0.0205756874733642	0.918265819145232	4.95571027903135	4.62025874759306e-08	0.98	0.912280701754386	0.0256101969188488	0.0379746835443038	0.00813008130081301	0.0115491268035439	0.874306018210082	4.72531026180916e-06	28073	0	0	68.8	94.4	50	65	114	127	5	5
112273	chr1	46632780	+	0	0.789122250680027	-0.789122250680027	-6.3203443201413	3.681240491127e-12	0	0	0	0.862068965517241	0.6875	0.0726190972417418	-0.6875	5.71098308276172e-09	28098	0	0	22	22.8	16	16	29	31	5	5
13523	chr1	2058482	+	0.0224347059501963	0.886866915835076	-0.86443220988488	-4.7892836579333	4.699124964134e-08	0.0375	0.00970873786407767	0.011266683096548	0.940594059405941	0.82258064516129	0.0455539588546144	-0.78508064516129	4.79827820551748e-06	28118	0	0	73.4	69.8	49	40	103	101	5	5
49712	chr1	12210804	+	0	0.789013722044575	-0.789013722044575	-6.32014837470603	2.90480882141196e-13	0	0	0	0.824561403508772	0.758620689655172	0.0296230133511041	-0.758620689655172	5.39281512220772e-09	28143	0	0	42.4	38	29	21	63	57	5	5
2709361	chr20	21689140	+	0	0.788571428571429	-0.788571428571429	-6.31934955078559	5.96944463179742e-11	0	0	0	0.928571428571429	0.666666666666667	0.102607722278598	-0.666666666666667	1.87393959826072e-08	28328	0	0	13	11.2	5	6	21	20	5	5
1961335	chr13	33113550	+	0.958376669925057	0.0318508625639767	0.92652580736108	4.53223905968011	1.43808296633063e-08	0.977777777777778	0.909090909090909	0.028517072034658	0.0408163265306122	0.0169491525423729	0.00932037126804579	0.868274582560297	1.62716183137768e-06	28337	0	0	45	46	31	26	55	65	5	5
1321055	chr8	97156898	+	0.0284819919046076	0.879727734292772	-0.851245742388164	-4.53110854138008	2.73440872676882e-08	0.0540540540540541	0.0147058823529412	0.0154944296566411	0.923076923076923	0.852941176470588	0.0311105448888511	-0.798887122416534	2.93577254045612e-06	28386	0	0	75.2	63.4	56	45	103	78	5	5
2580258	chr19	10444952	+	0.95549766573296	0.0317629130590247	0.923734752673935	4.53097851938117	1.64181586372379e-08	0.983333333333333	0.933333333333333	0.0221653368846023	0.0461538461538462	0.019047619047619	0.00975956854168465	0.887179487179487	1.84027592458064e-06	28394	0	0	72	79.2	60	59	102	105	5	5
454867	chr2	225086445	+	0.917024154369679	0.0284800384800385	0.88854411588964	4.59042478301898	5.10811256095226e-08	0.955555555555556	0.882352941176471	0.0281018073098194	0.0649350649350649	0.012987012987013	0.0210640759595134	0.817417876241406	5.16392212144885e-06	28401	0	0	54.6	59.8	41	36	77	77	5	5
1213301	chr7	151079422	+	0.0180625116538985	0.879206076474118	-0.861143564820219	-4.98580176309806	5.24455277705722e-08	0.0303030303030303	0.0106382978723404	0.00858549374666837	0.95	0.803571428571429	0.0589697049771234	-0.773268398268398	5.2867750912128e-06	28482	0	0	95.2	67.4	74	40	126	97	5	5
1032916	chr6	155758912	+	0.818524356843402	0.0197214085461527	0.798802948297249	4.80096971593113	5.34442549669073e-08	0.847826086956522	0.736263736263736	0.0468856794110541	0.0447761194029851	0.00943396226415094	0.0142838256093795	0.691487616860751	5.37593819020904e-06	28543	0	0	94.4	101.2	56	65	142	134	5	5
2536331	chr19	523430	+	0.915558885681116	0.0286415075439466	0.88691737813717	4.58210149470929	5.45819040591857e-08	0.951219512195122	0.882352941176471	0.0305043749816999	0.0606060606060606	0.010989010989011	0.0187475620472813	0.82174688057041	5.47579378040637e-06	28619	0	0	30.8	50	17	33	41	91	5	5
872286	chr5	140871581	+	0.0173783266663014	0.904536441426685	-0.887158114760384	-5.06193447957677	5.51909508029377e-08	0.0277777777777778	0.0104166666666667	0.00670386996040711	0.962962962962963	0.785714285714286	0.0698128738030161	-0.757936507936508	5.52743109316445e-06	28668	0	0	82.6	61	56	28	110	91	5	5
2627848	chr19	38705241	+	0.0219827432370669	0.834817460662571	-0.812834717425504	-4.72327405991023	5.53304971756046e-08	0.025974025974026	0.0120481927710843	0.00576871809210185	0.904761904761905	0.688524590163934	0.0869543069186998	-0.662550564189908	5.5381227246224e-06	28685	0	0	91.2	72	77	52	134	105	5	5
1832288	chr12	25055580	+	0	0.787573798750269	-0.787573798750269	-6.31754611115063	1.74648893809437e-10	0	0	0	0.916666666666667	0.588235294117647	0.135212008529827	-0.588235294117647	3.81903791685521e-08	28777	0	0	27.2	23.2	22	15	42	39	5	5
495077	chr3	8542475	+	0.838606369200915	0.0256732849245983	0.812933084276317	4.57217953120141	5.70407692286357e-08	0.860294117647059	0.818897637795276	0.0174527581252293	0.0434782608695652	0.00961538461538461	0.0138653244095577	0.77541937692571	5.68828674778274e-06	28791	0	0	129.4	153.2	92	104	170	186	5	5
1717776	chr11	64621358	+	0	0.787238095238095	-0.787238095238095	-6.31693874447472	1.84864329766941e-09	0	0	0	0.96	0.6	0.152567742658051	-0.6	2.52218933246416e-07	28943	0	0	26.6	20.8	22	15	32	28	5	5
2580313	chr19	10445833	+	0.787222222222222	0	0.787222222222222	6.31691002012074	1.71135512754293e-12	0.875	0.733333333333333	0.0553328871021721	0	0	0	0.733333333333333	5.39281512220772e-09	28948	0	0	22.8	27.6	15	18	32	37	5	5
2556933	chr19	3179898	+	0.0322800840203989	0.958673284041705	-0.926393200021306	-4.5179600039603	1.42685293025952e-08	0.0602409638554217	0.0138888888888889	0.0181305521341283	0.973684210526316	0.942307692307692	0.0143143561965783	-0.882066728452271	1.61566503141506e-06	28951	0	0	70.6	57.4	53	35	83	76	5	5
35833	chr1	6660013	+	0	0.787206388186798	-0.787206388186798	-6.3168813657373	2.10321797245985e-12	0	0	0	0.842105263157895	0.678571428571429	0.0686231208955576	-0.678571428571429	5.43156924340394e-09	28954	0	0	26	27.2	12	19	38	41	5	5
1519760	chr10	29480601	+	0.0269196769616938	0.839015924010843	-0.81209624704915	-4.52332977807981	6.10270260024363e-08	0.0357142857142857	0.0181818181818182	0.00821449247087754	0.931506849315068	0.75609756097561	0.0660598523730304	-0.720383275261324	6.03071952799528e-06	29054	0	0	59.4	56.4	28	41	85	73	5	5
84095	chr1	31230601	+	0	0.786858274719056	-0.786858274719056	-6.31625125129684	8.36820605489787e-12	0	0	0	0.894736842105263	0.678571428571429	0.0812547482050318	-0.678571428571429	7.06861060617797e-09	29103	0	0	23.6	24	17	19	32	31	5	5
633351	chr3	194118320	+	0.0230258163636162	0.862071168959799	-0.839045352596182	-4.72277974794092	6.20054962731292e-08	0.0408163265306122	0.0121951219512195	0.0118858863272798	0.920792079207921	0.760416666666667	0.0622330215965457	-0.719600340136054	6.11331480768756e-06	29121	0	0	85	74	69	41	105	101	5	5
2556902	chr19	3179432	+	0	0.786685520361991	-0.786685520361991	-6.31593844928164	2.68375118027759e-10	0	0	0	0.9375	0.6	0.135756383980444	-0.6	5.26111165622242e-08	29183	0	0	37.4	20.6	22	10	45	34	5	5
1902524	chr12	115124687	+	0.0264374018428473	0.821018518518518	-0.794581116675671	-4.51138862953018	6.0778027572302e-08	0.0363636363636364	0.0149253731343284	0.00967508769334126	0.916666666666667	0.759259259259259	0.0580862639559186	-0.722895622895623	6.00818132156946e-06	29216	0	0	61.4	57.6	53	24	76	80	5	5
2461733	chr17	76755745	+	0.0232186147186147	0.856878594432942	-0.833659979714327	-4.70576614299731	6.40112858675552e-08	0.0357142857142857	0.0125	0.0100622337295661	0.933333333333333	0.802083333333333	0.0547698431987023	-0.766369047619048	6.28474244068371e-06	29243	0	0	78.6	64.6	56	30	105	96	5	5
1463932	chr9	137220362	+	0.877694249289077	0.0289437874373742	0.848750461851703	4.51059774734145	4.93337331900456e-09	0.931034482758621	0.84375	0.035357954269041	0.037037037037037	0.0232558139534884	0.00572128703268357	0.806712962962963	6.06195161233996e-07	29245	0	0	31.4	47.2	20	36	39	62	5	5
2250114	chr16	30484119	+	0.0254400001886218	0.824881295687747	-0.799441295499126	-4.55812057156545	6.42818540267335e-08	0.0441176470588235	0.0169491525423729	0.0110773987708224	0.923076923076923	0.775	0.0587674433254834	-0.730882352941177	6.30807162320649e-06	29258	0	0	77.6	60	57	39	116	93	5	5
894634	chr5	171542151	+	0.0212548170783465	0.816257698940626	-0.795002881862279	-4.72444134534036	6.44763189937758e-08	0.04	0.0113636363636364	0.0122928696459671	0.890909090909091	0.75	0.0508951379979768	-0.71	6.32369658238025e-06	29274	0	0	84.2	82.6	63	55	110	108	5	5
1961572	chr13	33589637	+	0.0226901942153902	0.809155844155844	-0.786465649940454	-4.64720809685685	1.5437522113704e-08	0.0303030303030303	0.0133333333333333	0.00634169374582191	0.875	0.75	0.0554379670465224	-0.71969696969697	1.73911688245777e-06	29293	0	0	47.6	45.4	33	35	75	55	5	5
872263	chr5	140871325	+	0.0255588124468648	0.821553589448326	-0.795994777001461	-4.54753019236886	6.83514646949656e-08	0.0394736842105263	0.0121951219512195	0.0103353030009942	0.912280701754386	0.755555555555556	0.0567774326633992	-0.716081871345029	6.6484454817559e-06	29517	0	0	70.2	38.6	51	26	82	57	5	5
1324141	chr8	99961661	+	0.0243997648574308	0.872855230076863	-0.848455465219432	-4.68170627683544	6.88061888186029e-08	0.0454545454545455	0.0135135135135135	0.0129264841330621	0.934782608695652	0.785714285714286	0.058845364106647	-0.74025974025974	6.68442555670148e-06	29554	0	0	66	60.2	45	44	76	84	5	5
2022859	chr14	22278684	+	0.81929427586007	0.0245790553402412	0.794715220519829	4.58391377240424	6.9637060295837e-08	0.871428571428571	0.766666666666667	0.0481226853383675	0.0521739130434783	0.0126582278481013	0.0160040215103889	0.714492753623188	6.75622792306243e-06	29593	0	0	73.8	70.8	31	41	125	115	5	5
646735	chr4	924949	+	0.902148946663848	0.0302698991020091	0.871879047561839	4.50149566157973	7.13194759463237e-09	0.928571428571429	0.867469879518072	0.0247021822611103	0.0506329113924051	0.0166666666666667	0.0124182346905182	0.816836968125667	8.49551868953111e-07	29608	0	0	78.2	77.8	63	60	99	107	5	5
1496749	chr10	3509658	+	0.832405221795438	0.0249945039442026	0.807410717851235	4.58931411644793	7.18045552428574e-08	0.884057971014493	0.779661016949153	0.0487635475165191	0.0508474576271186	0.0128205128205128	0.0156013097181977	0.728813559322034	6.93511665134138e-06	29727	0	0	83.4	104.2	59	59	109	141	5	5
2434048	chr17	59482894	+	0	0.78531746031746	-0.78531746031746	-6.31345893893943	7.69064674554091e-12	0	0	0	0.875	0.666666666666667	0.0845340555679689	-0.666666666666667	6.87448523988944e-09	29798	0	0	10.2	7.6	7	6	15	9	5	5
2324695	chr16	89502341	+	0.0306016663393713	0.90621903124684	-0.875617364907469	-4.49608168650016	6.80010309240315e-09	0.0491803278688525	0.0222222222222222	0.0108894567373299	0.935483870967742	0.848484848484848	0.0344557185259104	-0.799304520615996	8.12686479840637e-07	29833	0	0	50	43.6	37	21	65	66	5	5
940967	chr6	17012979	+	0.8634746654153	0.0283946231717283	0.835080042243571	4.50778966579333	7.361925456767e-08	0.897959183673469	0.819277108433735	0.0329857114776698	0.0666666666666667	0.0126582278481013	0.0217548803803518	0.752610441767068	7.08156159095665e-06	29848	0	0	56.8	71.6	34	46	83	90	5	5
430232	chr2	198063679	+	0.0219259956648181	0.89653208025301	-0.874606084588192	-4.82755455623303	7.402336594783e-08	0.0410958904109589	0.0106382978723404	0.0126324508125402	0.953488372093023	0.828571428571429	0.0490024919045286	-0.78747553816047	7.11423668319586e-06	29874	0	0	89	74.8	61	45	142	99	5	5
1336370	chr8	124666139	+	0.87026775820073	0.020988609087801	0.849279149112929	4.82813252012622	7.48571522025051e-08	0.932584269662921	0.806818181818182	0.0558932213625107	0.0384615384615385	0.00813008130081301	0.0110650806335443	0.768356643356643	7.18475013047999e-06	29914	0	0	81.6	80.8	50	49	116	123	5	5
592632	chr3	137479336	+	0	0.784982746721877	-0.784982746721877	-6.31285164523544	4.15195061914354e-12	0	0	0	0.888888888888889	0.714285714285714	0.0673204005112639	-0.714285714285714	5.80650725169759e-09	29948	0	0	18.6	16.8	14	9	25	23	5	5
825396	chr5	77140851	+	0	0.784932773109244	-0.784932773109244	-6.31276095276499	2.7067886176504e-11	0	0	0	0.882352941176471	0.64	0.107458382003088	-0.64	1.18286585673082e-08	29972	0	0	21.4	19	12	8	30	28	5	5
1027114	chr6	149803444	+	0	0.78489898989899	-0.78489898989899	-6.31269963952288	1.98634968749253e-10	0	0	0	0.933333333333333	0.625	0.125452247901016	-0.625	4.20119465650069e-08	29990	0	0	13.4	12.6	10	9	16	16	5	5
1987326	chr13	97656867	+	0.884643339853424	0.0287714629131134	0.855871876940311	4.52824557299149	7.66134860942668e-08	0.926470588235294	0.816326530612245	0.0448214203499349	0.0476190476190476	0.0123456790123457	0.0156039736211091	0.768707482993197	7.32809002664598e-06	30017	0	0	55.2	62.2	49	42	68	82	5	5
86437	chr1	32355084	+	0	0.784761904761905	-0.784761904761905	-6.31245081658384	6.95886147219562e-11	0	0	0	0.928571428571429	0.642857142857143	0.107031688358753	-0.642857142857143	2.05681091195534e-08	30052	0	0	16.4	13.8	10	12	22	15	5	5
2857221	chr22	46481816	+	0.922123015873016	0.0314421925226806	0.890680823350335	4.49134812872381	6.79487976699633e-08	0.962962962962963	0.857142857142857	0.0432085759868884	0.0526315789473684	0.0163934426229508	0.0148649653253336	0.804511278195489	6.61635459045519e-06	30069	0	0	31.6	46.8	21	36	54	61	5	5
2293872	chr16	82031425	+	0.895504459308807	0.0277355966106028	0.867768862698204	4.58472375706385	7.83637046173834e-08	0.95	0.846153846153846	0.046806232407334	0.0493827160493827	0.0147058823529412	0.0147553411637623	0.796771130104463	7.47309207951998e-06	30107	0	0	54.2	62	39	47	78	81	5	5
1497067	chr10	3666844	+	0.871079327445912	0.0292111162359463	0.841868211209965	4.48993729993795	4.26884676720983e-08	0.916666666666667	0.837209302325581	0.0339454175474426	0.0597014925373134	0.0144927536231884	0.0178450136850545	0.777507809788268	4.3989713655657e-06	30133	0	0	42.2	53	28	37	58	69	5	5
2556896	chr19	3179311	+	0	0.784561403508772	-0.784561403508772	-6.31208680988537	1.86660041006143e-12	0	0	0	0.833333333333333	0.666666666666667	0.0687732724537756	-0.666666666666667	5.39281512220772e-09	30148	0	0	25.6	14	12	12	39	19	5	5
407733	chr2	162279290	+	0.0276440699933909	0.835638373407715	-0.807994303414324	-4.48954632227087	3.34951010937357e-08	0.03125	0.021505376344086	0.00390402662609143	0.929824561403509	0.765432098765432	0.0635246794412435	-0.734182098765432	3.53327906544409e-06	30150	0	0	79.4	75.8	38	57	104	105	5	5
85089	chr1	31971616	+	0	0.784505494505495	-0.784505494505495	-6.31198529163978	2.52629695969954e-12	0	0	0	0.857142857142857	0.7	0.0664112767095614	-0.7	5.54551567673399e-09	30175	0	0	17.4	16.2	13	7	27	28	5	5
872243	chr5	140871113	+	0.0310217119026334	0.91040254072169	-0.879380828819056	-4.48780536185668	2.78988402034025e-08	0.0625	0.0149253731343284	0.0184770759989209	0.938461538461538	0.875	0.028954142084777	-0.8125	2.99085942323931e-06	30227	0	0	53.2	43	39	32	67	65	5	5
1755254	chr11	76338144	+	0.0271346544172631	0.822538948810135	-0.795404294392872	-4.48667971013988	6.17704283249564e-09	0.0347826086956522	0.0208333333333333	0.00564962509413258	0.888888888888889	0.779661016949153	0.0420026618873937	-0.7448784082535	7.4382808319688e-07	30263	0	0	69.4	46.6	44	27	115	59	5	5
474850	chr2	239194603	+	0.935416450305442	0.0294395319988136	0.905976918306628	4.58323563041632	8.13472841290217e-08	0.978723404255319	0.907407407407407	0.0290317102035776	0.0606060606060606	0.0136986301369863	0.0185127918548549	0.846801346801347	7.71457069798045e-06	30275	0	0	51.6	60	46	43	56	73	5	5
1572631	chr10	101281541	+	0.941163247213779	0.0305443756449948	0.910618871568784	4.55211926928568	8.16638157414195e-08	0.979166666666667	0.90625	0.0300923936839099	0.0526315789473684	0.0125	0.0163908364948977	0.853618421052632	7.7415204969017e-06	30287	0	0	46.6	69.8	32	38	64	102	5	5
2779763	chr21	38737359	+	0.0270645474031123	0.820146406763782	-0.79308185936067	-4.48525399652859	2.25480767319535e-08	0.0467836257309941	0.0143540669856459	0.0120247969830285	0.877094972067039	0.771812080536913	0.0380791609812735	-0.725028454805919	2.46050927548986e-06	30322	0	0	195.6	181.8	165	125	256	237	5	5
92405	chr1	36043631	+	0	0.784004290075076	-0.784004290075076	-6.31107489728496	2.91700072834223e-12	0	0	0	0.870967741935484	0.68	0.0696808529073389	-0.68	5.55626280772338e-09	30415	0	0	34	25.8	22	10	42	46	5	5
2583922	chr19	11498051	+	0.0271144823352352	0.820008282778723	-0.792893800443487	-4.48307158170763	4.99200772882274e-08	0.0566037735849057	0.0153846153846154	0.0170799538009063	0.842857142857143	0.74468085106383	0.042206317519342	-0.688077077478924	5.05937489867445e-06	30416	0	0	63.6	54	37	25	106	85	5	5
1774921	chr11	113424221	+	0.829321030285706	0.0236378461780294	0.805683184107677	4.64106549157377	8.51030347944977e-08	0.863636363636364	0.780821917808219	0.0365790668322769	0.0485436893203883	0.00980392156862745	0.0155038532576583	0.732278228487831	8.02093937857487e-06	30463	0	0	87.4	116	73	83	112	150	5	5
894648	chr5	171542705	+	0.0224108102626417	0.843449883449883	-0.821039073187242	-4.7187594440961	8.55074009852073e-08	0.0465116279069767	0.0112359550561798	0.0138690014521014	0.916666666666667	0.795454545454545	0.0586200394828114	-0.748942917547569	8.05191420763064e-06	30490	0	0	59.8	47.2	43	26	89	72	5	5
1865524	chr12	57618899	+	0	0.783776223776224	-0.783776223776224	-6.31066044438327	3.92132796275511e-12	0	0	0	0.884615384615385	0.692307692307692	0.0691590360869985	-0.692307692307692	5.76817052255824e-09	30513	0	0	23.6	20.8	19	13	26	30	5	5
2857220	chr22	46481785	+	0.934115781035272	0.0322823226332567	0.901833458402016	4.48083726094481	3.65100879371855e-08	0.972972972972973	0.88135593220339	0.0387049285307619	0.0487804878048781	0.0212765957446809	0.0108217887347486	0.832575444398512	3.82113544924329e-06	30520	0	0	34.6	49.8	20	41	59	64	5	5
1290273	chr8	42750714	+	0.838316460726424	0.0280153866125001	0.810301074113924	4.47994718792445	4.02797244400441e-08	0.893617021276596	0.780487804878049	0.0446246419957996	0.0547945205479452	0.015625	0.0155165327160806	0.725693284330104	4.17533125971347e-06	30566	0	0	51.4	53.6	41	37	74	73	5	5
819795	chr5	72528159	+	0.0282264955639569	0.842077051851488	-0.813850556287531	-4.47833904531624	4.50670659524237e-08	0.0454545454545455	0.0196078431372549	0.0100799038565219	0.923076923076923	0.755102040816326	0.0635137867190947	-0.709647495361781	4.6192133752671e-06	30614	0	0	50.2	39	38	26	74	57	5	5
620891	chr3	183273888	+	0.0190246056884592	0.802357554950443	-0.783332949261983	-4.80676648919653	2.18285535369873e-08	0.032258064516129	0.0104166666666667	0.00927939418967394	0.846153846153846	0.746268656716418	0.0401998586800357	-0.714010592200289	2.38998645908746e-06	30707	0	0	83.6	66.4	62	51	96	97	5	5
2067113	chr14	77492861	+	0.869925109055544	0.0256386758402887	0.844286433215255	4.62586510090668	9.15129825941093e-08	0.932432432432432	0.807692307692308	0.0537616561300927	0.0454545454545455	0.010752688172043	0.0132654976168949	0.762237762237762	8.51770576443171e-06	30847	0	0	64.2	73.6	46	52	78	93	5	5
410190	chr2	169659070	+	0.958226833782284	0.0336135172745183	0.924613316507766	4.47249782968526	7.80433399760176e-09	0.976744186046511	0.930232558139535	0.0189476541657051	0.0526315789473684	0.0169491525423729	0.012703031691446	0.877600979192166	9.22754909629549e-07	30861	0	0	51	61.8	34	38	77	87	5	5
1021844	chr6	139496669	+	0	0.782982456140351	-0.782982456140351	-6.30921704313781	5.27842475950263e-12	0	0	0	0.894736842105263	0.733333333333333	0.0679346181431762	-0.733333333333333	6.14432387178815e-09	30880	0	0	16.4	16	12	12	22	19	5	5
112279	chr1	46632878	+	0	0.782966507177034	-0.782966507177034	-6.30918802645339	5.0285360001071e-13	0	0	0	0.842105263157895	0.75	0.0389421219559806	-0.75	5.39281512220772e-09	30889	0	0	21.8	17.8	16	12	24	22	5	5
1497057	chr10	3666169	+	0.840004345936549	0.0283061160279424	0.811698229908607	4.4718235584285	8.48979605634985e-08	0.888888888888889	0.769230769230769	0.0504142074897444	0.0465116279069767	0.0147058823529412	0.0156576151297107	0.722719141323793	8.00450156024818e-06	30890	0	0	64.8	68.2	52	43	90	101	5	5
112274	chr1	46632851	+	0	0.782800788299509	-0.782800788299509	-6.30888649191634	1.46907315329802e-12	0	0	0	0.833333333333333	0.705882352941177	0.0610719808009216	-0.705882352941177	5.39281512220772e-09	30949	0	0	23	20.6	21	11	25	28	5	5
617060	chr3	178781918	+	0.932728196545197	0.0325523995659773	0.900175796979219	4.46952948492783	4.54144807067998e-08	0.966101694915254	0.8828125	0.0353620719173957	0.043859649122807	0.0130718954248366	0.0125054743245517	0.838952850877193	4.65133514043143e-06	30980	0	0	144.6	157.2	118	116	208	228	5	5
203502	chr1	169278969	+	0.0283754980303779	0.840068063231101	-0.811692565200723	-4.46932098079384	3.68585169795419e-09	0.0373134328358209	0.0224719101123595	0.00728824623516794	0.873015873015873	0.795081967213115	0.0315192231400143	-0.757768534377294	4.65024361099758e-07	30989	0	0	95.8	99.8	84	63	134	122	5	5
138205	chr1	84768816	+	0	0.782639419404125	-0.782639419404125	-6.3085928118333	1.49600336504712e-10	0	0	0	0.928571428571429	0.625	0.122698743443577	-0.625	3.41637876754845e-08	31035	0	0	15	14.8	11	8	23	24	5	5
2477678	chr17	79476910	+	0	0.782602311481622	-0.782602311481622	-6.30852526955916	7.40630588985812e-12	0	0	0	0.875	0.6875	0.0817541395945727	-0.6875	6.77212325781795e-09	31056	0	0	12.6	16	8	8	23	29	5	5
1865525	chr12	57618902	+	0	0.782590675815938	-0.782590675815938	-6.30850409016042	4.8265217425244e-11	0	0	0	0.931034482758621	0.692307692307692	0.0897993012181464	-0.692307692307692	1.64912190534501e-08	31060	0	0	23.8	22	19	13	27	32	5	5
454904	chr2	225266255	+	0.0277199266541237	0.82355276907001	-0.795832842415887	-4.465874757836	1.41462868607848e-08	0.0467289719626168	0.0147058823529412	0.0122356221883973	0.85	0.803030303030303	0.0172248820728791	-0.756301331067686	1.60283459331512e-06	31121	0	0	83.2	76.8	68	55	107	116	5	5
1725091	chr11	65661553	+	0	0.78234126984127	-0.78234126984127	-6.30805004320051	1.29007975445693e-12	0	0	0	0.857142857142857	0.714285714285714	0.0552339757403873	-0.714285714285714	5.39281512220772e-09	31193	0	0	10.4	9.4	8	7	13	16	5	5
1731456	chr11	67036124	+	0.0331363626439744	0.943662934039415	-0.910526571395441	-4.46650300972565	9.81067171535214e-08	0.0704225352112676	0.0102040816326531	0.0240004067857925	0.967532467532468	0.917808219178082	0.0186180187882696	-0.847385683966815	9.02898159505689e-06	31197	0	0	101.6	111.2	71	73	143	154	5	5
258842	chr1	235147746	+	0	0.782239413548711	-0.782239413548711	-6.30786457133417	1.1288523878767e-11	0	0	0	0.888888888888889	0.666666666666667	0.0881544409841689	-0.666666666666667	7.87693409859472e-09	31248	0	0	22	24	17	13	32	34	5	5
1826946	chr12	13080415	+	0.782184237331296	0	0.782184237331296	6.30776409005793	1.15583220772781e-12	0.833333333333333	0.714285714285714	0.0567234129474409	0	0	0	0.714285714285714	5.39281512220772e-09	31282	0	0	12.6	9.2	7	6	17	18	5	5
1014937	chr6	131521209	+	0.0291937393514107	0.91592886258446	-0.88673512323305	-4.56220623051436	1.00083045780873e-07	0.0555555555555556	0.0147058823529412	0.0177218664761494	0.962962962962963	0.862745098039216	0.0421657028853089	-0.80718954248366	9.17938395198183e-06	31304	0	0	70.2	75.4	51	48	97	102	5	5
1509414	chr10	15001078	+	0.804475270895155	0.0224673196276921	0.782007951267462	4.64881070478814	7.6019073735451e-08	0.868852459016393	0.741935483870968	0.0463838351170443	0.0434782608695652	0.0087719298245614	0.0129303728408881	0.698457223001402	7.27778069936864e-06	31357	0	0	67.8	71	52	46	98	114	5	5
1384093	chr9	22005436	+	0.027634667974984	0.868850489995106	-0.841215822020122	-4.54548360630644	1.01847290951896e-07	0.0434782608695652	0.0136986301369863	0.0122521011285726	0.941176470588235	0.803030303030303	0.0594109582552988	-0.759552042160738	9.31085819495377e-06	31406	0	0	76.6	62.8	51	34	109	87	5	5
84094	chr1	31230582	+	0	0.781755852842809	-0.781755852842809	-6.30698372191643	5.25652014642436e-12	0	0	0	0.85	0.625	0.0897224280360464	-0.625	6.14411021785288e-09	31464	0	0	26.6	27.2	20	20	33	35	5	5
568345	chr3	111697455	+	0.849750883960141	0.0291628273891927	0.820588056570949	4.45636186382571	6.27866346143469e-09	0.875	0.818181818181818	0.0230933193791258	0.0405405405405405	0.018018018018018	0.0102125798090417	0.777641277641278	7.55079595175929e-07	31527	0	0	72.6	93.8	61	74	88	121	5	5
2564550	chr19	4916853	+	0.0287716857234697	0.8400814000814	-0.81130971435793	-4.45452562667736	5.26287731674143e-08	0.0428571428571429	0.0163934426229508	0.0119989340209263	0.903846153846154	0.783333333333333	0.0545481443293686	-0.740476190476191	5.30301289759803e-06	31605	0	0	54.4	40.6	40	27	70	60	5	5
2351909	chr17	7343975	+	0	0.781372549019608	-0.781372549019608	-6.30628511713486	3.19591447104129e-11	0	0	0	0.916666666666667	0.666666666666667	0.0958525199633408	-0.666666666666667	1.29744064853388e-08	31679	0	0	18.8	19.6	11	12	27	36	5	5
270001	chr1	247876312	+	0.821271189661258	0.027966847966848	0.79330434169441	4.45250707570357	6.64704942876133e-08	0.855072463768116	0.770491803278688	0.0405544529927145	0.0512820512820513	0.0133333333333333	0.0158052543505975	0.719209751996637	6.4940676288682e-06	31691	0	0	82	88.8	61	75	132	110	5	5
1867597	chr12	58130396	+	0.952825670498084	0.033984250360557	0.918841420137527	4.45221567792905	3.30399847580526e-09	0.96551724137931	0.9375	0.0114767787033734	0.0512820512820513	0.0204081632653061	0.0147951610261186	0.886217948717949	4.21365839463366e-07	31703	0	0	44.4	57.6	32	41	58	78	5	5
724565	chr4	111536970	+	0	0.781243649664702	-0.781243649664702	-6.30605011074397	2.74652777009735e-12	0	0	0	0.864864864864865	0.684210526315789	0.0689545408704605	-0.684210526315789	5.55626280772338e-09	31745	0	0	23	22.8	14	14	39	37	5	5
937400	chr6	13014833	+	0.853021198704311	0.0260196551177171	0.827001543586594	4.58253972442883	1.09328078169734e-07	0.886363636363636	0.803921568627451	0.0326948996534067	0.0588235294117647	0.00884955752212389	0.019254061676251	0.745098039215686	9.86967441439659e-06	31804	0	0	49.8	78.2	36	42	62	113	5	5
417419	chr2	175462540	+	0	0.781116680590365	-0.781116680590365	-6.30581858616543	9.8008765357304e-11	0	0	0	0.894736842105263	0.607142857142857	0.133753746949153	-0.607142857142857	2.55915504499858e-08	31813	0	0	25	28.6	13	12	37	54	5	5
2274250	chr16	66613105	+	0	0.780943795872124	-0.780943795872124	-6.30550327593506	1.12873775849706e-11	0	0	0	0.855555555555556	0.666666666666667	0.095579208452976	-0.666666666666667	7.87693409859472e-09	31905	0	0	86.8	76.2	69	45	107	101	5	5
872270	chr5	140871415	+	0.0288090261631629	0.835289285102844	-0.806480258939682	-4.44498102534108	4.721282949309e-08	0.0510948905109489	0.0136054421768707	0.0140842713982122	0.898989898989899	0.784090909090909	0.0418118786204455	-0.73299601857996	4.81799079944893e-06	32025	0	0	123.6	73.2	95	50	147	99	5	5
1895024	chr12	110384506	+	0.0195199614907173	0.811202558345583	-0.791682596854865	-4.79797537748253	1.15151098422004e-07	0.0410958904109589	0.0116279069767442	0.0124262994302439	0.896103896103896	0.672413793103448	0.0844426644499492	-0.631317902692489	1.03043095905367e-05	32085	0	0	83.8	75.4	73	58	104	104	5	5
993393	chr6	91078926	+	0.919975871185952	0.0327817667420824	0.88719410444387	4.44212531780283	4.82620922054246e-08	0.96078431372549	0.88	0.0362655248207802	0.0422535211267606	0.0131578947368421	0.0114708306836804	0.837746478873239	4.912668963829e-06	32142	0	0	62.8	68	50	53	89	79	5	5
2485073	chr17	80358809	+	0.0306246052797777	0.906857429200338	-0.87623282392056	-4.49627171244304	1.16583771247386e-07	0.0689655172413793	0.0128205128205128	0.0245364779916439	0.935483870967742	0.881578947368421	0.022342906919623	-0.812613430127042	1.04062414705437e-05	32166	0	0	63.8	55.6	48	38	78	76	5	5
1212608	chr7	150930438	+	0	0.78034797137772	-0.78034797137772	-6.30441607229333	1.6783555526942e-12	0	0	0	0.857142857142857	0.684210526315789	0.0623253195360308	-0.684210526315789	5.39281512220772e-09	32191	0	0	16.8	16.8	6	10	21	23	5	5
341366	chr2	71131984	+	0.0319325438849844	0.900800208455475	-0.868867664570491	-4.4409923609944	2.18023065875096e-08	0.0625	0.0208333333333333	0.0174431118816711	0.941176470588235	0.857142857142857	0.0323955534901724	-0.794642857142857	2.38720374161378e-06	32194	0	0	46.4	41	34	25	64	51	5	5
1443474	chr9	130539154	+	0.0276141620320603	0.827544311914942	-0.799930149882881	-4.4768176655815	1.19954029145421e-07	0.0566037735849057	0.012987012987013	0.0186617782994705	0.864406779661017	0.76271186440678	0.0384369712456868	-0.706108090821874	1.06541931922169e-05	32325	0	0	78.4	59.4	53	41	102	94	5	5
548504	chr3	56789178	+	0.0285020261714994	0.82403795325702	-0.795535927085521	-4.43710676079083	1.0080630126201e-07	0.0526315789473684	0.0136986301369863	0.0169779588572256	0.875	0.764705882352941	0.0449443666211893	-0.712074303405573	9.23450946788319e-06	32360	0	0	70.8	51.8	52	29	95	66	5	5
927675	chr6	3750141	+	0.940172009346699	0.0322698292705022	0.907902180076197	4.49048851733465	1.21442187063991e-07	0.966101694915254	0.896551724137931	0.0293338462205908	0.0555555555555556	0.0103092783505155	0.019143084309761	0.840996168582375	1.07622787377318e-05	32398	0	0	62.8	87.2	54	68	87	126	5	5
2790567	chr21	45323783	+	0.961521194290073	0.0348855129161474	0.926635681373926	4.43592368313452	2.21347428604494e-08	0.973684210526316	0.95	0.0106692713310113	0.0549450549450549	0.0126582278481013	0.0192498814053791	0.895054945054945	2.42000397048559e-06	32410	0	0	80.6	91	60	59	114	127	5	5
822132	chr5	74161006	+	0.863505633718554	0.0303662947142749	0.833139339004279	4.43559393714628	3.21751291689394e-09	0.892857142857143	0.808219178082192	0.0348220729385121	0.0416666666666667	0.0240963855421687	0.00670102005219763	0.766552511415525	4.11559284950083e-07	32426	0	0	82.2	91.2	67	68	108	135	5	5
1743233	chr11	70211379	+	0.0335416671353181	0.931864736796599	-0.898323069661281	-4.43505133420212	6.50122050756819e-09	0.0597014925373134	0.0217391304347826	0.01553754170166	0.95959595959596	0.91044776119403	0.0179048659025396	-0.850746268656716	7.79660383271136e-07	32455	0	0	88	67.2	67	46	116	99	5	5
567655	chr3	109115563	+	0.779792585930693	0	0.779792585930693	6.30340191964786	1.24838994043285e-10	0.923076923076923	0.571428571428571	0.132442975810607	0	0	0	0.571428571428571	3.01454147155169e-08	32470	0	0	13.4	14	7	8	23	17	5	5
1324276	chr8	99986118	+	0	0.779761904761905	-0.779761904761905	-6.30334587400926	1.20301467040178e-11	0	0	0	0.866666666666667	0.625	0.0984718844043344	-0.625	8.0795590891945e-09	32491	0	0	10.6	9.6	7	7	17	15	5	5
916752	chr5	180231058	+	0.0320198194153556	0.940824820223886	-0.908805000808531	-4.50003769671906	1.2352483436029e-07	0.0508474576271186	0.0099009900990099	0.0175310709461806	0.978723404255319	0.92	0.0239801001546923	-0.869152542372881	1.09104736872227e-05	32506	0	0	67.4	63	55	47	101	82	5	5
783736	chr5	2740856	+	0	0.779365079365079	-0.779365079365079	-6.30262079230285	1.2638307918345e-10	0	0	0	0.933333333333333	0.611111111111111	0.119464877227177	-0.611111111111111	3.03904732107184e-08	32678	0	0	16.6	18.8	11	15	30	28	5	5
1743230	chr11	70211301	+	0.0303442380342731	0.889565434565435	-0.859221196531161	-4.47879367964954	1.26504736061336e-07	0.0555555555555556	0.0116279069767442	0.0195939800974841	0.925	0.821428571428571	0.0407202996826485	-0.765873015873016	1.1113460635235e-05	32682	0	0	89.2	72.2	54	40	133	112	5	5
1701171	chr11	58941347	+	0.853626163108922	0.0300716075904046	0.823554555518517	4.42975465572675	4.19297846598636e-08	0.910714285714286	0.793103448275862	0.0509667072131395	0.0476190476190476	0.0178571428571429	0.0128899981073009	0.745484400656814	4.32824702058223e-06	32686	0	0	54.2	56.8	29	40	72	76	5	5
939165	chr6	14735175	+	0.0288780394553189	0.827700470884477	-0.798822431429158	-4.42940711092031	2.60675192323324e-08	0.0422535211267606	0.0175438596491228	0.00898588769440528	0.880597014925373	0.75	0.0599272439192481	-0.707746478873239	2.81027472565059e-06	32700	0	0	79.8	85.4	64	67	114	114	5	5
927673	chr6	3750101	+	0.963108477579066	0.0351823875182731	0.927926090060793	4.42876822641504	4.48373099385803e-08	0.987179487179487	0.925925925925926	0.0249970475051405	0.0476190476190476	0.0240963855421687	0.0114230580420215	0.878306878306878	4.59779798149777e-06	32726	0	0	74.8	109.6	50	83	108	154	5	5
2674987	chr19	54771847	+	0.805872865750962	0.0266171774300446	0.779255688320917	4.47775186728145	4.81683661705136e-08	0.894736842105263	0.764705882352941	0.0545748873811943	0.0384615384615385	0.0136986301369863	0.00975829326730495	0.726244343891403	4.90469344835077e-06	32732	0	0	42.4	42.8	34	26	64	73	5	5
332993	chr2	63279429	+	0.0286262038370918	0.888920042643923	-0.860293838806831	-4.54054099391825	1.28546432279311e-07	0.055045871559633	0.0135135135135135	0.0189672413952856	0.9375	0.82	0.0465599409820265	-0.764954128440367	1.12553297584733e-05	32791	0	0	71	65.8	47	48	109	84	5	5
1794611	chr11	126189091	+	0	0.779047619047619	-0.779047619047619	-6.30204046444269	6.5137941762635e-11	0	0	0	0.928571428571429	0.666666666666667	0.102607722278598	-0.666666666666667	1.97369144557696e-08	32843	0	0	10.2	10	7	6	14	14	5	5
2402929	chr17	40441132	+	0	0.779014319014319	-0.779014319014319	-6.3019795773612	8.17933633794685e-13	0	0	0	0.846153846153846	0.714285714285714	0.0486574019974471	-0.714285714285714	5.39281512220772e-09	32852	0	0	24.4	17.4	21	10	35	22	5	5
2182660	chr15	96896806	+	0.0277416142557652	0.825128684101287	-0.797387069845522	-4.46777048284717	1.30104616712727e-07	0.05	0.0104166666666667	0.0164964222376237	0.866666666666667	0.784090909090909	0.0319256185746759	-0.734090909090909	1.13619633233693e-05	32877	0	0	89.6	68.2	53	45	144	90	5	5
2449260	chr17	73008067	+	0.905326055334745	0.0326705767350929	0.872655478599652	4.42297223321317	4.2353281026207e-08	0.923076923076923	0.870967741935484	0.0202127686520023	0.0545454545454545	0.0151515151515152	0.0197348676935254	0.816422287390029	4.36662509884996e-06	32970	0	0	73	76.4	62	55	107	124	5	5
2749207	chr20	58631155	+	0	0.778787878787879	-0.778787878787879	-6.30156547704566	2.22152605507417e-11	0	0	0	0.909090909090909	0.666666666666667	0.0926048354318095	-0.666666666666667	1.0777779828498e-08	32977	0	0	19.8	15.6	11	9	29	22	5	5
72739	chr1	25258066	+	0.938439129900099	0.0342488870897679	0.904190242810331	4.42184211021002	8.92711557190159e-08	0.971830985915493	0.866666666666667	0.0411526036375815	0.08	0.0185185185185185	0.0257127088338073	0.786666666666667	8.34312337878123e-06	33014	0	0	48.8	67.6	30	39	71	87	5	5
797006	chr5	28810617	+	0.861043213802739	0.0306436079789142	0.830399605823825	4.42164391236159	1.99627741475401e-08	0.904761904761905	0.808510638297872	0.0429366316327624	0.0545454545454545	0.0208333333333333	0.013771522145378	0.753965183752418	2.20275633121548e-06	33026	0	0	57.2	78.4	45	48	73	110	5	5
1865558	chr12	57619333	+	0.0297648613207124	0.842039964866052	-0.812275103545339	-4.42135505686013	1.06012287204711e-07	0.0638297872340425	0.015625	0.0200242018367273	0.888888888888889	0.757575757575757	0.0511129777944379	-0.693745970341715	9.62152318571795e-06	33041	0	0	65.4	53.6	47	40	88	72	5	5
1999754	chr13	111522975	+	0.803735545500251	0.0244028938769265	0.779332651623325	4.5639581810215	1.33426184447337e-07	0.882352941176471	0.75	0.0516698815315894	0.0566037735849057	0.0123456790123457	0.0183516015492615	0.693396226415094	1.15857831831932e-05	33065	0	0	46.2	61.8	34	46	65	81	5	5
1267274	chr8	22398190	+	0	0.778614395554694	-0.778614395554694	-6.30124814087178	2.37292763638369e-12	0	0	0	0.842857142857143	0.666666666666667	0.0706748369172478	-0.666666666666667	5.50192480997014e-09	33078	0	0	48	47	45	22	54	70	5	5
937396	chr6	13014779	+	0.836572199730094	0.0295453956990602	0.807026804031034	4.42005147781618	1.16427094797928e-08	0.884615384615385	0.807017543859649	0.0289260480989233	0.0526315789473684	0.0208333333333333	0.0131772591156226	0.754385964912281	1.33860854031385e-06	33107	0	0	57.2	85.2	42	46	78	109	5	5
940965	chr6	17012905	+	0.855842050553297	0.0301714610059343	0.825670589547362	4.42986103110511	1.34301498836261e-07	0.914893617021277	0.8	0.0427351676978398	0.0490196078431373	0.0116279069767442	0.0160065241272069	0.750980392156863	1.16438296398646e-05	33116	0	0	63.6	82.4	42	55	98	104	5	5
2485075	chr17	80358819	+	0.0340606629143215	0.932732316673099	-0.898671653758778	-4.41928507785909	2.04725608759032e-08	0.05	0.0153846153846154	0.0134327381477647	0.962264150943396	0.903846153846154	0.0270030732724618	-0.853846153846154	2.25337871219597e-06	33143	0	0	66	57	48	34	82	84	5	5
1206227	chr7	149193734	+	0.845607015533486	0.0262221576820034	0.819384857851483	4.56200391946296	1.34917009375994e-07	0.904761904761905	0.78125	0.0567837080692515	0.046875	0.010989010989011	0.0155270597084337	0.734375	1.16866069248083e-05	33146	0	0	64.2	75.8	42	52	85	114	5	5
820435	chr5	72676998	+	0.0259786494296351	0.863429896159151	-0.837451246729516	-4.60147897651223	1.35303627040712e-07	0.0531914893617021	0.0103092783505155	0.0174498607883481	0.918032786885246	0.806451612903226	0.0464160164722238	-0.753260123541524	1.17119690887696e-05	33169	0	0	101	105.4	74	61	148	145	5	5
46073	chr1	10965106	+	0	0.778333333333333	-0.778333333333333	-6.30073387261824	4.37055573450646e-12	0	0	0	0.833333333333333	0.625	0.0873212459828649	-0.625	5.89682034117178e-09	33213	0	0	12.2	8	9	6	15	10	5	5
1324108	chr8	99961078	+	0.021824765562379	0.80012670636963	-0.778301940807251	-4.66992577605168	6.57535007214343e-08	0.04	0.0121951219512195	0.0109073898773968	0.885714285714286	0.683333333333333	0.0730466738262879	-0.643333333333333	6.43072686331477e-06	33232	0	0	58.8	58.2	43	35	82	87	5	5
2536323	chr19	523351	+	0.913220724132707	0.0325690736503093	0.880651650482398	4.43879800850674	1.3652959464419e-07	0.956521739130435	0.85	0.0545535993639587	0.0625	0.0185185185185185	0.0178479730889624	0.7875	1.17907181336333e-05	33246	0	0	34.6	53.8	23	32	41	80	5	5
1743234	chr11	70211408	+	0.0252905065094524	0.940527171928454	-0.915236665419002	-4.75137582682472	1.36991578566698e-07	0.0508474576271186	0.00909090909090909	0.019256626066604	0.970588235294118	0.911392405063291	0.0284345871586558	-0.860544947436172	1.18215522742701e-05	33270	0	0	80	70.4	59	47	110	102	5	5
1294042	chr8	49532875	+	0.888548929537157	0.0321078496780744	0.856441079859083	4.41543595793521	9.62292365927938e-08	0.934782608695652	0.853658536585366	0.0327357504869248	0.0561797752808989	0.0135135135135135	0.0184773624788889	0.797478761304467	8.88210146141156e-06	33318	0	0	63.6	74	33	45	82	96	5	5
2424384	chr17	48548730	+	0.0293829923646325	0.830362827795587	-0.800979835430955	-4.41536770981525	2.04666760321237e-08	0.04	0.02	0.00823872346458668	0.894736842105263	0.754716981132076	0.0554492669893484	-0.714716981132076	2.25290067611768e-06	33321	0	0	54	48.4	43	28	70	71	5	5
2866500	chr22	50630028	+	0.0148287819814728	0.792801884114933	-0.77797310213346	-5.01495860811879	2.70745054579257e-08	0.025	0.00699300699300699	0.00731099380486134	0.873239436619718	0.752941176470588	0.047857529188355	-0.727941176470588	2.90933136926585e-06	33389	0	0	100.6	72.4	80	54	143	93	5	5
1399136	chr9	74382456	+	0.874573143875766	0.031502040577383	0.843071103298383	4.41372726396981	1.78157688793339e-08	0.901639344262295	0.796296296296296	0.0440207125610816	0.0555555555555556	0.0208333333333333	0.0141422114640447	0.740740740740741	1.98215099211509e-06	33396	0	0	60.2	65.8	45	48	95	91	5	5
2751012	chr20	60639492	+	0.777857142857143	0	0.777857142857143	6.29986215353378	3.84340511823238e-12	0.875	0.7	0.0716247306509164	0	0	0	0.7	5.73838571872623e-09	33445	0	0	14	17.8	10	10	16	25	5	5
872324	chr5	140871988	+	0	0.777673694111075	-0.777673694111075	-6.29952618981768	2.72448477482382e-12	0	0	0	0.823529411764706	0.636363636363636	0.0792570963791178	-0.636363636363636	5.55626280772338e-09	33529	0	0	22.6	22.4	14	11	28	32	5	5
574067	chr3	121555162	+	0.0187733002999966	0.796392783261681	-0.777619482961684	-4.8086801147037	6.81898085521351e-08	0.025	0.00806451612903226	0.00662710841066737	0.86046511627907	0.647540983606557	0.0869972858546717	-0.622540983606557	6.63600922299395e-06	33553	0	0	128.8	132	80	86	192	177	5	5
1017877	chr6	135644436	+	0.029158577492048	0.823975026092937	-0.794816448600889	-4.41260391947263	1.43545179470028e-07	0.0465116279069767	0.0113636363636364	0.0154222839923917	0.894736842105263	0.772277227722772	0.0509211057604059	-0.725765599815796	1.22608696118219e-05	33614	0	0	102.2	109	68	78	171	144	5	5
2246664	chr16	29790953	+	0.971471517900089	0.0362374819137076	0.935234035986382	4.40781166545181	3.86530633165635e-09	0.981481481481482	0.958333333333333	0.00938419535225345	0.0579710144927536	0.02	0.0159468310303376	0.90036231884058	4.85298100752514e-07	33694	0	0	65.6	68	49	46	96	100	5	5
1986575	chr13	96206495	+	0.0288862283491341	0.81531862745098	-0.786432399101846	-4.40761998551218	1.53244340799284e-08	0.0481927710843374	0.0175438596491228	0.0122470534635652	0.84375	0.767857142857143	0.0316187085121063	-0.719664371772806	1.72705457763796e-06	33705	0	0	89.8	103	57	66	127	128	5	5
2485466	chr17	80407351	+	0.0260394577935807	0.816318877081253	-0.790279419287672	-4.51904941483563	1.46279761566891e-07	0.0434782608695652	0.0114942528735632	0.0144679632817485	0.883333333333333	0.741935483870968	0.0594896030355506	-0.698457223001403	1.24477833973784e-05	33740	0	0	88	67.2	70	51	115	84	5	5
1443476	chr9	130539181	+	0.0276592544778315	0.804831780630856	-0.777172526153025	-4.43542590538088	1.89232022125067e-08	0.0416666666666667	0.0149253731343284	0.0098696299271904	0.853658536585366	0.75	0.0419823626967482	-0.708333333333333	2.09610237532385e-06	33786	0	0	70.6	58.8	44	41	103	93	5	5
506928	chr3	15470158	+	0.801496688521138	0.0245998931003896	0.776896795420748	4.55174572193184	3.50856145549502e-09	0.862385321100918	0.760869565217391	0.0390371233517622	0.0292397660818713	0.0188679245283019	0.00416791592579487	0.73162979913552	4.44944171895558e-07	33923	0	0	118.8	119	92	91	170	171	5	5
1500398	chr10	6183544	+	0.969461209861143	0.0363251809023235	0.933136028958819	4.40211984260427	2.0985772994036e-08	0.981132075471698	0.956989247311828	0.00910433456344987	0.0535714285714286	0.0131578947368421	0.0199277592935603	0.903417818740399	2.30527154671028e-06	33967	0	0	61.8	71.8	38	56	93	109	5	5
684473	chr4	24797174	+	0.805201037375676	0.0228622858076455	0.78233875156803	4.63265114871459	1.52880559152373e-07	0.928571428571429	0.692307692307692	0.0905289556995703	0.03125	0.0166666666666667	0.0066026579667924	0.661057692307692	1.28905159229467e-05	34051	0	0	49.2	53.8	29	32	65	71	5	5
2866505	chr22	50630099	+	0.0206310491676345	0.928579897819699	-0.907948848652064	-4.93741287379888	1.53138095192655e-07	0.032520325203252	0.0125	0.0105188208550966	0.981132075471698	0.854166666666667	0.0496086323843593	-0.821646341463415	1.29074500719377e-05	34064	0	0	83.6	57.6	63	41	123	87	5	5
2028380	chr14	24785310	+	0.96218449505406	0.036080541556732	0.926103953497328	4.39900054828215	1.30765385373841e-07	0.985714285714286	0.927536231884058	0.0265275620948718	0.0694444444444444	0.0123456790123457	0.0212667435379835	0.858091787439614	1.14058575880107e-05	34105	0	0	57	60.8	42	37	70	81	5	5
1325697	chr8	101822008	+	0.0298951619128584	0.83168202764977	-0.801786865736911	-4.39898960543653	1.50463111268842e-07	0.0405405405405405	0.0136986301369863	0.0108263920036762	0.928571428571429	0.75	0.0674531272431716	-0.709459459459459	1.27234457237155e-05	34106	0	0	60.2	46.4	41	28	74	72	5	5
1264926	chr8	21771258	+	0	0.776510239012165	-0.776510239012165	-6.2973936420616	1.50884946937522e-12	0	0	0	0.866666666666667	0.72	0.0543923759705032	-0.72	5.39281512220772e-09	34116	0	0	71.2	58	54	45	108	82	5	5
1388909	chr9	34457440	+	0.889775478074718	0.0326669499083292	0.857108528166389	4.39837416236352	2.034390524452e-08	0.949152542372881	0.862068965517241	0.0342874289343092	0.038961038961039	0.0172413793103448	0.0088987625606552	0.823107926556202	2.24059214640756e-06	34133	0	0	69.6	89.2	58	58	87	117	5	5
2556930	chr19	3179876	+	0.0355789824210877	0.950798470535313	-0.915219488114225	-4.39779323344657	1.78409438944998e-08	0.0519480519480519	0.021978021978022	0.0135108112878983	0.972222222222222	0.903846153846154	0.0282445291693914	-0.851898101898102	1.98472119198013e-06	34153	0	0	75.6	56.8	57	36	91	76	5	5
2171552	chr15	86233220	+	0	0.776388738724415	-0.776388738724415	-6.29717075697434	2.37147230109018e-12	0	0	0	0.871794871794872	0.7	0.0625728481670406	-0.7	5.50192480997014e-09	34186	0	0	54	56.2	41	39	74	72	5	5
2815951	chr22	22874677	+	0.799544133764499	0.0233303990412461	0.776213734723253	4.60219923877516	1.15541012864786e-08	0.840579710144927	0.690140845070423	0.0627667467397837	0.0357142857142857	0.0187793427230047	0.00705166690582409	0.654426559356137	1.32932585961319e-06	34274	0	0	163.2	165.6	138	100	232	223	5	5
1539567	chr10	63808952	+	0.843770507208357	0.0254229884632029	0.818347518745154	4.59109049132946	1.57989042296933e-07	0.942307692307692	0.727272727272727	0.0776815348869383	0.0327868852459016	0.0126582278481013	0.00879209152907559	0.694485842026826	1.32219978141485e-05	34307	0	0	50	64	38	50	66	79	5	5
1607843	chr10	128594926	+	0.825976102242608	0.0295977735002125	0.796378328742395	4.39997048309497	1.59427937515544e-07	0.911764705882353	0.736842105263158	0.0813847027764489	0.0454545454545455	0.0158730158730159	0.0120311545271026	0.691387559808612	1.33140876742003e-05	34380	0	0	26.8	44	19	22	34	63	5	5
1109321	chr7	27200134	+	0.0213377569607078	0.870438592450562	-0.849100835489854	-4.81224855866156	1.59629949858563e-07	0.0357142857142857	0.00819672131147541	0.0114647828697607	0.939759036144578	0.788732394366197	0.0626781138517348	-0.753018108651911	1.33270816498231e-05	34390	0	0	84.6	76.2	56	39	122	115	5	5
2580264	chr19	10445066	+	0.963442418360191	0.0363486614146007	0.92709375694559	4.39249606391195	1.47544179116219e-08	0.981481481481482	0.936170212765957	0.0173571238599489	0.0655737704918033	0.0165289256198347	0.0181551010134717	0.870596442274154	1.66654281830894e-06	34390	0	0	69.2	80	47	53	109	121	5	5
2790613	chr21	45336749	+	0.0263155120666166	0.82047370961267	-0.794158197546053	-4.51527666934763	1.62371304984274e-07	0.0408163265306122	0.0103092783505155	0.0144730946927341	0.865546218487395	0.753086419753086	0.0435869480447276	-0.712270093222474	1.35088090232696e-05	34510	0	0	99.6	86.6	49	60	156	119	5	5
475179	chr2	239330220	+	0.924595648604269	0.0346192002442002	0.889976448360069	4.38860576013626	5.8352457038207e-08	0.964285714285714	0.84375	0.0484260326327188	0.0476190476190476	0.0178571428571429	0.012744625782525	0.796130952380952	5.80136050334525e-06	34578	0	0	62	72.2	56	42	72	108	5	5
2182947	chr15	96906158	+	0.0332287762875998	0.894200272760992	-0.860971496473393	-4.3865784504867	9.26079856153048e-08	0.0540540540540541	0.02	0.0131846416650453	0.954545454545455	0.783783783783784	0.0652453037643535	-0.72972972972973	8.60511879800867e-06	34667	0	0	37.4	36.4	27	26	50	46	5	5
2181936	chr15	96865998	+	0	0.775474525474525	-0.775474525474525	-6.29549258165122	6.41306992095168e-12	0	0	0	0.863636363636364	0.692307692307692	0.0802371022461163	-0.692307692307692	6.42985997404048e-09	34673	0	0	14	11.4	5	7	22	22	5	5
2182490	chr15	96889214	+	0	0.775468975468975	-0.775468975468975	-6.29548238782123	4.95333280831856e-11	0	0	0	0.909090909090909	0.666666666666667	0.109780074993223	-0.666666666666667	1.67451576898006e-08	34675	0	0	14.8	11.6	8	9	22	14	5	5
839458	chr5	108064708	+	0.0254082920359921	0.824985667253708	-0.799577375217716	-4.55959227327407	1.67562022323305e-07	0.0491803278688525	0.00862068965517241	0.0160560292693487	0.857142857142857	0.753246753246753	0.0412300069555262	-0.704066425377901	1.38523567277026e-05	34730	0	0	79.6	79.4	61	52	116	105	5	5
2333708	chr17	1041010	+	0.905717099681253	0.0338381048275693	0.871878994853684	4.38464462766359	1.37876663745811e-07	0.95959595959596	0.843137254901961	0.0532487733108168	0.06	0.0196078431372549	0.0155732154053959	0.783137254901961	1.18811773929672e-05	34770	0	0	60.2	59	47	39	99	88	5	5
1113715	chr7	29606062	+	0	0.775217391304348	-0.775217391304348	-6.29502022142385	5.58890459318274e-13	0	0	0	0.826086956521739	0.714285714285714	0.0437626017277347	-0.714285714285714	5.39281512220772e-09	34797	0	0	11.4	13.8	8	8	15	23	5	5
2844993	chr22	40859630	+	0	0.775208986415883	-0.775208986415883	-6.29500477887769	9.26783382329181e-11	0	0	0	0.909090909090909	0.583333333333333	0.128071802558857	-0.583333333333333	2.46518025987287e-08	34805	0	0	23.4	19	19	12	36	29	5	5
1902804	chr12	115137126	+	0.0285241289050431	0.856613673192309	-0.828089544287266	-4.4915547587603	1.71055891108688e-07	0.0517241379310345	0.0178571428571429	0.0133089319513854	0.955555555555556	0.813559322033898	0.058422142143765	-0.761835184102864	1.40719091326577e-05	34901	0	0	55.2	53.2	42	43	77	70	5	5
1379955	chr9	14345616	+	0.0331628017359136	0.88895388821861	-0.855791086482696	-4.38038669509068	5.9560311232328e-08	0.0487804878048781	0.0119047619047619	0.0155765452340687	0.923076923076923	0.842105263157895	0.0330759554491442	-0.793324775353017	5.90284419704777e-06	34955	0	0	87	74.8	57	53	123	95	5	5
1829366	chr12	16512912	+	0.954684526791339	0.0363460332585898	0.918338493532749	4.37953945680854	8.63005826977945e-09	0.971631205673759	0.936708860759494	0.0137585610893744	0.0632911392405063	0.0161290322580645	0.0172124948531767	0.873417721518987	1.01291878015338e-06	34990	0	0	101.2	122.4	79	79	141	160	5	5
148536	chr1	98675878	+	0.799689359346894	0.024856019754014	0.77483333959288	4.5378887771594	5.10167095761422e-08	0.863013698630137	0.737373737373737	0.057578979197997	0.0420168067226891	0.012987012987013	0.0115864809114896	0.695356930651048	5.15849992482301e-06	34999	0	0	91.6	121.2	60	77	146	159	5	5
321427	chr2	45235491	+	0.0161307925841543	0.790891346526523	-0.774760553942369	-4.93778374226825	2.42684767279119e-08	0.0272727272727273	0.00943396226415094	0.00778611762710224	0.862068965517241	0.711111111111111	0.0541106302442895	-0.683838383838384	2.63203836315528e-06	35042	0	0	107.2	97.8	78	58	142	123	5	5
2177314	chr15	91137895	+	0	0.774747474747475	-0.774747474747475	-6.2941565762288	2.05823041884834e-11	0	0	0	0.888888888888889	0.666666666666667	0.102115167322021	-0.666666666666667	1.03275901825726e-08	35049	0	0	11	9.4	6	6	16	12	5	5
819841	chr5	72529235	+	0.0222291081104698	0.859429375125578	-0.837200267015108	-4.75363267054251	1.75091402697424e-07	0.0434782608695652	0.0116279069767442	0.0133749290646747	0.928571428571429	0.722222222222222	0.082886927430453	-0.678743961352657	1.43254923921878e-05	35092	0	0	69.4	65.2	46	42	86	79	5	5
2174735	chr15	89952272	+	0.0298959872977912	0.818934724110016	-0.789038736812224	-4.37694294479394	6.98144709323206e-08	0.0380952380952381	0.0144927536231884	0.00909443688050729	0.886792452830189	0.692307692307692	0.075074692041152	-0.654212454212454	6.76932295187308e-06	35115	0	0	78	70	60	51	105	95	5	5
617059	chr3	178781898	+	0.923528602663486	0.0349326713042497	0.888595931359237	4.37685748672363	2.84541538838076e-09	0.951111111111111	0.912	0.0158761803765634	0.0508474576271186	0.024390243902439	0.0112063233719485	0.861152542372881	3.68629071565818e-07	35117	0	0	150.6	160.2	125	121	225	236	5	5
820433	chr5	72676973	+	0.0325065079585875	0.872201966808229	-0.839695458849641	-4.37535332973496	6.52075732642899e-08	0.0416666666666667	0.0256410256410256	0.0058220461536008	0.9375	0.784313725490196	0.0714569019826882	-0.74264705882353	6.38581826271576e-06	35183	0	0	104.2	108.2	78	62	158	144	5	5
1207364	chr7	149567002	+	0.0316558265582656	0.854292063528328	-0.822636236970062	-4.37492870351083	1.27700126180446e-07	0.0666666666666667	0.0138888888888889	0.020813961734308	0.913793103448276	0.777777777777778	0.0491788376907865	-0.711111111111111	1.11952263597089e-05	35207	0	0	70.8	54.6	50	36	90	76	5	5
2429202	chr17	55213604	+	0.0280605798456087	0.886033363333667	-0.857972783488058	-4.55718300520503	1.77896542031533e-07	0.0526315789473684	0.0126582278481013	0.0163725985807081	0.942028985507246	0.767441860465116	0.068863999674529	-0.714810281517748	1.45062226277476e-05	35210	0	0	56.2	45.8	38	26	79	69	5	5
979195	chr6	53826994	+	0.968185878054926	0.0371649229806309	0.931020955074295	4.37432241989936	1.18417170153888e-08	0.986666666666667	0.938775510204082	0.0178050297990745	0.0645161290322581	0.021978021978022	0.0162315962205171	0.874259381171824	1.35996435897573e-06	35237	0	0	74.2	92.4	49	60	96	136	5	5
1559402	chr10	88296489	+	0	0.774342105263158	-0.774342105263158	-6.29341114452724	8.02296969350559e-12	0	0	0	0.875	0.681818181818182	0.0868825860940919	-0.681818181818182	6.96320786877816e-09	35255	0	0	20.2	23.8	16	11	30	38	5	5
1564524	chr10	94451346	+	0.031985938891817	0.860358175613048	-0.828372236721231	-4.3736310759337	1.00710133755609e-07	0.0555555555555556	0.0169491525423729	0.0165548397613576	0.925925925925926	0.769230769230769	0.0568009980476445	-0.713675213675214	9.2268774755805e-06	35272	0	0	46.6	35.8	36	23	59	52	5	5
2576081	chr19	8552441	+	0	0.774285714285714	-0.774285714285714	-6.29330741694759	8.86911892747381e-11	0	0	0	0.916666666666667	0.571428571428571	0.128608901064843	-0.571428571428571	2.39800295943477e-08	35280	0	0	11.2	7.6	7	5	16	12	5	5
1567056	chr10	97033347	+	0.916212551819422	0.0347529583815746	0.881459593437847	4.37128834865853	1.38964548990923e-08	0.926605504587156	0.902439024390244	0.00873924190109285	0.0650406504065041	0.0159574468085106	0.0191238461745877	0.83739837398374	1.57682996302537e-06	35375	0	0	122.4	142.6	107	98	164	188	5	5
2580292	chr19	10445559	+	0.774097831992569	0	0.774097831992569	6.29296176571384	1.15916590845395e-11	0.884615384615385	0.619047619047619	0.0960695664349615	0	0	0	0.619047619047619	7.97511932265293e-09	35382	0	0	23.6	30.4	19	15	33	52	5	5
1646900	chr11	1884828	+	0.830012948575657	0.0238053539133167	0.80620759466234	4.63508791068999	1.8214259481613e-07	0.886792452830189	0.705882352941177	0.0725083399169612	0.0555555555555556	0.0116279069767442	0.0182273256589346	0.650326797385621	1.47779207212243e-05	35387	0	0	54	64.8	48	47	68	86	5	5
1122453	chr7	41956427	+	0.932638959754413	0.0355956013588404	0.897043358395573	4.36973875155063	3.10437311290224e-08	0.944444444444444	0.92	0.0111854523835628	0.0642201834862385	0.0114942528735632	0.0200180737819194	0.855779816513762	3.29565525706996e-06	35446	0	0	82.8	87.4	54	66	115	109	5	5
2067137	chr14	77493085	+	0.802734126984127	0.028811117433783	0.773923009550344	4.3882415984733	7.32387312749052e-08	0.86	0.71875	0.0589985561923259	0.0476190476190476	0.0153846153846154	0.0130267982009814	0.671130952380952	7.04991848074961e-06	35492	0	0	46	60	27	32	64	84	5	5
2429336	chr17	55362888	+	0	0.773857142857143	-0.773857142857143	-6.29251884352491	5.9367927553174e-11	0	0	0	0.9	0.625	0.115601355828501	-0.625	1.86797849683008e-08	35527	0	0	14.4	15.4	7	10	25	25	5	5
2245111	chr16	29160331	+	0.0249278901767863	0.860662666215912	-0.835734776039125	-4.63966245796883	1.85914545235111e-07	0.037037037037037	0.0169491525423729	0.00817909148092298	0.96	0.803921568627451	0.0694559371955603	-0.766884531590414	1.50040709540388e-05	35576	0	0	48.8	34.6	34	25	59	51	5	5
230414	chr1	207095405	+	0.0278704779826735	0.851510203299079	-0.823639725316405	-4.50772234767319	1.89852546528147e-07	0.0563380281690141	0.00980392156862745	0.0191205511296006	0.880597014925373	0.826923076923077	0.0218892102099724	-0.770585048754063	1.52485898652575e-05	35747	0	0	98.4	89.8	71	67	130	109	5	5
564009	chr3	99833723	+	0.974157347282347	0.03781803001635	0.936339317265997	4.36326239144328	5.73223016737945e-08	0.990740740740741	0.954545454545455	0.014065710862254	0.0769230769230769	0.0136986301369863	0.0248350043359161	0.877622377622378	5.71239387750101e-06	35749	0	0	68.2	83.2	33	39	108	114	5	5
472785	chr2	238603485	+	0.0232434442062925	0.822508165360209	-0.799264721153917	-4.6463226561946	1.90461465322473e-07	0.04	0.0131578947368421	0.0109068596481225	0.936170212765957	0.75	0.073158382907091	-0.71	1.5284669674129e-05	35777	0	0	82.2	71.4	72	44	100	95	5	5
42480	chr1	9714408	+	0.0218521892471472	0.795078361666791	-0.773226172419644	-4.65966477412078	4.44782615276595e-08	0.0341880341880342	0.0117647058823529	0.00892391537334976	0.855555555555555	0.684210526315789	0.0699831386261813	-0.650022492127755	4.56440313889159e-06	35843	0	0	77.6	66.8	49	40	117	90	5	5
2791152	chr21	45509455	+	0.0241612113189793	0.797355536000361	-0.773194324681382	-4.56277309719679	6.91211510969674e-08	0.0377358490566038	0.00909090909090909	0.0124185895693808	0.822784810126582	0.754901960784314	0.0313168223246828	-0.71716611172771	6.71184424205344e-06	35858	0	0	106.8	80.2	60	55	159	102	5	5
2284228	chr16	70542952	+	0.0313183239638072	0.838899015762617	-0.80758069179881	-4.36073930329385	4.07657126241945e-08	0.0560747663551402	0.018348623853211	0.0153522527501824	0.892307692307692	0.775	0.0441939330244597	-0.71892523364486	4.21946214667809e-06	35880	0	0	111.2	95.4	72	65	153	140	5	5
43305	chr1	9910065	+	0	0.773139579718527	-0.773139579718527	-6.29119755824198	1.62836802037165e-10	0	0	0	0.916666666666667	0.615384615384615	0.13661508471757	-0.615384615384615	3.63239552041772e-08	35887	0	0	28.2	21	25	13	35	38	5	5
1867476	chr12	58120694	+	0.95612730184415	0.0370605894743826	0.919066712369767	4.3596220016331	1.02739917251729e-07	0.978723404255319	0.918918918918919	0.0265820070772836	0.0714285714285714	0.0151515151515152	0.0229591413262283	0.847490347490348	9.37655454585686e-06	35934	0	0	38.2	50.2	32	28	47	66	5	5
1109307	chr7	27199834	+	0.035017094017094	0.913966926371018	-0.878949832353924	-4.35929637613718	1.61610462867521e-07	0.08	0.0222222222222222	0.0251949010213445	0.956521739130435	0.80952380952381	0.0601863405036702	-0.72952380952381	1.34615059402021e-05	35945	0	0	51.8	45	39	23	80	72	5	5
2462304	chr17	76930332	+	0.773026973026973	0	0.773026973026973	6.29099009995414	5.95963371478761e-11	0.909090909090909	0.615384615384615	0.116087182994742	0	0	0	0.615384615384615	1.87251199989373e-08	35950	0	0	10.2	8.6	7	7	13	11	5	5
2564553	chr19	4916914	+	0.0295577715684564	0.802526425954997	-0.772968654386541	-4.36038167354453	2.00791545997333e-08	0.0454545454545455	0.0158730158730159	0.011171464267737	0.84	0.766666666666667	0.0352681877440146	-0.721212121212121	2.21440666612631e-06	35985	0	0	60	39	42	25	71	60	5	5
872273	chr5	140871438	+	0.0342145593869732	0.89566934493336	-0.861454785546387	-4.35639100891588	2.24520346018205e-08	0.0444444444444444	0.0229885057471264	0.00899322763549478	0.951456310679612	0.851851851851852	0.0412484501169328	-0.807407407407407	2.45161291953772e-06	36099	0	0	125.4	76.8	87	54	145	103	5	5
507337	chr3	16101981	+	0.886365722735959	0.0338035796221982	0.852562143113761	4.35496680427349	8.66972369940423e-08	0.925925925925926	0.857142857142857	0.0261915810383084	0.0533333333333333	0.0117647058823529	0.0176525306791417	0.803809523809524	8.14472344907744e-06	36172	0	0	76.6	75.4	54	53	116	91	5	5
1260480	chr8	13133250	+	0.901312886830029	0.0343879113111491	0.86692497551888	4.35970773986452	1.99269413746332e-07	0.952380952380952	0.862745098039216	0.0366545845298919	0.0666666666666667	0.0123456790123457	0.0232332531984752	0.796078431372549	1.58160112757645e-05	36174	0	0	57.4	68	47	51	65	89	5	5
1731438	chr11	67035517	+	0.0362027537032642	0.934411356481902	-0.898208602778637	-4.3533646454413	5.22340506770573e-08	0.0508474576271186	0.0120481927710843	0.0144588985128195	0.96039603960396	0.879310344827586	0.0327293381053502	-0.828462887200468	5.26786153080261e-06	36240	0	0	74.2	66.4	59	46	83	101	5	5
1497573	chr10	3929019	+	0.931027990906507	0.0188062623410844	0.912221728565423	5.02978325085101	2.03690134275949e-07	0.979166666666667	0.808823529411765	0.070654416187302	0.0338983050847458	0.0114942528735632	0.00897755200259933	0.774925224327019	1.60744559184131e-05	36382	0	0	66.8	89.2	48	63	92	118	5	5
1455185	chr9	134149581	+	0.0247827278207025	0.79702003310699	-0.772237305286287	-4.536161501827	7.32252564165871e-08	0.0476190476190476	0.0126582278481013	0.0152244406392218	0.836363636363636	0.75	0.0352794840703045	-0.702380952380952	7.04885772330703e-06	36387	0	0	77	60.6	66	39	90	99	5	5
1585207	chr10	105670608	+	0.0357280713337987	0.922050834156097	-0.886322762822299	-4.34925666457111	4.67955060983077e-08	0.0545454545454545	0.0133333333333333	0.0148960180719625	0.964285714285714	0.898989898989899	0.0265416835463203	-0.844444444444444	4.77999994295244e-06	36448	0	0	79	87.8	55	56	125	108	5	5
2088945	chr14	102050886	+	0.772121212121212	0	0.772121212121212	6.28932030673552	1.64384532916402e-10	0.909090909090909	0.5	0.157683529578898	0	0	0	0.5	3.65977514343122e-08	36457	0	0	11.6	27	8	17	18	35	5	5
285437	chr2	8715544	+	0	0.771967150496562	-0.771967150496562	-6.28903609780218	2.62856979412685e-11	0	0	0	0.892857142857143	0.625	0.10530096944237	-0.625	1.16856107230916e-08	36538	0	0	17	16.8	11	8	25	28	5	5
893993	chr5	170921699	+	0.771934046345811	0	0.771934046345811	6.28897502080547	7.39168177029254e-11	0.909090909090909	0.636363636363636	0.115830450562613	0	0	0	0.636363636363636	2.13785426424298e-08	36553	0	0	16.2	21	11	11	22	30	5	5
2677819	chr19	55764833	+	0	0.771905741317506	-0.771905741317506	-6.28892279611558	1.72147238146971e-12	0	0	0	0.857142857142857	0.705882352941177	0.0600270824632954	-0.705882352941177	5.39281512220772e-09	36571	0	0	20	14.6	13	5	27	26	5	5
1213305	chr7	151079459	+	0.0157737716416328	0.787572766889609	-0.771798995247976	-4.95164057318084	2.4099344478213e-08	0.027027027027027	0.00699300699300699	0.00813664319048945	0.840909090909091	0.763636363636364	0.0310152074422862	-0.736609336609337	2.61557234867058e-06	36626	0	0	96.4	63.2	74	40	143	94	5	5
455248	chr2	225848026	+	0.833065469372795	0.0314675577833473	0.801597911589448	4.34558968206256	6.34290596929226e-08	0.89041095890411	0.782608695652174	0.0426331082090223	0.05	0.0131578947368421	0.0138910121777948	0.732608695652174	6.23568142976e-06	36630	0	0	40.8	48.4	23	30	73	76	5	5
721319	chr4	106473285	+	0.915057031421317	0.0355005188749796	0.879556512546338	4.34558741049994	1.74125465880938e-08	0.945945945945946	0.879032258064516	0.0284116007696214	0.0487804878048781	0.0158730158730159	0.012205507756777	0.830251770259638	1.94135154106376e-06	36631	0	0	127.6	156.6	106	102	182	189	5	5
1213270	chr7	151079037	+	0	0.771675266597867	-0.771675266597867	-6.28849748430148	4.56581681885848e-10	0	0	0	0.944444444444444	0.631578947368421	0.134164453944869	-0.631578947368421	7.92183565574641e-08	36683	0	0	27.6	16.8	14	10	43	20	5	5
102603	chr1	41832536	+	0	0.771675084175084	-0.771675084175084	-6.28849714761375	2.09593444082266e-09	0	0	0	0.96969696969697	0.625	0.143669016739885	-0.625	2.80977739696464e-07	36684	0	0	27	22.8	21	16	40	33	5	5
1111438	chr7	27291630	+	0.0222829541400125	0.793924548044927	-0.771641593904914	-4.63821559677835	1.66256979548556e-07	0.032258064516129	0.0149253731343284	0.00692875180873791	0.902439024390244	0.608695652173913	0.113169410605931	-0.576437587657784	1.37674608240438e-05	36704	0	0	65	53.2	38	40	105	87	5	5
434665	chr2	202563686	+	0.953336565395389	0.0374318208736514	0.915904744521738	4.34411276862069	9.69086372278823e-08	0.982142857142857	0.929411764705882	0.0244479120979179	0.0833333333333333	0.0172413793103448	0.0261746484753363	0.846078431372549	8.93734085841224e-06	36709	0	0	63.2	79.6	44	58	85	108	5	5
1323686	chr8	99951400	+	0	0.771623931623932	-0.771623931623932	-6.28840273505267	2.25534734097952e-10	0	0	0	0.9	0.5	0.161881109033462	-0.5	4.61309069680596e-08	36716	0	0	12.2	14.4	8	9	23	20	5	5
2536320	chr19	523326	+	0.910350861154788	0.0354130927733412	0.874937768381447	4.34100376081696	1.9050384499659e-07	0.975	0.862068965517241	0.0428234058488318	0.0652173913043478	0.0222222222222222	0.0182658528794971	0.796851574212894	1.52872160900265e-05	36844	0	0	37	52.4	29	42	46	80	5	5
1592914	chr10	118608092	+	0.0335586723670915	0.872768027711159	-0.839209355344068	-4.34100249104773	9.87109665026745e-08	0.0645161290322581	0.0149253731343284	0.0194069794033168	0.931034482758621	0.828571428571429	0.0426344816777553	-0.764055299539171	9.07586438834418e-06	36845	0	0	79.2	78.8	62	58	103	105	5	5
497490	chr3	9943937	+	0.0288129475143622	0.892037324334122	-0.86322437681976	-4.53857722742966	2.1522891744607e-07	0.0679611650485437	0.0128205128205128	0.0226848255423338	0.959183673469388	0.862068965517241	0.0416649612974488	-0.794107800468698	1.67629720525969e-05	36864	0	0	73.8	59.8	49	44	103	84	5	5
1553787	chr10	79051944	+	0.88682304098752	0.0342669275201419	0.852556113467378	4.34052219661987	7.59193067661994e-08	0.953488372093023	0.84375	0.0409494317466757	0.0561797752808989	0.0178571428571429	0.0152649324576368	0.787570224719101	7.27065374368372e-06	36864	0	0	60.6	69.2	43	44	93	97	5	5
2497931	chr18	11269050	+	0.795519480519481	0.0241786016937103	0.77134087882577	4.55875419903735	1.23236490313631e-07	0.875	0.666666666666667	0.0875414563918598	0.04	0.0116279069767442	0.0102267937829092	0.626666666666666	1.08900306064503e-05	36864	0	0	60.8	75	36	47	91	87	5	5
1324139	chr8	99961623	+	0.0354201381832961	0.909503471123019	-0.874083332939723	-4.33945102049085	6.53912268957427e-08	0.0714285714285714	0.0125	0.0224384538809681	0.945945945945946	0.897959183673469	0.0204762975809296	-0.826530612244898	6.40074707749808e-06	36908	0	0	72.4	56.8	56	41	80	79	5	5
502954	chr3	13057262	+	0	0.771198830409357	-0.771198830409357	-6.28761788414806	2.2475051060826e-11	0	0	0	0.888888888888889	0.625	0.104525799820804	-0.625	1.08324313164796e-08	36938	0	0	14.2	11.4	6	7	24	19	5	5
2215884	chr16	2737347	+	0.0336923267228297	0.873772099945197	-0.840079773222367	-4.33822254699475	7.29532491038936e-08	0.0588235294117647	0.0175438596491228	0.0154343059804592	0.934426229508197	0.780487804878049	0.0573615991318848	-0.721664275466284	7.02762161045671e-06	36973	0	0	64.6	67.6	57	41	77	94	5	5
1669128	chr11	15097885	+	0.808478825560975	0.0304658501980346	0.77801297536294	4.3381682816766	2.59214227076633e-08	0.833333333333333	0.793103448275862	0.0156707966114693	0.0526315789473684	0.0176991150442478	0.0146227406227077	0.740471869328494	2.79641445775357e-06	36974	0	0	69.4	85.4	53	56	87	113	5	5
916734	chr5	180230646	+	0	0.770858345021038	-0.770858345021038	-6.28698894866896	8.72524893048596e-13	0	0	0	0.838709677419355	0.72	0.0497468243462673	-0.72	5.39281512220772e-09	37109	0	0	40.8	29.8	26	16	60	46	5	5
1451813	chr9	132650734	+	0.0220422307988701	0.820916839414366	-0.798874608615496	-4.69665759745532	2.20781653500121e-07	0.0288461538461538	0.00854700854700855	0.00812823285459083	0.916666666666667	0.720930232558139	0.0896680002066602	-0.692084078711986	1.70800248339837e-05	37113	0	0	118	97.4	95	73	165	132	5	5
341369	chr2	71132003	+	0.0356339493839494	0.910835014042561	-0.875201064658612	-4.33476326973576	7.17519101279242e-08	0.0476190476190476	0.0153846153846154	0.0130128444862766	0.961538461538462	0.85	0.0431119533533213	-0.802380952380952	6.93049829186163e-06	37138	0	0	47	43.2	32	26	65	55	5	5
556521	chr3	69250024	+	0.925719032910563	0.0319459107426862	0.893773122167877	4.47947332274622	2.21476233899113e-07	0.952054794520548	0.913978494623656	0.0160846250234365	0.0603448275862069	0.0072463768115942	0.0225207272732478	0.853633667037449	1.7121814250108e-05	37139	0	0	98.4	102	83	75	146	138	5	5
2857227	chr22	46481923	+	0.923543307394239	0.036286897315785	0.887256410078454	4.33404118627733	3.68431593703456e-08	0.974358974358974	0.869565217391304	0.038543595121828	0.0454545454545455	0.0294117647058823	0.00760075127007466	0.824110671936759	3.85346618203273e-06	37171	0	0	34.2	50.4	23	33	49	68	5	5
2853911	chr22	45135904	+	0.910936878309318	0.0356945813917328	0.875242296917585	4.33300727513759	3.58008086907877e-08	0.948717948717949	0.841269841269841	0.0414277735383962	0.0608695652173913	0.0185185185185185	0.0161400835589523	0.78040027605245	3.75497829533066e-06	37221	0	0	73	68.6	39	39	110	115	5	5
864192	chr5	139089784	+	0	0.770651629072682	-0.770651629072682	-6.28660697470753	4.17460301476923e-11	0	0	0	0.916666666666667	0.666666666666667	0.100863197397727	-0.666666666666667	1.50803069373356e-08	37233	0	0	16.4	15.4	14	12	20	20	5	5
2183016	chr15	96909620	+	0.0304351807612677	0.804765833148583	-0.774330652387315	-4.33270251678196	1.71244735429721e-07	0.05	0.0144927536231884	0.0169555501743326	0.885714285714286	0.73469387755102	0.0568421218132378	-0.68469387755102	1.40813924056116e-05	37245	0	0	54.2	52.4	42	35	69	81	5	5
2695845	chr20	3053093	+	0.0317415645566444	0.831013957307061	-0.799272392750416	-4.33257316167463	1.75308943560827e-08	0.0535714285714286	0.0217391304347826	0.0126060963581299	0.879310344827586	0.767857142857143	0.043686050159769	-0.714285714285714	1.95302951701769e-06	37247	0	0	56.6	42.2	36	29	79	58	5	5
2857216	chr22	46481677	+	0.951881495318684	0.037773845447576	0.914107649871108	4.33156625052461	4.64451843404752e-09	0.977777777777778	0.932203389830508	0.0180139225976129	0.0487804878048781	0.0245901639344262	0.00867362678797478	0.88342290202563	5.73598426167708e-07	37298	0	0	68.6	82.2	45	54	91	122	5	5
2049651	chr14	61104276	+	0	0.770523594053006	-0.770523594053006	-6.28637033824851	1.54308228548356e-12	0	0	0	0.857142857142857	0.692307692307692	0.0584333222261247	-0.692307692307692	5.39281512220772e-09	37304	0	0	11.8	12.6	8	7	19	17	5	5
839456	chr5	108064664	+	0.0317310214703056	0.830023165254455	-0.798292143784149	-4.33123697384326	7.72229758184866e-08	0.0571428571428571	0.0136986301369863	0.0160775981906272	0.886792452830189	0.770114942528736	0.0460573718385657	-0.712972085385878	7.37680338573767e-06	37310	0	0	77.4	79.8	62	53	105	100	5	5
1154258	chr7	90224185	+	0.0257475308587315	0.799091832569847	-0.773344301711115	-4.50038795788441	2.25324730450713e-07	0.0462962962962963	0.01	0.0154191426517502	0.864197530864197	0.728	0.0600282104008064	-0.681703703703704	1.73376371693991e-05	37314	0	0	101.6	99	73	81	136	125	5	5
590636	chr3	134092165	+	0.899731653055866	0.0314981819430167	0.86823347111285	4.45432101318259	2.25951099853747e-07	0.952380952380952	0.825396825396825	0.0519543456441064	0.0612244897959184	0.0131578947368421	0.0195202923879714	0.764172335600907	1.73732621333946e-05	37341	0	0	50.8	67.6	42	49	63	83	5	5
2287471	chr16	73266577	+	0.905685425685426	0.0355161133567401	0.870169312328686	4.3304027848068	1.96202480201366e-07	0.96969696969697	0.833333333333333	0.0486519016227495	0.0606060606060606	0.0161290322580645	0.0172698935722144	0.772727272727273	1.56330917183923e-05	37360	0	0	35.8	42.6	30	29	45	62	5	5
819836	chr5	72529127	+	0.0315262801211279	0.8243858016751	-0.792859521553972	-4.32861806083283	1.17565936908814e-07	0.0491803278688525	0.010989010989011	0.0169147645525305	0.851239669421488	0.792682926829268	0.023772572777127	-0.743502598960416	1.04798996689436e-05	37453	0	0	89.4	84.6	52	47	122	121	5	5
2137397	chr15	55543364	+	0.0262100785325494	0.796358126479539	-0.770148047946989	-4.47695751195271	1.48817463602038e-07	0.0536912751677852	0.0121951219512195	0.0168254391700059	0.852941176470588	0.728813559322034	0.0516868226160014	-0.675122284154249	1.26203415722979e-05	37499	0	0	92.4	92	74	54	149	131	5	5
312745	chr2	36705722	+	0.922349016107782	0.0365185222960909	0.885830493811691	4.32499294123385	8.60415570709596e-08	0.972222222222222	0.869565217391304	0.0485755083146212	0.0535714285714286	0.0277777777777778	0.0108804771986146	0.815993788819876	8.09331775821783e-06	37617	0	0	38.6	48.6	31	31	46	71	5	5
2583921	chr19	11498041	+	0.0203725205143116	0.790307458143075	-0.769934937628763	-4.71971581086219	8.1899844452929e-09	0.0267857142857143	0.0149253731343284	0.00546835678817722	0.849315068493151	0.72	0.0529075066589739	-0.693214285714286	9.64856183185499e-07	37628	0	0	67	57.2	40	25	112	90	5	5
2021446	chr14	21467273	+	0.934170653907496	0.037151811939046	0.89701884196845	4.32366252610514	1.15508897104682e-08	0.966666666666667	0.875	0.0353109066343154	0.0454545454545455	0.025	0.00787172905407243	0.829545454545455	1.32900961667134e-06	37676	0	0	44.4	50.8	30	27	76	80	5	5
2182819	chr15	96901876	+	0.0324239921199994	0.839314905162627	-0.806890913042628	-4.32334727821959	1.67676853307253e-07	0.0736842105263158	0.0138888888888889	0.0242827031832488	0.891891891891892	0.794520547945206	0.0384120992155011	-0.72083633741889	1.3858258551946e-05	37689	0	0	65	64	48	43	95	75	5	5
2795105	chr21	46340716	+	0	0.769761904761905	-0.769761904761905	-6.28496176853341	1.35422171035488e-11	0	0	0	0.875	0.666666666666667	0.0930004998401705	-0.666666666666667	8.52663723520004e-09	37722	0	0	14.2	12.6	8	6	18	24	5	5
1856658	chr12	53718103	+	0.0100545280640546	0.779722981033495	-0.769668452969441	-5.29934675232826	2.18941352772336e-09	0.0144927536231884	0.00684931506849315	0.00279574450245917	0.837209302325581	0.729166666666667	0.0481517309998726	-0.714673913043478	2.92158898580237e-07	37772	0	0	105.4	70.2	69	43	146	96	5	5
72738	chr1	25258052	+	0.956901093770842	0.0383775896205728	0.918523504150269	4.32095752616063	3.38026860844609e-08	0.979591836734694	0.9375	0.0177074129212896	0.0555555555555556	0.0151515151515152	0.0180631517794304	0.881944444444444	3.56258373458918e-06	37813	0	0	52.6	72.6	32	43	72	90	5	5
998624	chr6	105404023	+	0	0.769582181027281	-0.769582181027281	-6.28462921006324	1.39517116173611e-12	0	0	0	0.857142857142857	0.722222222222222	0.0551190235108608	-0.722222222222222	5.39281512220772e-09	37822	0	0	21.6	27.6	5	18	35	38	5	5
2182370	chr15	96886611	+	0.0278251712168121	0.797400374843319	-0.769575203626507	-4.41586573863017	6.08484028885688e-08	0.0454545454545455	0.0175438596491228	0.0120665287666454	0.882352941176471	0.735294117647059	0.0601329704679043	-0.689839572192513	6.01410289460762e-06	37826	0	0	56.8	53.2	44	34	85	81	5	5
2484586	chr17	80297360	+	1	0.00588235294117647	0.994117647058824	5.99078682183867	2.39123122220049e-07	1	1	0	0.0294117647058823	0	0.0131533410441164	0.970588235294118	1.81206073136521e-05	37888	0	0	15.6	23.8	13	16	18	34	5	5
1920536	chr12	124938311	+	0	0.769441930618401	-0.769441930618401	-6.2843696392607	3.2782142422016e-10	0	0	0	0.923076923076923	0.588235294117647	0.144954962807226	-0.588235294117647	6.14142301080609e-08	37891	0	0	18.6	14.2	16	10	26	18	5	5
2122478	chr15	40600358	+	0	0.769417175417175	-0.769417175417175	-6.28432381830625	1.41092232800657e-12	0	0	0	0.857142857142857	0.72	0.0551026678930264	-0.72	5.39281512220772e-09	37906	0	0	31.4	31.8	21	25	40	52	5	5
112257	chr1	46632508	+	0.0310635484849798	0.80972273894942	-0.77865919046444	-4.31920581085129	4.62491668551057e-08	0.0434782608695652	0.0196078431372549	0.0104818810780791	0.878787878787879	0.754716981132076	0.0590170284342407	-0.71123872026251	4.72889495842947e-06	37907	0	0	56.8	50	46	33	80	71	5	5
2274249	chr16	66613101	+	0.0162122024825404	0.835639306227542	-0.819427103745001	-5.01173194985603	2.40495683640668e-07	0.0285714285714286	0.0106382978723404	0.0075171892762933	0.954545454545455	0.703703703703704	0.0933063068443441	-0.675132275132275	1.81920861586575e-05	37955	0	0	88.6	79.4	70	44	110	105	5	5
388143	chr2	127852564	+	0.769285714285714	0	0.769285714285714	6.284080464266	1.30962799923097e-11	0.875	0.666666666666667	0.0918458360317543	0	0	0	0.666666666666667	8.37814669659543e-09	37970	0	0	9.2	8.8	7	6	15	12	5	5
1235364	chr7	158620203	+	0.0309815674521557	0.807431780778615	-0.776450213326459	-4.31805126438639	2.28578358787303e-07	0.0509803921568627	0.010989010989011	0.0166093213227301	0.849557522123894	0.716666666666667	0.0547601981740619	-0.665686274509804	1.75306705648303e-05	37972	0	0	186	150.6	143	113	255	203	5	5
1539562	chr10	63808857	+	0.799015700741527	0.029750386996904	0.769265313744623	4.34712689042953	2.08966277802816e-07	0.868421052631579	0.676923076923077	0.0736869684149449	0.0555555555555556	0.0147058823529412	0.0167641634548318	0.621367521367521	1.63943969064379e-05	37981	0	0	45.8	52.2	38	36	65	68	5	5
1339675	chr8	129121522	+	0.948829822970344	0.033986801242236	0.914843021728108	4.44613218640122	2.41603181837077e-07	0.981132075471698	0.902439024390244	0.0309950528845398	0.072463768115942	0.0125	0.0254949753767977	0.829975256274302	1.82589072008604e-05	37991	0	0	55.8	65	37	42	82	80	5	5
1553788	chr10	79051956	+	0.924289229737968	0.0368676814845	0.887421548253468	4.31720390454062	2.04957726727613e-07	0.975609756097561	0.890625	0.0313355123480698	0.0517241379310345	0.0125	0.0181754310316308	0.838900862068966	1.61487452782506e-05	38011	0	0	60	69.2	41	45	95	101	5	5
547762	chr3	55518035	+	0.0191331932443185	0.788315629260868	-0.76918243601655	-4.77622350931442	4.99333246850787e-09	0.0277777777777778	0.012987012987013	0.00550967188520345	0.836065573770492	0.736363636363636	0.0434003788775449	-0.708585858585858	6.13011786475692e-07	38024	0	0	79.8	84.2	57	60	108	110	5	5
2648449	chr19	46318505	+	0.0326443243728504	0.839890479333388	-0.807246154960538	-4.31685129316049	1.09567390437944e-07	0.0444444444444444	0.0144927536231884	0.0128496087950106	0.91304347826087	0.75	0.0618829839931578	-0.705555555555556	9.88599420848162e-06	38032	0	0	55.8	30.4	41	23	70	34	5	5
341346	chr2	71131609	+	0.0339231375101656	0.864535659073282	-0.830612521563116	-4.31546419355561	9.97912592081166e-09	0.0515463917525773	0.0212765957446809	0.0116838618989407	0.895652173913044	0.828571428571429	0.0329823209437908	-0.777025036818851	1.15917659121333e-06	38105	0	0	88.2	84.2	69	57	104	115	5	5
1077603	chr7	1959960	+	0	0.769016042780749	-0.769016042780749	-6.28358113383144	8.80842431532076e-12	0	0	0	0.882352941176471	0.64	0.0877863607693214	-0.64	7.21893022431266e-09	38110	0	0	18.2	19	9	15	24	25	5	5
231556	chr1	207999396	+	0	0.768974358974359	-0.768974358974359	-6.28350393563984	2.71682331143814e-11	0	0	0	0.9	0.65	0.101664322409679	-0.65	1.18497061485481e-08	38136	0	0	14.4	13.6	9	10	18	20	5	5
2244674	chr16	28996533	+	0	0.76896331738437	-0.76896331738437	-6.28348348598082	7.7920001434185e-11	0	0	0	0.933333333333333	0.684210526315789	0.095731209452919	-0.684210526315789	2.21021985494696e-08	38146	0	0	17.2	13.8	14	8	18	19	5	5
430231	chr2	198063676	+	0.0205181802156948	0.841975752862765	-0.82145757264707	-4.80307152944815	2.46202188617005e-07	0.032258064516129	0.012987012987013	0.00848829106223834	0.954545454545455	0.72463768115942	0.0848508319025643	-0.692379616643291	1.8519216395178e-05	38170	0	0	89.2	75.4	61	44	140	98	5	5
1856659	chr12	53718108	+	0.0163011359817167	0.785216888540653	-0.768915752558936	-4.91815137875234	2.95044355747089e-08	0.03	0.00862068965517241	0.00885803549813478	0.837209302325581	0.722772277227723	0.0449916732692076	-0.692772277227723	3.1452519255788e-06	38178	0	0	109.6	73.6	72	43	152	101	5	5
2636445	chr19	41332791	+	0.0354135396251303	0.892989408048232	-0.857575868423101	-4.31351467228443	8.47215159940726e-09	0.0526315789473684	0.0217391304347826	0.0120030206281619	0.929411764705882	0.86	0.0280212105894731	-0.807368421052632	9.95850676394259e-07	38192	0	0	91.4	67.2	74	50	110	85	5	5
341342	chr2	71131579	+	0.0337140659091527	0.858796733321323	-0.825082667412171	-4.31284920196306	4.79731094459971e-08	0.0512820512820513	0.0136986301369863	0.0140059568899623	0.901639344262295	0.82	0.0364314927681773	-0.768717948717949	4.88758502976067e-06	38223	0	0	88.4	83	73	56	106	122	5	5
2556929	chr19	3179874	+	0.0394522992876055	0.97265757901334	-0.933205279725735	-4.31257927071577	1.80579233975148e-09	0.0641025641025641	0.0229885057471264	0.0158169642177567	0.980392156862745	0.958904109589041	0.00853730608382015	-0.894801545486477	2.47135924516454e-07	38230	0	0	75.6	56.2	55	36	91	73	5	5
1508145	chr10	13760123	+	0.032278056642307	0.828178137651822	-0.795900081009515	-4.30927592360802	2.36429571597332e-07	0.0625	0.0161290322580645	0.0201727969692626	0.894736842105263	0.717948717948718	0.0670700435770347	-0.655448717948718	1.79705627124542e-05	38378	0	0	48.6	42.6	32	19	62	65	5	5
2321917	chr16	89164990	+	0.0343669863729683	0.869009177807132	-0.834642191434164	-4.30831976218995	3.77501015973672e-08	0.0760869565217391	0.0197368421052632	0.023781792309551	0.892307692307692	0.855072463768116	0.0157637985827461	-0.778985507246377	3.93599336163158e-06	38417	0	0	97.6	91.8	63	65	152	133	5	5
839457	chr5	108064681	+	0.0305222894456104	0.814806930028906	-0.784284640583295	-4.34726886272781	2.53255031533257e-07	0.0483870967741935	0.0133333333333333	0.015063772286978	0.905660377358491	0.741176470588235	0.0655218355854389	-0.692789373814042	1.89230398264877e-05	38425	0	0	77.4	80.8	61	53	111	104	5	5
2808758	chr22	19752821	+	0.0328349333076481	0.838372777872978	-0.80553784456533	-4.3078385818122	2.05049051881592e-07	0.0566037735849057	0.0166666666666667	0.0184896469974913	0.901639344262295	0.75609756097561	0.0627351989995614	-0.699493787390704	1.61524923664353e-05	38447	0	0	58.2	49.6	43	36	82	70	5	5
820424	chr5	72676867	+	0.0278540115238422	0.83742474916388	-0.809570737640038	-4.48456716250207	2.54542664293105e-07	0.0566037735849057	0.0112359550561798	0.0176339882595997	0.923076923076923	0.771739130434783	0.0632490482592136	-0.715135356849877	1.89955567201224e-05	38473	0	0	82.2	74.2	53	39	124	92	5	5
1822699	chr12	8834205	+	0.89818103645172	0.0288885155194207	0.869292520932299	4.54556384311158	2.54835728059525e-07	0.967741935483871	0.811764705882353	0.0584048110181351	0.0545454545454545	0.0125	0.0162353067540014	0.757219251336898	1.90112379541533e-05	38486	0	0	65.4	57.2	44	45	85	80	5	5
753184	chr4	174430141	+	0.0338404275150687	0.857620703123116	-0.823780275608048	-4.30673070685048	9.31038938839134e-09	0.04	0.0247933884297521	0.00681270436696872	0.905660377358491	0.78021978021978	0.0475282679538732	-0.74021978021978	1.08730275715648e-06	38509	0	0	79.4	71.4	55	49	121	91	5	5
2182573	chr15	96894458	+	0.035182879857024	0.884183862709345	-0.849000982852322	-4.30672337690003	1.33882905911248e-07	0.0588235294117647	0.0108695652173913	0.0169640431126037	0.928571428571429	0.824561403508772	0.0413749188093816	-0.765737874097007	1.16169635933155e-05	38511	0	0	105.2	88.2	68	57	166	122	5	5
2790566	chr21	45323749	+	0.972877930270006	0.0397035734850622	0.933174356784944	4.30559076586855	5.83354683280775e-08	0.987012987012987	0.958333333333333	0.0132125010502699	0.0704225352112676	0.0136986301369863	0.0231416804946692	0.887910798122066	5.80007317868176e-06	38556	0	0	90	101.8	76	71	120	146	5	5
606268	chr3	155394174	+	0.95046043844816	0.0288219793846392	0.92163845906352	4.62878060766959	2.56448690794444e-07	0.986486486486487	0.86	0.0516951114594569	0.0470588235294118	0.0147058823529412	0.0161673844161203	0.812941176470588	1.90963386570701e-05	38557	0	0	49.8	66.2	38	46	74	85	5	5
759661	chr4	185455983	+	0	0.768125650093614	-0.768125650093614	-6.28193123227135	6.15486768046037e-12	0	0	0	0.866666666666667	0.681818181818182	0.0816829791386147	-0.681818181818182	6.35662778539575e-09	38577	0	0	27.2	25.6	18	15	38	38	5	5
1700658	chr11	58731113	+	0.798463477900987	0.0305027618180763	0.767960716082911	4.31909041033364	1.51723371366905e-07	0.89041095890411	0.703703703703704	0.0757261288934087	0.0487804878048781	0.0142857142857143	0.0123365797346346	0.654923215898826	1.28115264758738e-05	38669	0	0	99.4	117.4	73	82	137	155	5	5
2384380	chr17	29645529	+	0	0.767948717948718	-0.767948717948718	-6.28160315138479	9.92972596669088e-11	0	0	0	0.923076923076923	0.6	0.120485539738161	-0.6	2.58290058370472e-08	38679	0	0	9.8	10.2	6	5	12	15	5	5
318636	chr2	43450965	+	0	0.767891741676908	-0.767891741676908	-6.28149748581436	4.98013469991522e-11	0	0	0	0.909090909090909	0.588235294117647	0.11670858607636	-0.588235294117647	1.68060815009022e-08	38714	0	0	21.8	20	11	11	27	28	5	5
318677	chr2	43452507	+	0	0.767857142857143	-0.767857142857143	-6.2814333166593	8.33731908342656e-12	0	0	0	0.875	0.666666666666667	0.0854327386571865	-0.666666666666667	7.06616652966885e-09	38734	0	0	21.6	14.6	14	12	32	21	5	5
724407	chr4	111532278	+	0	0.76780701754386	-0.76780701754386	-6.28134034602623	3.92414471546843e-10	0	0	0	0.947368421052632	0.6	0.130909701526785	-0.6	7.05581764586854e-08	38763	0	0	13.8	14.6	9	8	20	24	5	5
2843523	chr22	39919473	+	0.939989644667606	0.0382062795878585	0.901783365079747	4.30061879109253	2.7124763170241e-08	0.973684210526316	0.916666666666667	0.0252403493445931	0.0714285714285714	0.025	0.019165510720462	0.845238095238095	2.91429559858452e-06	38790	0	0	47.6	53	31	27	76	80	5	5
2858644	chr22	46770470	+	0	0.767737140435909	-0.767737140435909	-6.28121073047445	9.55070756167039e-13	0	0	0	0.837837837837838	0.714285714285714	0.051957744935012	-0.714285714285714	5.39281512220772e-09	38812	0	0	54.2	42.4	39	35	81	55	5	5
1918994	chr12	124491014	+	0.035955495261148	0.895287498101609	-0.859332002840461	-4.30006673973941	1.68070390498085e-07	0.06282722513089	0.0111111111111111	0.0233209974764049	0.923076923076923	0.84297520661157	0.0315836357556388	-0.78014798148068	1.3883590075978e-05	38814	0	0	134.6	93	90	65	191	121	5	5
1567055	chr10	97033282	+	0.936492751313545	0.0380890903860778	0.898403660927467	4.29880991439012	2.9460891779228e-08	0.961240310077519	0.879310344827586	0.0326599970069265	0.0650406504065041	0.0173913043478261	0.0176765992863206	0.814269694421082	3.1410765425413e-06	38882	0	0	125.2	138.4	98	98	161	182	5	5
208615	chr1	179050609	+	0.0272767020433468	0.794711969389855	-0.767435267346508	-4.43212635952519	4.36371520894236e-08	0.036697247706422	0.010752688172043	0.0102523882036883	0.82089552238806	0.730769230769231	0.0373234724735446	-0.694071983062809	4.48674747452037e-06	38969	0	0	100.6	97.4	81	67	131	130	5	5
2676322	chr19	55127892	+	0.901338123998223	0.0363517330890212	0.864986390909201	4.29729123373003	2.50605601800015e-08	0.945945945945946	0.857142857142857	0.0317707095032948	0.0666666666666667	0.0208333333333333	0.0177615885972671	0.79047619047619	2.71057171405567e-06	38969	0	0	37.4	46.8	28	30	49	60	5	5
2860026	chr22	47070285	+	0.0325941470587993	0.827386754950119	-0.79479260789132	-4.29716699320648	2.83101284569124e-08	0.0508474576271186	0.0210526315789474	0.0137145780233586	0.877551020408163	0.769230769230769	0.0408729978669654	-0.718383311603651	3.02986018252115e-06	38973	0	0	57	41.6	38	26	95	62	5	5
472790	chr2	238603736	+	0.0346130651877704	0.866524927373964	-0.831911862186193	-4.29625694166136	3.43068848263202e-08	0.0597014925373134	0.0212765957446809	0.0154425061848288	0.92	0.804878048780488	0.0438048344494175	-0.745176556243175	3.61174560836729e-06	39018	0	0	66.8	60	42	41	99	93	5	5
78835	chr1	27668098	+	0.0365541023020584	0.903882301273606	-0.867328198971547	-4.2950281654522	2.39535872302914e-08	0.0512820512820513	0.0263157894736842	0.00945015322545024	0.95	0.85	0.0425345161085501	-0.798717948717949	2.60181829170001e-06	39086	0	0	60.2	58.8	38	40	103	90	5	5
758910	chr4	184908763	+	0.889581313195495	0.0336575572640785	0.855923755931417	4.36495037688755	2.7076119538473e-07	0.963636363636364	0.796296296296296	0.0637748646336912	0.0617283950617284	0.0192307692307692	0.0174383229352966	0.734567901234568	1.9870931723965e-05	39122	0	0	53.4	62.4	43	39	61	89	5	5
2182410	chr15	96887309	+	0	0.767142857142857	-0.767142857142857	-6.28010791919274	8.71980706291807e-12	0	0	0	0.875	0.625	0.0915916514331132	-0.625	7.1859069037187e-09	39136	0	0	16.4	13.2	10	8	25	20	5	5
854106	chr5	132323729	+	0.933046381413662	0.0380821570666188	0.894964224347043	4.29375520310255	2.6525466744989e-07	0.977777777777778	0.853658536585366	0.0561380954844458	0.0566037735849057	0.027027027027027	0.0123296120681228	0.79705476300046	1.95718707173983e-05	39139	0	0	40	56.2	32	35	47	88	5	5
112282	chr1	46632894	+	0	0.767116320212295	-0.767116320212295	-6.2800586549533	9.77471309319124e-13	0	0	0	0.833333333333333	0.705882352941177	0.0527782702268054	-0.705882352941177	5.39281512220772e-09	39145	0	0	20.8	17.8	14	12	27	21	5	5
2121039	chr15	39872071	+	0.947832618558898	0.038854645771939	0.908977972786959	4.29320590161596	2.0566686074425e-07	0.986301369863014	0.927272727272727	0.0226702961555083	0.0816326530612245	0.0138888888888889	0.0259024672518489	0.845640074211503	1.61926205580015e-05	39163	0	0	66.6	71.6	55	49	83	96	5	5
757429	chr4	184019066	+	0.0317890493076663	0.809008888268416	-0.77721983896075	-4.29268226562531	2.92876363867727e-08	0.046875	0.0212765957446809	0.0112627101885208	0.87719298245614	0.758620689655172	0.0495276414945575	-0.711745689655172	3.124228551334e-06	39182	0	0	55.2	42	45	29	70	57	5	5
2638137	chr19	42391424	+	0.0370641558621098	0.912070627497125	-0.875006471635015	-4.2921766362068	2.49484294541828e-08	0.0714285714285714	0.0217391304347826	0.0198550664607843	0.947368421052632	0.862068965517241	0.0317875563052502	-0.79064039408867	2.69925704709605e-06	39205	0	0	40.2	26.8	28	19	56	39	5	5
1743240	chr11	70211540	+	0.0243617749308806	0.791341991341991	-0.766980216411111	-4.54354161292532	1.50067553905789e-09	0.025	0.0227272727272727	0.000948115951423055	0.825396825396825	0.75	0.0351121496985891	-0.725	2.10608786804931e-07	39214	0	0	49.2	49.6	40	33	81	72	5	5
1313760	chr8	80804318	+	0	0.766969696969697	-0.766969696969697	-6.27978642726029	6.26245604767086e-10	0	0	0	0.875	0.4	0.206500616443071	-0.4	1.0172744233182e-07	39227	0	0	9	9.4	6	5	15	15	5	5
1092769	chr7	5571230	+	0	0.766880641145347	-0.766880641145347	-6.2796210568985	2.70713699929468e-11	0	0	0	0.882352941176471	0.62962962962963	0.108096014784055	-0.62962962962963	1.18286585673082e-08	39274	0	0	16.8	16.6	10	9	29	27	5	5
1023539	chr6	144066847	+	0.947488569443304	0.0389886760155376	0.908499893427767	4.28873505766132	1.8705342200007e-07	0.980392156862745	0.918918918918919	0.0290203428753836	0.08	0.0178571428571429	0.0259062112886011	0.838918918918919	1.50773355279916e-05	39378	0	0	43.6	58.4	29	42	57	83	5	5
2182921	chr15	96905236	+	0.0288268246201683	0.795538756754027	-0.766711932133859	-4.37482837370586	1.29196395408926e-07	0.0392156862745098	0.010989010989011	0.0111253836933578	0.857142857142857	0.678571428571429	0.0698979391351098	-0.639355742296919	1.1296392689662e-05	39378	0	0	59.8	50.2	38	35	91	69	5	5
1324275	chr8	99986099	+	0	0.766666666666667	-0.766666666666667	-6.27922364393312	2.66212162578135e-11	0	0	0	0.875	0.625	0.112577134050886	-0.625	1.17414869728315e-08	39405	0	0	10.8	8.6	8	6	17	12	5	5
2434045	chr17	59482854	+	0	0.766666666666667	-0.766666666666667	-6.27922364393312	3.52155576390903e-11	0	0	0	0.857142857142857	0.571428571428571	0.124175283908622	-0.571428571428571	1.3720782196271e-08	39405	0	0	9.2	6.8	6	6	13	7	5	5
1902846	chr12	115138153	+	0.029058443014543	0.795586461619749	-0.766528018605206	-4.36633309278567	4.18581379749853e-08	0.0470588235294118	0.0126582278481013	0.012543115277886	0.826923076923077	0.738461538461539	0.0348817817040957	-0.691402714932127	4.32150917438818e-06	39478	0	0	95.2	71.4	79	39	134	103	5	5
2067128	chr14	77493007	+	0.930637527464603	0.0277140298281299	0.902923497636473	4.64046567177428	2.83054163706627e-07	0.976190476190476	0.884615384615385	0.0438945335704024	0.0454545454545455	0.00934579439252336	0.0159382110519324	0.839160839160839	2.05358392137011e-05	39574	0	0	56.6	72.4	42	48	66	107	5	5
2070547	chr14	88700484	+	0.875206315337894	0.0354647259520141	0.83974158938588	4.28319418197077	3.22588480054738e-08	0.945945945945946	0.841269841269841	0.0413537036805815	0.0519480519480519	0.0227272727272727	0.0107040025245061	0.789321789321789	3.41386095269377e-06	39667	0	0	55.4	58.4	37	32	72	80	5	5
338014	chr2	69002088	+	0	0.766132453567937	-0.766132453567937	-6.27823097642233	3.72138298278144e-12	0	0	0	0.848484848484848	0.66	0.0783105127048099	-0.66	5.71179026744766e-09	39713	0	0	53	41.2	40	31	79	60	5	5
1867578	chr12	58130045	+	1	0.00689655172413793	0.993103448275862	5.90148263376416	2.87316727716632e-07	1	1	0	0.0344827586206897	0	0.0154211584655158	0.96551724137931	2.077133875035e-05	39714	0	0	15.2	17.4	10	9	23	29	5	5
2787771	chr21	44524683	+	0.0318318569354047	0.803966014020546	-0.772134157085142	-4.28229461168027	4.03632680409339e-08	0.0561797752808989	0.0196078431372549	0.0162417695077739	0.840909090909091	0.759615384615385	0.0291707439052834	-0.703435609334486	4.18308510577413e-06	39719	0	0	137.2	120.2	102	88	178	170	5	5
72751	chr1	25258206	+	0.911830601092896	0.0240711015175301	0.887759499575366	4.75788116459923	2.87981389208231e-07	0.977272727272727	0.833333333333333	0.0584532803654411	0.04	0.010989010989011	0.0122005490158733	0.793333333333333	2.08065629733367e-05	39739	0	0	44.8	57.8	24	25	61	91	5	5
749597	chr4	165953131	+	0.843688706860062	0.0338845420918944	0.809804164768168	4.28192533561345	5.12821085581451e-08	0.911764705882353	0.75	0.0681937345699125	0.0434782608695652	0.0222222222222222	0.00773292326805104	0.706521739130435	5.18278011702444e-06	39742	0	0	37.8	52.2	24	27	52	69	5	5
724293	chr4	111397714	+	0.948258934723125	0.03926743673009	0.908991497993034	4.28170922599718	3.49326223860289e-09	0.966666666666667	0.921875	0.0162904204208351	0.0597014925373134	0.0232558139534884	0.01351991123392	0.862173507462687	4.43219320832556e-07	39751	0	0	63.4	69.4	41	43	90	106	5	5
1213309	chr7	151079527	+	0.0337578787419721	0.840537253778034	-0.806779375036062	-4.28075972056444	1.00563287441287e-07	0.0454545454545455	0.0142857142857143	0.0126612918235238	0.918032786885246	0.774193548387097	0.053982076857641	-0.728739002932551	9.2163646409379e-06	39797	0	0	66.6	42.2	46	25	82	61	5	5
1267020	chr8	22241331	+	0.924972853887508	0.0381247401451654	0.886848113742343	4.28007382239198	1.68725300171752e-07	0.978723404255319	0.876404494382023	0.0441422274100375	0.0526315789473684	0.0196078431372549	0.0119696191960343	0.823772915434654	1.39254524073138e-05	39842	0	0	61.6	70.2	44	47	89	105	5	5
1132981	chr7	54486549	+	0.79563014820405	0.0297995422913456	0.765830605912704	4.3392939282528	1.25255942934311e-07	0.875	0.673469387755102	0.0839809748020379	0.04	0.0185185185185185	0.0103315559623862	0.633469387755102	1.10230220823598e-05	39900	0	0	38.6	48.8	24	25	49	61	5	5
1086008	chr7	3127028	+	0.863924499044316	0.0350260591690488	0.828898439875268	4.27867652752918	2.19791527331248e-07	0.91044776119403	0.77027027027027	0.0573051882173081	0.0816326530612245	0.0149253731343284	0.0266190181829726	0.688637617209046	1.70254970421304e-05	39914	0	0	70.4	67.6	41	43	116	100	5	5
1911749	chr12	122092153	+	0.881907390628321	0.0359645645359931	0.845942826092328	4.2782999408225	6.84884293217797e-08	0.953488372093023	0.814814814814815	0.0525004487523485	0.0454545454545455	0.0204081632653061	0.0092962534545418	0.769360269360269	6.65896322650326e-06	39928	0	0	30.4	30	22	22	43	49	5	5
2536335	chr19	523484	+	0.881167123764747	0.0359555624679688	0.845211561296778	4.27738460967735	1.62122476743941e-07	0.95	0.806451612903226	0.0610007161881846	0.0555555555555556	0.0238095238095238	0.0150189922290542	0.75089605734767	1.34935849563379e-05	39978	0	0	28	47.2	19	36	39	79	5	5
1324118	chr8	99961272	+	0.0337367149758454	0.837742228143637	-0.804005513167791	-4.27670888301962	9.52779364996675e-08	0.0625	0.02	0.0191266747451605	0.891891891891892	0.770833333333333	0.0478475764083739	-0.708333333333333	8.81157486945693e-06	40009	0	0	57	55	45	32	92	74	5	5
872251	chr5	140871232	+	0.0342946565518385	0.84822073657049	-0.813926080018652	-4.27614418420799	6.31414889789629e-08	0.0588235294117647	0.0227272727272727	0.0148116489275013	0.9	0.758620689655172	0.062043844903078	-0.699797160243408	6.21060031696367e-06	40034	0	0	52	29	33	16	85	49	5	5
2377474	chr17	25871765	+	0.0361285271342823	0.883281982859456	-0.847153455725173	-4.2753845300848	1.67631212357916e-08	0.0517241379310345	0.0260869565217391	0.0127827086764778	0.928571428571429	0.837209302325581	0.0370961720140046	-0.785485164394547	1.87572003093333e-06	40069	0	0	76.4	75.8	58	50	115	90	5	5
1592909	chr10	118607794	+	0.0395405743681606	0.949261537948303	-0.909720963580143	-4.27524171234693	1.07416983843223e-09	0.0512820512820513	0.0307692307692308	0.0085146313434383	0.968421052631579	0.932432432432432	0.012918775878044	-0.881150381150381	1.58605361183745e-07	40075	0	0	76	84.6	65	74	87	103	5	5
547729	chr3	55517309	+	0	0.765532971996387	-0.765532971996387	-6.27711621402683	2.45342909848747e-11	0	0	0	0.875	0.634146341463415	0.109154647486038	-0.634146341463415	1.13327310328683e-08	40076	0	0	44.4	46.8	35	30	57	64	5	5
1765015	chr11	94474456	+	0	0.765527342389411	-0.765527342389411	-6.27710574144109	5.88975004707812e-13	0	0	0	0.827586206896552	0.72	0.0436670973276674	-0.72	5.39281512220772e-09	40082	0	0	37.6	28.6	32	22	51	40	5	5
684469	chr4	24797050	+	0.83852465493937	0.0338609935812375	0.804663661358133	4.27394618087179	2.86982322265512e-07	0.903225806451613	0.724137931034483	0.0739790248058911	0.0701754385964912	0.0149253731343284	0.0213005196270763	0.653962492437991	2.07536365017159e-05	40137	0	0	52	52.6	39	37	62	67	5	5
979245	chr6	53919041	+	0.890417721261734	0.0282481927046207	0.862169528557113	4.55713096636528	2.99372138153212e-07	0.972602739726028	0.796296296296296	0.0651799362774077	0.0421052631578947	0.0163934426229508	0.0110678080421885	0.754191033138402	2.13953384531247e-05	40174	0	0	63.4	90.8	54	61	73	110	5	5
2274247	chr16	66613089	+	0.0197259664650969	0.833739940628139	-0.814013974163042	-4.827002775373	2.99785691712648e-07	0.0384615384615385	0.00854700854700855	0.0117412742345812	0.931818181818182	0.698795180722892	0.0917734836453	-0.660333642261353	2.14152988914942e-05	40192	0	0	96.6	82.2	78	44	117	106	5	5
1153430	chr7	87848094	+	0.031861122657445	0.798889215402192	-0.767028092744747	-4.27225921791037	2.66449926758008e-08	0.0425531914893617	0.0145985401459854	0.0116382085179702	0.831168831168831	0.764705882352941	0.0241665085445831	-0.722152690863579	2.8670403560796e-06	40239	0	0	104	114	62	77	137	148	5	5
2230456	chr16	11327174	+	0.024446223952506	0.881501202528872	-0.857054978576366	-4.69381899759138	3.0090409824049e-07	0.0512820512820513	0.00917431192660551	0.016468825997672	0.951219512195122	0.761904761904762	0.0721798833377304	-0.710622710622711	2.1467951782452e-05	40243	0	0	85.6	47	77	35	109	64	5	5
1965470	chr13	41137241	+	0.0376431175056804	0.910476527263994	-0.872833409758313	-4.27204120890864	4.42563615682356e-08	0.0625	0.0175438596491228	0.0160908589742764	0.954545454545455	0.847457627118644	0.0393761971789582	-0.784957627118644	4.54406778204801e-06	40250	0	0	59.6	64	48	32	79	88	5	5
1341911	chr8	134072563	+	0.0381816510591316	0.920843062418492	-0.882661411359361	-4.27198221694722	6.47993765725422e-08	0.0972222222222222	0.0163934426229508	0.0335479763149103	0.927710843373494	0.905660377358491	0.00897110397997231	-0.808438155136268	6.35147596813885e-06	40256	0	0	67.6	66.8	38	50	104	95	5	5
2549273	chr19	1943326	+	0.0267192251774669	0.82508717374389	-0.798367948566423	-4.50731928516663	3.0274683701929e-07	0.0519480519480519	0.0126582278481013	0.0173032067479621	0.925925925925926	0.781818181818182	0.0573852373543843	-0.72987012987013	2.156512581366e-05	40307	0	0	84	74.4	54	54	134	105	5	5
757400	chr4	184018618	+	0.0395890873211842	0.947163614370845	-0.90757452704966	-4.27067097714347	1.32687220440828e-07	0.0802919708029197	0.0106382978723404	0.0266884278697011	0.976744186046511	0.933962264150943	0.0176236836039449	-0.853670293348024	1.15387163564416e-05	40319	0	0	97.2	73.6	71	43	137	106	5	5
1106960	chr7	26333749	+	0.0398547545848055	0.95164566068614	-0.911790906101335	-4.2697023951654	9.65657788737081e-09	0.0483870967741935	0.027027027027027	0.00795978690442126	0.982758620689655	0.942028985507246	0.0175804434206342	-0.893641888733053	1.12443892078383e-06	40357	0	0	67.6	68.4	37	52	114	105	5	5
1902037	chr12	115103490	+	0.0381144572915998	0.918020944741533	-0.879906487449933	-4.26961500523168	1.92043034981575e-07	0.0689655172413793	0.0175438596491228	0.0212756415394161	0.96875	0.872727272727273	0.0388207881131629	-0.803761755485893	1.53802097357504e-05	40363	0	0	72.8	56.6	57	32	109	75	5	5
2791153	chr21	45509499	+	0.035174162554884	0.868810453758968	-0.833636291204084	-4.28198226966496	3.0476687943525e-07	0.0630630630630631	0.0105263157894737	0.0229647820474243	0.916666666666667	0.816901408450704	0.0406780312609339	-0.753838345387641	2.16708437900077e-05	40378	0	0	92.4	68.4	42	50	125	98	5	5
2043772	chr14	54686316	+	0.0356387625319664	0.870089679282566	-0.834450916750599	-4.26931895937552	1.40818655377109e-08	0.0576923076923077	0.029126213592233	0.0123432629828759	0.906976744186046	0.794117647058823	0.046024653767436	-0.736425339366516	1.59648041860959e-06	40385	0	0	77	65.8	52	43	103	86	5	5
2473455	chr17	79018740	+	0.91741452991453	0.0381394045682779	0.879275125346252	4.26792412728803	2.4702454740067e-08	0.942857142857143	0.857142857142857	0.0359379216774797	0.0689655172413793	0.0232558139534884	0.0185457369201218	0.788177339901478	2.67516441150605e-06	40450	0	0	45.2	45.4	32	29	65	73	5	5
2727960	chr20	39796687	+	0.0386899313501144	0.927915569481835	-0.88922563813172	-4.26776268655718	1.75601711480701e-07	0.0666666666666667	0.0175438596491228	0.0238302187805223	0.963855421686747	0.861111111111111	0.0418529302281061	-0.794444444444445	1.43570163135685e-05	40461	0	0	55.4	64.2	30	36	80	83	5	5
1324126	chr8	99961389	+	0.0344614236999147	0.846225258564585	-0.81176383486467	-4.26736434475387	3.77861435830078e-08	0.0579710144927536	0.0196078431372549	0.0163865728946826	0.895522388059702	0.80952380952381	0.0318580463694468	-0.751552795031056	3.93932209242852e-06	40484	0	0	56	49.2	46	21	69	67	5	5
123211	chr1	54941137	+	0.0301922883318232	0.795031962370672	-0.764839674038849	-4.32405543990867	4.42095579501704e-08	0.0476190476190476	0.0151515151515152	0.0124372846394446	0.864864864864865	0.757575757575757	0.0431847746222632	-0.70995670995671	4.53942450888609e-06	40495	0	0	48.2	35	35	26	66	48	5	5
1155647	chr7	92324872	+	0.865950890314466	0.0355048648701427	0.830446025444324	4.26675729276808	9.05615212108259e-08	0.911111111111111	0.802469135802469	0.0421221051103242	0.0487804878048781	0.0120481927710843	0.0142161209717009	0.753688647997591	8.44283210682984e-06	40510	0	0	56	71	44	41	81	105	5	5
918514	chr5	180633240	+	0.0321179362433232	0.800592807812983	-0.76847487156966	-4.26647072285816	1.30536449323816e-07	0.0549450549450549	0.0125	0.0166427857642251	0.865671641791045	0.756302521008403	0.0401462288936638	-0.701357466063348	1.13931458173138e-05	40527	0	0	105.6	88.8	80	56	133	127	5	5
762065	chr4	186559375	+	0.037804114749348	0.914613730355666	-0.876809615606318	-4.27364407756141	3.09067203149649e-07	0.0588235294117647	0.02	0.0139554917391126	0.974358974358974	0.838709677419355	0.0608645116944546	-0.77988614800759	2.18844855228138e-05	40548	0	0	33.2	32	25	20	50	50	5	5
1902246	chr12	115109835	+	0	0.764596493769922	-0.764596493769922	-6.27537306587382	1.50796266447426e-10	0	0	0	0.9375	0.647058823529412	0.110828927266904	-0.647058823529412	3.43670173428478e-08	40634	0	0	21	19.6	13	15	29	29	5	5
1867491	chr12	58120855	+	0.992592592592593	0	0.992592592592593	6.6475916700515	3.11753995970403e-07	1	0.962962962962963	0.0165634664999985	0	0	0	0.962962962962963	2.20227260898199e-05	40643	0	0	21.2	28.8	12	23	27	42	5	5
934331	chr6	10398601	+	0	0.764521739130435	-0.764521739130435	-6.27523382776344	1.21300864353684e-10	0	0	0	0.9	0.615384615384615	0.133089749835938	-0.615384615384615	2.95672278406451e-08	40678	0	0	18.8	19.4	10	10	25	26	5	5
358171	chr2	89459886	+	0.764516594516594	0	0.764516594516594	6.27522424490327	4.18415126195434e-11	0.909090909090909	0.6	0.110457429487483	0	0	0	0.6	1.50903662845978e-08	40682	0	0	11.2	18	9	13	14	24	5	5
753187	chr4	174430179	+	0.0230021656032656	0.837561257945009	-0.814559092341744	-4.68268504118681	3.13491498616243e-07	0.0543478260869565	0.0072992700729927	0.0188325939966719	0.895522388059702	0.74	0.0603014309804978	-0.685652173913043	2.21083426611823e-05	40712	0	0	91	85.8	64	65	137	100	5	5
2731640	chr20	43803485	+	0.799367088607595	0.02790236889378	0.771464719713815	4.41643426111188	3.13609853751069e-07	0.923076923076923	0.746835443037975	0.0732774067954465	0.0434782608695652	0.0114942528735632	0.0118461317682474	0.703357182168409	2.21150597912393e-05	40715	0	0	54	62.2	39	39	79	87	5	5
512735	chr3	31269031	+	0.023601852622237	0.813524529665819	-0.789922677043582	-4.61519894037612	3.14514302802042e-07	0.0588235294117647	0.0117647058823529	0.0199208214636071	0.886792452830189	0.661764705882353	0.0878957201395213	-0.602941176470588	2.21587026453677e-05	40752	0	0	76.4	78	51	43	101	106	5	5
1700666	chr11	58731347	+	0.830756571643005	0.0338551978694693	0.796901373773535	4.26086839928317	3.02202858606526e-07	0.879310344827586	0.788461538461538	0.0402061903547749	0.05	0.0106382978723404	0.0185532217256525	0.738461538461538	2.15351792415261e-05	40801	0	0	76.6	94	58	59	104	127	5	5
2067118	chr14	77492920	+	0.96944432379215	0.0411225900156956	0.928321733776454	4.25993065099307	4.78812387140952e-08	0.987012987012987	0.952380952380952	0.0150839763961431	0.0588235294117647	0.0123456790123457	0.0178413953668894	0.893557422969187	4.87926391869389e-06	40848	0	0	70.4	73.4	52	54	91	102	5	5
2536332	chr19	523450	+	0.895750915750916	0.0307084357084357	0.86504248004248	4.47571466968179	3.17782156545545e-07	0.955555555555556	0.80952380952381	0.0583754413996837	0.0681818181818182	0.0111111111111111	0.02183153884189	0.741341991341991	2.23133744955395e-05	40890	0	0	30.8	51.2	21	37	45	90	5	5
2719082	chr20	32952045	+	0.802180120939002	0.032411808980705	0.769768311958297	4.25926179175672	2.13434761629488e-08	0.866666666666667	0.754098360655738	0.0463874493405026	0.0410958904109589	0.0196078431372549	0.00940326159055394	0.713002470244779	2.34142957037013e-06	40891	0	0	82	69.6	60	39	122	102	5	5
1340585	chr8	131457338	+	0.0331848839213414	0.816821341594481	-0.78363645767314	-4.25897731068028	1.69235453279016e-07	0.0434782608695652	0.0158730158730159	0.0108550266002441	0.913793103448276	0.714285714285714	0.0771241299049682	-0.670807453416149	1.39581450395847e-05	40903	0	0	83.6	84	63	58	118	117	5	5
1014203	chr6	130114801	+	0	0.764126984126984	-0.764126984126984	-6.27449833353595	6.8989156634806e-13	0	0	0	0.833333333333333	0.714285714285714	0.0458617550851585	-0.714285714285714	5.39281512220772e-09	40926	0	0	14.4	16.6	7	6	24	27	5	5
942596	chr6	20320291	+	0.03292589763178	0.811262513904338	-0.778336616272558	-4.25792324039035	2.78212406490416e-08	0.0545454545454545	0.0196078431372549	0.0130658392584324	0.870967741935484	0.75	0.0452486748743494	-0.695454545454545	2.98287459071223e-06	40944	0	0	41.2	39.8	30	30	55	58	5	5
577314	chr3	124510677	+	0.0335448009585941	0.822234081707766	-0.788689280749172	-4.25641698762304	2.42800727578445e-07	0.0540540540540541	0.0172413793103448	0.0162196230198541	0.894736842105263	0.681818181818182	0.0851746612209262	-0.627764127764128	1.83281833304141e-05	41015	0	0	43.8	40.8	37	26	58	60	5	5
413456	chr2	172944997	+	0.0322160603371783	0.796579180180804	-0.764363119843626	-4.25595231094384	1.6495279695882e-07	0.0434782608695652	0.0142857142857143	0.0118746082880927	0.886075949367088	0.7	0.0738124930759003	-0.656521739130435	1.36827470583993e-05	41050	0	0	76.8	73.4	49	45	112	106	5	5
2218971	chr16	3162226	+	0.87453190946258	0.0362992436449794	0.838232665817601	4.25585365844072	4.89784941586411e-08	0.916666666666667	0.829268292682927	0.0349800958356648	0.0526315789473684	0.0144927536231884	0.0151919171930942	0.776636713735558	4.97712267054927e-06	41052	0	0	53.6	47.8	41	31	84	69	5	5
2417516	chr17	46685369	+	0.0360831650272489	0.869578159033691	-0.833494994006442	-4.2545000701113	2.51619273529374e-09	0.0408163265306122	0.0289855072463768	0.00472687231327971	0.908045977011494	0.826086956521739	0.0300553546220384	-0.785270629991127	3.30390398247686e-07	41135	0	0	71.4	65.2	51	46	98	87	5	5
72750	chr1	25258196	+	0.857926810377068	0.035474254523944	0.822452555853124	4.25445149716602	2.14145000959146e-07	0.915254237288136	0.777777777777778	0.0676242962778372	0.0568181818181818	0.0166666666666667	0.0167393413017008	0.720959595959596	1.67016580176522e-05	41141	0	0	44	58.2	24	25	59	88	5	5
778629	chr5	1495473	+	0.0395069337442219	0.934655083109788	-0.895148149365567	-4.25408515931938	3.22595847305886e-08	0.0666666666666667	0.0222222222222222	0.0171534246633636	0.961538461538462	0.869565217391304	0.0377331319031582	-0.802898550724638	3.41386095269377e-06	41157	0	0	45.4	40.2	33	23	59	53	5	5
1793031	chr11	125364770	+	0.0328357799604753	0.806786807497308	-0.773951027536832	-4.25307130176143	1.03738866414775e-07	0.043956043956044	0.0196078431372549	0.0104494557019817	0.9	0.738095238095238	0.0723177295104282	-0.694139194139194	9.45068446279517e-06	41214	0	0	58	46.6	38	34	91	60	5	5
1384102	chr9	22005646	+	0.0270568888215947	0.820509067057227	-0.793452178235632	-4.48618225137273	3.2892480917526e-07	0.037037037037037	0.0135135135135135	0.00878841287314716	0.921875	0.662650602409639	0.103496421295018	-0.625613565372602	2.28842174897588e-05	41268	0	0	81.8	81.4	63	64	119	105	5	5
37607	chr1	7711138	+	0.849754385964912	0.0351247771836007	0.814629608781312	4.25193285714497	6.5928335780615e-09	0.9	0.833333333333333	0.0283618616899988	0.0454545454545455	0.025	0.00964114999145915	0.787878787878788	7.89690541133906e-07	41275	0	0	23.8	34.6	18	22	38	44	5	5
1347894	chr8	142015270	+	0	0.763483575248281	-0.763483575248281	-6.27329875157856	7.27013167431694e-11	0	0	0	0.882352941176471	0.545454545454545	0.13770527620364	-0.545454545454545	2.11462867415322e-08	41298	0	0	9.8	10.6	6	7	13	17	5	5
474849	chr2	239194435	+	0.964924782684094	0.0412102670182697	0.923714515665824	4.25078592981314	5.06064428724137e-09	0.981481481481482	0.954022988505747	0.01129525845975	0.0602409638554217	0.025	0.0165211368061989	0.893782024650325	6.20558966106915e-07	41329	0	0	76	84	54	40	90	109	5	5
977591	chr6	52440644	+	0.881750145235028	0.0368633578333679	0.84488678740166	4.25010731126866	5.429866895945e-08	0.904761904761905	0.845238095238095	0.0243710143959839	0.0555555555555556	0.0123456790123457	0.015923596861355	0.78968253968254	5.45061664951912e-06	41369	0	0	89.4	89.8	83	69	106	108	5	5
2459376	chr17	76127484	+	0	0.763333333333333	-0.763333333333333	-6.27301849440642	2.46762369839519e-10	0	0	0	0.9	0.5	0.161379087482063	-0.5	4.93615859344624e-08	41390	0	0	15.2	10	12	9	22	12	5	5
448484	chr2	220036240	+	0.919416406097323	0.0388861373680359	0.880530268729287	4.24882778803998	8.90795267579654e-08	0.929411764705882	0.895348837209302	0.014398891819976	0.0610687022900763	0.0133333333333333	0.0228335451477169	0.834280134919226	8.32900972614053e-06	41433	0	0	84.2	91.6	70	60	96	131	5	5
1013206	chr6	127780430	+	0.933010949799531	0.0396039036552338	0.893407046144298	4.24874895760364	3.70468152639653e-08	0.957142857142857	0.905263157894737	0.0203578174691647	0.0714285714285714	0.0188679245283019	0.0227634469026438	0.833834586466165	3.87138208221397e-06	41435	0	0	66.6	80.8	52	53	95	98	5	5
1264922	chr8	21771103	+	0.0379059668797695	0.900200907949387	-0.862294941069617	-4.2479077597301	1.00651656876091e-08	0.0625	0.0246913580246914	0.0144326437505775	0.929411764705882	0.862068965517241	0.0295074218715447	-0.799568965517241	1.16817847686414e-06	41478	0	0	83.8	61.4	61	42	136	85	5	5
1276973	chr8	28351091	+	0	0.76314591271113	-0.76314591271113	-6.27266880875208	6.71991854079308e-12	0	0	0	0.869565217391304	0.666666666666667	0.0841687378665039	-0.666666666666667	6.56016258479053e-09	41503	0	0	28.6	33.2	21	18	42	55	5	5
1512672	chr10	21783374	+	0.030418606550682	0.79350019981009	-0.763081593259408	-4.31320689252332	1.58400670695156e-07	0.0568181818181818	0.0142857142857143	0.0194024570068707	0.843137254901961	0.754716981132076	0.0316906624626252	-0.697898799313894	1.32491090617311e-05	41525	0	0	63	66.2	44	52	88	102	5	5
1996050	chr13	109926968	+	0.926024078913013	0.0393270443649053	0.886697034548108	4.24609489318479	7.49739434000115e-08	0.966101694915254	0.87037037037037	0.0360253075973868	0.0617283950617284	0.015625	0.0173704403772267	0.808641975308642	7.19329689244543e-06	41566	0	0	71.2	77.8	54	58	113	101	5	5
1902551	chr12	115125053	+	0.0353503003466954	0.850518797943269	-0.815168497596574	-4.24602269753031	8.9446179046051e-08	0.0555555555555556	0.0175438596491228	0.014279737334658	0.914893617021276	0.782608695652174	0.0567608808935582	-0.727053140096618	8.35747514044927e-06	41570	0	0	68.4	57.8	54	41	84	81	5	5
1567045	chr10	97020539	+	0.863592482677417	0.0360431058303399	0.827549376847077	4.24590338319405	4.19346901814583e-08	0.934782608695652	0.803030303030303	0.0494302101610581	0.0519480519480519	0.025	0.0116120306333994	0.751082251082251	4.32859777173074e-06	41579	0	0	52	52	43	40	66	77	5	5
757424	chr4	184019009	+	0.0350642303433001	0.844744186046512	-0.809679955703211	-4.24543804843134	1.06748263131221e-08	0.0465116279069767	0.0238095238095238	0.0100960847207383	0.883720930232558	0.791666666666667	0.0367577841747031	-0.74515503875969	1.23484343563233e-06	41600	0	0	45	35.8	40	24	50	50	5	5
1324109	chr8	99961105	+	0.0343957708966894	0.831691669839155	-0.797295898942466	-4.24479768082705	1.48221634161575e-07	0.0638297872340425	0.0175438596491228	0.0183558399826957	0.909090909090909	0.765625	0.056726606407794	-0.701795212765957	1.25817047212134e-05	41634	0	0	59	60.4	47	38	84	79	5	5
1170472	chr7	100875568	+	0.762882538414347	0	0.762882538414347	6.27217726696284	3.65963464772103e-11	0.904761904761905	0.647058823529412	0.10654545366611	0	0	0	0.647058823529412	1.39761912287837e-08	41642	0	0	30.2	32.2	21	21	38	60	5	5
1700668	chr11	58731355	+	0.864275669220872	0.0361260366543574	0.828149632566515	4.24443500953982	3.58115370922857e-08	0.895522388059702	0.817204301075269	0.0316531606978504	0.0705882352941176	0.0196078431372549	0.0201870019717042	0.746616065781151	3.75569194914615e-06	41659	0	0	70.6	91	59	57	93	128	5	5
1742076	chr11	69920065	+	0.0264290494095796	0.789254783522309	-0.762825734112729	-4.45549421895755	3.35044164191708e-08	0.0422535211267606	0.0196078431372549	0.00916157320514027	0.863636363636364	0.707317073170732	0.0671346896162678	-0.665063552043971	3.53413186059642e-06	41668	0	0	50.2	43.4	39	22	71	71	5	5
1587352	chr10	111916812	+	0	0.76275940811107	-0.76275940811107	-6.27194740845169	2.54129165478348e-11	0	0	0	0.882352941176471	0.642857142857143	0.109405616115917	-0.642857142857143	1.15030406886308e-08	41703	0	0	18.2	20.8	8	16	37	28	5	5
1859852	chr12	54428468	+	0.0331000487165573	0.805845878259671	-0.772745829543114	-4.2425352327684	4.20049546830665e-08	0.0602409638554217	0.0212765957446809	0.0162765323793168	0.844155844155844	0.758620689655172	0.0435940579357497	-0.698379725799751	4.33435808176676e-06	41763	0	0	53.8	52	42	29	83	77	5	5
1213299	chr7	151079399	+	0.027547832286941	0.898896604742953	-0.871348772456012	-4.59731465854404	3.44511966046887e-07	0.0594059405940594	0.0125	0.0186084524717448	0.963855421686747	0.816326530612245	0.0619200981380131	-0.756920590018185	2.36432412533751e-05	41836	0	0	93	64.2	76	44	121	86	5	5
1421434	chr9	102588017	+	0.0331033094144562	0.804686304784394	-0.771582995369938	-4.24037410921524	3.39291965276914e-07	0.0517241379310345	0.0116279069767442	0.0154430002323903	0.888888888888889	0.706896551724138	0.0715784712637088	-0.655172413793103	2.33934811071876e-05	41870	0	0	70.2	58.2	58	36	86	85	5	5
1832278	chr12	25055268	+	0.0321715250693579	0.820460974080066	-0.788289449010709	-4.29957127254043	3.46454353441464e-07	0.0736842105263158	0.0142857142857143	0.0255208291169836	0.866666666666667	0.771739130434783	0.0450085351838271	-0.698054919908467	2.37373938144945e-05	41905	0	0	72.6	71.4	55	44	95	94	5	5
1707891	chr11	62315368	+	0.815120090516646	0.0337037960168434	0.781416294499803	4.23877360927501	5.63127069164911e-08	0.870967741935484	0.707692307692308	0.0651556655978983	0.0491803278688525	0.021978021978022	0.012939180605609	0.658511979823455	5.62329932558239e-06	41954	0	0	71.8	66.4	57	42	98	91	5	5
441660	chr2	213983851	+	0.0410444864481723	0.953308020882772	-0.912263534434599	-4.23817013583743	3.24618614266611e-08	0.0769230769230769	0.0232558139534884	0.0215192409138863	0.976744186046511	0.918367346938776	0.0244265075225483	-0.841444270015699	3.43298921499611e-06	41986	0	0	39.6	48.8	24	35	53	65	5	5
172304	chr1	150123610	+	0	0.762286324786325	-0.762286324786325	-6.27106392005606	4.4573585242807e-12	0	0	0	0.846153846153846	0.625	0.0848434561187158	-0.625	5.92123089769895e-09	42000	0	0	12	12.4	6	8	23	16	5	5
1989642	chr13	99881008	+	0.0234589882696545	0.785737713267125	-0.762278724997471	-4.57182724879263	4.31622351379329e-08	0.0425531914893617	0.0161290322580645	0.0110265359140776	0.88	0.738095238095238	0.0585988460458489	-0.695542046605876	4.44284903637376e-06	42006	0	0	61.8	62.2	47	35	87	84	5	5
2428370	chr17	54756195	+	0	0.762222222222222	-0.762222222222222	-6.27094416616856	1.60759391342385e-12	0	0	0	0.833333333333333	0.666666666666667	0.064597519349994	-0.666666666666667	5.39281512220772e-09	42055	0	0	8	8.2	5	5	11	15	5	5
2571068	chr19	6744819	+	0.878831352811086	0.0371373108530747	0.841694041958011	4.23696834611354	4.47771159216782e-09	0.92	0.838709677419355	0.0327668948882674	0.0454545454545455	0.0285714285714286	0.00684162056026791	0.793255131964809	5.54739679983637e-07	42057	0	0	32.8	44.4	25	24	47	70	5	5
2692414	chr20	826275	+	0.0348489112513503	0.835100619195046	-0.800251707943696	-4.23597825354899	3.06405270928996e-07	0.0833333333333333	0.0153846153846154	0.0276409260829805	0.916666666666667	0.789473684210526	0.0484320178831542	-0.706140350877193	2.17501759221294e-05	42101	0	0	44.6	32.8	33	24	65	38	5	5
2261675	chr16	50308166	+	0	0.762145180023229	-0.762145180023229	-6.27080022581038	3.38312865224029e-13	0	0	0	0.8	0.708333333333333	0.0341680176642535	-0.708333333333333	5.39281512220772e-09	42105	0	0	27.2	26.2	14	20	43	41	5	5
2593790	chr19	14551042	+	0	0.762121212121212	-0.762121212121212	-6.27075544289785	1.49156365700556e-10	0	0	0	0.916666666666667	0.625	0.128212842796076	-0.625	3.41042698298827e-08	42121	0	0	21	13.4	14	8	35	24	5	5
2536325	chr19	523365	+	0.870301902398677	0.0367489177489177	0.833552984649759	4.23499351387701	2.30183961772296e-07	0.95	0.807692307692308	0.0669689752735973	0.05	0.02	0.0109717886668026	0.757692307692308	1.7620862746315e-05	42147	0	0	31	50.6	18	24	40	84	5	5
2616860	chr19	33794789	+	0	0.76206080812892	-0.76206080812892	-6.27064257467502	7.47445427562135e-12	0	0	0	0.866666666666667	0.666666666666667	0.0865056238334519	-0.666666666666667	6.7906567895757e-09	42149	0	0	15.6	14.6	8	9	31	19	5	5
2809080	chr22	19868739	+	0.991666666666667	0	0.991666666666667	6.64625867999003	3.56268371111324e-07	1	0.958333333333333	0.0186338998124982	0	0	0	0.958333333333333	2.42041789912415e-05	42261	0	0	22.4	30.2	16	23	28	40	5	5
1592916	chr10	118608098	+	0.0386442542964282	0.904559747352092	-0.865915493055664	-4.23273610933763	1.11681559693415e-08	0.0568181818181818	0.0285714285714286	0.0136930692975215	0.943396226415094	0.869565217391304	0.0285125894228257	-0.812747035573123	1.28781186586833e-06	42265	0	0	78.2	79.2	60	53	104	109	5	5
1374872	chr9	2157707	+	0.807412965818072	0.0334899943419213	0.773922971476151	4.23230970137383	4.85883857216956e-08	0.839285714285714	0.728571428571428	0.0457103456895737	0.0505050505050505	0.0153846153846154	0.0132626609490569	0.678066378066378	4.94272859612854e-06	42287	0	0	83.8	95.2	56	65	131	145	5	5
758905	chr4	184908617	+	0.894227088450742	0.0353420948588695	0.858884993591873	4.31776218598608	3.57604118839721e-07	0.962264150943396	0.844155844155844	0.046962029462786	0.05	0.0125	0.0182750059021805	0.794155844155844	2.42753218574318e-05	42295	0	0	53.2	55.6	41	40	77	80	5	5
2182799	chr15	96901340	+	0.0298035084886923	0.809845655433891	-0.780042146945198	-4.36438482463412	3.59773332463462e-07	0.0535714285714286	0.0123456790123457	0.0178080542301898	0.875	0.714285714285714	0.0661333999959706	-0.660714285714286	2.43776935321035e-05	42373	0	0	73	67.2	49	54	103	88	5	5
556519	chr3	69249910	+	0.940927607822585	0.0406633565055447	0.90026425131704	4.23032095030561	4.1858491304725e-08	0.972222222222222	0.928571428571429	0.0178529805986971	0.0674157303370786	0.0151515151515152	0.0201165102563534	0.86115569823435	4.32150917438818e-06	42404	0	0	94.2	100.6	72	66	154	169	5	5
1752115	chr11	74466198	+	0.83020090784861	0.034775357633839	0.795425550214771	4.22995748408115	2.7954644856801e-08	0.867924528301887	0.779816513761468	0.0397029461628047	0.0487804878048781	0.0178571428571429	0.0124002937167207	0.73103602595659	2.9961706543119e-06	42419	0	0	69.6	62.4	45	46	109	82	5	5
2067115	chr14	77492902	+	0.92546660345952	0.0398635546793725	0.885603048780147	4.22962851094811	1.01268910589843e-07	0.971830985915493	0.87719298245614	0.0337133576327613	0.072463768115942	0.0188679245283019	0.0211913244170971	0.804729214340198	9.26713011193034e-06	42434	0	0	68.8	75.2	53	53	89	106	5	5
2181945	chr15	96866144	+	0	0.761536818444713	-0.761536818444713	-6.26966310005689	4.97405326713139e-12	0	0	0	0.846153846153846	0.631578947368421	0.08543820746505	-0.631578947368421	6.06171262853665e-09	42447	0	0	15.4	20.6	8	11	23	32	5	5
332495	chr2	62900336	+	0.813965154434707	0.0187130246587378	0.795252129775969	4.84280610838555	3.62260714945882e-07	0.904761904761905	0.595744680851064	0.127271692020903	0.0365853658536585	0.00917431192660551	0.0105827919070095	0.559159314997405	2.44959254014802e-05	42460	0	0	71.8	76.6	47	54	105	109	5	5
1511233	chr10	17391003	+	0.902683174643438	0.0386977054095698	0.863985469233868	4.22818843488194	1.82232041791533e-07	0.925373134328358	0.89041095890411	0.0142207029022234	0.101694915254237	0.0133333333333333	0.0361684123941119	0.788716043649872	1.47833130804068e-05	42502	0	0	61.8	77.8	51	45	73	111	5	5
659659	chr4	2933590	+	0.0293506125759126	0.790771589991929	-0.761420977416016	-4.34693279109179	4.02189643780966e-08	0.0465116279069767	0.0169491525423729	0.0114484395845472	0.857142857142857	0.72	0.0564159959844772	-0.673488372093023	4.16993627021828e-06	42519	0	0	42.6	33.6	29	21	59	59	5	5
1497058	chr10	3666210	+	0.888673749170644	0.0340489087460258	0.854624840424618	4.35061927687805	3.66135679259074e-07	0.934782608695652	0.837837837837838	0.039003514778914	0.0882352941176471	0.0108695652173913	0.0314377714310689	0.749602543720191	2.46887698816577e-05	42579	0	0	49.8	58.6	35	34	74	92	5	5
2767554	chr21	18983493	+	0.95713465369741	0.0416522879177823	0.915482365779628	4.22681261020252	1.64407284693263e-08	0.978260869565217	0.916666666666667	0.0245434628341702	0.0508474576271186	0.0206185567010309	0.012306464470233	0.865819209039548	1.84251800344029e-06	42583	0	0	77.8	93.2	46	59	106	122	5	5
1770080	chr11	107567020	+	0.794068145134543	0.0327984050610354	0.761269740073508	4.23168883682603	2.6936018710324e-07	0.826923076923077	0.746478873239437	0.0334378615778382	0.0581395348837209	0.0111111111111111	0.0188977551206704	0.688339338355716	1.97989839993274e-05	42611	0	0	67.4	77.8	52	58	98	90	5	5
758906	chr4	184908648	+	0.898277220212394	0.0385304495799199	0.859746770632474	4.22617056727929	4.87841327695612e-08	0.9375	0.878048780487805	0.0229924893300108	0.0869565217391304	0.0212765957446809	0.0273841926303554	0.791092258748675	4.96018085978717e-06	42622	0	0	49.4	54.2	38	38	76	79	5	5
757390	chr4	184018367	+	0.0399717732176749	0.925106212617941	-0.885134439400266	-4.22594492338876	1.20531000482452e-07	0.0636363636363636	0.0158730158730159	0.0229875232476012	0.956521739130435	0.891891891891892	0.0270144336076635	-0.828255528255528	1.06977476460358e-05	42637	0	0	75	55	50	35	110	74	5	5
872268	chr5	140871394	+	0.0181604398596905	0.886041232801879	-0.867880792942189	-4.99182334794723	3.67850751898308e-07	0.03125	0.0072992700729927	0.00958017496152377	0.976744186046512	0.842105263157895	0.0548425403005939	-0.810855263157895	2.47689336139256e-05	42640	0	0	112.8	64.2	87	39	137	86	5	5
1324268	chr8	99985882	+	0	0.761221015826279	-0.761221015826279	-6.26907246053102	9.71974423521362e-10	0	0	0	0.9375	0.538461538461538	0.165141240402053	-0.538461538461538	1.46222946115006e-07	42641	0	0	20.4	17.8	12	13	30	22	5	5
2324738	chr16	89554656	+	0.0248204717716913	0.78600960051761	-0.761189128745918	-4.51477817608094	6.187490962149e-08	0.045045045045045	0.0121951219512195	0.0125485973187754	0.833333333333333	0.684210526315789	0.0601251177122047	-0.639165481270744	6.10148747292034e-06	42663	0	0	108.8	90.6	82	65	148	132	5	5
2809165	chr22	19879658	+	0	0.761179193899782	-0.761179193899782	-6.26899422365632	1.24821341931552e-12	0	0	0	0.851851851851852	0.71875	0.0529745222541073	-0.71875	5.39281512220772e-09	42666	0	0	30.2	31.2	21	21	40	42	5	5
940966	chr6	17012968	+	0.947877210131879	0.0412087203302374	0.906668489801642	4.22537931663693	1.02445095146395e-07	0.964912280701754	0.935483870967742	0.0118542006082629	0.0729166666666667	0.0117647058823529	0.0285952139247116	0.862567204301075	9.35478614679945e-06	42671	0	0	58.6	76.8	36	51	88	96	5	5
2246579	chr16	29676042	+	0	0.761150614091791	-0.761150614091791	-6.26894075656122	3.2040747094954e-10	0	0	0	0.928571428571429	0.588235294117647	0.141027575146789	-0.588235294117647	6.03154669595694e-08	42690	0	0	34.6	19.8	23	13	61	34	5	5
2591929	chr19	13952017	+	0.855087087087087	0.0275172364951558	0.827569850591931	4.52721990558683	3.69737707032211e-07	0.96	0.777777777777778	0.0689631698929549	0.0476190476190476	0.015625	0.0134709764337172	0.73015873015873	2.48609121617438e-05	42700	0	0	51.6	58.8	36	42	74	86	5	5
1437982	chr9	127358238	+	0.918396770725129	0.0396627961606444	0.878733974564485	4.22450410765105	5.59586850398914e-08	0.961538461538462	0.895238095238095	0.0260777201406639	0.0612244897959184	0.0161290322580645	0.0181380074453469	0.834013605442177	5.59183695456576e-06	42709	0	0	101.4	104.4	78	62	134	146	5	5
2160769	chr15	75941087	+	0.788066821734188	0.0269482218083587	0.761118599925829	4.43293270846323	6.21863205578802e-09	0.830985915492958	0.746666666666667	0.0332667152246266	0.0333333333333333	0.0172413793103448	0.00675462229254899	0.713333333333333	7.48585009196036e-07	42713	0	0	89.4	77.8	70	43	141	106	5	5
645066	chr4	776321	+	0.887243130545221	0.038002210290957	0.849240920254264	4.22432623030477	2.38763448188517e-08	0.904109589041096	0.863157894736842	0.0153952334301935	0.0634920634920635	0.0186915887850467	0.0193887744393686	0.799665831244779	2.59431160686306e-06	42721	0	0	77	82.4	66	56	95	115	5	5
2088925	chr14	102050622	+	0.857080482971131	0.0364109613901366	0.820669521580995	4.22362842359285	1.52935797640624e-07	0.914893617021276	0.744186046511628	0.0654887585068393	0.0645161290322581	0.02	0.0198008235185339	0.67966991747937	1.28945630834266e-05	42757	0	0	50	77.2	42	45	64	100	5	5
2455352	chr17	74494218	+	0.956755692518404	0.0417871155371979	0.914968576981206	4.22248624438978	4.97456515981661e-08	0.972222222222222	0.933333333333333	0.0165915004234245	0.0735294117647059	0.0131578947368421	0.023658859468001	0.859803921568627	5.04383348070214e-06	42824	0	0	52.2	61.2	30	37	72	78	5	5
2413613	chr17	45570942	+	0.858660682548475	0.0342910874098993	0.824369595138576	4.29370441651299	3.7408632625562e-07	0.906666666666667	0.772727272727273	0.0511239919674956	0.0540540540540541	0.00833333333333333	0.017815319935295	0.718673218673219	2.50706468473565e-05	42840	0	0	80.4	84.2	61	63	121	120	5	5
822127	chr5	74160830	+	0.885480269420855	0.0379764605206938	0.847503808900161	4.22226301355244	6.48756966641685e-09	0.909090909090909	0.837209302325581	0.0287796672286047	0.0595238095238095	0.0275229357798165	0.0130270746845879	0.777685492801772	7.78185824546265e-07	42847	0	0	62.2	74.2	43	49	88	109	5	5
36458	chr1	6784749	+	0.972124848818765	0.0426381902222724	0.929486658596493	4.22172464013947	1.17859938648507e-08	0.985294117647059	0.951807228915663	0.0125146324703544	0.0631578947368421	0.016260162601626	0.017036632877464	0.888649334178821	1.35399810200019e-06	42877	0	0	91.4	84.2	68	63	136	123	5	5
1539565	chr10	63808929	+	0.896074802626875	0.0307549104571879	0.865319892169688	4.47458435781435	3.75522451470434e-07	0.955555555555556	0.826086956521739	0.0576102066306544	0.0740740740740741	0.0151515151515152	0.0246479140576484	0.752012882447665	2.5131084240602e-05	42902	0	0	48.8	60.2	43	51	69	73	5	5
1260726	chr8	13574698	+	0.80890941584499	0.0339080476923941	0.775001368152596	4.22114658245444	1.80804841344367e-07	0.866666666666667	0.754098360655738	0.0523593486056508	0.0652173913043478	0.0140845070422535	0.0197718139142406	0.68888096935139	1.46932975977654e-05	42907	0	0	60.4	68.8	34	44	103	107	5	5
229876	chr1	206808202	+	0.0318422835026609	0.835621612270788	-0.803779328768127	-4.33697875682604	3.77023164366217e-07	0.0566037735849057	0.0192307692307692	0.0156972216959383	0.931034482758621	0.730769230769231	0.0895543448250819	-0.674165457184325	2.52074265399897e-05	42943	0	0	49.4	43.8	39	29	53	52	5	5
21397	chr1	2979102	+	0.911745457267502	0.0394422398589065	0.872303217408595	4.2205523935739	2.20596278965016e-08	0.957446808510638	0.88659793814433	0.0277454742011274	0.0617283950617284	0.0222222222222222	0.0151755580357788	0.824869543082601	2.41291471517882e-06	42945	0	0	60.2	70.8	45	45	97	108	5	5
2616866	chr19	33794871	+	0	0.760708634330925	-0.760708634330925	-6.268113648604	1.63723826105581e-11	0	0	0	0.866666666666667	0.611111111111111	0.104318276854295	-0.611111111111111	9.28426802153177e-09	42961	0	0	15.6	15.6	10	9	28	19	5	5
2720805	chr20	34078800	+	0.0364280760468238	0.855171815761878	-0.818743739715054	-4.21991726537248	4.26730111455753e-08	0.0576923076923077	0.015625	0.0154196057336329	0.891304347826087	0.795918367346939	0.0364282999933024	-0.738226059654631	4.39753643050844e-06	42987	0	0	67.4	54.2	52	44	89	72	5	5
406981	chr2	161348845	+	0.800168507862874	0.0334839996513958	0.766684508211478	4.21966545653586	1.20632346167422e-07	0.851063829787234	0.754716981132076	0.0424450131029716	0.0512820512820513	0.0140845070422535	0.0157226189948823	0.703434929850024	1.07047179122754e-05	43001	0	0	54.2	61.2	45	39	81	97	5	5
41289	chr1	9300100	+	0	0.760579710144928	-0.760579710144928	-6.26787229430467	1.51294560623429e-11	0	0	0	0.869565217391304	0.6	0.103899752550861	-0.6	8.94351146474667e-09	43027	0	0	18.2	22.6	13	16	30	36	5	5
2067116	chr14	77492914	+	0.926985395282647	0.0403566910635222	0.886628704219125	4.21777116904465	1.12358941293838e-07	0.974025974025974	0.880434782608696	0.0376400667750978	0.0588235294117647	0.0178571428571429	0.0151756695050848	0.821611253196931	1.00903045609139e-05	43112	0	0	72.6	73.6	55	56	92	102	5	5
998633	chr6	105404535	+	0	0.760444444444444	-0.760444444444444	-6.26761902487316	3.88759329248357e-11	0	0	0	0.888888888888889	0.666666666666667	0.108051199569441	-0.666666666666667	1.44980479497269e-08	43123	0	0	17	14.8	5	9	29	25	5	5
2536329	chr19	523416	+	0.880541310541311	0.028654638667061	0.851886671874249	4.52596907961895	3.83501604825944e-07	0.962962962962963	0.777777777777778	0.0710024726710042	0.0408163265306122	0.0108695652173913	0.0124215210026533	0.736961451247166	2.55128356889548e-05	43158	0	0	30.2	48.8	18	25	40	92	5	5
430244	chr2	198120420	+	0	0.76032967032967	-0.76032967032967	-6.26740408869929	1.92177121100663e-10	0	0	0	0.923076923076923	0.571428571428571	0.137194622521213	-0.571428571428571	4.09690030603423e-08	43186	0	0	12.2	10.4	9	7	15	14	5	5
972249	chr6	44090748	+	0.0346159678787535	0.819281237072559	-0.784665269193806	-4.2162294084272	2.3794160802087e-07	0.074468085106383	0.0119047619047619	0.0234668621162579	0.868686868686869	0.75	0.0450779319329625	-0.675531914893617	1.80556837651378e-05	43197	0	0	98.2	93.6	68	73	142	137	5	5
203503	chr1	169279028	+	0.0356322063709205	0.837764752998588	-0.802132546627668	-4.21553966899543	2.36334673842951e-08	0.0504201680672269	0.0238095238095238	0.00954347183675119	0.91044776119403	0.789915966386555	0.0486694953465339	-0.739495798319328	2.57035331683287e-06	43246	0	0	92.6	95	84	67	119	119	5	5
1433196	chr9	124088440	+	0.948176500080285	0.0415822698879328	0.906594230192352	4.21534426512738	2.29093097833532e-07	0.975308641975309	0.918604651162791	0.0257451555973204	0.0727272727272727	0.0131578947368421	0.0269490850077308	0.845877378435518	1.75593599931335e-05	43255	0	0	90.4	90.4	78	55	119	125	5	5
959139	chr6	36172137	+	0.0384231439480829	0.889466740196255	-0.851043596248172	-4.21530127885805	8.61787832166706e-08	0.0505050505050505	0.0135135135135135	0.0150289555901849	0.924528301886792	0.82258064516129	0.0433438940258102	-0.77207559465624	8.10423798293143e-06	43258	0	0	67.2	68	47	46	99	102	5	5
2821930	chr22	26875499	+	0.0340634489888221	0.808406773948943	-0.77434332496012	-4.2151637573294	5.22267007377888e-08	0.0454545454545455	0.0181818181818182	0.0114830303091054	0.858974358974359	0.704545454545455	0.0629891112935131	-0.659090909090909	5.26749033228959e-06	43269	0	0	74.6	68.6	60	44	110	83	5	5
2049656	chr14	61104503	+	0	0.760172915319974	-0.760172915319974	-6.26711048364077	1.26102407836705e-11	0	0	0	0.857142857142857	0.615384615384615	0.102133098629525	-0.615384615384615	8.22481613385279e-09	43282	0	0	13.8	13.2	9	7	19	17	5	5
1903782	chr12	116997439	+	0	0.760169804355851	-0.760169804355851	-6.26710465614218	1.33667873738626e-11	0	0	0	0.9	0.697674418604651	0.0810940719852107	-0.697674418604651	8.47378764246372e-09	43286	0	0	33.2	33.8	23	21	41	45	5	5
894622	chr5	171541829	+	0.0376996190755256	0.875645812866564	-0.837946193791039	-4.21468020190345	1.81509230753344e-07	0.0625	0.0136986301369863	0.022494760171922	0.903225806451613	0.811594202898551	0.0374496670009561	-0.749094202898551	1.4737126789443e-05	43297	0	0	59.2	49	32	31	85	69	5	5
889605	chr5	162865466	+	0.95934309506656	0.0422108843537415	0.917132210712819	4.21458489156927	1.42249984186292e-08	0.973684210526316	0.941176470588235	0.0146072853315878	0.0833333333333333	0.0208333333333333	0.0242807921754179	0.857843137254902	1.61124426817416e-06	43302	0	0	46.6	61.4	36	48	68	80	5	5
1014143	chr6	130031833	+	0.91005227715754	0.0395573562240229	0.870494920933517	4.21454470706096	8.89701558271138e-08	0.962962962962963	0.851851851851852	0.0458187550362395	0.0617283950617284	0.0227272727272727	0.0162706367899877	0.790123456790123	8.32068024429646e-06	43304	0	0	52.4	67.4	33	39	81	88	5	5
1586633	chr10	108459171	+	0.790451583341819	0.0303364129717698	0.760115170370049	4.31065944246831	3.06363903405935e-07	0.857142857142857	0.732142857142857	0.0518810243042195	0.0566037735849057	0.0125	0.0195840452228007	0.675539083557951	2.17483148469745e-05	43320	0	0	57.8	57.6	42	44	84	80	5	5
1520782	chr10	30346502	+	0.908262295643518	0.0394887506684108	0.868773544975108	4.21373378165937	5.14943729973947e-08	0.935897435897436	0.870967741935484	0.0238550163671709	0.0676691729323308	0.0149253731343284	0.0208247836318405	0.803298569003153	5.20112007120277e-06	43333	0	0	83	100.4	62	76	133	134	5	5
1683686	chr11	34296490	+	0.967152786582067	0.0426671876563729	0.924485598925694	4.21360782905806	2.7644336598877e-08	0.985915492957746	0.952830188679245	0.0122880456493485	0.0821917808219178	0.0185185185185185	0.0254133252711069	0.870638407857327	2.96567963752695e-06	43343	0	0	75.8	69.8	62	54	106	91	5	5
757411	chr4	184018852	+	0.0247585125726066	0.784765860071084	-0.760007347498478	-4.51509165049816	2.6983769780055e-08	0.0365853658536585	0.0138888888888889	0.00929950698428446	0.855263157894737	0.72	0.0493836370125363	-0.683414634146341	2.90066685119658e-06	43377	0	0	103.4	82.6	81	47	144	115	5	5
1326463	chr8	102450893	+	0.908512140033879	0.0395504270504271	0.868961712983452	4.21232939320827	2.42485731261951e-07	0.958333333333333	0.818181818181818	0.0661625193643861	0.0625	0.027027027027027	0.0151628639923479	0.755681818181818	1.83092191347305e-05	43408	0	0	25	31.2	21	21	35	37	5	5
1235363	chr7	158620200	+	0.0193455454006865	0.779200844794151	-0.759855299393465	-4.7491790737453	3.82054713685016e-09	0.024	0.0169491525423729	0.00298840050920219	0.830882352941177	0.680672268907563	0.0572645887577336	-0.656672268907563	4.80266528065876e-07	43482	0	0	182.8	150.4	145	112	250	203	5	5
2088928	chr14	102050654	+	0.84850608937064	0.0281071142886231	0.820398975082017	4.49369609985913	3.93955177331642e-07	0.947368421052632	0.720930232558139	0.090384382307826	0.0465116279069767	0.0166666666666667	0.0119662985132845	0.674418604651163	2.60070019381081e-05	43492	0	0	51.2	73.8	43	50	62	91	5	5
1134931	chr7	55766957	+	0.04068480604009	0.92830458424744	-0.88761977820735	-4.21043107838318	1.57005231310532e-08	0.0603448275862069	0.027027027027027	0.0121645798242923	0.959183673469388	0.86046511627907	0.0388633000916787	-0.800120288692863	1.76618120821458e-06	43508	0	0	67	48.8	37	43	116	53	5	5
1006660	chr6	112658596	+	0.800216635041113	0.0337813732192958	0.766435261821817	4.20991859514539	2.16033129570245e-07	0.9	0.67741935483871	0.0943837838812614	0.0434782608695652	0.0188679245283019	0.00904622513955478	0.633941093969144	1.68091923930357e-05	43534	0	0	32.8	42.2	20	28	48	55	5	5
1902038	chr12	115103501	+	0.0344523215709656	0.842348045397226	-0.80789572382626	-4.26111198432847	3.9581369241494e-07	0.0761904761904762	0.0135135135135135	0.0251402755377951	0.92	0.788461538461538	0.0527557027814149	-0.712271062271062	2.6092898808021e-05	43551	0	0	72.4	53.6	54	30	105	75	5	5
604620	chr3	150996297	+	0	0.759724185014508	-0.759724185014508	-6.26626967290793	4.59115225592164e-13	0	0	0	0.806451612903226	0.7	0.0408010517140592	-0.7	5.39281512220772e-09	43562	0	0	48.4	49	28	31	78	70	5	5
2088926	chr14	102050627	+	0.864060038415576	0.0285391773303401	0.835520861085236	4.50333469974029	3.96401980170415e-07	0.952380952380952	0.697674418604651	0.0970722139955358	0.0483870967741935	0.0131578947368421	0.0130351429782403	0.649287321830458	2.61192825383643e-05	43574	0	0	52	77.2	43	46	63	102	5	5
1082188	chr7	2445699	+	0.0379224244254826	0.901984205797513	-0.86406178137203	-4.25023603735413	3.98825097125391e-07	0.0666666666666667	0.0196078431372549	0.0205903403392479	0.971428571428571	0.80952380952381	0.059465039581366	-0.742857142857143	2.62292968522026e-05	43656	0	0	50.2	41.6	38	21	76	57	5	5
1902554	chr12	115125107	+	0.0391068414545799	0.897329444935869	-0.858222603481289	-4.20763054161323	8.3206985924669e-08	0.0714285714285714	0.0161290322580645	0.0228452116849958	0.921875	0.857142857142857	0.0272094474141405	-0.785714285714286	7.86858382457413e-06	43668	0	0	57.4	48.8	42	34	79	76	5	5
1019517	chr6	137599218	+	0.930022720441151	0.0408785528309934	0.889144167610157	4.20756608640856	6.00364743438309e-08	0.953488372093023	0.868421052631579	0.0350584859625818	0.0769230769230769	0.0212765957446809	0.0240727775216489	0.791497975708502	5.94470004768944e-06	43673	0	0	41.2	52.8	31	34	58	74	5	5
1832289	chr12	25055600	+	0	0.75952380952381	-0.75952380952381	-6.26589405997303	5.8742017233907e-12	0	0	0	0.833333333333333	0.625	0.0895432792911515	-0.625	6.27319466592865e-09	43693	0	0	25.6	21.6	18	14	42	36	5	5
358366	chr2	90049296	+	0.795717471807157	0.0310278628821633	0.764689608924994	4.29559812825002	4.05214752294544e-07	0.843137254901961	0.77027027027027	0.0288985417228995	0.0571428571428571	0.00806451612903226	0.0190448855845157	0.713127413127413	2.65295704277029e-05	43852	0	0	82.6	100.8	51	70	123	141	5	5
1559383	chr10	88296273	+	0.0310580808080808	0.790339869340571	-0.75928178853249	-4.28487468186154	1.34052000069775e-07	0.0454545454545455	0.02	0.0104378816715073	0.885714285714286	0.709677419354839	0.0816930438519815	-0.664222873900293	1.16260600803605e-05	43873	0	0	56	34	45	23	66	48	5	5
721318	chr4	106473233	+	0.977883881169436	0.0436179710152816	0.934265910154154	4.20355294136448	3.78149802057276e-09	0.987341772151899	0.965811965811966	0.00888702361884557	0.0753424657534247	0.0253164556962025	0.0193764166933697	0.890469500058541	4.75836981715697e-07	43909	0	0	119.8	141.4	79	97	176	178	5	5
1983268	chr13	80315351	+	0.839364769170474	0.0361193644663245	0.80324540470415	4.20293973070543	2.17517039711194e-07	0.909090909090909	0.745762711864407	0.0682219416618666	0.0555555555555556	0.0144927536231884	0.0157185486615171	0.690207156308851	1.68976351694039e-05	43937	0	0	48.8	54.6	41	36	59	69	5	5
1902941	chr12	115173615	+	0	0.759157304062119	-0.759157304062119	-6.26520677575622	8.26566196691912e-13	0	0	0	0.808510638297872	0.666666666666667	0.0548141763971851	-0.666666666666667	5.39281512220772e-09	43953	0	0	41.4	24.8	24	13	69	47	5	5
449324	chr2	220112417	+	0.0381395608849384	0.876204295105344	-0.838064734220406	-4.20234443191068	2.50049533790537e-07	0.0588235294117647	0.0196078431372549	0.017783952966771	0.942307692307692	0.790697674418605	0.0640944770257869	-0.73187414500684	1.87398777852265e-05	43961	0	0	50.8	50.8	23	34	68	81	5	5
1902949	chr12	115173701	+	0.0304846284414018	0.806594179291548	-0.776109550850146	-4.33417314204863	4.09592199520795e-07	0.0517241379310345	0.0126582278481013	0.0187759092495053	0.886363636363636	0.72972972972973	0.0607694740516456	-0.678005591798695	2.67343923754237e-05	43988	0	0	82.6	52	58	32	124	88	5	5
2767396	chr21	17960985	+	0.885786713286713	0.0386796536796537	0.84710705960706	4.20176445817319	5.15172567896979e-08	0.9375	0.825	0.0500568944834331	0.0571428571428571	0.025	0.0132917881731716	0.767857142857143	5.20324837255445e-06	43992	0	0	29	42.6	16	30	40	66	5	5
1966856	chr13	42533979	+	0.813749535488666	0.0347704847704848	0.778979050718181	4.20158590178576	9.13780123472604e-08	0.888888888888889	0.695652173913043	0.0827238843635909	0.05	0.027027027027027	0.00927029378595187	0.645652173913043	8.50734954410291e-06	44006	0	0	19	30.2	13	20	23	37	5	5
2670819	chr19	53427455	+	0.758974358974359	0	0.758974358974359	6.26486358800649	1.85994792690677e-09	0.944444444444444	0.461538461538462	0.196083539529445	0	0	0	0.461538461538462	2.53472199135174e-07	44063	0	0	13.4	14.2	9	11	18	17	5	5
237716	chr1	214726162	+	0.803055367571497	0.0342540887322671	0.768801278839229	4.19947094029433	2.53370158451983e-08	0.854545454545454	0.717171717171717	0.0544470859387509	0.053763440860215	0.0238095238095238	0.0117001779963389	0.663408276311502	2.7377918145205e-06	44129	0	0	67.2	77	55	42	99	112	5	5
2580256	chr19	10444930	+	0.958922746418998	0.0427614451526133	0.916161301266385	4.19882565599446	3.12772872248338e-07	0.985507246376812	0.913793103448276	0.026768061181551	0.0806451612903226	0.0113636363636364	0.0299460403285096	0.833147942157953	2.20701314040249e-05	44159	0	0	66	73.8	55	56	92	103	5	5
695910	chr4	48908973	+	0.0204666659894444	0.779295463025736	-0.758828797036291	-4.69526191884154	2.19532622513659e-07	0.03125	0.00775193798449612	0.00848505445848654	0.904761904761905	0.686274509803922	0.0823125750006122	-0.655024509803922	1.70083817426271e-05	44172	0	0	112.2	101.4	85	63	150	130	5	5
1260426	chr8	12991756	+	0.857955074765208	0.0372701335454519	0.820684941219756	4.19861952525418	2.72989826318103e-07	0.898550724637681	0.796875	0.0407646754773921	0.0833333333333333	0.012987012987013	0.0276494550662305	0.713541666666667	2.00038099136516e-05	44177	0	0	74.8	68	62	48	105	97	5	5
1287339	chr8	41402840	+	0.0420607767555442	0.945622512896094	-0.90356173614055	-4.19817209945121	2.06287564688392e-07	0.0793650793650794	0.0116279069767442	0.0248425121270365	0.978260869565217	0.90625	0.0279841109426485	-0.826884920634921	1.62276950957254e-05	44204	0	0	65.2	50.2	48	32	86	64	5	5
474853	chr2	239194682	+	0.888088235294118	0.0389412057071378	0.84914702958698	4.19773564475056	3.11864065343878e-07	0.933333333333333	0.852941176470588	0.0349362884107797	0.0769230769230769	0.0136986301369863	0.0260229129971231	0.776018099547511	2.20260325182222e-05	44238	0	0	49.8	58.2	33	39	68	73	5	5
2725353	chr20	36795082	+	0.949860024421428	0.0423250953075514	0.907534929113876	4.19724909477732	2.4285961856202e-07	0.980769230769231	0.912280701754386	0.0339540850774794	0.0631578947368421	0.0142857142857143	0.0214462215312241	0.849122807017544	1.83307010342536e-05	44260	0	0	58.6	89.4	37	70	81	110	5	5
1399834	chr9	76985951	+	0.872770681015362	0.0381294261294261	0.834641254885936	4.19704758840118	5.66094842458418e-08	0.932432432432432	0.8125	0.0483404928062027	0.0571428571428571	0.0238095238095238	0.015097220672317	0.755357142857143	5.64939827955383e-06	44271	0	0	51.6	65.6	32	42	74	78	5	5
102600	chr1	41832478	+	0	0.758654786074141	-0.758654786074141	-6.26426390342524	1.73762198862628e-10	0	0	0	0.931818181818182	0.612903225806452	0.124836918336352	-0.612903225806452	3.80435373729467e-08	44282	0	0	41.8	35.8	32	21	52	52	5	5
1512671	chr10	21783372	+	0.0267308305143055	0.785333478227	-0.758602647712695	-4.43649647795608	3.65006631787677e-08	0.0465116279069767	0.0140845070422535	0.0131178709247499	0.821782178217822	0.736842105263158	0.0327918162480388	-0.690330477356181	3.82042758457422e-06	44322	0	0	63.8	66.2	44	49	86	101	5	5
1784935	chr11	119544960	+	0	0.758553113553114	-0.758553113553114	-6.26407306073944	9.81922582177908e-12	0	0	0	0.875	0.615384615384615	0.093452944041032	-0.615384615384615	7.44055788695818e-09	44351	0	0	23.2	21.4	15	13	37	30	5	5
872293	chr5	140871658	+	0.0299808745692464	0.788514352757514	-0.758533478188267	-4.31993640329348	2.00716790976578e-08	0.0471698113207547	0.0176991150442478	0.012506172245011	0.808510638297872	0.746666666666667	0.0254758313745903	-0.699496855345912	2.21383734807184e-06	44360	0	0	94	81.4	77	49	113	111	5	5
2779583	chr21	38629881	+	0	0.758512759170654	-0.758512759170654	-6.26399730722946	3.63388062473775e-10	0	0	0	0.947368421052632	0.666666666666667	0.120850804618742	-0.666666666666667	6.64798246342762e-08	44380	0	0	17.4	16.4	8	6	29	22	5	5
1092795	chr7	5572790	+	0.0413042903320599	0.929710526315789	-0.888406235983729	-4.19506502771454	4.45388109204178e-08	0.0602409638554217	0.0166666666666667	0.0211547469441975	0.95	0.9	0.0195951934577896	-0.839759036144578	4.57012673592578e-06	44406	0	0	56.4	38	41	20	83	50	5	5
2767395	chr21	17960981	+	0.890156112703353	0.0391558441558442	0.851000268547509	4.19474037314082	3.20569644369853e-08	0.941176470588235	0.842105263157895	0.0413688232227076	0.0571428571428571	0.025	0.0137276201626747	0.784962406015038	3.39379586554071e-06	44423	0	0	28.8	41.6	17	33	38	60	5	5
864191	chr5	139089776	+	0	0.758428858722976	-0.758428858722976	-6.26383979602864	9.547183772296e-12	0	0	0	0.875	0.647058823529412	0.0900925424513939	-0.647058823529412	7.38612162139893e-09	44434	0	0	14	13.2	10	8	17	18	5	5
1260478	chr8	13133214	+	0.852730324945943	0.0371228755202752	0.815607449425668	4.1944101848162	3.87259869963048e-07	0.877551020408163	0.836363636363636	0.0156274473800125	0.0714285714285714	0.0135135135135135	0.0287670754396085	0.764935064935065	2.56838758936088e-05	44444	0	0	52.8	63.8	41	56	68	74	5	5
874521	chr5	142005166	+	0.920324793885165	0.040864372444355	0.87946042144081	4.19300708554772	7.87314760988499e-08	0.952380952380952	0.861538461538462	0.0365925881461041	0.0731707317073171	0.0175438596491228	0.0223290390377614	0.788367729831145	7.50302886841317e-06	44518	0	0	41.4	50.4	28	36	65	62	5	5
1911190	chr12	121903881	+	0.0382784413990795	0.872982960302109	-0.83470451890303	-4.19293459059202	1.24399182383178e-07	0.0588235294117647	0.0192307692307692	0.0170359505165425	0.936170212765957	0.818181818181818	0.0531404693960056	-0.759358288770054	1.09674576096485e-05	44523	0	0	64.8	53.8	51	33	85	75	5	5
341347	chr2	71131629	+	0.0414798581174245	0.9308379225126	-0.889358064395175	-4.19186622980358	6.66941504201479e-09	0.0603448275862069	0.028169014084507	0.0137415617012804	0.961538461538462	0.91044776119403	0.0197939248475837	-0.850102933607823	7.98297311442861e-07	44574	0	0	93	84.8	71	60	116	118	5	5
889606	chr5	162865493	+	0.887999993106345	0.0391770674583974	0.848822925647948	4.19065782250206	3.59871608875686e-07	0.951219512195122	0.822784810126582	0.0463078893167801	0.06	0.0108695652173913	0.0194387224123363	0.762784810126582	2.43826263071373e-05	44627	0	0	52.4	66	41	50	79	92	5	5
318655	chr2	43452285	+	0	0.758061821219716	-0.758061821219716	-6.26315053288796	5.08667513041039e-12	0	0	0	0.833333333333333	0.631578947368421	0.0860734932059807	-0.631578947368421	6.08285601439006e-09	44670	0	0	27.4	13.8	15	6	35	19	5	5
526436	chr3	45706105	+	0.0258294998362249	0.783873554845422	-0.758044055009197	-4.46968942927265	4.23930709177453e-07	0.0476190476190476	0.0099009900990099	0.0154319696688241	0.862745098039216	0.673913043478261	0.0850041376001538	-0.626293995859213	2.73894591921659e-05	44678	0	0	63.2	59	42	46	101	74	5	5
2215874	chr16	2737016	+	0.0300423687131758	0.788049275469542	-0.758006906756366	-4.31687860357014	2.1398512011542e-07	0.0632911392405063	0.0104166666666667	0.020199992249803	0.827586206896552	0.732142857142857	0.0361061955597767	-0.668851717902351	1.66905487073346e-05	44709	0	0	93	67.6	61	50	138	94	5	5
2044306	chr14	55119034	+	0.907321685387243	0.0403047613033836	0.867016924083859	4.18866088382352	1.82321999214334e-07	0.966666666666667	0.831325301204819	0.048555619581304	0.0579710144927536	0.0170940170940171	0.017108959686901	0.773354286712066	1.47888830055784e-05	44735	0	0	86.6	90.8	60	64	131	117	5	5
2244668	chr16	28996044	+	0	0.757950647208335	-0.757950647208335	-6.26294169318324	3.31001499723456e-12	0	0	0	0.828571428571429	0.65	0.0778461103176057	-0.65	5.63547357596377e-09	44738	0	0	40.2	27.4	28	18	54	41	5	5
2245869	chr16	29242306	+	0.971745282252166	0.0438846936565845	0.927860588595581	4.18740133192985	3.46982109904923e-08	0.980392156862745	0.957446808510638	0.00885668268821998	0.0701754385964912	0.0117647058823529	0.0254875833192042	0.887271369914147	3.64933054401745e-06	44794	0	0	42.6	60	33	33	51	85	5	5
246953	chr1	226848343	+	0	0.757843137254902	-0.757843137254902	-6.2627397076322	1.07954044389207e-11	0	0	0	0.888888888888889	0.666666666666667	0.0846241183285193	-0.666666666666667	7.75028116664798e-09	44797	0	0	13.8	11.8	8	9	22	17	5	5
1914886	chr12	123215524	+	0.898395412643925	0.0398695740675939	0.858525838576331	4.18708863430313	2.17170374062693e-07	0.928571428571429	0.880597014925373	0.0187593099368002	0.08	0.0111111111111111	0.0270021111658061	0.800597014925373	1.68784683038985e-05	44809	0	0	83.8	98.4	67	75	114	148	5	5
564672	chr3	100557162	+	0.0259061042631022	0.78368946937368	-0.757783365110578	-4.4662736267896	4.42604039431484e-08	0.0444444444444444	0.0147058823529412	0.012967279325073	0.833333333333333	0.736842105263158	0.0408703175967677	-0.692397660818713	4.54415782489868e-06	44835	0	0	61.2	62.2	29	37	104	95	5	5
535508	chr3	49506717	+	1	0.01	0.99	5.65821148275179	4.36972155184561e-07	1	1	0	0.05	0	0.0223606797749979	0.95	2.79795687759824e-05	44840	0	0	21.4	17.6	16	9	28	30	5	5
2182798	chr15	96901333	+	0.0210446289962043	0.778814191417331	-0.757769562421127	-4.66726991146716	1.90603337207686e-08	0.029126213592233	0.0120481927710843	0.00680176783877756	0.854545454545454	0.716417910447761	0.0567457503810783	-0.687291696855528	2.11023390875372e-06	44846	0	0	73.8	68.2	48	53	103	96	5	5
1820236	chr12	7060132	+	0.0251490026435953	0.7828164160401	-0.757667413396505	-4.49543117686932	1.58227954629476e-07	0.0410958904109589	0.0166666666666667	0.00955071525840253	0.894736842105263	0.666666666666667	0.0951843955689166	-0.625570776255708	1.32390862931015e-05	44909	0	0	53.4	47	38	28	73	70	5	5
937398	chr6	13014819	+	0.874684571016583	0.038642529895109	0.836042041121474	4.1848729922715	7.90090780471181e-08	0.916666666666667	0.789473684210526	0.0496912142895667	0.0491803278688525	0.0144927536231884	0.0137646751460171	0.740293356341674	7.52572711577828e-06	44937	0	0	54.2	84.6	36	46	73	122	5	5
1902807	chr12	115137159	+	0.0362178069059602	0.83052519968555	-0.79430739277959	-4.18477036455966	1.90974245717338e-07	0.0816326530612245	0.0185185185185185	0.0262326126607117	0.882352941176471	0.789473684210526	0.0464162172937104	-0.707841031149302	1.53155466636804e-05	44947	0	0	44	42.2	28	33	54	58	5	5
1892770	chr12	109227300	+	0.928511586452763	0.0416399286987522	0.886871657754011	4.18381564227259	9.03015901233159e-08	0.970588235294118	0.833333333333333	0.055282631479007	0.0512820512820513	0.0294117647058823	0.010818877309219	0.782051282051282	8.42407006695767e-06	45005	0	0	45.4	51	34	39	55	68	5	5
2677869	chr19	55767121	+	0	0.757493368700265	-0.757493368700265	-6.2620823802437	1.00470019888651e-11	0	0	0	0.875	0.653846153846154	0.0901063615233654	-0.653846153846154	7.5109494584212e-09	45020	0	0	21.8	19	18	8	33	29	5	5
1825502	chr12	12163363	+	0	0.757471264367816	-0.757471264367816	-6.26204082904425	3.33098516516946e-11	0	0	0	0.888888888888889	0.620689655172414	0.112241573856471	-0.620689655172414	1.32755294798348e-08	45039	0	0	14.6	17.2	11	9	19	29	5	5
1001555	chr6	108440719	+	0	0.757454022988506	-0.757454022988506	-6.2620084182779	7.34290941169869e-12	0	0	0	0.857142857142857	0.64	0.0902898398169272	-0.64	6.74923384312551e-09	45050	0	0	31.6	21	21	14	42	29	5	5
72768	chr1	25258406	+	0.95267793131677	0.0430186190531018	0.909659312263668	4.18248221927715	1.90443881945871e-07	0.986486486486487	0.907692307692308	0.0348168046349628	0.0694444444444444	0.0256410256410256	0.0162075743413203	0.838247863247863	1.52839953478484e-05	45075	0	0	65.4	79	54	55	76	116	5	5
1108080	chr7	27153136	+	0.83710256354067	0.0335335760517799	0.80356898748889	4.28233621562079	4.4549906988177e-07	0.906666666666667	0.724137931034483	0.077698042692464	0.0729166666666667	0.015625	0.0233222131013788	0.651221264367816	2.83696245996124e-05	45086	0	0	79.8	101.4	62	60	94	128	5	5
1015316	chr6	132270995	+	0.843479676241825	0.037015563256984	0.80646411298484	4.18214649207838	5.04403896851975e-08	0.902173913043478	0.794117647058823	0.0467406528652094	0.0571428571428571	0.0206896551724138	0.0155057228215331	0.736974789915966	5.10706055072331e-06	45090	0	0	93.4	104.8	68	70	135	145	5	5
72771	chr1	25258418	+	0.863050464151144	0.0380955905272694	0.824954873623875	4.18208851024939	1.65337744669879e-08	0.887096774193548	0.849315068493151	0.0148281945361722	0.0689655172413793	0.0246913580246914	0.0188605128187999	0.780349551251771	1.85170914866672e-06	45093	0	0	62.6	79	51	58	73	111	5	5
1989666	chr13	99910594	+	0.031659726541802	0.788998576174656	-0.757338849632854	-4.26146765771307	3.79452513671971e-08	0.0444444444444444	0.0188679245283019	0.0090794977731729	0.877551020408163	0.714285714285714	0.0592031607972905	-0.66984126984127	3.95375610807115e-06	45133	0	0	63.6	61.6	45	43	91	90	5	5
1567059	chr10	97033577	+	0.90215139817343	0.0402717618835252	0.861879636289905	4.18145314422986	8.95299295456282e-08	0.944444444444444	0.863247863247863	0.0341926754832988	0.0597014925373134	0.0178571428571429	0.0196401835081455	0.80354637071055	8.36376868016983e-06	45144	0	0	83.2	82.2	65	62	117	112	5	5
1261994	chr8	17509242	+	0.0358744726391785	0.822357075413029	-0.786482602773851	-4.1814390890025	2.15193529388475e-07	0.0540540540540541	0.0196078431372549	0.0167548360510902	0.914285714285714	0.735294117647059	0.069044718963249	-0.681240063593005	1.67617078181017e-05	45145	0	0	44.4	49	34	35	56	68	5	5
1451838	chr9	132651480	+	0.0374925669568527	0.887081701367416	-0.849589134410563	-4.23946574343319	4.50157245066413e-07	0.0612244897959184	0.0192307692307692	0.0162076339955353	0.962962962962963	0.772727272727273	0.0762113813752453	-0.711502782931354	2.85752812519905e-05	45230	0	0	42	33.8	32	22	52	49	5	5
1902482	chr12	115123388	+	0.0262439440486742	0.783444660129347	-0.757200716080673	-4.45231774142859	3.24075087243935e-08	0.0357142857142857	0.0147058823529412	0.00844056469361595	0.847826086956522	0.720930232558139	0.0583814624335315	-0.685215946843854	3.42799876667531e-06	45230	0	0	70.8	44.4	56	32	97	53	5	5
2484383	chr17	80278533	+	0.921920800397144	0.0412533452886466	0.880667455108497	4.18448927514057	4.508089709705e-07	0.976190476190476	0.862068965517241	0.0417255011337505	0.0769230769230769	0.0181818181818182	0.0275158145789521	0.785145888594164	2.86077968531193e-05	45244	0	0	34.6	42.8	29	31	43	55	5	5
748335	chr4	160149379	+	0.978496170425285	0.0445639316525833	0.933932238772702	4.1792158688662	3.5712970699713e-09	0.985507246376812	0.966666666666667	0.00757974531848548	0.0704225352112676	0.0212765957446809	0.0190652361787119	0.896244131455399	4.51961835258372e-07	45282	0	0	60.4	73.8	30	47	95	120	5	5
106650	chr1	44031626	+	0	0.757102314610055	-0.757102314610055	-6.26134710929903	1.9358422306225e-11	0	0	0	0.875	0.588235294117647	0.108699164727106	-0.588235294117647	1.00250007372261e-08	45290	0	0	26	18	18	16	41	21	5	5
856916	chr5	134364736	+	0.0283321765695163	0.785434147868587	-0.757101971299071	-4.37511467377358	2.27315433067804e-07	0.05	0.00925925925925926	0.0154485615577477	0.844036697247706	0.712328767123288	0.0509878175528509	-0.662328767123288	1.74566603189334e-05	45291	0	0	103	79.6	60	55	154	109	5	5
402919	chr2	153057298	+	0.836627805145047	0.0367639488227723	0.799863856322274	4.17825920714968	1.84875752219691e-08	0.896551724137931	0.777777777777778	0.0501069671120616	0.05	0.027027027027027	0.009343363192789	0.727777777777778	2.05140992645612e-06	45335	0	0	33	32.6	24	24	50	40	5	5
2370779	chr17	18280916	+	0.0243376042146696	0.781360661348454	-0.757023057133784	-4.52647406151488	2.38648796398146e-07	0.05	0.00917431192660551	0.0152111504506312	0.885714285714286	0.712765957446808	0.0669717013492834	-0.662765957446808	1.80943643232257e-05	45346	0	0	104.8	80	80	60	141	109	5	5
2784885	chr21	43482791	+	0	0.756981954065729	-0.756981954065729	-6.26112072856582	4.22212283029113e-13	0	0	0	0.797619047619048	0.707317073170732	0.0389511575588749	-0.707317073170732	5.39281512220772e-09	45360	0	0	84.6	70.2	58	41	121	88	5	5
140692	chr1	87598031	+	0	0.756952380952381	-0.756952380952381	-6.26106510039061	2.94502493468207e-11	0	0	0	0.904761904761905	0.666666666666667	0.0978925321248	-0.666666666666667	1.23691478067784e-08	45376	0	0	20	18.2	10	15	26	25	5	5
192850	chr1	159770209	+	0.0401650367342967	0.897359098228663	-0.857194061494367	-4.17691951576414	3.7813836310318e-08	0.0588235294117647	0.02	0.0153604865154869	0.934782608695652	0.826086956521739	0.04274999908825	-0.767263427109974	3.94177975694889e-06	45410	0	0	39.4	39.8	26	27	51	46	5	5
1508150	chr10	13760242	+	0	0.756895645645646	-0.756895645645646	-6.26095837306914	5.2743835114854e-12	0	0	0	0.87037037037037	0.65625	0.0783345304213059	-0.65625	6.14432387178815e-09	45418	0	0	44.6	39	27	27	64	54	5	5
569088	chr3	112504755	+	0.908590611141629	0.0407981145468711	0.867792496594758	4.1765751827627	9.84063122929579e-08	0.948275862068966	0.870967741935484	0.028389959395369	0.0693069306930693	0.0147058823529412	0.022338022186994	0.801660811242415	9.05133158461254e-06	45426	0	0	92	96.2	58	68	136	118	5	5
1902052	chr12	115103769	+	0.041939620721092	0.92912190140451	-0.887182280683418	-4.17640505287598	2.20621009478654e-07	0.0806451612903226	0.0178571428571429	0.0259119996822138	0.96875	0.84375	0.0492819015506915	-0.763104838709677	1.70713272859304e-05	45442	0	0	45.4	33.6	32	21	62	46	5	5
1109319	chr7	27200100	+	0.020562680104276	0.777364417004722	-0.756801736900446	-4.68718854799263	1.50876172954272e-07	0.0384615384615385	0.00909090909090909	0.0117870840791999	0.853658536585366	0.6875	0.0744372290970712	-0.649038461538462	1.27501135085857e-05	45466	0	0	75.4	71.2	52	34	110	106	5	5
2677861	chr19	55766853	+	0.0406979221689885	0.906161078093282	-0.865463155924293	-4.17560274778295	1.49762825632513e-07	0.0597014925373134	0.0196078431372549	0.0150942394958755	0.96969696969697	0.847457627118644	0.0446506065011191	-0.787756134581331	1.26799517057083e-05	45488	0	0	70.4	49.4	51	33	101	63	5	5
1700662	chr11	58731255	+	0.860227962739918	0.0381588687318948	0.822069094008024	4.17551996703949	1.35811178681568e-07	0.944954128440367	0.808219178082192	0.0524323161055255	0.0592592592592593	0.0194805194805195	0.0148297778315148	0.748959918822933	1.17438463846384e-05	45494	0	0	107.4	132.2	80	97	146	161	5	5
1433197	chr9	124088555	+	0.947413570010414	0.0429894039368324	0.904424166073581	4.17536645029811	1.92919822303587e-07	0.988636363636364	0.926470588235294	0.0241257569902588	0.0684931506849315	0.0246913580246914	0.0207539126042623	0.857977437550363	1.54323495322216e-05	45500	0	0	71.4	74.2	56	48	88	102	5	5
2029285	chr14	26557641	+	0.787513666054901	0.030823673188885	0.756689992866016	4.2880313382618	3.48203316134075e-07	0.802631578947368	0.771653543307087	0.0143844404222099	0.0731707317073171	0.0125	0.0253579952579525	0.69848281159977	2.38174386432883e-05	45532	0	0	83.8	87	57	57	127	123	5	5
2866504	chr22	50630086	+	0.0199062721180363	0.897849219945452	-0.877942947827416	-4.92393271584009	4.61621186517861e-07	0.0384615384615385	0.00813008130081301	0.0122196181847119	0.979166666666667	0.842105263157895	0.0569926415812613	-0.803643724696356	2.90913856152906e-05	45559	0	0	85.8	59.4	62	41	123	86	5	5
2182667	chr15	96896945	+	0.039201823767765	0.878153737963865	-0.838951914196099	-4.17402572819512	3.83981977585907e-08	0.0588235294117647	0.0196078431372549	0.0141193813002637	0.936708860759494	0.833333333333333	0.0380122386459011	-0.774509803921569	3.99602078838025e-06	45587	0	0	109.6	88.6	85	56	159	108	5	5
2298316	chr16	85208079	+	1	0.0105263157894737	0.989473684210526	5.62073677733313	4.62586158635237e-07	1	1	0	0.0526315789473684	0	0.0235375576578925	0.947368421052632	2.91259867905424e-05	45599	0	0	11	12	6	6	16	19	5	5
928688	chr6	4352307	+	0.989473684210526	0	0.989473684210526	6.64309667670591	4.62586158637448e-07	1	0.947368421052632	0.0235375576578925	0	0	0	0.947368421052632	2.91259867905424e-05	45600	0	0	13.6	10.6	8	8	19	13	5	5
2500188	chr18	12911590	+	0.0349941927990708	0.801983406792844	-0.766989213993773	-4.17363952933983	3.99231757049877e-08	0.0666666666666667	0.0238095238095238	0.018395980671811	0.833333333333333	0.75	0.0337414681122002	-0.683333333333333	4.14226031591e-06	45616	0	0	45	23.4	41	19	56	29	5	5
1530813	chr10	45719956	+	0.870715048490792	0.038806432777119	0.831908615713673	4.17353210168052	2.6987835737863e-08	0.928571428571429	0.833333333333333	0.0375859202262915	0.0540540540540541	0.0253164556962025	0.0138850787400458	0.779279279279279	2.90088670667705e-06	45624	0	0	42.4	57.2	36	37	50	79	5	5
1455237	chr9	134151389	+	0	0.756525955130606	-0.756525955130606	-6.26026273830989	4.91343832355638e-13	0	0	0	0.810810810810811	0.696969696969697	0.041728160321937	-0.696969696969697	5.39281512220772e-09	45633	0	0	44.4	34	37	27	50	43	5	5
387149	chr2	123822145	+	0.897697070927306	0.0403236850295674	0.857373385897739	4.17290142716245	2.16926402656008e-07	0.938775510204082	0.853658536585366	0.0414412911197613	0.0857142857142857	0.0185185185185185	0.0283546684100649	0.76794425087108	1.68645285114875e-05	45649	0	0	49.8	47.2	32	35	71	60	5	5
2141375	chr15	60689090	+	0.79029740526167	0.0297555816329322	0.760541823628738	4.33130689942968	4.64351534634448e-07	0.815068493150685	0.742424242424243	0.0290439003309656	0.0650406504065041	0.00909090909090909	0.0227171119913731	0.677383592017738	2.92025588477461e-05	45654	0	0	131.6	148	88	110	184	193	5	5
567989	chr3	111260996	+	0.0371506254070456	0.840169103703261	-0.803018478296216	-4.17240101835577	4.50442232922734e-08	0.0708661417322835	0.0222222222222222	0.0194311988078158	0.88785046728972	0.7875	0.0401637128592661	-0.716633858267717	4.6170369076843e-06	45675	0	0	79.6	87.2	45	47	127	133	5	5
2402911	chr17	40440836	+	0	0.756428571428571	-0.756428571428571	-6.26007943869892	1.47573438329782e-11	0	0	0	0.857142857142857	0.625	0.104027458000956	-0.625	8.84933024353928e-09	45683	0	0	12.6	6.4	10	5	15	8	5	5
979643	chr6	55763658	+	0.7976854917051	0.034811777682377	0.762873714022723	4.17184376037577	8.11249022881212e-08	0.843137254901961	0.777777777777778	0.0271563656178562	0.0540540540540541	0.0131578947368421	0.0148772401569216	0.723723723723724	7.69526036429541e-06	45710	0	0	103.4	122	81	76	153	162	5	5
2576200	chr19	8567502	+	0	0.756351981351981	-0.756351981351981	-6.25993526134284	1.61207897336002e-10	0	0	0	0.909090909090909	0.583333333333333	0.143531598662478	-0.583333333333333	3.60535821728787e-08	45725	0	0	16.6	14.2	10	11	25	24	5	5
434664	chr2	202563587	+	0.935379724895822	0.0424606426423009	0.892919082253521	4.1715865384195	3.61191667456569e-08	0.972222222222222	0.900763358778626	0.0270640032109718	0.072992700729927	0.0238095238095238	0.0192641544503583	0.827770658048699	3.78491270551692e-06	45727	0	0	95	105.8	72	63	131	142	5	5
2632802	chr19	40315011	+	0.0231402707682448	0.779490709074327	-0.756350438306083	-4.57426499311534	1.44402898086867e-07	0.05	0.0105263157894737	0.0164343583803323	0.813953488372093	0.7	0.0486910256865439	-0.65	1.23220344394491e-05	45727	0	0	74.6	58.8	60	43	95	86	5	5
112251	chr1	46632413	+	0.0265426097155915	0.782873665457881	-0.75633105574229	-4.43943943494219	3.58086132656214e-08	0.0506329113924051	0.0169491525423729	0.013784606646906	0.824561403508772	0.697674418604651	0.0500009772172969	-0.647041507212246	3.75552249434993e-06	45740	0	0	55.6	43.6	41	30	79	57	5	5
2333707	chr17	1041006	+	0.905955254159907	0.0364695142108237	0.869485739949083	4.30092065394178	4.67706363780147e-07	0.957446808510638	0.823529411764706	0.0588975584321331	0.0769230769230769	0.0149253731343284	0.0258788174031951	0.746606334841629	2.93467199436198e-05	45757	0	0	62.6	59.8	47	42	105	89	5	5
636258	chr3	195537065	+	0.857855886049434	0.038183768792877	0.819672117256557	4.17083634580273	2.79166797175671e-08	0.88	0.80952380952381	0.0295725186378122	0.0645161290322581	0.0196078431372549	0.0171996336059331	0.745007680491552	2.99242046335079e-06	45764	0	0	38.2	41.4	25	24	60	75	5	5
1082185	chr7	2445583	+	0.0331722540785331	0.793333826563746	-0.760161572485213	-4.21782330157729	4.70695709500664e-07	0.0754716981132075	0.0163934426229508	0.0253761515427439	0.866666666666667	0.732558139534884	0.0615301226389029	-0.657086441421676	2.94769248242773e-05	45847	0	0	66.2	49.8	53	30	104	86	5	5
1026807	chr6	149532293	+	0.0403405290361812	0.895736635420139	-0.855396106383958	-4.16929932998603	3.24881695624809e-08	0.0545454545454545	0.0217391304347826	0.0119479419393904	0.953488372093023	0.862745098039216	0.0348806474632741	-0.808199643493761	3.43526528471719e-06	45849	0	0	63.4	58.2	46	43	78	79	5	5
1744472	chr11	70508450	+	0	0.756060606060606	-0.756060606060606	-6.25938662881865	9.03942742739955e-10	0	0	0	0.916666666666667	0.454545454545455	0.187214735553717	-0.454545454545455	1.37734815420207e-07	45906	0	0	11.6	10	6	8	15	12	5	5
430246	chr2	198120472	+	0	0.75600164541341	-0.75600164541341	-6.25927558602874	2.20735452698487e-11	0	0	0	0.9	0.681818181818182	0.0931979489327794	-0.681818181818182	1.07410266594807e-08	45944	0	0	22.2	16.4	18	10	26	22	5	5
2064829	chr14	75733932	+	0.947907581163825	0.0433330250476445	0.904574556116181	4.16678540651398	3.83621548361439e-09	0.958333333333333	0.910714285714286	0.020805298772298	0.0612244897959184	0.0294117647058823	0.0134700588951217	0.849489795918367	4.82003998138803e-07	45986	0	0	67.2	49.4	47	29	92	79	5	5
1902931	chr12	115173396	+	0.0386962057550293	0.864439901184087	-0.825743695429058	-4.1664779616551	1.75459405423638e-08	0.0454545454545455	0.0294117647058823	0.00814416890049226	0.930232558139535	0.807692307692308	0.0436548030795601	-0.762237762237762	1.9546298944398e-06	46003	0	0	51.6	31	34	15	70	43	5	5
2317486	chr16	88770019	+	0	0.755787545787546	-0.755787545787546	-6.25887229232191	3.1204582736192e-11	0	0	0	0.857142857142857	0.538461538461538	0.12796979971855	-0.538461538461538	1.27989162330519e-08	46080	0	0	11.2	9.4	6	5	19	16	5	5
71970	chr1	24863210	+	0.0383913414611516	0.858281316610589	-0.819889975149438	-4.16534170276685	2.98850078889021e-07	0.0727272727272727	0.0140845070422535	0.0231550443769267	0.898305084745763	0.758620689655172	0.057946580219032	-0.6858934169279	2.13686663097234e-05	46091	0	0	58.8	41.2	46	28	72	59	5	5
122943	chr1	54822083	+	0.0364748946144295	0.82375350140056	-0.787278606786131	-4.16509741616523	1.81088183099388e-08	0.0555555555555556	0.0232558139534884	0.0143044790858687	0.85	0.785714285714286	0.0275103328522206	-0.73015873015873	2.01210416076682e-06	46102	0	0	38.6	35.6	33	20	43	42	5	5
454905	chr2	225266263	+	0.0393053825930538	0.874030553390333	-0.83472517079728	-4.16427917501152	7.39340989296237e-08	0.0555555555555556	0.0136986301369863	0.0155749772878258	0.91044776119403	0.837837837837838	0.0339142507788351	-0.782282282282282	7.1063710441502e-06	46141	0	0	87.6	87	70	63	110	136	5	5
2417513	chr17	46685361	+	0.0375605470148414	0.8596552050772	-0.822094658062358	-4.19260631113551	4.80245559340218e-07	0.0980392156862745	0.0123456790123457	0.0350699821504074	0.891304347826087	0.833333333333333	0.0225908325407643	-0.735294117647059	2.98768701174076e-05	46151	0	0	72.6	68.4	51	45	100	92	5	5
760063	chr4	185704063	+	0.0291983360381392	0.84569352216411	-0.816495186125971	-4.44822985040113	4.81819542451416e-07	0.0508474576271186	0.010752688172043	0.0195784209916942	0.909090909090909	0.714285714285714	0.0784729101512152	-0.663438256658596	2.99429987644705e-05	46200	0	0	65.8	60.6	54	42	93	78	5	5
1287375	chr8	41424696	+	0.0353824107532177	0.803138704114314	-0.767756293361096	-4.16329631290875	4.5977531055109e-07	0.0465116279069767	0.0181818181818182	0.0105757982620961	0.92	0.681818181818182	0.0963573247656327	-0.635306553911205	2.90119928657074e-05	46212	0	0	61.8	39.2	43	25	100	50	5	5
1983910	chr13	84548728	+	0.84019898045979	0.0374511363872084	0.802747844072582	4.163285985663	3.69394209732931e-08	0.871794871794872	0.8	0.0286292397189271	0.0602409638554217	0.0208333333333333	0.0175756512270457	0.739759036144578	3.86240867253181e-06	46213	0	0	60.6	74.2	39	48	90	97	5	5
2043755	chr14	54686035	+	0.0199765319782531	0.77542304311754	-0.755446511139287	-4.71156453420958	2.40558329531424e-07	0.0306122448979592	0.0120481927710843	0.00819678993276901	0.911764705882353	0.625	0.104802154932299	-0.594387755102041	1.81962282758795e-05	46271	0	0	77.6	63.2	60	34	98	93	5	5
983046	chr6	72129526	+	0.828142096694951	0.0368154482803358	0.791326648414615	4.16213827822676	3.03765334676945e-07	0.890243902439024	0.732673267326733	0.0678274594448844	0.0792079207920792	0.0169491525423729	0.0248074031372805	0.653465346534653	2.16199743517852e-05	46278	0	0	89	95.6	64	59	116	119	5	5
414953	chr2	173330415	+	0.904773329479212	0.0411090853112515	0.86366424416796	4.16176262704231	2.16755839547798e-07	0.966666666666667	0.852941176470588	0.0482996224798103	0.0597014925373134	0.0181818181818182	0.0166743168614631	0.793239683933275	1.68544630484473e-05	46294	0	0	40.8	51.4	33	33	60	67	5	5
1409478	chr9	93881822	+	0.940192937438905	0.0431280045005535	0.897064932938352	4.16067605257438	1.42801897970099e-07	0.98	0.909090909090909	0.0280804264377851	0.0810810810810811	0.0196078431372549	0.0250941494054321	0.828009828009828	1.22083343993803e-05	46362	0	0	72.6	73.6	50	55	121	102	5	5
2727963	chr20	39796747	+	0.0414393052749397	0.909454353179207	-0.868015047904268	-4.15983488975139	2.52659474184932e-07	0.0566037735849057	0.025	0.0142800697796063	0.977272727272727	0.85	0.0466863295110563	-0.793396226415094	1.88871746642068e-05	46417	0	0	57.2	58.8	37	44	80	69	5	5
2293423	chr16	81666566	+	0.0417009235775433	0.913632426225752	-0.871931502648209	-4.15905686513458	2.99288421505859e-07	0.0666666666666667	0.0188679245283019	0.0221522123838837	0.959183673469388	0.845070422535211	0.0542299575387156	-0.778403755868545	2.13925504291505e-05	46469	0	0	60.8	62.4	41	35	90	89	5	5
1548221	chr10	73846824	+	0	0.755151515151515	-0.755151515151515	-6.25767355316807	7.94480899092685e-11	0	0	0	0.909090909090909	0.576923076923077	0.125473830396268	-0.576923076923077	2.23962488346783e-08	46472	0	0	24	19.8	14	10	35	39	5	5
2631140	chr19	39754821	+	0	0.755140415140415	-0.755140415140415	-6.25765262391836	4.44739217128678e-11	0	0	0	0.888888888888889	0.615384615384615	0.114601928358204	-0.615384615384615	1.5633944250532e-08	46481	0	0	17	10.6	11	7	25	14	5	5
2857222	chr22	46481822	+	0.893031597408843	0.0378686406995231	0.85516295670932	4.23762372471741	4.91630920048831e-07	0.96551724137931	0.8	0.0637578407729516	0.075	0.0196078431372549	0.0234576819136331	0.725	3.03667208114752e-05	46483	0	0	30.8	48	20	37	53	64	5	5
794082	chr5	15117347	+	0.807735914878772	0.0357895383806538	0.771946376498118	4.15854507885445	3.51919861989056e-08	0.863247863247863	0.759615384615385	0.0430993509736717	0.0515463917525773	0.0246913580246914	0.0141865996089722	0.708068992862807	3.69719958049193e-06	46501	0	0	119.4	117.2	60	81	196	154	5	5
762069	chr4	186559412	+	0.0432994173279068	0.941569917213037	-0.89827049988513	-4.15811799677826	1.88345134552198e-08	0.0612244897959184	0.024390243902439	0.0136299817021309	0.976190476190476	0.919354838709677	0.0224650399444568	-0.858130348913759	2.0869225307458e-06	46526	0	0	54	61.8	40	42	82	79	5	5
1799684	chr11	130547540	+	0.92492986789662	0.0423675059981264	0.882562361898493	4.158114344652	2.88328444583826e-08	0.928571428571429	0.922705314009662	0.00239524918632879	0.0728476821192053	0.0143540669856459	0.0217482748812805	0.849857631890456	3.08040651595579e-06	46527	0	0	137.8	154	98	88	207	209	5	5
1009591	chr6	118880109	+	0.0362974534451338	0.816501967355857	-0.780204513910724	-4.15801350714764	1.5084096260782e-08	0.0495049504950495	0.0296296296296296	0.00767837889535539	0.881720430107527	0.73109243697479	0.0543993897986643	-0.68158748647974	1.70150478518128e-06	46536	0	0	123.4	122.2	86	93	173	154	5	5
482358	chr2	241504973	+	0.0338822843822844	0.788877627321424	-0.754995342939139	-4.18626399170413	3.36212439142902e-07	0.0625	0.0138888888888889	0.0200531512854263	0.833333333333333	0.6625	0.0715000967414814	-0.6	2.32425508137427e-05	46583	0	0	78.2	83.4	65	69	99	108	5	5
1882788	chr12	95009858	+	0.901995684765443	0.0369163267941441	0.865079357971298	4.28086502768192	4.9507905770882e-07	0.950819672131147	0.836363636363637	0.0448255500533333	0.0754716981132075	0.00943396226415094	0.0261898947952574	0.760891938250429	3.05140573805793e-05	46583	0	0	69.6	80.4	55	53	110	106	5	5
2293427	chr16	81666619	+	0.0341017938076762	0.853993046017546	-0.81989125220987	-4.29211045804288	4.95548222073943e-07	0.0571428571428571	0.0135135135135135	0.0180976143134621	0.939393939393939	0.772727272727273	0.0700858725354602	-0.715584415584416	3.05344528895862e-05	46596	0	0	69.6	64.2	51	33	88	93	5	5
1383913	chr9	21990317	+	0.0336294544087558	0.788582702575838	-0.754953248167082	-4.19406748543713	1.40209222157316e-07	0.0677966101694915	0.0163934426229508	0.0207868273039123	0.842105263157895	0.75	0.0364754867464739	-0.682203389830508	1.20382447372169e-05	46606	0	0	63.8	62.6	34	38	110	80	5	5
2815949	chr22	22874587	+	0.948894293035659	0.043770245564134	0.905124047471525	4.15649181822192	1.01195705067153e-08	0.959677419354839	0.936274509803922	0.00918062388470421	0.0583941605839416	0.0169491525423729	0.0178559190387134	0.87788034921998	1.17420798856068e-06	46630	0	0	140.2	142	112	108	204	177	5	5
341345	chr2	71131594	+	0.0401602225288395	0.884400391489338	-0.844240168960499	-4.1563051660831	1.9248576023503e-08	0.0606060606060606	0.0285714285714286	0.014587471345739	0.930555555555556	0.837606837606838	0.0360702331186091	-0.777000777000777	2.12935054628805e-06	46642	0	0	89	84.6	70	61	102	117	5	5
414946	chr2	173330351	+	0.877400453237593	0.0397910812127739	0.837609372024819	4.15562604104777	1.38615178102444e-08	0.916666666666667	0.811320754716981	0.0397932109612531	0.0566037735849057	0.027027027027027	0.0124455803855159	0.754716981132076	1.57323870935396e-06	46686	0	0	50.8	63.4	36	41	76	85	5	5
254984	chr1	231113190	+	0.0215136737585296	0.776331644059318	-0.754817970300788	-4.64108805958178	3.15759084759298e-08	0.0344827586206897	0.0108695652173913	0.010609378643157	0.821782178217822	0.745901639344262	0.0317330930569412	-0.711418880723573	3.34730978077449e-06	46688	0	0	86.8	89.6	64	63	123	122	5	5
493869	chr3	4873196	+	0.0215423689409614	0.776333421207653	-0.754791052266692	-4.63977825327206	3.04545871375956e-08	0.0307692307692308	0.0106382978723404	0.00881811721516938	0.853333333333333	0.73972602739726	0.0449004128197369	-0.708956796628029	3.23836445940391e-06	46712	0	0	67.4	70	51	61	94	75	5	5
1313757	chr8	80804298	+	0	0.754761904761905	-0.754761904761905	-6.25693875473855	4.03797231997427e-12	0	0	0	0.857142857142857	0.666666666666667	0.0763391406756257	-0.666666666666667	5.77596167184326e-09	46733	0	0	12.8	12.4	7	7	22	20	5	5
318653	chr2	43452278	+	0	0.754747474747475	-0.754747474747475	-6.25691153279335	2.38472501602728e-12	0	0	0	0.833333333333333	0.666666666666667	0.0697752451681957	-0.666666666666667	5.50192480997014e-09	46743	0	0	24.8	13	13	6	31	18	5	5
2536339	chr19	523529	+	0.920581622678397	0.0422632716021676	0.878318351076229	4.15426335359514	8.61563382903522e-08	0.958333333333333	0.866666666666667	0.0348164248831462	0.0731707317073171	0.0227272727272727	0.0243219230929509	0.79349593495935	8.10292346552604e-06	46758	0	0	28.8	48.2	15	38	44	78	5	5
2771877	chr21	33346936	+	0.0412819488334362	0.90303669008587	-0.861754741252434	-4.15414984172968	1.28636847169987e-07	0.0925925925925926	0.0175438596491228	0.0302390101507214	0.934426229508197	0.866666666666667	0.0328422082600634	-0.774074074074074	1.12608424603684e-05	46770	0	0	62	62.2	46	42	84	75	5	5
833195	chr5	92906264	+	0	0.754615384615385	-0.754615384615385	-6.25666232342119	1.13511361109839e-09	0	0	0	0.961538461538462	0.6	0.133079146268668	-0.6	1.66193714545279e-07	46828	0	0	19.8	16	14	8	26	26	5	5
2182656	chr15	96896680	+	0.0380981689615466	0.845735511785076	-0.807637342823529	-4.15311108306388	7.36600516503e-08	0.0555555555555556	0.025	0.0113116099551477	0.910714285714286	0.724137931034483	0.0737669984770487	-0.668582375478927	7.08453651663962e-06	46844	0	0	49.2	46.4	31	29	72	67	5	5
1324075	chr8	99960575	+	0	0.75456801823639	-0.75456801823639	-6.2565729486085	3.32450136832357e-12	0	0	0	0.836363636363636	0.645833333333333	0.0782059397900297	-0.645833333333333	5.63547357596377e-09	46869	0	0	50.6	46.6	36	27	63	62	5	5
122941	chr1	54822064	+	0.0362356323454722	0.812103993567408	-0.775868361221936	-4.15224387680331	1.35080593082854e-08	0.0540540540540541	0.0263157894736842	0.0121279561512721	0.857142857142857	0.769230769230769	0.033014946235221	-0.715176715176715	1.5364019459572e-06	46894	0	0	38.2	34.4	33	21	46	41	5	5
1534061	chr10	50506885	+	0.961731867485792	0.0446912127157891	0.917040654770003	4.15117732443336	4.50236378566432e-08	0.983050847457627	0.931506849315068	0.0236862168964334	0.0769230769230769	0.024390243902439	0.0203356897351383	0.854583772391992	4.61525643040966e-06	46948	0	0	74.6	95.8	59	65	98	131	5	5
2182423	chr15	96887583	+	0	0.754385964912281	-0.754385964912281	-6.25622938375043	3.1226668513518e-11	0	0	0	0.894736842105263	0.666666666666667	0.103976049044997	-0.666666666666667	1.28024881863797e-08	46990	0	0	20	19.8	17	9	26	38	5	5
757406	chr4	184018740	+	0.0413674364075332	0.902236593229035	-0.860869156821502	-4.15048206318809	3.09655259983546e-07	0.0714285714285714	0.00934579439252336	0.0241541196743785	0.929824561403509	0.860759493670886	0.0271398213527932	-0.789330922242315	2.19142348187468e-05	46991	0	0	117.8	94.6	89	57	154	145	5	5
1961126	chr13	33000311	+	0.0370551088592549	0.824764689597063	-0.787709580737808	-4.1489463034259	4.9213095343862e-08	0.0508474576271186	0.0147058823529412	0.0145323716533582	0.850877192982456	0.784090909090909	0.0246049088131774	-0.73324345146379	4.9976017555485e-06	47074	0	0	84	101.6	59	75	123	125	5	5
2144532	chr15	64303112	+	0.0320367789602564	0.786225509182422	-0.754188730222166	-4.2434530595907	3.87023990982654e-08	0.0444444444444444	0.0172413793103448	0.0107225621320232	0.853658536585366	0.732394366197183	0.0508898458188612	-0.687949921752739	4.02534392765813e-06	47117	0	0	58.4	63.6	27	41	83	84	5	5
2461592	chr17	76677330	+	0.935702040704265	0.0433321144003044	0.89236992630396	4.14830927864852	2.73141119564806e-08	0.973684210526316	0.906666666666667	0.0249773733756409	0.0568181818181818	0.021978021978022	0.0139351227508714	0.849848484848485	2.93299297859264e-06	47132	0	0	58.8	74.4	38	49	75	91	5	5
2298307	chr16	85207425	+	0.904882864730063	0.0416077406572385	0.863275124072825	4.14792766537073	3.72531060932173e-07	0.964285714285714	0.838709677419355	0.0495606041818559	0.0625	0.0147058823529412	0.0211492190695117	0.776209677419355	2.49961226339996e-05	47157	0	0	35.6	42.6	14	21	56	68	5	5
1829373	chr12	16513118	+	0.86263122923588	0.038879473579596	0.823751755656284	4.15807145212984	5.14645228091063e-07	0.952380952380952	0.767441860465116	0.0737864212298291	0.0512820512820513	0.0175438596491228	0.0153651693651107	0.716159809183065	3.13226216502543e-05	47174	0	0	32.6	42.8	21	36	50	57	5	5
1564532	chr10	94451432	+	0.0386934118513066	0.852608983754607	-0.8139155719033	-4.14690824523102	2.52995158777913e-07	0.0757575757575758	0.0131578947368421	0.0255832719601139	0.886075949367088	0.833333333333333	0.0218962208350995	-0.757575757575758	1.89058585206535e-05	47213	0	0	66.4	58.4	55	36	78	79	5	5
1879389	chr12	85672909	+	0.0308060814271994	0.807426932693348	-0.776620851266149	-4.3242336966535	5.1967413413705e-07	0.0434782608695652	0.0192307692307692	0.010830682853563	0.945945945945946	0.734177215189873	0.0826000107091528	-0.690698954320308	3.1545106593055e-05	47299	0	0	52.6	65.4	44	37	72	81	5	5
2497240	chr18	10032526	+	0	0.753888888888889	-0.753888888888889	-6.25529090185707	2.73305381250883e-10	0	0	0	0.875	0.444444444444444	0.17990909913236	-0.444444444444444	5.33552239933941e-08	47311	0	0	16	9.2	13	6	19	15	5	5
1902552	chr12	115125060	+	0.0393216410955921	0.862719747047351	-0.823398105951759	-4.14522573248804	9.88666457017483e-08	0.0597014925373134	0.0181818181818182	0.0189850335781444	0.918918918918919	0.814814814814815	0.0419831277525178	-0.755113322277501	9.08726806267121e-06	47313	0	0	65.6	56.2	55	37	82	81	5	5
762073	chr4	186559501	+	0.0425230187768887	0.951463987704795	-0.908940968927906	-4.19421107836777	5.20440773552354e-07	0.0840336134453782	0.0147058823529412	0.0257159988825563	0.991304347826087	0.92436974789916	0.0262649066019872	-0.840336134453782	3.1577622953706e-05	47320	0	0	84.4	89.4	57	62	119	119	5	5
1828626	chr12	15112967	+	0	0.988235294117647	-0.988235294117647	-6.64130800829232	5.2306471233015e-07	0	0	0	1	0.941176470588235	0.0263066820882329	-0.941176470588235	3.16832655593347e-05	47400	0	0	10.4	11.8	5	6	18	18	5	5
1731432	chr11	67035263	+	0.0396500381843099	0.867657832363715	-0.828007794179405	-4.14379186138616	2.4285687233585e-07	0.0789473684210526	0.0208333333333333	0.0238168753463053	0.948717948717949	0.833333333333333	0.0462019474279351	-0.754385964912281	1.83307010342536e-05	47402	0	0	47.8	44.8	38	36	65	68	5	5
2536324	chr19	523360	+	0.87219792542753	0.0399083355668721	0.832289589860658	4.14374967163947	2.17977583440616e-07	0.951219512195122	0.793103448275862	0.0715250169960298	0.0609756097560976	0.024390243902439	0.0132696353479291	0.732127838519764	1.69228808378091e-05	47406	0	0	32.2	51	20	26	41	82	5	5
2079267	chr14	95826882	+	0	0.753715728715729	-0.753715728715729	-6.25496383119849	4.55945099523747e-12	0	0	0	0.833333333333333	0.625	0.0854346046955386	-0.625	5.9508973664589e-09	47429	0	0	9.6	8.2	6	6	18	11	5	5
2219735	chr16	3211475	+	0.85726446905085	0.0390753185538868	0.818189150496963	4.14340246744428	3.36490840349036e-08	0.87012987012987	0.833333333333333	0.0154930420588265	0.0645161290322581	0.0181818181818182	0.0188336660006318	0.768817204301075	3.54808823846387e-06	47430	0	0	81.2	77.4	54	55	128	120	5	5
341402	chr2	71133030	+	0.0416901818010347	0.903420612602962	-0.861730430801927	-4.14331716494804	8.65622855330304e-08	0.074468085106383	0.0166666666666667	0.0245747977045628	0.925925925925926	0.884057971014493	0.0205309042319456	-0.80958988590811	8.13364232433727e-06	47436	0	0	61.2	63.6	49	45	94	81	5	5
132231	chr1	67842119	+	0.796852180077987	0.0356652829086847	0.761186897169302	4.1431347114396	4.98934114011582e-08	0.849462365591398	0.753846153846154	0.0422713456599001	0.0571428571428571	0.0238095238095238	0.0159176674588742	0.696703296703297	5.05729814720776e-06	47450	0	0	93.8	99.2	65	62	126	124	5	5
95198	chr1	37944982	+	0.0246602564102564	0.778268508798463	-0.753608252388206	-4.50733290780549	1.0456377105412e-07	0.0416666666666667	0.01	0.012586885740183	0.828828828828829	0.708333333333333	0.0513013010567299	-0.666666666666667	9.51526671061507e-06	47486	0	0	71.4	63.8	48	48	100	111	5	5
1158636	chr7	96647861	+	0	0.753606237816764	-0.753606237816764	-6.25475698289709	2.32214464148652e-11	0	0	0	0.842105263157895	0.592592592592593	0.116220458596459	-0.592592592592593	1.10292458966273e-08	47488	0	0	15.6	24.8	12	18	21	30	5	5
1429348	chr9	116343114	+	0.0360416457015344	0.802520394217265	-0.766478748515731	-4.14139271819948	5.41382942499317e-08	0.0487804878048781	0.0204081632653061	0.0115512007311715	0.882352941176471	0.754098360655738	0.0555976874723418	-0.70531787285086	5.43641860554723e-06	47553	0	0	61.2	62.2	41	42	98	99	5	5
2641227	chr19	44094007	+	0.0385440957415737	0.846587973953002	-0.808043878211429	-4.14123368150495	2.74024566245589e-07	0.078125	0.0188679245283019	0.0233925751952685	0.918918918918919	0.764705882352941	0.0651290323369405	-0.686580882352941	2.00552100203644e-05	47560	0	0	42.8	40.8	25	30	64	73	5	5
1796433	chr11	128565356	+	0	0.753504189103268	-0.753504189103268	-6.25456416753743	1.75745725375118e-12	0	0	0	0.838709677419355	0.673469387755102	0.0643087927632323	-0.673469387755102	5.39281512220772e-09	47567	0	0	58.8	54	48	39	72	72	5	5
1385274	chr9	27408242	+	0.786296871987662	0.0328032405979479	0.753493631389714	4.21751445931582	1.32257270151031e-07	0.904761904761905	0.703125	0.0869703983235883	0.0384615384615385	0.0232558139534884	0.00568093852567484	0.664663461538462	1.15060766979435e-05	47577	0	0	36.8	57	21	29	64	86	5	5
1506445	chr10	12543528	+	0.836800588972061	0.0380294117647059	0.798771177207355	4.14003222824153	5.11268883452052e-08	0.869565217391304	0.790697674418605	0.0297725222067301	0.0588235294117647	0.0208333333333333	0.0191008724797758	0.73187414500684	5.16818445004292e-06	47630	0	0	25.6	56.4	13	40	43	75	5	5
1371408	chr8	145987993	+	0.940977923736544	0.0439394507291809	0.897038473007364	4.13999911470139	7.39444949630971e-08	0.971428571428571	0.888888888888889	0.032540555897019	0.0804597701149425	0.0208333333333333	0.0238197495606218	0.808429118773946	7.1071323588443e-06	47631	0	0	57.6	69.2	35	48	81	92	5	5
1193798	chr7	134464288	+	0.774015346026158	0.0206125625986345	0.753402783427524	4.67868616937042	1.9194600775565e-07	0.853932584269663	0.708333333333333	0.0712847882882433	0.0338983050847458	0.00680272108843537	0.00998481695222286	0.674435028248588	1.53745833797595e-05	47641	0	0	95.6	108.6	53	57	132	147	5	5
58768	chr1	17528218	+	0.0355352013627876	0.792679738562092	-0.757144537199304	-4.13977031217213	2.23651605699317e-07	0.0540540540540541	0.0178571428571429	0.0169253881566819	0.888888888888889	0.735294117647059	0.0609692176747089	-0.681240063593005	1.72393909651922e-05	47646	0	0	42.2	37.2	29	27	56	51	5	5
355144	chr2	86080485	+	0.035371068596875	0.789753417981539	-0.754382349384664	-4.13971070902539	1.51021063655933e-07	0.0740740740740741	0.0161290322580645	0.022348136261885	0.837837837837838	0.720930232558139	0.0469149150730401	-0.646856158484065	1.27608554252467e-05	47649	0	0	57.6	51.8	36	37	70	70	5	5
341344	chr2	71131590	+	0.0341428996363335	0.796240247511434	-0.7620973478751	-4.19095649945934	5.32080325244003e-07	0.058252427184466	0.0136986301369863	0.020419459687744	0.857142857142857	0.666666666666667	0.0819221809183965	-0.608414239482201	3.20535414229504e-05	47660	0	0	89.8	84.6	73	59	103	118	5	5
863355	chr5	138861605	+	0.0341014091014091	0.787473684210526	-0.753372275109117	-4.17654025450345	4.78871943623904e-07	0.0540540540540541	0.0192307692307692	0.0143019414249728	0.916666666666667	0.710526315789474	0.0878428603431469	-0.65647226173542	2.98165681738299e-05	47668	0	0	37.6	37	24	24	52	60	5	5
26477	chr1	3464037	+	0.924596748986993	0.0430400183465199	0.881556730640473	4.13919083917779	6.75717970114668e-08	0.968253968253968	0.891891891891892	0.0376702915533968	0.06	0.0263157894736842	0.0133229139477455	0.831891891891892	6.58478137167066e-06	47680	0	0	41.4	46.2	27	38	63	54	5	5
2141373	chr15	60688948	+	0.795959395892774	0.0357687668368783	0.760190629055895	4.13827183127339	4.97700301573823e-07	0.918918918918919	0.702702702702703	0.0803223147845417	0.0568181818181818	0.0175438596491228	0.016366027439536	0.645884520884521	3.06223698537984e-05	47746	0	0	44.8	74.8	33	57	79	88	5	5
819758	chr5	72526586	+	0.0379043278003536	0.832862360909531	-0.794958033109177	-4.13706915512353	3.21959090660212e-07	0.0625	0.0227272727272727	0.0173207981562946	0.92	0.770833333333333	0.0745263789558265	-0.708333333333333	2.25201940206898e-05	47825	0	0	44.4	53.2	32	25	62	75	5	5
191520	chr1	157740707	+	0.789033347257031	0.0336868871148312	0.7553464601422	4.19298349845199	5.38301570541107e-07	0.894736842105263	0.65625	0.110853475981427	0.0416666666666667	0.0172413793103448	0.0100428666915802	0.614583333333333	3.23090097045675e-05	47836	0	0	42.2	53	32	32	54	74	5	5
406977	chr2	161348609	+	0.770287899235268	0.0172650679911016	0.753022831244166	4.83888086851633	1.07019195984744e-08	0.833333333333333	0.700854700854701	0.0490700705090371	0.0241935483870968	0.01	0.0058001381750104	0.676661152467604	1.23767833790251e-06	47890	0	0	77.8	110.8	54	77	117	142	5	5
2695843	chr20	3053078	+	0.0286732735286761	0.781639880587249	-0.752966607058573	-4.35543550040651	2.69466059517677e-08	0.0447761194029851	0.0188679245283019	0.0100509277722458	0.863636363636364	0.722222222222222	0.0519455544403782	-0.677446102819237	2.89699725703208e-06	47938	0	0	53.8	39.2	35	22	68	57	5	5
2182812	chr15	96901590	+	0.0376490103463788	0.827255418121755	-0.789606407775376	-4.13514965178144	6.83823369888936e-09	0.0480769230769231	0.0277777777777778	0.00816395931473773	0.877551020408163	0.787234042553192	0.0337494492403982	-0.739157119476268	8.16835493422042e-07	47955	0	0	71.2	67.6	32	47	104	94	5	5
2384391	chr17	29648811	+	0.0427713178294574	0.91672342150603	-0.873952103676573	-4.13431291730769	3.12500737089795e-08	0.0697674418604651	0.0208333333333333	0.0237222681007935	0.934782608695652	0.9	0.0132705738186812	-0.830232558139535	3.31540840598721e-06	48001	0	0	38.8	38	30	24	48	50	5	5
414947	chr2	173330355	+	0.779732793522267	0.0268995269793614	0.752833266542906	4.41969037188752	4.58323957459979e-07	0.842105263157895	0.730769230769231	0.0470671376361701	0.075	0.0112359550561798	0.0270565576130606	0.655769230769231	2.89464950282022e-05	48032	0	0	50.4	64	36	40	76	89	5	5
333021	chr2	63280209	+	0.0389659107227361	0.8495211814703	-0.810555270747564	-4.13368357018448	2.55240553614047e-07	0.0769230769230769	0.0161290322580645	0.024918338897643	0.907894736842105	0.789473684210526	0.0451347961732313	-0.712550607287449	1.90330314702205e-05	48035	0	0	64	56	51	23	81	76	5	5
1349759	chr8	142276527	+	0.0361985553960699	0.800891088916486	-0.764692533520416	-4.13358851338402	2.5550928354438e-07	0.0625	0.0163934426229508	0.0188765825838918	0.859649122807018	0.694915254237288	0.0700754090934134	-0.632415254237288	1.90463303819969e-05	48040	0	0	55.8	44.8	45	27	63	59	5	5
668300	chr4	6324673	+	0	0.752762442236126	-0.752762442236126	-6.25316190322909	1.20454025061218e-11	0	0	0	0.894736842105263	0.692307692307692	0.0806902459771926	-0.692307692307692	8.08413195357679e-09	48083	0	0	20.6	17	20	11	21	26	5	5
2473663	chr17	79031376	+	0.893515314934921	0.0415089085487567	0.852006406386165	4.13265518011666	3.99944059709735e-09	0.931818181818182	0.853658536585366	0.0286273404741716	0.05	0.032258064516129	0.00730800879770578	0.803658536585366	5.00301232203909e-07	48097	0	0	43.4	46.6	41	28	47	68	5	5
1832378	chr12	25056938	+	0	0.752723892240483	-0.752723892240483	-6.25308898761353	1.8976853504815e-12	0	0	0	0.818181818181818	0.631578947368421	0.0718941889591868	-0.631578947368421	5.39281512220772e-09	48107	0	0	17.4	21.6	12	12	28	32	5	5
2412062	chr17	43300715	+	0.0407545476792561	0.879819281953829	-0.839064734274573	-4.13190336063858	7.25392474186345e-08	0.0731707317073171	0.0192307692307692	0.0218645784099697	0.915254237288136	0.842105263157895	0.0313159888312886	-0.768934531450578	6.99454626011096e-06	48142	0	0	50	45.6	41	27	65	75	5	5
887175	chr5	158446138	+	0.848040010902428	0.0389437667817415	0.809096244120687	4.13184788033807	2.56097635500253e-07	0.883116883116883	0.8	0.0330677415585291	0.0606060606060606	0.0126582278481013	0.021519503718522	0.739393939393939	1.90776193299217e-05	48148	0	0	85.6	91.6	64	66	124	125	5	5
2067328	chr14	77504348	+	0.0364458683858794	0.804219996774996	-0.767774128389116	-4.13179648186303	2.22889754985278e-07	0.0571428571428571	0.0144927536231884	0.0170915893384901	0.894736842105263	0.769230769230769	0.0516204302246424	-0.712087912087912	1.71968253629345e-05	48153	0	0	96	86	69	57	147	116	5	5
399027	chr2	142338869	+	0.864881294305535	0.0399126488610816	0.824968645444454	4.13160990767413	1.79623995085586e-07	0.918367346938776	0.745283018867924	0.0715888674686977	0.0769230769230769	0.0217391304347826	0.0214202573245541	0.668359941944848	1.46164257065292e-05	48164	0	0	67	66.4	49	33	106	92	5	5
693611	chr4	42895240	+	0.846683173944201	0.0337252092170125	0.812957964727189	4.29222456058626	5.505335184711e-07	0.92	0.723404255319149	0.0890240888648308	0.0571428571428571	0.0153846153846154	0.0178536895833387	0.666261398176292	3.28161044052553e-05	48167	0	0	52.6	56.6	42	35	82	66	5	5
1869424	chr12	63025692	+	0	0.752615186615187	-0.752615186615187	-6.25288335587044	5.76392387784192e-12	0	0	0	0.837837837837838	0.65	0.0861212191496941	-0.65	6.26656377909642e-09	48189	0	0	35.6	29	26	20	54	42	5	5
812664	chr5	58388744	+	0.839866522366522	0.0385238884537622	0.80134263391276	4.13046920310562	2.09405188697609e-08	0.904761904761905	0.755555555555556	0.0563753448724141	0.0476190476190476	0.0303030303030303	0.00731952671274293	0.707936507936508	2.30056447319724e-06	48217	0	0	41.8	54	30	23	48	77	5	5
474852	chr2	239194647	+	0.930751527144282	0.0437396996278575	0.887011827516424	4.12975356355521	2.69035906613596e-07	0.974358974358974	0.896551724137931	0.0347201073205068	0.0888888888888889	0.015625	0.0284802028752636	0.807662835249042	1.97822383936152e-05	48257	0	0	50.6	55.4	39	38	68	66	5	5
1867423	chr12	58119910	+	0.752452865761689	0	0.752452865761689	6.25257624893066	3.22665880979533e-09	0.96875	0.529411764705882	0.163014505664067	0	0	0	0.529411764705882	4.1258381172921e-07	48306	0	0	20.2	18.8	6	15	32	26	5	5
1914889	chr12	123215553	+	0.931219134793505	0.043800967348464	0.887418167445041	4.1288266325828	1.37417426109987e-08	0.961904761904762	0.87719298245614	0.0343227938083777	0.05	0.0294117647058824	0.00871323315663581	0.82719298245614	1.56056994947855e-06	48313	0	0	78	91.2	57	60	105	144	5	5
1384087	chr9	22005320	+	0.0294033338956582	0.860792176528587	-0.831388842632929	-4.46593884031912	5.5538622716721e-07	0.0506329113924051	0.0166666666666667	0.0134480363190714	0.96551724137931	0.75	0.0790749992479671	-0.699367088607595	3.29957592734205e-05	48327	0	0	107.4	80.6	79	58	140	109	5	5
2370781	chr17	18281001	+	0.0413399370032332	0.887983281086729	-0.846643344083496	-4.12853515393623	8.00091156288547e-08	0.0588235294117647	0.0188679245283019	0.0156659738770773	0.944444444444444	0.818181818181818	0.0463186763092967	-0.759358288770053	7.60703899034365e-06	48335	0	0	59.2	43.6	41	33	92	58	5	5
2809088	chr22	19868929	+	0.938435531474384	0.0442860046457607	0.894149526828624	4.12689749879739	5.59980626940068e-08	0.958333333333333	0.91304347826087	0.0194470557583445	0.0975609756097561	0.02	0.031547698492326	0.815482502651113	5.59518767157278e-06	48428	0	0	33.6	36.8	23	21	47	50	5	5
1007326	chr6	114316990	+	0.917819544364258	0.0431156062230211	0.874703938141237	4.12663652110688	6.99077738659617e-08	0.963636363636364	0.878378378378378	0.0356049991261408	0.0666666666666667	0.0224719101123596	0.0186295822437384	0.811711711711712	6.77699654859637e-06	48450	0	0	71.6	73.2	55	48	83	105	5	5
2461588	chr17	76677190	+	0.942894128126218	0.044573920393151	0.898320207733067	4.12603234099904	1.78748409882128e-07	0.979591836734694	0.901960784313726	0.0306923832754677	0.0957446808510638	0.0217391304347826	0.0305988714484347	0.806216103462662	1.45579077543719e-05	48477	0	0	58	69	49	46	82	94	5	5
2826270	chr22	30663076	+	0.0398774765914725	0.860693613829971	-0.820816137238499	-4.12570475873095	1.11742804897007e-07	0.0555555555555556	0.0294117647058823	0.0105432792141278	0.941176470588235	0.785714285714286	0.064666777633643	-0.73015873015873	1.00470789668891e-05	48488	0	0	26.4	25.8	18	17	34	42	5	5
983031	chr6	72129101	+	0.935164112272129	0.0433110397054931	0.891853072566636	4.14805862763263	5.61372005813299e-07	0.96969696969697	0.888888888888889	0.0341256357434162	0.096551724137931	0.0120481927710843	0.0354823305637895	0.792337164750958	3.32399514745765e-05	48489	0	0	103.8	129.2	72	81	134	166	5	5
2536313	chr19	523236	+	0.959450131950132	0.045540913335031	0.913909218615101	4.1255438820319	1.28738623260248e-07	0.981481481481482	0.9375	0.0194262075330205	0.0757575757575758	0.0158730158730159	0.0270120804500248	0.861742424242424	1.12680341249641e-05	48495	0	0	42.4	61.2	32	44	54	85	5	5
23048	chr1	3103195	+	0.894377933209945	0.0418147684605757	0.852563164749369	4.12549052623882	1.27651225111537e-07	0.96969696969697	0.841269841269841	0.0472770664940351	0.0531914893617021	0.0315789473684211	0.00939691765805472	0.788078351908139	1.11912810148245e-05	48501	0	0	69.4	85.6	50	57	95	102	5	5
937401	chr6	13014871	+	0.829772926224754	0.0381475200278902	0.791625406196863	4.12446588223113	6.83404736386484e-09	0.857142857142857	0.777777777777778	0.0302529648003862	0.0535714285714286	0.0285714285714286	0.0104808228059876	0.724206349206349	8.16437332326936e-07	48549	0	0	36.2	62.6	25	35	49	89	5	5
1902957	chr12	115173758	+	0.0374875221674002	0.818216778704584	-0.780729256537183	-4.12438804486035	1.14734713312528e-07	0.0487804878048781	0.015625	0.0130239996401513	0.878048780487805	0.740740740740741	0.0605623946395153	-0.691960252935863	1.02731328333125e-05	48551	0	0	70.6	47	41	27	108	82	5	5
301542	chr2	25475828	+	0.884876187370685	0.0413157436433298	0.843560443727355	4.1242146718911	1.16675923973959e-07	0.919540229885057	0.796296296296296	0.0508934734486031	0.0625	0.0151515151515152	0.017785066287815	0.733796296296296	1.04137417187917e-05	48566	0	0	53.2	63.6	36	40	87	90	5	5
1796239	chr11	128560536	+	0.838784877446667	0.0386749893601929	0.800109888086474	4.12414638370237	8.31348448363543e-08	0.896907216494845	0.76271186440678	0.0526675497923572	0.0571428571428571	0.0175438596491228	0.0149749643994647	0.705569007263922	7.8633156664471e-06	48570	0	0	73.2	85	47	53	97	114	5	5
934328	chr6	10398574	+	0	0.752046783625731	-0.752046783625731	-6.25180766535265	1.34534298611705e-10	0	0	0	0.888888888888889	0.578947368421053	0.136872091481391	-0.578947368421053	3.1726115874581e-08	48593	0	0	13.4	14.8	7	9	19	19	5	5
1773320	chr11	111847507	+	0.955963179088179	0.0454453023978869	0.910517876690292	4.12283105860113	9.77287049298779e-08	0.984375	0.916666666666667	0.0269539209421341	0.075	0.0212765957446809	0.0216209040771014	0.841666666666667	9.00169441420937e-06	48648	0	0	45.2	48.2	36	26	64	67	5	5
2243547	chr16	28505886	+	0	0.751967365967366	-0.751967365967366	-6.25165730525	1.15778755872362e-12	0	0	0	0.833333333333333	0.68	0.0563725181516305	-0.68	5.39281512220772e-09	48660	0	0	21.8	14.6	13	11	30	25	5	5
94322	chr1	36923510	+	0.0389481010333295	0.842031266006925	-0.803083164973596	-4.12158157640187	3.38090833121027e-07	0.0851063829787234	0.0185185185185185	0.0286434613390496	0.890909090909091	0.793103448275862	0.0481548233030168	-0.707997065297139	2.33308353049746e-05	48727	0	0	47.4	39.2	41	27	54	55	5	5
2044309	chr14	55119135	+	0.964816765629266	0.0460260367681106	0.918790728861155	4.12096171749581	1.6605379888902e-08	0.977777777777778	0.959459459459459	0.00768328824100635	0.0654205607476635	0.0145985401459854	0.0202678630672066	0.894038898711796	1.85915630792478e-06	48761	0	0	91	98.4	74	67	128	137	5	5
578022	chr3	125076448	+	0.0346468560899161	0.786441380651907	-0.751794524561991	-4.15693768763833	2.62534880450718e-07	0.0512820512820513	0.0172413793103448	0.0127001556713082	0.888888888888889	0.648648648648649	0.0906733999805794	-0.597366597366597	1.94261061622718e-05	48775	0	0	41.8	39	29	19	58	60	5	5
2156217	chr15	73989526	+	0	0.751785714285714	-0.751785714285714	-6.25131332828297	1.77099070990091e-10	0	0	0	0.928571428571429	0.642857142857143	0.12363913412641	-0.642857142857143	3.85938865800212e-08	48781	0	0	12.4	11.8	7	6	21	16	5	5
1086019	chr7	3134659	+	0.0421828745617604	0.897711811997526	-0.855528937435766	-4.12058600702485	4.38164498347197e-07	0.0769230769230769	0.0232558139534884	0.0203696521757442	0.964285714285714	0.795918367346939	0.0676913936671323	-0.718995290423862	2.80359073841056e-05	48787	0	0	37.8	33.8	27	22	51	49	5	5
1287336	chr8	41402761	+	0.0389528814079786	0.841459797033568	-0.802506915625589	-4.12047272678578	5.09748062734057e-07	0.0606060606060606	0.012987012987013	0.0178753444180173	0.934426229508197	0.770491803278688	0.0636891980842654	-0.709885742672628	3.11155913631609e-05	48792	0	0	77.4	72	61	54	101	100	5	5
2028382	chr14	24785318	+	0.880698027042049	0.0412393519950671	0.839458675046981	4.11961226269699	3.22703456179113e-07	0.930555555555556	0.829787234042553	0.0452090879622529	0.0961538461538462	0.0149253731343284	0.031779072437792	0.733633387888707	2.25640147615688e-05	48833	0	0	56.4	60.6	40	35	72	79	5	5
1867457	chr12	58120555	+	0.751666666666667	0	0.751666666666667	6.25108785433691	6.92177057719005e-10	0.933333333333333	0.5	0.168983891408488	0	0	0	0.5	1.10499322531486e-07	48851	0	0	13.4	20.6	6	17	20	24	5	5
358178	chr2	89460144	+	0.899975562072336	0.0383032291744351	0.861672332897901	4.23563625675534	5.75140157455007e-07	0.958333333333333	0.80952380952381	0.0637111412715752	0.0909090909090909	0.0188679245283019	0.0306486718800223	0.718614718614719	3.37972975352299e-05	48859	0	0	28.8	41.4	21	25	35	53	5	5
1008321	chr6	116850173	+	0.910533466700008	0.0429700020471428	0.867563464652866	4.11922270330897	2.56631423207394e-07	0.95	0.844961240310077	0.0410104490464116	0.0833333333333333	0.015625	0.0285106567131784	0.761627906976744	1.91044953877163e-05	48860	0	0	82.4	85.8	40	60	129	139	5	5
510018	chr3	23988802	+	0.896559761168718	0.0421832750800797	0.854376486088639	4.11874272950725	5.88195663756014e-08	0.921875	0.867768595041322	0.0230755246117939	0.0602409638554217	0.0153846153846154	0.0192494608937843	0.807527631185901	5.84254010060475e-06	48892	0	0	140.2	138.2	105	105	221	195	5	5
1341444	chr8	133573809	+	0.805528484967632	0.0369776626455399	0.768550822322092	4.11768842905885	2.41664661468054e-07	0.902777777777778	0.754237288135593	0.0588047673485324	0.0655737704918033	0.0196078431372549	0.0198963322122969	0.68866351764379	1.82630727384917e-05	48953	0	0	76.8	78.6	51	51	118	120	5	5
577709	chr3	124782069	+	0.895066685019773	0.0381587734815261	0.856907911538247	4.23215353861828	5.78949242681463e-07	0.942528735632184	0.840579710144927	0.0446505053320064	0.0918367346938776	0.0101010101010101	0.0316834126189035	0.74874297545105	3.39447107178017e-05	48969	0	0	81	87.4	60	67	124	99	5	5
1405685	chr9	88952841	+	0.0429989423914396	0.909892447921973	-0.866893505530533	-4.11742971816827	2.29997064681863e-07	0.0625	0.0210526315789474	0.0166824985584819	0.962962962962963	0.791666666666667	0.0681918618430592	-0.729166666666667	1.76117208246443e-05	48977	0	0	64	48.8	47	38	95	63	5	5
820197	chr5	72597715	+	0.0377896481173114	0.818777852049911	-0.780988203932599	-4.11621539954979	2.60602984434171e-08	0.0612244897959184	0.025	0.0140371462816248	0.875	0.757575757575757	0.0444374005462475	-0.696351267779839	2.80960176748331e-06	49060	0	0	46.8	51.2	32	34	62	66	5	5
535165	chr3	49378354	+	0	0.751071151071151	-0.751071151071151	-6.24995942969255	5.34912227702448e-11	0	0	0	0.888888888888889	0.615384615384615	0.118686829108847	-0.615384615384615	1.75397034043665e-08	49253	0	0	13.6	9.8	7	7	23	13	5	5
338005	chr2	69001870	+	0	0.751069518716578	-0.751069518716578	-6.24995633537952	8.92381899390915e-13	0	0	0	0.823529411764706	0.681818181818182	0.0526371380891294	-0.681818181818182	5.39281512220772e-09	49254	0	0	28.6	23.2	22	16	39	34	5	5
697935	chr4	54960232	+	0.0378296066116447	0.817070269128382	-0.779240662516737	-4.11203407750921	5.22642181545686e-08	0.0467289719626168	0.0263157894736842	0.00942588713569852	0.88135593220339	0.688405797101449	0.0750037861993064	-0.641676825138832	5.27071881524856e-06	49287	0	0	107.4	109.6	76	59	156	138	5	5
1202822	chr7	143582577	+	0.0343589191358986	0.787304282824479	-0.75294536368858	-4.16783430089419	5.913219604375e-07	0.0638297872340425	0.0147058823529412	0.0188495400462563	0.894736842105263	0.674418604651163	0.0875519783890678	-0.61058881741712	3.44464507937371e-05	49287	0	0	43.4	49.6	27	30	68	66	5	5
407141	chr2	161826540	+	0.751017316017316	0	0.751017316017316	6.24985737574903	2.39275527501279e-10	0.875	0.428571428571429	0.182365948470541	0	0	0	0.428571428571429	4.82607056743762e-08	49295	0	0	9.4	8.4	6	5	15	14	5	5
500214	chr3	11333113	+	0.0392053388154619	0.840754147812971	-0.801548808997509	-4.11185551735808	2.89838154602261e-07	0.0925925925925926	0.0178571428571429	0.0305120492957526	0.894736842105263	0.771929824561403	0.0512694172276325	-0.679337231968811	2.09023164076959e-05	49306	0	0	55	53.2	37	34	85	85	5	5
144230	chr1	92414831	+	0.885426454094735	0.0395667008563111	0.845859753238424	4.17513179943609	5.92119074255658e-07	0.932203389830508	0.818181818181818	0.0422002695753853	0.0642201834862385	0.0102040816326531	0.0243903337757113	0.75396163469558	3.44781949717621e-05	49308	0	0	70.6	83.4	49	60	99	109	5	5
856918	chr5	134364787	+	0.0374117175035936	0.80911103846573	-0.771699320962136	-4.11074347528253	6.2743914967035e-08	0.0593220338983051	0.024	0.016444538768438	0.869565217391304	0.757894736842105	0.0478064826645289	-0.6985727029438	6.17610339315357e-06	49383	0	0	122	96	74	69	177	126	5	5
413458	chr2	172945012	+	0.037011817539124	0.824759635542654	-0.78774781800353	-4.15026547803823	5.96598601310283e-07	0.0729166666666667	0.0121951219512195	0.024961689143053	0.86	0.754716981132076	0.0441828351392915	-0.681800314465409	3.46551265494304e-05	49427	0	0	72.6	70.2	50	48	96	100	5	5
203323	chr1	169072072	+	0.864276278069756	0.0406435006435006	0.823632777426256	4.10964021747339	4.77478473609694e-08	0.91304347826087	0.769230769230769	0.0603735981338997	0.0571428571428571	0.027027027027027	0.0124791516615733	0.712087912087912	4.8675712609537e-06	49451	0	0	26.8	30	23	20	32	37	5	5
1122951	chr7	42287064	+	0.929256160057295	0.0444094439839121	0.884846716073382	4.10958968220365	2.73162426754657e-07	0.970588235294118	0.857142857142857	0.0434014879372553	0.0851063829787234	0.0142857142857143	0.0261066390892806	0.772036474164134	2.00144142889833e-05	49453	0	0	42.8	58	31	44	71	70	5	5
13517	chr1	2058427	+	0.0425079365079365	0.896258500419542	-0.853750563911605	-4.10931521620724	4.87474175236717e-07	0.0740740740740741	0.0133333333333333	0.0290761225212482	0.941176470588235	0.857142857142857	0.0355271987347616	-0.783068783068783	3.02022340637318e-05	49466	0	0	80	70.2	54	49	120	110	5	5
2808761	chr22	19752889	+	0.038282970865236	0.823283686962932	-0.785000716097696	-4.10922138362434	4.95276293244545e-08	0.0512820512820513	0.0277777777777778	0.00987965938605202	0.888888888888889	0.714285714285714	0.068948412796888	-0.663003663003663	5.02598743089531e-06	49475	0	0	48	39.8	36	27	69	53	5	5
1323684	chr8	99951307	+	0.0389087527693867	0.833954305466492	-0.795045552697105	-4.10900030882981	2.13362408904468e-07	0.0581395348837209	0.0175438596491228	0.0164733997230619	0.906976744186046	0.761194029850746	0.0688786840053436	-0.703054494967025	1.66528356732965e-05	49488	0	0	60.4	54.4	38	40	86	67	5	5
753128	chr4	174428252	+	0.0322745339504496	0.782947024332828	-0.750672490382378	-4.22936372968671	2.76865673238442e-08	0.0392156862745098	0.0181818181818182	0.00915300547506996	0.838709677419355	0.716981132075472	0.0522426089707444	-0.677765445800962	2.96965533624136e-06	49524	0	0	56.6	52.4	51	27	72	64	5	5
1497575	chr10	3929072	+	0.93548534514581	0.0448244356711176	0.890660909474693	4.10816413495639	2.77476864244874e-08	0.976744186046511	0.902777777777778	0.0265743070580459	0.0641025641025641	0.0285714285714286	0.0126646362639586	0.838675213675214	2.97560035758782e-06	49539	0	0	88.4	111.2	72	70	125	156	5	5
1497056	chr10	3666157	+	0.897947233491098	0.042652421580993	0.855294811910105	4.10803666582593	7.8481939347565e-08	0.931034482758621	0.855555555555556	0.0309346110434915	0.0625	0.0153846153846154	0.019300178181107	0.793055555555556	7.48188234282878e-06	49555	0	0	64.2	70.2	51	48	90	98	5	5
333018	chr2	63280164	+	0.0364739571167723	0.791212550187882	-0.75473859307111	-4.10769062338577	3.85655970384128e-08	0.0625	0.0240963855421687	0.015551918962819	0.847619047619048	0.741935483870968	0.042740093933665	-0.679435483870968	4.0127144533195e-06	49575	0	0	88.4	82.4	80	34	117	105	5	5
2699211	chr20	4795363	+	0	0.750599591978902	-0.750599591978902	-6.24906525992716	3.25024368230985e-12	0	0	0	0.857142857142857	0.666666666666667	0.0713779013482849	-0.666666666666667	5.63547357596377e-09	49579	0	0	27.4	20.6	18	9	33	33	5	5
