# Supplementary material for: Extensive Placental Methylation Profiling in Normal Pregnancies
Source: Int J Mol Sci. 2021 Feb 21;22(4):2136. doi: 10.3390/ijms22042136 (PMC7924820; doi:10.3390/ijms22042136)
Supplement: Supplementary file 1 [file ijms-22-02136-s001.zip › Supplementary material/supplementary_table_6_IPA_placenta_diseases_and_functions_methylseq_promoters_hypo.xlsx]

## Sheet: Sheet0
© 2000-2021 QIAGEN. All rights reserved.
Categories	Functions	Diseases or Functions Annotation	p-value	Molecules	# Molecules
Cancer,Dermatological Diseases and Conditions,Organismal Injury and Abnormalities	cutaneous melanoma	Cutaneous melanoma	1,52E-12	A1CF,ABI3BP,ACMSD,ADAM7,ADGRA1,ADGRF5,AGMO,ALDOB,ANKRD62,AQP4,BLNK,C10orf71,C1orf158,C1orf226,CALHM4,CALHM5,CAPSL,CDH11,CDH18,CGA,COLEC10,COQ8B,CRISP2,CTNNA2,CTNNA3,CYP11B1,CYP4A11,CYP4F3,DCD,DDX43,DEFB105A/DEFB105B,DEFB118,DEFB132,DPPA5,EFS,ELF3,ESM1,ETS1,F10,FGA,FRK,FSHB,FSHR,GABRB3,GALNT8,GYS2,HCAR1,HEMGN,HEPACAM2,HTR3B,IL17REL,IL36RN,ISX,ITPRID1,KCNH5,KIFAP3,KLK3,KLK9,KRT8,KRTAP21-2,KRTAP5-4,…	158
Cancer,Dermatological Diseases and Conditions,Organismal Injury and Abnormalities	skin tumor	Skin tumor	5,94E-12	A1CF,ABI3BP,ACMSD,ADAM7,ADGRA1,ADGRF5,AGMO,ALDOB,ANKRD62,AQP4,BLNK,C10orf71,C1orf158,C1orf226,CALHM4,CALHM5,CAPSL,CDH11,CDH18,CDH19,CGA,COLEC10,COQ8B,CRISP2,CTNNA2,CTNNA3,CYP11B1,CYP4A11,CYP4F3,DCD,DDX43,DEFB105A/DEFB105B,DEFB118,DEFB132,DPPA5,EFS,ELF3,ESM1,ETS1,F10,FGA,FRK,FSHB,FSHR,GABRB3,GALNT8,GYS2,HCAR1,HEMGN,HEPACAM2,HTR3B,IL17REL,IL36RN,ISX,ITPRID1,KCNH5,KIFAP3,KLK3,KLK9,KRT8,KRTAP21-2,KRT…	160
Cancer,Organismal Injury and Abnormalities	melanoma	Melanoma	1,01E-11	A1CF,ABI3BP,ACMSD,ADAM7,ADGRA1,ADGRF5,AGMO,ALDOB,ANKRD62,AQP4,BLNK,C10orf71,C1orf158,C1orf226,CALHM4,CALHM5,CAPSL,CDH11,CDH18,CDH19,CGA,CLCNKA,COLEC10,COQ8B,CRISP2,CTNNA2,CTNNA3,CYP11B1,CYP4A11,CYP4F3,DCD,DDX43,DEFB105A/DEFB105B,DEFB118,DEFB132,DPPA5,EFS,ELF3,ESM1,ETS1,F10,FGA,FRK,FSHB,FSHR,GABRB3,GALNT8,GYS2,GZMB,HCAR1,HEMGN,HEPACAM2,HTR3B,IL17REL,IL36RN,ISX,ITPRID1,KCNH5,KIFAP3,KLK1,KLK3,KLK9,K…	166
Cancer,Dermatological Diseases and Conditions,Organismal Injury and Abnormalities	skin cancer	Skin cancer	1,20E-11	A1CF,ABI3BP,ACMSD,ADAM7,ADGRA1,ADGRF5,AGMO,ALDOB,ANKRD62,AQP4,BLNK,C10orf71,C1orf158,C1orf226,CALHM4,CALHM5,CAPSL,CDH11,CDH18,CDH19,CGA,COLEC10,COQ8B,CRISP2,CTNNA2,CTNNA3,CYP11B1,CYP4A11,CYP4F3,DCD,DDX43,DEFB105A/DEFB105B,DEFB118,DEFB132,DPPA5,EFS,ELF3,ESM1,ETS1,F10,FGA,FRK,FSHB,FSHR,GABRB3,GALNT8,GYS2,HCAR1,HEMGN,HEPACAM2,HTR3B,IL17REL,IL36RN,ISX,ITPRID1,KCNH5,KIFAP3,KLK3,KLK9,KRT8,KRTAP21-2,KRT…	159
Cancer,Endocrine System Disorders,Organismal Injury and Abnormalities	malignant neuroendocrine neoplasm	Malignant neuroendocrine neoplasm	2,45E-07	ABI3BP,ACMSD,ADAM7,ANKRD62,C10orf71,CD200,CDH19,COQ8B,CRISP2,CTNNA2,CTNNA3,CYP11B1,DEFB106A/DEFB106B,ETS1,FGA,FRK,FSHB,GABRB3,GALNT8,HTR3B,ITPRID1,KIFAP3,KLK3,KRTAP4-8,LILRB5,mir-8,MMP26,NDST4,OR10A7,OR10S1,OR14C36,OR1G1,OR2T3/OR2T34,OR4A16,OR4C15,OR51F2,OR52L1,OR5AN1,OR5I1,OR5J2,OR5M10,OR6C2,OR6C4,OR8H2,OR8J1,OR8U1,OR9G1,PMFBP1,POTEE/POTEF,PYDC2,SEMG1,SERPINA3,SH3TC2,SPATA16,SPATA48,TBC1D21,TECR…	60
Cancer,Endocrine System Disorders,Organismal Injury and Abnormalities,Respiratory Disease	small cell lung cancer	Small cell lung carcinoma	3,07E-07	ABI3BP,ACMSD,ADAM7,ANKRD62,C10orf71,CD200,CDH19,COQ8B,CRISP2,CTNNA2,CTNNA3,CYP11B1,DEFB106A/DEFB106B,ETS1,FGA,FRK,FSHB,GABRB3,GALNT8,HTR3B,ITPRID1,KIFAP3,KLK3,KRTAP4-8,LILRB5,MMP26,NDST4,OR10A7,OR10S1,OR14C36,OR1G1,OR2T3/OR2T34,OR4A16,OR4C15,OR51F2,OR52L1,OR5AN1,OR5I1,OR5J2,OR5M10,OR6C2,OR6C4,OR8H2,OR8J1,OR8U1,OR9G1,PMFBP1,POTEE/POTEF,PYDC2,SEMG1,SERPINA3,SH3TC2,SPATA16,SPATA48,TBC1D21,TECRL,TRIM…	59
Nervous System Development and Function	olfactory response	Olfactory response	3,73E-07	OR10G2,OR10S1,OR10X1,OR10Z1,OR14C36,OR4A16,OR4B1,OR4C15,OR51F2,OR51S1,OR51T1,OR52A1,OR52B2,OR52L1,OR5AK2,OR5AN1,OR5H6,OR5I1,OR5J2,OR5L2,OR5M1,OR5M10,OR5T3,OR6C2,OR8H2,OR8U1,OR9G1	27
Cancer,Endocrine System Disorders,Organismal Injury and Abnormalities	neuroendocrine tumor	Neuroendocrine tumor	4,48E-07	ABI3BP,ACMSD,ADAM7,ANKRD62,C10orf71,CD200,CDH11,CDH19,CGA,COQ8B,CRISP2,CTNNA2,CTNNA3,CYP11B1,DEFB106A/DEFB106B,ETS1,FGA,FRK,FSHB,FSHR,GABRB3,GALNT8,HTR3B,ITPRID1,KIFAP3,KLK3,KRTAP4-8,LILRB5,mir-8,MMP26,MSH4,NDST4,OR10A7,OR10S1,OR14C36,OR1G1,OR2T3/OR2T34,OR4A16,OR4C15,OR51F2,OR52L1,OR5AN1,OR5I1,OR5J2,OR5M10,OR6C2,OR6C4,OR8H2,OR8J1,OR8U1,OR9G1,PMFBP1,POTEE/POTEF,PYDC2,SEMG1,SERPINA3,SH3TC2,SLC35B1,…	66
Cancer,Endocrine System Disorders,Organismal Injury and Abnormalities	extrapancreatic neuroendocrine tumor	Extrapancreatic neuroendocrine tumor	5,84E-07	ABI3BP,ACMSD,ADAM7,ANKRD62,C10orf71,CD200,CDH11,CDH19,CGA,COQ8B,CRISP2,CTNNA2,CTNNA3,CYP11B1,DEFB106A/DEFB106B,ETS1,FGA,FRK,FSHB,GABRB3,GALNT8,HTR3B,ITPRID1,KIFAP3,KLK3,KRTAP4-8,LILRB5,mir-8,MMP26,MSH4,NDST4,OR10A7,OR10S1,OR14C36,OR1G1,OR2T3/OR2T34,OR4A16,OR4C15,OR51F2,OR52L1,OR5AN1,OR5I1,OR5J2,OR5M10,OR6C2,OR6C4,OR8H2,OR8J1,OR8U1,OR9G1,PMFBP1,POTEE/POTEF,PYDC2,SEMG1,SERPINA3,SH3TC2,SLC35B1,SPATA…	65
Cancer,Organismal Injury and Abnormalities	blue round small cell tumor	Blue round small cell tumor	7,16E-06	ABI3BP,ACMSD,ADAM7,ANKRD62,C10orf71,CD200,CDH19,COQ8B,CRISP2,CTNNA2,CTNNA3,CYP11B1,DEFB106A/DEFB106B,ETS1,FGA,FRK,FSHB,GABRB3,GALNT8,HTR3B,ITPRID1,KIFAP3,KLK3,KRTAP4-8,LILRB5,MMP26,NDST4,OR10A7,OR10S1,OR14C36,OR1G1,OR2T3/OR2T34,OR4A16,OR4C15,OR51F2,OR52L1,OR5AN1,OR5I1,OR5J2,OR5M10,OR5T3,OR6C2,OR6C4,OR8H2,OR8J1,OR8U1,OR9G1,PHACTR1,PMFBP1,POTEE/POTEF,PYDC2,SEMG1,SERPINA3,SH3TC2,SPATA16,SPATA48,TBC1…	61
Cancer,Organismal Injury and Abnormalities,Respiratory Disease	carcinoma	Lung carcinoma	1,08E-05	ABI3BP,ACMSD,ADAM7,ANKRD62,BCAR4,BLNK,C10orf71,CD200,CDH18,CDH19,CLCNKA,COQ8B,CRISP2,CTNNA2,CTNNA3,CYP11B1,DEFB106A/DEFB106B,ELF3,ETS1,F10,FGA,FRK,FSHB,GABRB3,GALNT8,GYS2,HTR3B,IL17REL,ISX,ITPRID1,KCNH5,KIFAP3,KLK3,KRT8,KRTAP4-8,KRTAP5-4,LILRB5,mir-8,MMP26,MYH4,NDST4,NOX3,OR10A7,OR10S1,OR10X1,OR14C36,OR1G1,OR2T3/OR2T34,OR4A16,OR4C15,OR51F2,OR51L1,OR51S1,OR52B2,OR52L1,OR5AN1,OR5H6,OR5I1,OR5J2,OR5L…	87
Cancer,Organismal Injury and Abnormalities,Respiratory Disease	lung cancer	Lung cancer	1,51E-05	ABI3BP,ACMSD,ADAM7,ANKRD62,BCAR4,BLNK,C10orf71,CD200,CDH18,CDH19,CLCNKA,COQ8B,CRISP2,CTNNA2,CTNNA3,CYP11B1,DEFB106A/DEFB106B,ELF3,ETS1,F10,FGA,FRK,FSHB,GABRB3,GALNT8,GYS2,HTR3B,IL17REL,ISX,ITPRID1,KCNH5,KIFAP3,KLK3,KRT8,KRTAP4-8,KRTAP5-4,LILRB5,mir-30,mir-8,MMP26,MYH4,NDST4,NOX3,OR10A7,OR10S1,OR10X1,OR14C36,OR1G1,OR2T3/OR2T34,OR4A16,OR4C15,OR51F2,OR51L1,OR51S1,OR52B2,OR52L1,OR5AN1,OR5H6,OR5I1,OR5…	89
Cancer,Organismal Injury and Abnormalities	nonhematologic malignant neoplasm	Nonhematologic malignant neoplasm	2,31E-05	A1CF,ABI3BP,ACMSD,ADAM7,ADGRA1,ADGRF5,AGMO,ALDOB,AMOTL1,ANKRD62,AQP4,ARHGDIG,BCAR4,BLNK,C10orf71,C1orf158,C1orf226,CALHM4,CALHM5,CAPSL,CD200,CDH11,CDH18,CDH19,CGA,CLCNKA,CLRN1,COLEC10,COQ8B,CRISP2,CTNNA2,CTNNA3,CYP11B1,CYP4A11,CYP4F3,DCD,DDX43,DEFB105A/DEFB105B,DEFB106A/DEFB106B,DEFB118,DEFB132,DPPA5,EFS,ELF3,ESM1,ETS1,F10,FGA,FRK,FSCN2,FSHB,FSHR,GABRB3,GALNT8,GNE,GYS2,GZMB,HCAR1,HEMGN,HEPACAM2,H…	193
Cancer,Organismal Injury and Abnormalities	extracranial solid tumor	Extracranial solid tumor	7,06E-05	A1CF,ABI3BP,ACMSD,ADAM7,ADGRA1,ADGRF5,AGMO,ALDOB,AMOTL1,ANKRD62,AQP4,ARHGDIG,BCAR4,BLNK,C10orf71,C1orf158,C1orf226,CALHM4,CALHM5,CAPSL,CD200,CDH11,CDH18,CDH19,CGA,CLCNKA,CLRN1,COLEC10,COQ8B,CRISP2,CTNNA2,CTNNA3,CYP11B1,CYP4A11,CYP4F3,DCD,DDX43,DEFB105A/DEFB105B,DEFB106A/DEFB106B,DEFB118,DEFB132,DPPA5,EFS,ELF3,ESM1,ETS1,F10,FGA,FRK,FSCN2,FSHB,FSHR,GABRB3,GALNT8,GNE,GYS2,GZMB,HCAR1,HEMGN,HEPACAM2,H…	194
Cancer,Organismal Injury and Abnormalities	tumorigenesis	Tumorigenesis of tissue	7,10E-05	A1CF,ABI3BP,ACMSD,ADAM7,ADGRA1,ADGRF5,AGMO,ALDOB,AMOTL1,ANKRD62,AQP4,ARHGDIG,BCAR4,BLNK,C10orf71,C1orf158,C1orf226,CALHM4,CALHM5,CAPSL,CD200,CDH11,CDH18,CDH19,CGA,CLCNKA,CLRN1,COLEC10,COQ8B,CRISP2,CTNNA2,CTNNA3,CYP11B1,CYP4A11,CYP4F3,DCD,DDX43,DEFB106A/DEFB106B,DEFB118,DEFB132,DPPA5,EFS,ELF3,ESM1,ETS1,F10,FGA,FRK,FSCN2,FSHB,FSHR,GABRB3,GALNT8,GNE,GYS2,GZMB,HCAR1,HEMGN,HEPACAM2,HTR3B,IL17REL,IL36R…	190
Endocrine System Disorders,Organismal Injury and Abnormalities,Reproductive System Disease	follicle stimulating hormone deficiency	Follicle stimulating hormone deficiency	8,43E-05	FSHB,FSHR	2
Cancer,Organismal Injury and Abnormalities,Respiratory Disease	respiratory system tumor	Respiratory system tumor	8,58E-05	ABI3BP,ACMSD,ADAM7,ALDOB,ANKRD62,BCAR4,BLNK,C10orf71,CD200,CDH11,CDH18,CDH19,CLCNKA,COQ8B,CRISP2,CTNNA2,CTNNA3,CYP11B1,DEFB106A/DEFB106B,ELF3,ETS1,F10,FGA,FRK,FSHB,GABRB3,GALNT8,GYS2,HTR3B,IL17REL,ISX,ITPRID1,KCNH5,KIFAP3,KLK3,KRT8,KRTAP4-8,KRTAP5-4,LILRB5,mir-30,mir-8,MMP26,MYH4,NDST4,NOX3,NXPE2,OR10A7,OR10S1,OR10X1,OR14C36,OR1G1,OR2T3/OR2T34,OR4A16,OR4C15,OR51F2,OR51L1,OR51S1,OR52B2,OR52L1,OR5A…	92
Cancer,Organismal Injury and Abnormalities	carcinoma	Carcinoma	9,65E-05	A1CF,ABI3BP,ACMSD,ADAM7,ADGRA1,ADGRF5,AGMO,ALDOB,AMOTL1,ANKRD62,AQP4,ARHGDIG,BCAR4,BLNK,C10orf71,C1orf226,CALHM4,CALHM5,CAPSL,CD200,CDH11,CDH18,CDH19,CGA,CLCNKA,CLRN1,COLEC10,COQ8B,CRISP2,CTNNA2,CTNNA3,CYP11B1,CYP4A11,CYP4F3,DCD,DDX43,DEFB106A/DEFB106B,DEFB118,DEFB132,DPPA5,EFS,ELF3,ESM1,ETS1,F10,FGA,FRK,FSCN2,FSHB,FSHR,GABRB3,GALNT8,GNE,GYS2,GZMB,HCAR1,HEMGN,HEPACAM2,HTR3B,IL17REL,IL36RN,ISX,ITP…	189
Organismal Injury and Abnormalities,Reproductive System Disease	bleeding	Bleeding of genital organ	1,38E-04	CGA,FGA,FSHB,FSHR	4
Cancer,Organismal Injury and Abnormalities	non-melanoma solid tumor	Non-melanoma solid tumor	2,25E-04	A1CF,ABI3BP,ACMSD,ADAM7,ADGRA1,ADGRF5,AGMO,ALDOB,AMOTL1,ANKRD62,AQP4,ARHGDIG,BCAR4,BLNK,C10orf71,C1orf158,C1orf226,CALHM4,CALHM5,CAPSL,CD200,CDH11,CDH18,CDH19,CGA,CLCNKA,CLRN1,COLEC10,COQ8B,CRISP2,CTNNA2,CTNNA3,CYP11B1,CYP4A11,CYP4F3,DCD,DDX43,DEFB106A/DEFB106B,DEFB118,DEFB132,DPPA5,EFS,ELF3,ESM1,ETS1,F10,FGA,FRK,FSCN2,FSHB,FSHR,GABRB3,GALNT8,GNE,GYS2,GZMB,HCAR1,HEMGN,HEPACAM2,HTR3B,IL17REL,IL36R…	190
Embryonic Development,Organ Development,Organismal Development,Reproductive System Development and Function,Tissue Development	development	Arrest in development of ovarian follicle	2,51E-04	FSHB,FSHR	2
Organ Morphology,Organismal Development,Organismal Injury and Abnormalities,Reproductive System Development and Function,Reproductive System Disease	enlargement	Enlargement of seminal vesicle	2,51E-04	CGA,FSHB	2
Lipid Metabolism,Small Molecule Biochemistry	omega-hydroxylation	Omega-hydroxylation of fatty acid	2,51E-04	CYP4A11,CYP4F3	2
Cancer,Gastrointestinal Disease,Organismal Injury and Abnormalities	digestive organ tumor	Digestive organ tumor	2,55E-04	A1CF,ABI3BP,ACMSD,ADAM7,ADGRA1,ADGRF5,AGMO,ALDOB,AMOTL1,ANKRD62,AQP4,ARHGDIG,BCAR4,BLNK,C10orf71,CALHM5,CAPSL,CD200,CDH11,CDH18,CDH19,CGA,CLCNKA,COLEC10,COQ8B,CRISP2,CTNNA2,CTNNA3,CYP11B1,CYP4A11,DDX43,DEFB106A/DEFB106B,DEFB118,DEFB132,DPPA5,EFS,ELF3,ESM1,ETS1,F10,FGA,FRK,FSCN2,FSHB,FSHR,GABRB3,GALNT8,GNE,GYS2,GZMB,HCAR1,HEMGN,HEPACAM2,HTR3B,IL17REL,IL36RN,ISX,ITPRID1,KCNH5,KIFAP3,KLK1,KLK3,KLK9,…	174
Cancer,Dermatological Diseases and Conditions,Organismal Injury and Abnormalities	squamous cell skin cancer	Skin squamous cell carcinoma	2,69E-04	CDH11,CDH18,CDH19,CTNNA2,CTNNA3,CYP4F3,F10,FGA,GABRB3,KCNH5,MFSD6L,MMP26,MYH4,NDST4,NXPE2,OR10J1,OR10Z1,OR2T12,OR2T3/OR2T34,OR5L2,OR5M1,OR5M10,SLCO1B3,TRIML2	24
Cancer,Organismal Injury and Abnormalities	intraabdominal organ tumor	Intraabdominal organ tumor	2,93E-04	A1CF,ABI3BP,ACMSD,ADAM7,ADGRA1,ADGRF5,AGMO,ALDOB,AMOTL1,ANKRD62,AQP4,ARHGDIG,BCAR4,BLNK,C10orf71,CALHM4,CALHM5,CAPSL,CD200,CDH11,CDH18,CDH19,CGA,CLCNKA,COLEC10,COQ8B,CRISP2,CTNNA2,CTNNA3,CYP11B1,CYP4A11,CYP4F3,DDX43,DEFB106A/DEFB106B,DEFB118,DEFB132,DPPA5,EFS,ELF3,ETS1,F10,FGA,FRK,FSCN2,FSHB,FSHR,GABRB3,GALNT8,GNE,GYS2,GZMB,HCAR1,HEMGN,HEPACAM2,HTR3B,IL17REL,IL36RN,ISX,ITPRID1,KCNH5,KIFAP3,KLK1,K…	179
Cancer,Organismal Injury and Abnormalities	neoplasia	Neoplasia of cells	4,42E-04	ABI3BP,ADAM7,ADGRF5,ALDOB,AMOTL1,ANKRD62,ARHGDIG,BLNK,C10orf71,C1orf158,CD200,CDH11,CDH18,CDH19,CLCNKA,COQ8B,CTNNA2,CTNNA3,CYP4F3,DCD,DDX43,DEFB132,ELF3,ETS1,F10,FGA,FRK,GABRB3,GZMB,HCAR1,IL17REL,IL36RN,ISX,ITPRID1,KCNH5,KLK1,KLK3,KRT8,KRTAP4-8,KRTAP5-4,LCE1C,LILRB5,LRRC53,LRRIQ4,MFAP5,MFSD6L,mir-187,mir-30,mir-8,MMP26,MRGPRE,MYH4,NDST4,NMUR2,NOX3,NPS,NXPE2,OR10A7,OR10J1,OR10X1,OR10Z1,OR13C2,OR13…	109
Cell-To-Cell Signaling and Interaction	signal transduction	Signal transduction	4,44E-04	BLNK,CGA,EFS,FSHB,FSHR,HCAR1,KIFAP3,LILRB5,NMS,NMUR2,NPS,OR10G2,OR10S1,OR10X1,OR10Z1,OR14C36,OR4A16,OR4B1,OR4C15,OR51F2,OR51S1,OR51T1,OR52A1,OR52B2,OR52L1,OR5AK2,OR5AN1,OR5H6,OR5I1,OR5J2,OR5L2,OR5M1,OR5M10,OR5T3,OR6C2,OR8H2,OR8U1,OR9G1,TGM2	39
Endocrine System Development and Function,Molecular Transport,Small Molecule Biochemistry	quantity	Quantity of FSH	5,66E-04	CGA,FSHB,FSHR	3
Cancer,Organismal Injury and Abnormalities	cancer	Cancer of cells	7,42E-04	ABI3BP,ADAM7,ADGRF5,ALDOB,AMOTL1,ANKRD62,ARHGDIG,BLNK,C10orf71,CD200,CDH11,CDH18,CDH19,COQ8B,CTNNA2,CTNNA3,CYP4F3,DCD,DEFB132,ELF3,ETS1,F10,FGA,FRK,GABRB3,GZMB,HCAR1,IL17REL,IL36RN,ISX,KCNH5,KLK1,KLK3,KRT8,KRTAP4-8,KRTAP5-4,LCE1C,LILRB5,LRRIQ4,MFAP5,MFSD6L,mir-187,mir-30,mir-8,MMP26,MRGPRE,MYH4,NDST4,NOX3,NPS,NXPE2,OR10A7,OR10J1,OR10X1,OR10Z1,OR13C2,OR13C5,OR14C36,OR2T12,OR2T3/OR2T34,OR4A16,OR4C1…	98
Cell-To-Cell Signaling and Interaction	communication	Communication of cells	7,54E-04	BLNK,CGA,EFS,FSHB,FSHR,HCAR1,KIFAP3,LILRB5,mir-8,NMS,NMUR2,NPS,OR10G2,OR10S1,OR10X1,OR10Z1,OR14C36,OR4A16,OR4B1,OR4C15,OR51F2,OR51S1,OR51T1,OR52A1,OR52B2,OR52L1,OR5AK2,OR5AN1,OR5H6,OR5I1,OR5J2,OR5L2,OR5M1,OR5M10,OR5T3,OR6C2,OR8H2,OR8U1,OR9G1,TGM2	40
Cardiovascular System Development and Function,Organismal Development,Skeletal and Muscular System Development and Function,Tissue Development	neovascularization	Neovascularization of adductor muscle	8,28E-04	KLK1,KLK3	2
Post-Translational Modification,Protein Folding,Protein Trafficking	cross-linkage	Cross-linkage of protein	8,28E-04	KRT8,TGM2	2
Organismal Injury and Abnormalities,Reproductive System Disease	spermatogenic impairment	Spermatogenic impairment	8,41E-04	FSHR,MSH4,PMFBP1,SPATA16	4
Cancer,Organismal Injury and Abnormalities	abdominal carcinoma	Abdominal carcinoma	8,71E-04	A1CF,ABI3BP,ACMSD,ADAM7,ADGRA1,ADGRF5,AGMO,ALDOB,AMOTL1,ANKRD62,AQP4,ARHGDIG,BCAR4,BLNK,C10orf71,CALHM4,CALHM5,CAPSL,CD200,CDH11,CDH18,CDH19,CGA,CLCNKA,COLEC10,COQ8B,CRISP2,CTNNA2,CTNNA3,CYP11B1,CYP4A11,CYP4F3,DDX43,DEFB106A/DEFB106B,DEFB118,DEFB132,DPPA5,EFS,ELF3,ETS1,F10,FGA,FRK,FSCN2,FSHB,FSHR,GABRB3,GALNT8,GNE,GYS2,GZMB,HEMGN,HEPACAM2,HTR3B,IL17REL,IL36RN,ITPRID1,KCNH5,KIFAP3,KLK1,KLK3,KLK9,K…	174
Cellular Development,Cellular Growth and Proliferation,Embryonic Development,Organ Development,Organismal Development,Reproductive System Development and Function,Tissue Development	generation	Generation of female germ cells	9,04E-04	FSHB,FSHR,MSH4	3
Humoral Immune Response,Inflammatory Response	complement activation	Complement activation	1,12E-03	AQP4,COLEC10,IGHV3-23,IGKV1-39,IGKV3D-20,IGLV1-40	6
Cell Morphology,Hematological Disease,Humoral Immune Response,Immunological Disease,Lymphoid Tissue Structure and Development	lack	Lack of B-1a lymphocytes	1,23E-03	BLNK,ETS1	2
Auditory and Vestibular System Development and Function,Auditory Disease,Nervous System Development and Function,Neurological Disease,Organ Morphology,Organismal Development,Organismal Injury and Abnormalities	abnormal morphology	Abnormal morphology of small spiral ganglion	1,23E-03	GABRB3,SLITRK6	2
Cancer,Endocrine System Disorders,Gastrointestinal Disease,Organismal Injury and Abnormalities	pancreatoblastoma	Pancreatoblastoma	1,52E-03	MMP26,MRGPRE,OR51T1	3
Cancer,Organismal Injury and Abnormalities	abdominal cancer	Abdominal cancer	1,67E-03	A1CF,ABI3BP,ACMSD,ADAM7,ADGRA1,ADGRF5,AGMO,ALDOB,AMOTL1,ANKRD62,AQP4,ARHGDIG,BCAR4,BLNK,C10orf71,CALHM4,CALHM5,CAPSL,CD200,CDH11,CDH18,CDH19,CGA,CLCNKA,COLEC10,COQ8B,CRISP2,CTNNA2,CTNNA3,CYP11B1,CYP4A11,CYP4F3,DDX43,DEFB106A/DEFB106B,DEFB118,DEFB132,DPPA5,EFS,ELF3,ETS1,F10,FGA,FRK,FSCN2,FSHB,FSHR,GABRB3,GALNT8,GNE,GYS2,GZMB,HCAR1,HEMGN,HEPACAM2,HTR3B,IL17REL,IL36RN,ISX,ITPRID1,KCNH5,KIFAP3,KLK1,K…	177
Endocrine System Disorders,Organismal Injury and Abnormalities,Reproductive System Disease	formation	Formation of ovarian cyst	1,71E-03	CGA,FSHB,FSHR	3
Post-Translational Modification,Protein Degradation,Protein Synthesis	hydrolysis	Hydrolysis of Gelatin	1,72E-03	KLK3,MMP26	2
Endocrine System Development and Function,Nervous System Development and Function,Organ Morphology,Tissue Morphology	quantity	Quantity of thyrotrophs	1,72E-03	CGA,FSHR	2
Cancer,Organismal Injury and Abnormalities	formation	Formation of solid tumor	1,74E-03	A1CF,ABI3BP,ACMSD,ADAM7,ADGRA1,ADGRF5,AGMO,ALDOB,AMOTL1,ANKRD62,AQP4,BCAR4,BLNK,C10orf71,C1orf158,CALHM4,CALHM5,CD200,CDH11,CDH18,CDH19,CGA,CLCNKA,COQ8B,CRISP2,CTNNA2,CTNNA3,CYP11B1,CYP4A11,CYP4F3,DDX43,DEFB106A/DEFB106B,DEFB118,DEFB132,DPPA5,ELF3,ESM1,ETS1,F10,FGA,FRK,FSCN2,FSHB,FSHR,GABRB3,GALNT8,GNE,GYS2,GZMB,HCAR1,HEMGN,HTR3B,IL17REL,ISX,ITPRID1,KCNH5,KIFAP3,KLK1,KRT8,KRTAP4-8,KRTAP5-4,LCE1C,…	165
Cancer,Organismal Injury and Abnormalities,Respiratory Disease	squamous cell lung cancer	Lung squamous cell carcinoma	1,76E-03	CDH18,COQ8B,CTNNA2,FRK,GABRB3,IL17REL,ISX,KCNH5,mir-8,MMP26,NDST4,OR14C36,OR2T3/OR2T34,OR4A16,OR51F2,OR51S1,OR5H6,OR5I1,OR5L2,OR5T3,OR8H2,OR8H3,OR9G1,POTEE/POTEF,SLCO1B3,ULK1	26
Developmental Disorder,Organ Morphology,Organismal Development,Organismal Injury and Abnormalities,Reproductive System Development and Function,Reproductive System Disease	hypoplasia	Hypoplasia of uterus	1,91E-03	CGA,FSHB,FSHR	3
Cancer,Organismal Injury and Abnormalities	squamous-cell carcinoma	Squamous-cell carcinoma	2,16E-03	ALDOB,CDH11,CDH18,CDH19,COQ8B,CTNNA2,CTNNA3,CYP4F3,DEFB132,ELF3,ETS1,F10,FGA,FRK,GABRB3,IL17REL,ISX,KCNH5,KLK1,KLK3,KRT8,KRTAP4-8,KRTAP5-4,LCE1C,LILRB5,MFAP5,MFSD6L,mir-187,mir-30,mir-8,MMP26,MRGPRE,MYH4,NDST4,NXPE2,OR10J1,OR10X1,OR10Z1,OR13C2,OR14C36,OR2T12,OR2T3/OR2T34,OR4A16,OR4C15,OR51F2,OR51S1,OR52A1,OR52B2,OR5H6,OR5I1,OR5L2,OR5M1,OR5M10,OR5T3,OR6K3,OR8H2,OR8H3,OR8U1,OR9G1,PCDH20,PKD2L1,PLAC…	75
Cancer,Gastrointestinal Disease,Organismal Injury and Abnormalities	digestive system cancer	Digestive system cancer	2,26E-03	A1CF,ABI3BP,ACMSD,ADAM7,ADGRA1,ADGRF5,AGMO,ALDOB,AMOTL1,ANKRD62,AQP4,ARHGDIG,BCAR4,BLNK,C10orf71,CALHM5,CAPSL,CD200,CDH11,CDH18,CDH19,CGA,CLCNKA,COLEC10,COQ8B,CRISP2,CTNNA2,CTNNA3,CYP11B1,CYP4A11,DDX43,DEFB106A/DEFB106B,DEFB118,DEFB132,DPPA5,EFS,ELF3,ETS1,F10,FGA,FRK,FSCN2,FSHB,FSHR,GABRB3,GALNT8,GNE,GYS2,GZMB,HCAR1,HEMGN,HEPACAM2,HTR3B,IL17REL,IL36RN,ISX,ITPRID1,KCNH5,KIFAP3,KLK1,KLK3,KLK9,KRT8,…	168
Cancer,Gastrointestinal Disease,Organismal Injury and Abnormalities	gastric epithelial cancer	Gastric carcinoma	2,71E-03	A1CF,ABI3BP,ACMSD,ADAM7,ADGRA1,AMOTL1,ANKRD62,BCAR4,BLNK,C10orf71,CDH11,CDH18,CTNNA2,DDX43,ELF3,FGA,FRK,FSHR,GABRB3,GALNT8,GYS2,GZMB,ITPRID1,KCNH5,KLK1,KRTAP4-8,KRTAP5-4,LRRC53,MEG3,MFSD6L,MMP26,MSH4,MUC15,MYH4,NOX3,NXPE2,ODAPH,OR10J1,OR10Z1,OR14C36,OR4A16,OR4C15,OR51S1,OR5I1,OR5J2,OR5L2,OR5M1,OR5T3,OR6K3,OR8H3,PCDH20,PHACTR1,PLCH2,PLEKHF1,POTEE/POTEF,PRR27,SEMG1,SERPINA3,SH3TC2,SLC1A6,SLC5A10,SL…	69
Cancer,Gastrointestinal Disease,Organismal Injury and Abnormalities	gastro-esophageal carcinoma	Gastro-esophageal carcinoma	2,78E-03	A1CF,ABI3BP,ACMSD,ADAM7,ADGRA1,ALDOB,AMOTL1,ANKRD62,BCAR4,BLNK,C10orf71,CDH11,CDH18,CTNNA2,DDX43,ELF3,FGA,FRK,FSHR,GABRB3,GALNT8,GYS2,GZMB,ITPRID1,KCNH5,KLK1,KRTAP4-8,KRTAP5-4,LRRC53,MEG3,MFSD6L,mir-30,MMP26,MSH4,MUC15,MYH4,NDST4,NOX3,NXPE2,ODAPH,OR10J1,OR10S1,OR10Z1,OR14C36,OR4A16,OR4C15,OR51S1,OR5I1,OR5J2,OR5L2,OR5M1,OR5T3,OR6K3,OR8H3,PCDH20,PHACTR1,PLCH2,PLEKHF1,POTEE/POTEF,PRR27,SEMG1,SERPINA…	73
Endocrine System Development and Function,Molecular Transport,Protein Synthesis,Small Molecule Biochemistry	quantity	Quantity of LH in blood	2,86E-03	CGA,FSHB,FSHR	3
Endocrine System Disorders,Organismal Injury and Abnormalities,Reproductive System Disease	bleeding	Bleeding of ovary	2,91E-03	CGA,FSHB	2
Cellular Development,Cellular Growth and Proliferation	proliferation	Proliferation of kidney cancer cell lines	3,53E-03	ETS1,GNE,mir-8,TGM2,VTCN1	5
Small Molecule Biochemistry	efficacy	Efficacy of cisplatin	3,61E-03	CGA,mir-30	2
Developmental Disorder,Endocrine System Disorders,Organismal Injury and Abnormalities,Reproductive System Disease	precocious puberty	Precocious puberty	3,61E-03	CYP11B1,FSHB	2
Cellular Movement,Reproductive System Development and Function	mobility	Mobility of sperm	3,61E-03	CGA,FSHB	2
Cancer,Dermatological Diseases and Conditions,Organismal Injury and Abnormalities	skin carcinoma	Skin carcinoma	3,95E-03	CDH11,CDH18,CDH19,CTNNA2,CTNNA3,CYP4F3,F10,FGA,GABRB3,KCNH5,KRT8,MFSD6L,MMP26,MYH4,NDST4,NMS,NXPE2,OR10J1,OR10X1,OR10Z1,OR2T12,OR2T3/OR2T34,OR4A16,OR5AN1,OR5L2,OR5M1,OR5M10,OR6C4,SLCO1B3,TRIML2	30
Organ Morphology,Organismal Development,Reproductive System Development and Function	mass	Mass of ovary	4,05E-03	CGA,FSHB,FSHR	3
Cell Morphology,Cellular Movement,Nervous System Development and Function	innervation	Innervation of inner hair cells	4,39E-03	GABRB3,SLITRK6	2
Cell Morphology,Cellular Movement,Nervous System Development and Function	innervation	Innervation of outer hair cells	4,39E-03	GABRB3,SLITRK6	2
Cancer,Gastrointestinal Disease,Organismal Injury and Abnormalities	gastroesophageal cancer	Gastroesophageal cancer	4,43E-03	A1CF,ABI3BP,ACMSD,ADAM7,ADGRA1,ALDOB,AMOTL1,ANKRD62,BCAR4,BLNK,C10orf71,CDH11,CDH18,CTNNA2,DDX43,ELF3,FGA,FRK,FSHR,GABRB3,GALNT8,GYS2,GZMB,ITPRID1,KCNH5,KLK1,KRTAP4-8,KRTAP5-4,LRRC53,MEG3,MFSD6L,mir-30,mir-8,MMP26,MSH4,MUC15,MYH4,NDST4,NOX3,NXPE2,ODAPH,OR10J1,OR10S1,OR10Z1,OR14C36,OR4A16,OR4C15,OR51S1,OR5I1,OR5J2,OR5L2,OR5M1,OR5T3,OR6K3,OR8H3,PCDH20,PHACTR1,PLCH2,PLEKHF1,POTEE/POTEF,PRR27,SEMG1,S…	74
Cancer,Gastrointestinal Disease,Organismal Injury and Abnormalities	gastric cancer	Gastric cancer	4,59E-03	A1CF,ABI3BP,ACMSD,ADAM7,ADGRA1,AMOTL1,ANKRD62,BCAR4,BLNK,C10orf71,CDH11,CDH18,CTNNA2,DDX43,ELF3,FGA,FRK,FSHR,GABRB3,GALNT8,GYS2,GZMB,ITPRID1,KCNH5,KLK1,KRTAP4-8,KRTAP5-4,LRRC53,MEG3,MFSD6L,mir-8,MMP26,MSH4,MUC15,MYH4,NOX3,NXPE2,ODAPH,OR10J1,OR10Z1,OR14C36,OR4A16,OR4C15,OR51S1,OR5I1,OR5J2,OR5L2,OR5M1,OR5T3,OR6K3,OR8H3,PCDH20,PHACTR1,PLCH2,PLEKHF1,POTEE/POTEF,PRR27,SEMG1,SERPINA3,SH3TC2,SLC1A6,SLC5…	70
Cellular Movement	migration	Migration of keratinocyte cancer cell lines	4,74E-03	GZMB,mir-584,PHACTR1	3
Cancer,Organismal Injury and Abnormalities,Respiratory Disease	non-small cell lung cancer	Non-small cell lung carcinoma	4,85E-03	BCAR4,BLNK,CDH18,CLCNKA,COQ8B,CRISP2,CTNNA2,CTNNA3,ELF3,F10,FRK,FSHB,GABRB3,GYS2,IL17REL,ISX,KCNH5,KIFAP3,KRT8,KRTAP4-8,KRTAP5-4,mir-8,MMP26,MYH4,NDST4,NOX3,OR10X1,OR14C36,OR2T3/OR2T34,OR4A16,OR51F2,OR51L1,OR51S1,OR52B2,OR52L1,OR5AN1,OR5H6,OR5I1,OR5L2,OR5M1,OR5T3,OR8H2,OR8H3,OR9G1,PFN2,POTEE/POTEF,PRELP,PYDC2,SH3TC2,SLCO1B3,TRPM8,ULK1	52
Endocrine System Disorders,Organ Morphology,Organismal Development,Organismal Injury and Abnormalities,Reproductive System Development and Function,Reproductive System Disease	abnormal morphology	Abnormal morphology of corpus luteum	5,11E-03	CGA,FSHB,FSHR	3
Cellular Growth and Proliferation,Connective Tissue Development and Function,Organ Development,Reproductive System Development and Function,Tissue Development	proliferation	Proliferation of Sertoli cells	5,24E-03	FSHB,FSHR	2
Cardiovascular System Development and Function,Organ Development,Organ Morphology	relaxation	Relaxation of heart ventricle	5,24E-03	SLN,TGM2	2
Endocrine System Development and Function,Organ Development	activation	Activation of thyroid gland	5,24E-03	CGA,GZMB	2
Organismal Injury and Abnormalities,Reproductive System Disease	subfertility	Subfertility	5,24E-03	FSHR,GABRB3	2
Ophthalmic Disease,Organismal Injury and Abnormalities	ocular motility disorder	Ocular motility disorder	5,66E-03	GABRB3,HTR3B,SERPINA3,SLC1A6,TGM2	5
Humoral Immune Response,Inflammatory Response	classical complement pathway	Classical complement pathway	6,12E-03	IGHV3-23,IGKV1-39,IGKV3D-20,IGLV1-40	4
Developmental Disorder,Organ Morphology,Organismal Development,Organismal Injury and Abnormalities,Reproductive System Development and Function,Reproductive System Disease	vaginal atresia	Vaginal atresia	6,15E-03	CGA,FSHR	2
Cardiovascular System Development and Function,Cell Morphology,Embryonic Development,Organ Development,Organ Morphology,Organismal Development,Skeletal and Muscular System Development and Function,Tissue Development,Tissue Morphology	surface area	Surface area of ventricular myocytes	6,15E-03	C10orf71,mir-30	2
Endocrine System Development and Function,Protein Synthesis,Small Molecule Biochemistry	processing	Processing of peptide hormone derivative	6,15E-03	CGA,FSHB	2
Endocrine System Disorders,Gastrointestinal Disease,Organismal Injury and Abnormalities	pancreatic lesion	Pancreatic lesion	6,34E-03	ADGRA1,AMOTL1,AQP4,C10orf71,CDH11,CDH18,CDH19,CRISP2,CTNNA2,CTNNA3,DDX43,DEFB132,ELF3,ETS1,F10,FGA,FSHR,GABRB3,GALNT8,GZMB,HCAR1,HTR3B,KIFAP3,KLK9,KRT8,LILRB5,LRRC53,LRRIQ4,mir-30,mir-8,MMP26,MRGPRE,MSH4,MUC15,NXPE2,ODAPH,OOEP,OR10X1,OR14C36,OR51T1,OR56B4,OR5M10,OR5T3,PKD2L1,PLCH2,PMFBP1,SCGB1D1,SLC35B1,SLC5A10,SLITRK6,SPATA16,SPRR2D,ZNF467	53
Endocrine System Development and Function,Molecular Transport,Protein Synthesis,Small Molecule Biochemistry	quantity	Quantity of FSH in blood	7,13E-03	CGA,FSHB	2
Nervous System Development and Function,Neurological Disease	abnormal morphology	Abnormal morphology of vestibular ganglion	7,13E-03	GABRB3,SLITRK6	2
Connective Tissue Development and Function,Organ Morphology,Reproductive System Development and Function,Tissue Morphology	quantity	Quantity of Sertoli cells	7,13E-03	FSHB,FSHR	2
Cancer,Organismal Injury and Abnormalities	incidence	Incidence of tumor	7,44E-03	A1CF,ABI3BP,ACMSD,ADAM7,ADGRA1,ADGRF5,AGMO,ALDOB,AMOTL1,ANKRD62,AQP4,BCAR4,BLNK,C10orf71,CALHM4,CALHM5,CDH11,CDH18,CDH19,CGA,CLCNKA,COQ8B,CRISP2,CTNNA2,CTNNA3,CYP11B1,CYP4F3,DDX43,DEFB106A/DEFB106B,DEFB132,DPPA5,ELF3,ETS1,F10,FGA,FRK,FSHB,FSHR,GABRB3,GALNT8,GNE,GYS2,GZMB,HEMGN,HTR3B,IL17REL,ISX,ITPRID1,KCNH5,KIFAP3,KLK1,KRT8,KRTAP4-8,KRTAP5-4,LCE1C,LILRB5,LRIT2,LRRC53,LRRIQ4,MEG3,MFAP5,MFSD6L,mir…	146
Endocrine System Disorders,Organ Morphology,Organismal Development,Organismal Injury and Abnormalities,Reproductive System Development and Function,Reproductive System Disease	lack	Lack of ovarian follicle	7,71E-03	CGA,FSHB,FSHR	3
Cancer,Organismal Injury and Abnormalities	tumorigenesis	Tumorigenesis of epithelial neoplasm	7,85E-03	A1CF,ABI3BP,ACMSD,ADAM7,ADGRA1,ADGRF5,AGMO,ALDOB,AMOTL1,ANKRD62,AQP4,BCAR4,BLNK,C10orf71,CALHM4,CALHM5,CDH11,CDH18,CDH19,CGA,CLCNKA,COQ8B,CRISP2,CTNNA2,CTNNA3,CYP11B1,CYP4F3,DDX43,DEFB106A/DEFB106B,DEFB132,DPPA5,ELF3,ETS1,F10,FGA,FRK,FSHB,FSHR,GABRB3,GALNT8,GNE,GYS2,GZMB,HEMGN,HTR3B,IL17REL,ISX,ITPRID1,KCNH5,KIFAP3,KLK1,KRT8,KRTAP4-8,KRTAP5-4,LILRB5,LRIT2,LRRC53,LRRIQ4,MEG3,MFAP5,MFSD6L,mir-8,MMP…	142
Organ Morphology,Organismal Development,Organismal Injury and Abnormalities,Reproductive System Development and Function,Reproductive System Disease	abnormal morphology	Abnormal morphology of uterus	7,90E-03	CGA,FSHB,FSHR,KLK3	4
Organismal Injury and Abnormalities,Renal and Urological Disease	reabsorption	Abnormal reabsorption by kidney	8,18E-03	CYP4A11,SLC5A10	2
Hematological Disease	acquired hemophilia	Acquired hemophilia	8,18E-03	F10,FGA	2
Hematological Disease,Hereditary Disorder,Organismal Injury and Abnormalities	hemophilia A	Hemophilia A	8,18E-03	F10,FGA	2
Cancer,Organismal Injury and Abnormalities	frequency	Frequency of tumor	8,71E-03	A1CF,ABI3BP,ACMSD,ADAM7,ADGRA1,ADGRF5,AGMO,ALDOB,AMOTL1,ANKRD62,AQP4,BCAR4,BLNK,C10orf71,CALHM4,CALHM5,CDH11,CDH18,CDH19,CGA,CLCNKA,COQ8B,CRISP2,CTNNA2,CTNNA3,CYP11B1,CYP4F3,DDX43,DEFB106A/DEFB106B,DEFB132,DPPA5,ELF3,ETS1,F10,FGA,FRK,FSHB,FSHR,GABRB3,GALNT8,GNE,GYS2,GZMB,HEMGN,HTR3B,IL17REL,ISX,ITPRID1,KCNH5,KIFAP3,KLK1,KRT8,KRTAP4-8,KRTAP5-4,LILRB5,LRIT2,LRRC53,LRRIQ4,MEG3,MFAP5,MFSD6L,mir-8,MMP…	143
Neurological Disease,Ophthalmic Disease,Organismal Functions,Organismal Injury and Abnormalities,Psychological Disorders,Skeletal and Muscular Disorders	progressive supranuclear palsy	Progressive supranuclear palsy	8,72E-03	SERPINA3,SLC1A6,TGM2	3
Digestive System Development and Function,Organ Development	expansion	Expansion of intestinal villus	9,20E-03	EFS	1
Cell Morphology,Nervous System Development and Function,Tissue Morphology	volume	Volume of astrocytes	9,20E-03	AQP4	1
Cancer,Cellular Response to Therapeutics,Organismal Injury and Abnormalities	chemosensitivity	Chemosensitivity of glioblastoma cells	9,20E-03	TGM2	1
Embryonic Development,Hair and Skin Development and Function,Organ Development,Organismal Development,Tissue Development	formation	Formation of basal layer of epidermis	9,20E-03	CDH11	1
Tissue Development	organization	Organization of skeletal muscle	9,20E-03	GNE	1
Cell-To-Cell Signaling and Interaction,Nervous System Development and Function	synaptic transmission	Synaptic transmission of Bergmann glia	9,20E-03	SLC1A6	1
Organismal Injury and Abnormalities,Skeletal and Muscular Disorders	cold pain	Cold pain of hindpaw	9,20E-03	TRPM8	1
Lipid Metabolism,Small Molecule Biochemistry	omega-hydroxylation	Omega-hydroxylation of lauric acid	9,20E-03	CYP4A11	1
Cell-To-Cell Signaling and Interaction,Inflammatory Response	Th17 immune response	Th17 immune response of lung cells	9,20E-03	ELF3	1
Cardiovascular Disease,Hematological Disease,Organismal Injury and Abnormalities,Skeletal and Muscular Disorders	upper extremity deep vein thrombosis	Upper extremity deep vein thrombosis	9,20E-03	F10	1
Cancer,Organismal Injury and Abnormalities	invasion	Invasion of collagen matrix	9,20E-03	RAB25	1
Nervous System Development and Function	slow wave sleep	Slow wave sleep	9,20E-03	NPS	1
Cellular Development,Cellular Growth and Proliferation,Nervous System Development and Function	neuritic differentiation	Neuritic differentiation of neuroblastoma cell lines	9,20E-03	TGM2	1
Cell Death and Survival,Hematological System Development and Function	cell survival	Cell survival of pro-B lymphocytes	9,20E-03	BLNK	1
Nervous System Development and Function	analgesia	Analgesia of paw	9,20E-03	TRPM8	1
Endocrine System Disorders,Gastrointestinal Disease,Organismal Injury and Abnormalities	dysplasia	Dysplasia of exocrine region of pancreas	9,20E-03	KRT8	1
Cellular Function and Maintenance,Cellular Movement	localization	Localization of progenitor cells	9,20E-03	mir-8	1
Hereditary Disorder,Neurological Disease,Organismal Injury and Abnormalities	mild mononeuropathy of the median nerve	Mild mononeuropathy of the median nerve	9,20E-03	SH3TC2	1
Immunological Disease,Inflammatory Disease,Ophthalmic Disease,Organismal Injury and Abnormalities	experimental autoimmune uveoretinitis	Initiation of experimental autoimmune uveoretinitis	9,20E-03	CD200	1
Lipid Metabolism,Molecular Transport,Small Molecule Biochemistry	concentration	Concentration of docetaxel	9,20E-03	SLCO1B3	1
Behavior	grid-walking behavior	Grid-walking behavior	9,20E-03	GABRB3	1
Cellular Development,Nervous System Development and Function	transition	Transition of Schwann cells	9,20E-03	FGA	1
Cellular Response to Therapeutics	gefitinib sensitivity	Gefitinib sensitivity of bladder cancer cell lines	9,20E-03	mir-8	1
Lipid Metabolism,Small Molecule Biochemistry	distribution	Distribution of paclitaxel	9,20E-03	SLCO1B3	1
Endocrine System Disorders,Organismal Injury and Abnormalities,Reproductive System Disease	resistant ovary syndrome	Resistant ovary syndrome	9,20E-03	FSHR	1
Cardiovascular Disease,Hematological Disease,Immunological Disease,Organismal Injury and Abnormalities	thrombotic antiphospholipid antibody syndrome	Thrombotic antiphospholipid antibody syndrome	9,20E-03	F10	1
Cancer,Cell-To-Cell Signaling and Interaction,Organismal Injury and Abnormalities	adhesion	Adhesion of breast tumor-derived endothelial cells	9,20E-03	TRPM8	1
Organismal Injury and Abnormalities,Renal and Urological Disease	hematuria	Hematuria of renal glomerulus	9,20E-03	GNE	1
Cellular Compromise	disorganization	Disorganization of F-actin structure	9,20E-03	CLRN1	1
Connective Tissue Disorders,Developmental Disorder,Hereditary Disorder,Organismal Injury and Abnormalities,Skeletal and Muscular Disorders	3MC syndrome type 3	3MC syndrome type 3	9,20E-03	COLEC10	1
Endocrine System Disorders,Hereditary Disorder,Organismal Injury and Abnormalities,Reproductive System Disease	familial spontaneous ovarian hyperstimulation syndrome	Familial spontaneous ovarian hyperstimulation syndrome	9,20E-03	FSHR	1
Cell Death and Survival	apoptosis	Apoptosis of outer photoreceptor cells	9,20E-03	CD200	1
Organ Morphology,Reproductive System Development and Function	perforation	Perforation of vagina	9,20E-03	FSHR	1
Molecular Transport	absorption	Absorption of K+	9,20E-03	KLK3	1
Organismal Injury and Abnormalities,Reproductive System Disease	adenomyosis	Adenomyosis of uterine horn	9,20E-03	FSHR	1
Dermatological Diseases and Conditions,Hereditary Disorder,Organismal Injury and Abnormalities	pustular psoriasis 14	Pustular psoriasis 14	9,20E-03	IL36RN	1
Connective Tissue Disorders,Inflammatory Disease,Inflammatory Response,Organismal Injury and Abnormalities,Respiratory Disease	rheumatoid arthritis associated interstitial pneumonitis	Rheumatoid arthritis associated interstitial pneumonitis	9,20E-03	CDH11	1
Cell Morphology,Cellular Compromise	shrinkage	Shrinkage of astrocytes	9,20E-03	AQP4	1
Cancer,Cell Death and Survival,Organismal Injury and Abnormalities,Tumor Morphology	apoptosis	Initiation of apoptosis of tumor cells	9,20E-03	GZMB	1
Cell-To-Cell Signaling and Interaction	binding	Binding of Porphyromonas gingivalis ATCC 33277	9,20E-03	TGM2	1
Developmental Disorder,Neurological Disease	hypoplasia	Hypoplasia of vestibular ganglion	9,20E-03	GABRB3	1
Cellular Development	epithelial-mesenchymal transition	Epithelial-mesenchymal transition of pancreatic cells	9,20E-03	mir-30	1
Auditory Disease,Hereditary Disorder,Neurological Disease,Ophthalmic Disease,Organismal Injury and Abnormalities	Usher syndrome type 3A	Usher syndrome type 3A	9,20E-03	CLRN1	1
Psychological Disorders	repetitive-like behavior	Repetitive-like behavior	9,20E-03	GABRB3	1
Endocrine System Development and Function,Organismal Development	proliferation	Proliferation of zona glomerulosa	9,20E-03	CYP11B1	1
Hematological System Development and Function,Inflammatory Response,Tissue Morphology	quantity	Quantity of M2 tumor associated macrophages	9,20E-03	VTCN1	1
Developmental Disorder,Hereditary Disorder,Neurological Disease,Organismal Injury and Abnormalities	complex cortical dysplasia with other brain malformations 9	Complex cortical dysplasia with other brain malformations 9	9,20E-03	CTNNA2	1
Cell Morphology,Cellular Assembly and Organization,Cellular Development,Cellular Function and Maintenance,Cellular Growth and Proliferation,Embryonic Development,Nervous System Development and Function,Organismal Development,Tissue Development	sprouting	Arrest in sprouting of neurites	9,20E-03	PFN2	1
Endocrine System Development and Function	substitution	Substitution of acinar gland cells	9,20E-03	KRT8	1
Organismal Injury and Abnormalities,Tissue Morphology	hypertrophy	Hypertrophy of stroma	9,20E-03	FSHR	1
Nervous System Development and Function	specific gravity	Specific gravity of brain tissue	9,20E-03	AQP4	1
Cell Death and Survival,Organismal Injury and Abnormalities	apoptosis	Apoptosis of thymic epithelial cells	9,20E-03	KRT8	1
Cancer,Cellular Movement,Hematological Disease,Hematopoiesis,Immune Cell Trafficking,Organismal Injury and Abnormalities	invasion	Invasion of lymphoblasts	9,20E-03	SCGB1D4	1
Cellular Development,Reproductive System Development and Function	transition	Transition of breast cell lines	9,20E-03	ELF3	1
Cell Morphology,Digestive System Development and Function,Organ Morphology,Organismal Development,Tissue Morphology	size	Size of goblet cells	9,20E-03	KRT8	1
Cardiovascular Disease,Hereditary Disorder,Organismal Injury and Abnormalities	catecholaminergic polymorphic ventricular tachycardia type 3	Catecholaminergic polymorphic ventricular tachycardia type 3	9,20E-03	TECRL	1
Hereditary Disorder,Organismal Injury and Abnormalities,Renal and Urological Disease	decreased urinary activity of kallikrein	Decreased urinary activity of kallikrein	9,20E-03	KLK1	1
Hereditary Disorder,Organismal Injury and Abnormalities,Reproductive System Disease	spermatogenic failure 31	Spermatogenic failure 31	9,20E-03	PMFBP1	1
Behavior	platform-walking behavior	Platform-walking behavior	9,20E-03	GABRB3	1
Endocrine System Disorders,Organismal Injury and Abnormalities,Reproductive System Disease	isolated follicle-stimulating hormone deficiency	Isolated follicle-stimulating hormone deficiency	9,20E-03	FSHB	1
Cellular Movement	migration	Migration of breast tumor-derived endothelial cells	9,20E-03	TRPM8	1
Small Molecule Biochemistry	conjugation	Conjugation of histamine	9,20E-03	TGM2	1
Lipid Metabolism,Small Molecule Biochemistry,Vitamin and Mineral Metabolism	production	Production of vitamin A	9,20E-03	ISX	1
Cardiovascular Disease,Gastrointestinal Disease,Hematological Disease,Organismal Injury and Abnormalities	thrombosis of mesenteric vein	Thrombosis of mesenteric vein	9,20E-03	F10	1
Cardiovascular Disease,Hereditary Disorder,Organismal Injury and Abnormalities,Skeletal and Muscular Disorders	familial arrhythmogenic right ventricular dysplasia type 13	Familial arrhythmogenic right ventricular dysplasia type 13	9,20E-03	CTNNA3	1
Carbohydrate Metabolism	quantity	Quantity of D-fructose	9,20E-03	SLC5A10	1
Cardiovascular System Development and Function,Tissue Development	survival	Survival of heart tissue	9,20E-03	GNE	1
Auditory Disease,Neurological Disease	unilateral hearing loss	Unilateral hearing loss	9,20E-03	AQP4	1
Cell-To-Cell Signaling and Interaction	transduction	Transduction of colorectal cancer cell lines	9,20E-03	F10	1
Connective Tissue Disorders,Developmental Disorder,Organismal Injury and Abnormalities,Skeletal and Muscular Disorders	hypoplasia	Hypoplasia of synovial intima	9,20E-03	CDH11	1
Lipid Metabolism,Small Molecule Biochemistry	deficiency	Deficiency of estrogen	9,20E-03	FSHR	1
Tissue Development	adhesion	Adhesion of mesothelium	9,20E-03	FGA	1
Developmental Disorder,Endocrine System Disorders,Hereditary Disorder,Organismal Injury and Abnormalities,Reproductive System Disease	ovarian dysgenesis type 1	Ovarian dysgenesis type 1	9,20E-03	FSHR	1
Tissue Development	organization	Organization of heart tissue	9,20E-03	GNE	1
Drug Metabolism,Small Molecule Biochemistry	modulation	Modulation of cisplatin	9,20E-03	PFN2	1
Cell-mediated Immune Response,Cellular Development,Cellular Function and Maintenance,Cellular Growth and Proliferation,Embryonic Development,Hematological System Development and Function,Hematopoiesis,Lymphoid Tissue Structure and Development,Organ Development,Organismal Development,Tissue Development	allelic exclusion	Allelic exclusion of thymocytes	9,20E-03	ETS1	1
Developmental Disorder,Hereditary Disorder,Metabolic Disease,Neurological Disease,Organismal Injury and Abnormalities	French type sialuria	French type sialuria	9,20E-03	GNE	1
Developmental Disorder,Endocrine System Disorders,Hereditary Disorder,Organismal Injury and Abnormalities,Reproductive System Disease	spermatogenic failure 6	Spermatogenic failure 6	9,20E-03	SPATA16	1
Developmental Disorder,Hereditary Disorder,Neurological Disease,Organismal Injury and Abnormalities	early infantile epileptic encephalopathy type 43	Early infantile epileptic encephalopathy type 43	9,20E-03	GABRB3	1
Developmental Disorder,Gastrointestinal Disease,Hepatic System Disease,Hereditary Disorder,Metabolic Disease,Organismal Injury and Abnormalities,Skeletal and Muscular Disorders	liver glycogen storage disease type 0	Liver glycogen storage disease type 0	9,20E-03	GYS2	1
Developmental Disorder,Endocrine System Disorders,Organismal Injury and Abnormalities,Reproductive System Disease	hypergonadotropic ovarian failure	Hypergonadotropic ovarian failure	9,20E-03	FSHR	1
Hereditary Disorder,Organismal Injury and Abnormalities,Renal and Urological Disease	nephrotic syndrome type 9	Nephrotic syndrome type 9	9,20E-03	COQ8B	1
Hereditary Disorder,Neurological Disease,Organismal Injury and Abnormalities	susceptibility to childhood absence epilepsy type 5	Susceptibility to childhood absence epilepsy type 5	9,20E-03	GABRB3	1
Cancer,Organismal Injury and Abnormalities,Renal and Urological Disease	renal oncocytoma	Renal oncocytoma	9,20E-03	TGM2	1
Cell-To-Cell Signaling and Interaction	transduction	Transduction of liver cell lines	9,20E-03	F10	1
Organ Morphology,Organismal Development,Reproductive System Development and Function	width	Width of uterus	9,20E-03	FSHR	1
Cell-To-Cell Signaling and Interaction	signaling	Signaling of cortical neurons	9,20E-03	HCAR1	1
Cell-To-Cell Signaling and Interaction	transduction	Transduction of breast cancer cell lines	9,20E-03	F10	1
Endocrine System Disorders,Gastrointestinal Disease,Organismal Injury and Abnormalities	fibrosis	Fibrosis of exocrine region of pancreas	9,20E-03	KRT8	1
Cell-To-Cell Signaling and Interaction	transduction	Transduction of carcinoma cell lines	9,20E-03	F10	1
Cell Morphology,Hematological System Development and Function,Lymphoid Tissue Structure and Development,Organ Morphology,Organismal Development,Tissue Morphology	morphology	Morphology of thymic cortical epitheliial cells	9,20E-03	KRT8	1
Cardiovascular Disease,Hematological Disease,Organismal Injury and Abnormalities	left ventricular thrombosis	Left ventricular thrombosis	9,20E-03	F10	1
Cell Morphology,Cellular Assembly and Organization,Nervous System Development and Function	elongation	Arrest in elongation of neurites	9,20E-03	PFN2	1
Reproductive System Development and Function	estrus	Onset of estrus	9,20E-03	FSHB	1
Behavior	risk preference	Risk preference	9,20E-03	GABRB3	1
Lipid Metabolism,Molecular Transport,Small Molecule Biochemistry	concentration	Concentration of 20-hydroxyeicosatetraenoic acid	9,20E-03	CYP4A11	1
Cellular Function and Maintenance	regulation	Regulation of Tip cells	9,20E-03	mir-30	1
Embryonic Development,Endocrine System Development and Function,Endocrine System Disorders,Organ Development,Organ Morphology,Organismal Development,Organismal Injury and Abnormalities,Tissue Development	abnormal morphology	Abnormal morphology of zona glomerulosa	9,20E-03	CYP11B1	1
Cardiovascular Disease,Organismal Injury and Abnormalities	peripheral arterial occlusive disease type 1	Peripheral arterial occlusive disease type 1	9,20E-03	SERPINA3	1
Cell Morphology,Organ Morphology,Organismal Injury and Abnormalities	hypertrophy	Hypertrophy of thyrotropes	9,20E-03	CGA	1
Dental Disease,Developmental Disorder,Gastrointestinal Disease,Hereditary Disorder,Organismal Injury and Abnormalities	hypomaturation type amelogenesis imperfecta type IIA4	Hypomaturation type amelogenesis imperfecta type IIA4	9,20E-03	ODAPH	1
Auditory Disease,Hereditary Disorder,Neurological Disease,Ophthalmic Disease,Organismal Injury and Abnormalities	deafness and myopia	Deafness and myopia	9,20E-03	SLITRK6	1
Hereditary Disorder,Neurological Disease,Organismal Injury and Abnormalities	susceptibility to childhood absence epilepsy type 1	Susceptibility to childhood absence epilepsy type 1	9,20E-03	GABRB3	1
Cell Death and Survival,Organismal Injury and Abnormalities	anoikis	Anoikis of dermal fibroblasts	9,20E-03	TGM2	1
Cardiovascular Disease,Hematological Disease,Organismal Injury and Abnormalities	superficial venous thrombosis	Superficial venous thrombosis	9,20E-03	F10	1
Cardiovascular Disease,Cardiovascular System Development and Function,Organismal Injury and Abnormalities,Reproductive System Disease,Tissue Morphology	varicocele	Varicocele	9,20E-03	FSHR	1
Cancer,Developmental Disorder,Endocrine System Disorders,Hereditary Disorder,Organismal Injury and Abnormalities	deficiency of steroid 11-beta-monooxygenase	Deficiency of steroid 11-beta-monooxygenase	9,20E-03	CYP11B1	1
Auditory and Vestibular System Development and Function,Auditory Disease,Cell Morphology,Nervous System Development and Function,Neurological Disease,Organ Morphology,Organismal Development,Organismal Injury and Abnormalities,Tissue Morphology	lack	Lack of inner hair cells	9,20E-03	CLRN1	1
Organ Morphology,Organismal Development,Reproductive System Development and Function	size	Size of vagina	9,20E-03	FSHR	1
Cell-To-Cell Signaling and Interaction	transduction	Transduction of gonadal cell lines	9,20E-03	F10	1
Hereditary Disorder,Organismal Injury and Abnormalities	FGA-related disorder	FGA-related disorder	9,20E-03	FGA	1
Cardiovascular Disease,Hereditary Disorder,Organismal Injury and Abnormalities	familial thoracic aortic aneurysm type 9	Familial thoracic aortic aneurysm type 9	9,20E-03	MFAP5	1
Connective Tissue Disorders,Developmental Disorder,Gastrointestinal Disease,Hereditary Disorder,Neurological Disease,Organismal Development,Organismal Injury and Abnormalities,Reproductive System Disease,Skeletal and Muscular Disorders	Elsahy-Waters syndrome	Elsahy-Waters syndrome	9,20E-03	CDH11	1
Inflammatory Disease,Organismal Injury and Abnormalities,Reproductive System Disease	placentitis	Placentitis	9,20E-03	AQP4	1
Connective Tissue Development and Function,Tissue Development	substitution	Substitution of adipose tissue	9,20E-03	KRT8	1
Cellular Development,Cellular Growth and Proliferation,Embryonic Development,Organ Development,Organismal Development,Reproductive System Development and Function,Tissue Development	development	Development of granulosa cells	9,20E-03	FSHB	1
Hereditary Disorder,Ophthalmic Disease,Organismal Injury and Abnormalities	retinitis pigmentosa type 61	Retinitis pigmentosa type 61	9,20E-03	CLRN1	1
Cell-To-Cell Signaling and Interaction	detachment	Detachment of breast cell lines	9,20E-03	GZMB	1
Cellular Growth and Proliferation,Nervous System Development and Function	inhibition	Inhibition of projection neurons	9,20E-03	NPS	1
Cell-To-Cell Signaling and Interaction,Nervous System Development and Function	conduction	Conduction of sensory nerve	9,20E-03	SH3TC2	1
Cardiovascular Disease,Hematological Disease,Organismal Injury and Abnormalities	splenic vein thrombosis	Splenic vein thrombosis	9,20E-03	F10	1
Neurological Disease,Organismal Injury and Abnormalities,Psychological Disorders	damage	Damage of nigrostriatum	9,20E-03	TGM2	1
Small Molecule Biochemistry	transamidation	Transamidation of histamine	9,20E-03	TGM2	1
Hematological Disease,Hereditary Disorder,Immunological Disease,Metabolic Disease,Organismal Injury and Abnormalities	agammaglobulinemia type 4	Agammaglobulinemia type 4	9,20E-03	BLNK	1
Inflammatory Disease,Inflammatory Response,Organismal Injury and Abnormalities,Respiratory Disease	toluene diisocyanate-induced asthma	Toluene diisocyanate-induced asthma	9,20E-03	CTNNA3	1
Cell-To-Cell Signaling and Interaction	transduction	Transduction of liver cells	9,20E-03	F10	1
Hematological Disease,Hereditary Disorder,Organismal Injury and Abnormalities	autosomal dominant factor X deficiency	Autosomal dominant factor X deficiency	9,20E-03	F10	1
Ophthalmic Disease,Organismal Injury and Abnormalities	retinitis pigmentosa type 30	Retinitis pigmentosa type 30	9,20E-03	FSCN2	1
Cardiovascular System Development and Function	perfusion	Perfusion of renal cortex	9,20E-03	HCAR1	1
Cell Morphology,Embryonic Development,Organ Development,Organ Morphology,Organismal Development,Respiratory System Development and Function,Tissue Development	architecture	Architecture of pneumocytes	9,20E-03	CDH11	1
Cardiovascular System Development and Function	vasoreactivity	Vasoreactivity of artery	9,20E-03	CYP4A11	1
Cellular Development,Cellular Growth and Proliferation,Connective Tissue Development and Function,Skeletal and Muscular System Development and Function,Tissue Development	colony formation	Colony formation of bone marrow mesenchymal cell-derived osteoblasts	9,20E-03	FSHR	1
Hematological System Development and Function,Immunological Disease,Lymphoid Tissue Structure and Development,Organ Morphology,Organismal Development,Organismal Injury and Abnormalities,Tissue Morphology	abnormal morphology	Abnormal morphology of subcapsular cortex of thymus	9,20E-03	ETS1	1
Developmental Disorder,Hereditary Disorder,Metabolic Disease,Organismal Injury and Abnormalities	familial peroxisome biogenesis disorder 12a (Zellweger)	Familial peroxisome biogenesis disorder 12a (Zellweger)	9,20E-03	PEX19	1
Cell-To-Cell Signaling and Interaction,Hematological System Development and Function	interferon gamma response	Interferon gamma response of natural killer cells	9,20E-03	CD200	1
Hereditary Disorder,Neurological Disease,Organismal Injury and Abnormalities,Skeletal and Muscular Disorders	Charcot-Marie-Tooth disease type 4c	Charcot-Marie-Tooth disease type 4c	9,20E-03	SH3TC2	1
Drug Metabolism,Nucleic Acid Metabolism,Small Molecule Biochemistry	modulation	Modulation of 5-fluorouracil	9,20E-03	PFN2	1
Cardiovascular System Development and Function	perfusion	Perfusion of renal medulla	9,20E-03	HCAR1	1
Cardiovascular System Development and Function,Cell Morphology,Cellular Development	conversion	Conversion of endothelial cells	9,20E-03	ETS1	1
Metabolic Disease,Neurological Disease,Organismal Injury and Abnormalities,Psychological Disorders	nonfamilial Alzheimer disease	Late-onset nonfamilial Alzheimer disease	9,20E-03	SERPINA3	1
Cell-To-Cell Signaling and Interaction,Nervous System Development and Function	auditory evoked potential	Auditory evoked potential	9,26E-03	AQP4,CLRN1,GABRB3,SLITRK6	4
Cellular Development,Cellular Growth and Proliferation,Connective Tissue Development and Function,Tissue Development	development	Development of adipocytes	9,29E-03	mir-30,SLN	2
Cancer,Endocrine System Disorders,Gastrointestinal Disease,Organismal Injury and Abnormalities	pancreatic tumor	Pancreatic tumor	9,46E-03	ADGRA1,AMOTL1,AQP4,C10orf71,CDH11,CDH18,CDH19,CRISP2,CTNNA2,CTNNA3,DDX43,DEFB132,ELF3,ETS1,F10,FGA,FSHR,GABRB3,GALNT8,GZMB,HCAR1,HTR3B,KIFAP3,KLK9,LILRB5,LRRC53,LRRIQ4,mir-30,mir-8,MMP26,MRGPRE,MSH4,MUC15,NXPE2,ODAPH,OOEP,OR10X1,OR14C36,OR51T1,OR56B4,OR5M10,OR5T3,PKD2L1,PLCH2,PMFBP1,SCGB1D1,SLC35B1,SLC5A10,SLITRK6,SPATA16,SPRR2D,ZNF467	52
Organismal Injury and Abnormalities	atresia	Atresia	9,81E-03	CGA,FSHR,RAB25	3
Cardiovascular System Development and Function,Cell-To-Cell Signaling and Interaction	adhesion	Adhesion of endothelial cell lines	9,81E-03	ETS1,KLK3,TRPM8	3
Dermatological Diseases and Conditions,Infectious Diseases,Organismal Injury and Abnormalities	lepromatous leprosy	Lepromatous leprosy	9,81E-03	BLNK,IGKV2-24,LILRB5	3
Cell-To-Cell Signaling and Interaction	adhesion	Adhesion of bone marrow cell lines	1,05E-02	KLK3,TGM2	2
Cancer,Organismal Injury and Abnormalities	development	Development of carcinoma	1,08E-02	A1CF,ABI3BP,ACMSD,ADAM7,ADGRA1,ADGRF5,AGMO,ALDOB,AMOTL1,ANKRD62,AQP4,BCAR4,BLNK,C10orf71,CALHM4,CALHM5,CDH11,CDH18,CDH19,CLCNKA,COQ8B,CRISP2,CTNNA2,CTNNA3,CYP11B1,CYP4F3,DDX43,DEFB106A/DEFB106B,DEFB132,DPPA5,ELF3,ETS1,F10,FGA,FRK,FSHB,FSHR,GABRB3,GALNT8,GNE,GYS2,GZMB,HEMGN,HTR3B,IL17REL,ITPRID1,KCNH5,KIFAP3,KLK1,KRT8,KRTAP4-8,KRTAP5-4,LILRB5,LRIT2,LRRC53,LRRIQ4,MEG3,MFAP5,MFSD6L,mir-8,MMP26,MSH4,…	140
Organ Morphology,Reproductive System Development and Function	size	Size of testis	1,10E-02	CGA,FSHB,FSHR	3
Cancer,Organismal Injury and Abnormalities	development	Development of malignant tumor	1,12E-02	A1CF,ABI3BP,ACMSD,ADAM7,ADGRA1,ADGRF5,AGMO,ALDOB,AMOTL1,ANKRD62,AQP4,BCAR4,BLNK,C10orf71,CALHM4,CALHM5,CDH11,CDH18,CDH19,CLCNKA,COQ8B,CRISP2,CTNNA2,CTNNA3,CYP11B1,CYP4F3,DDX43,DEFB106A/DEFB106B,DEFB132,DPPA5,ELF3,ETS1,F10,FGA,FRK,FSHB,FSHR,GABRB3,GALNT8,GNE,GYS2,GZMB,HEMGN,HTR3B,IL17REL,ITPRID1,KCNH5,KIFAP3,KLK1,KRT8,KRTAP4-8,KRTAP5-4,LILRB5,LRIT2,LRRC53,LRRIQ4,MEG3,MFAP5,MFSD6L,mir-8,MMP26,MSH4,…	141
Cancer,Organismal Injury and Abnormalities,Reproductive System Disease	uterine carcinoma	Uterine carcinoma	1,13E-02	A1CF,ABI3BP,ADAM7,ADGRF5,AGMO,ALDOB,AMOTL1,CALHM4,CDH11,CDH18,CDH19,CLCNKA,CTNNA2,CTNNA3,CYP4F3,DEFB106A/DEFB106B,DPPA5,ELF3,ETS1,F10,FGA,FSHR,GABRB3,GALNT8,GNE,GYS2,GZMB,KCNH5,KIFAP3,KRT8,KRTAP4-8,KRTAP5-4,LCE1C,MFAP5,mir-187,mir-30,mir-8,MMP26,MSH4,MUC15,MYH4,NDST4,OOEP,OR10J1,OR10S1,OR10X1,OR13C2,OR13C9,OR14C36,OR2T12,OR4A16,OR4B1,OR51A2,OR51T1,OR52L1,OR5AK2,OR5H6,OR5I1,OR5J2,OR5L2,OR5M1,OR5M1…	83
Cellular Movement	mobility	Mobility of cells	1,16E-02	CGA,FSHB,TGM2	3
Cardiovascular Disease,Organismal Injury and Abnormalities	peripheral arterial occlusive disease	Peripheral arterial occlusive disease	1,17E-02	F10,SERPINA3	2
Organ Development,Reproductive System Development and Function	function	Function of uterus	1,17E-02	FGA,FSHR	2
Reproductive System Development and Function	estrus	Estrus	1,17E-02	FSHB,FSHR	2
Cancer,Organismal Injury and Abnormalities,Reproductive System Disease	benign prostatic hyperplasia	Benign prostatic hyperplasia	1,22E-02	GABRB3,KLK3,TRPM8	3
Cancer,Gastrointestinal Disease,Organismal Injury and Abnormalities	gastrointestinal tract cancer	Gastrointestinal tract cancer	1,25E-02	A1CF,ABI3BP,ACMSD,ADAM7,ADGRA1,ADGRF5,AGMO,ALDOB,AMOTL1,ANKRD62,AQP4,ARHGDIG,BCAR4,BLNK,C10orf71,CALHM5,CAPSL,CDH11,CDH18,CDH19,CGA,CLCNKA,COQ8B,CTNNA2,CTNNA3,CYP11B1,CYP4A11,DDX43,DEFB106A/DEFB106B,DEFB118,DEFB132,DPPA5,EFS,ELF3,ETS1,F10,FGA,FRK,FSCN2,FSHB,FSHR,GABRB3,GALNT8,GNE,GYS2,GZMB,HEMGN,HTR3B,IL17REL,IL36RN,ISX,ITPRID1,KCNH5,KIFAP3,KLK1,KLK3,KLK9,KRT8,KRTAP4-8,KRTAP5-4,LCE1C,LILRB5,LRIT2…	154
Organismal Injury and Abnormalities,Reproductive System Disease	amenorrhea	Amenorrhea	1,30E-02	FSHB,FSHR	2
Cancer,Gastrointestinal Disease,Organismal Injury and Abnormalities	gastrointestinal carcinoma	Gastrointestinal carcinoma	1,32E-02	A1CF,ABI3BP,ACMSD,ADAM7,ADGRA1,ADGRF5,AGMO,ALDOB,AMOTL1,ANKRD62,AQP4,ARHGDIG,BCAR4,BLNK,C10orf71,CALHM5,CAPSL,CDH11,CDH18,CDH19,CGA,CLCNKA,COQ8B,CTNNA2,CTNNA3,CYP11B1,DDX43,DEFB106A/DEFB106B,DEFB118,DEFB132,DPPA5,EFS,ELF3,ETS1,F10,FGA,FRK,FSCN2,FSHB,FSHR,GABRB3,GALNT8,GNE,GYS2,GZMB,HEMGN,HTR3B,IL17REL,IL36RN,ITPRID1,KCNH5,KIFAP3,KLK1,KLK3,KLK9,KRT8,KRTAP4-8,KRTAP5-4,LCE1C,LILRB5,LRIT2,LRRC53,MEG3…	149
Cell Morphology	keratinization	Keratinization	1,34E-02	KRT8,KRTAP21-1,KRTAP21-2,KRTAP4-8,KRTAP5-4,SPRR2D	6
Gastrointestinal Disease,Organismal Injury and Abnormalities	irritable bowel syndrome	Irritable bowel syndrome	1,35E-02	GABRB3,HTR3B,KLK1	3
Cell Death and Survival	apoptosis	Apoptosis of kidney cancer cell lines	1,35E-02	GNE,mir-8,TGM2	3
Cancer,Organismal Injury and Abnormalities,Reproductive System Disease	uterine cancer	Uterine cancer	1,37E-02	A1CF,ABI3BP,ADAM7,ADGRF5,AGMO,ALDOB,AMOTL1,BCAR4,CALHM4,CDH11,CDH18,CDH19,CLCNKA,CTNNA2,CTNNA3,CYP4F3,DEFB106A/DEFB106B,DPPA5,ELF3,ETS1,F10,FGA,FSHR,GABRB3,GALNT8,GNE,GYS2,GZMB,KCNH5,KIFAP3,KRT8,KRTAP4-8,KRTAP5-4,LCE1C,MFAP5,mir-187,mir-30,mir-8,MMP26,MSH4,MUC15,MYH4,NDST4,OOEP,OR10J1,OR10S1,OR10X1,OR13C2,OR13C9,OR14C36,OR2T12,OR4A16,OR4B1,OR51A2,OR51T1,OR52L1,OR5AK2,OR5H6,OR5I1,OR5J2,OR5L2,OR5M1…	84
Cell Morphology,Endocrine System Disorders,Organ Morphology,Organismal Injury and Abnormalities,Reproductive System Development and Function,Reproductive System Disease	abnormal morphology	Abnormal morphology of spermatogonia	1,44E-02	FSHB,FSHR	2
Organismal Injury and Abnormalities,Reproductive System Disease	bleeding	Bleeding of uterus	1,44E-02	FGA,FSHR	2
Developmental Disorder,Organismal Injury and Abnormalities,Reproductive System Disease	congenital malformation of genital organs	Congenital malformation of genital organs	1,52E-02	CGA,FSHB,FSHR,GABRB3,MYH4	5
Developmental Disorder,Neurological Disease,Organismal Injury and Abnormalities	brain developmental abnormality	Brain developmental abnormality	1,52E-02	CTNNA2,GABRB3,HTR3B,KCNH5,PHACTR1	5
Cancer,Organismal Injury and Abnormalities	adenocarcinoma	Adenocarcinoma	1,54E-02	A1CF,ABI3BP,ACMSD,ADAM7,ADGRA1,ADGRF5,AGMO,ALDOB,AMOTL1,ANKRD62,AQP4,ARHGDIG,BLNK,C10orf71,CALHM5,CAPSL,CDH11,CDH18,CDH19,CGA,CLCNKA,COQ8B,CRISP2,CTNNA2,CTNNA3,CYP11B1,CYP4F3,DDX43,DEFB106A/DEFB106B,DEFB118,DEFB132,DPPA5,EFS,ELF3,ETS1,F10,FGA,FRK,FSCN2,FSHB,FSHR,GABRB3,GALNT8,GNE,GYS2,GZMB,HEMGN,HTR3B,IL17REL,IL36RN,ITPRID1,KCNH5,KIFAP3,KLK1,KLK3,KLK9,KRT8,KRTAP4-8,KRTAP5-4,LCE1C,LILRB5,LRIT2,LRR…	163
Cell Morphology,Embryonic Development,Hair and Skin Development and Function,Organ Development,Organismal Development,Tissue Development	keratinization	Keratinization of epidermis	1,56E-02	KRT8,KRTAP21-1,KRTAP21-2,KRTAP4-8,KRTAP5-4	5
Cellular Development,Cellular Growth and Proliferation,Embryonic Development,Hematological System Development and Function,Hematopoiesis,Humoral Immune Response,Lymphoid Tissue Structure and Development,Organ Development,Organismal Development,Tissue Development	differentiation	Differentiation of plasma cells	1,56E-02	BLNK,ETS1,GZMB	3
Cardiovascular System Development and Function,Organ Morphology,Organismal Development	size	Size of heart ventricle	1,56E-02	C10orf71,CTNNA3,mir-30	3
Organ Development,Reproductive System Development and Function	function	Function of ovary	1,58E-02	CGA,FSHR	2
Lipid Metabolism,Small Molecule Biochemistry	metabolism	Metabolism of leukotriene	1,58E-02	CYP4A11,CYP4F3	2
Cancer,Endocrine System Disorders,Gastrointestinal Disease,Organismal Injury and Abnormalities	pancreatic adenocarcinoma	Pancreatic adenocarcinoma	1,61E-02	ADGRA1,AMOTL1,AQP4,C10orf71,CDH11,CDH18,CDH19,CRISP2,CTNNA2,CTNNA3,DDX43,DEFB132,ELF3,ETS1,FGA,GABRB3,GALNT8,GZMB,KIFAP3,KLK9,LILRB5,LRRC53,mir-30,mir-8,MMP26,MRGPRE,MUC15,NXPE2,ODAPH,OOEP,OR10X1,OR14C36,OR51T1,OR56B4,PLCH2,PMFBP1,SCGB1D1,SLC5A10,SLITRK6,SPRR2D,ZNF467	41
Organ Morphology,Organismal Development,Reproductive System Development and Function	morphology	Morphology of seminal vesicle	1,64E-02	CGA,FSHB,FSHR	3
Cancer,Endocrine System Disorders,Gastrointestinal Disease,Organismal Injury and Abnormalities	pancreatic cancer	Pancreatic cancer	1,71E-02	ADGRA1,AMOTL1,AQP4,C10orf71,CDH11,CDH18,CDH19,CRISP2,CTNNA2,CTNNA3,DDX43,DEFB132,ELF3,ETS1,F10,FGA,GABRB3,GALNT8,GZMB,HCAR1,HTR3B,KIFAP3,KLK9,LILRB5,LRRC53,mir-30,mir-8,MMP26,MRGPRE,MUC15,NXPE2,ODAPH,OOEP,OR10X1,OR14C36,OR51T1,OR56B4,OR5T3,PLCH2,PMFBP1,SCGB1D1,SLC5A10,SLITRK6,SPRR2D,ZNF467	45
Cardiovascular System Development and Function,Organismal Development	sprouting angiogenesis	Sprouting angiogenesis	1,72E-02	CYP4A11,ESM1,GABRB3,mir-30	4
Cellular Movement	invasion	Invasion of thyroid tumor cell lines	1,73E-02	mir-30,mir-8	2
Lipid Metabolism,Small Molecule Biochemistry	omega-hydroxylation	Omega-hydroxylation of very long chain fatty acid	1,83E-02	CYP4F3	1
Cell Death and Survival,Cellular Compromise	cytotoxicity	Cytotoxicity of keratinocyte cancer cell lines	1,83E-02	GZMB	1
Cell Morphology,Cellular Assembly and Organization,Digestive System Development and Function,Organ Morphology,Organismal Development	size	Size of zymogen granules	1,83E-02	KRT8	1
Infectious Diseases,Organismal Injury and Abnormalities	severe sepsis with septic shock	Severe sepsis with septic shock	1,83E-02	F10	1
Cardiovascular Disease,Hematological Disease,Organismal Injury and Abnormalities	deep vein thrombosis	Recurrent deep vein thrombosis	1,83E-02	F10	1
Metabolic Disease,Organismal Injury and Abnormalities,Renal and Urological Disease	lysinuria	Lysinuria	1,83E-02	SLC7A9	1
Cellular Assembly and Organization,Hair and Skin Development and Function	stabilization	Stabilization of keratin intermediate filaments	1,83E-02	KRT8	1
Cardiovascular System Development and Function,Tissue Morphology	density	Density of endothelial cells	1,83E-02	ETS1	1
Drug Metabolism	uptake	Uptake of rifampin	1,83E-02	SLCO1B3	1
Nervous System Development and Function,Neurological Disease,Organ Morphology,Organismal Development,Organismal Injury and Abnormalities	abnormal morphology	Abnormal morphology of lobule II	1,83E-02	GABRB3	1
Endocrine System Disorders,Organismal Injury and Abnormalities,Reproductive System Disease	polycystic ovary syndrome	Refractory polycystic ovary syndrome	1,83E-02	FSHR	1
Developmental Disorder,Organ Morphology,Organismal Development,Organismal Injury and Abnormalities,Reproductive System Development and Function,Reproductive System Disease	hypoplasia	Hypoplasia of myometrium	1,83E-02	FSHR	1
Auditory and Vestibular System Development and Function,Auditory Disease,Cell Morphology,Nervous System Development and Function,Neurological Disease,Organ Morphology,Organismal Development,Organismal Injury and Abnormalities,Tissue Morphology	lack	Lack of outer hair cells	1,83E-02	CLRN1	1
Cancer,Organismal Injury and Abnormalities	malignancy	Malignancy of colorectal cancer cell lines	1,83E-02	mir-8	1
Developmental Disorder,Endocrine System Disorders,Hematological Disease,Hereditary Disorder,Metabolic Disease,Organismal Injury and Abnormalities,Renal and Urological Disease	Bartter syndrome type 3	Bartter syndrome type 3	1,83E-02	CLCNKA	1
Cellular Response to Therapeutics	cetuximab sensitivity	Cetuximab sensitivity of bladder cancer cell lines	1,83E-02	mir-8	1
Gastrointestinal Disease	absorption	Abnormal absorption of mineral in intestine	1,83E-02	KRT8	1
Lipid Metabolism,Small Molecule Biochemistry	hydroxylation	Hydroxylation of oleic acid	1,83E-02	CYP4A11	1
Embryonic Development,Organ Development,Organismal Development,Reproductive System Development and Function,Tissue Development	induction	Induction of primordial ovarian follicle	1,83E-02	FSHR	1
Neurological Disease,Organismal Injury and Abnormalities,Psychological Disorders	corticobasal degeneration	Corticobasal degeneration	1,83E-02	SERPINA3	1
Endocrine System Disorders,Organismal Injury and Abnormalities,Reproductive System Disease	development	Development of ovarian cyst	1,83E-02	FSHR	1
Hematological Disease	acute disseminated intravascular coagulation	Acute disseminated intravascular coagulation	1,83E-02	F10	1
Gastrointestinal Disease,Hepatic System Disease,Organismal Injury and Abnormalities	susceptibility to noncryptogenic cirrhosis	Susceptibility to noncryptogenic cirrhosis	1,83E-02	KRT8	1
Hematological System Development and Function	clotting time	Clotting time of plasma	1,83E-02	F10	1
Cardiovascular Disease,Hematological Disease,Organismal Injury and Abnormalities	left atrial appendage thrombosis	Left atrial appendage thrombosis	1,83E-02	F10	1
Lipid Metabolism,Molecular Transport,Small Molecule Biochemistry	clearance	Clearance of paclitaxel	1,83E-02	SLCO1B3	1
Cell Morphology	modification	Modification of ovarian cancer cell lines	1,83E-02	TGM2	1
Cell Morphology,Reproductive System Development and Function	osmotic water permeability	Osmotic water permeability of oocytes	1,83E-02	AQP4	1
Organ Morphology,Reproductive System Development and Function	abnormal size	Abnormal size of testis	1,83E-02	FSHR	1
Cardiovascular System Development and Function,Organismal Development	maturation	Maturation of capillary vessel	1,83E-02	AGAP2-AS1	1
Cell Morphology,Endocrine System Development and Function,Endocrine System Disorders,Nervous System Development and Function,Neurological Disease,Organ Morphology,Organismal Development,Organismal Injury and Abnormalities,Reproductive System Disease	lack	Lack of lactotropes	1,83E-02	CGA	1
Infectious Diseases	reactivation	Reactivation of human herpesvirus 4 strain B95-8	1,83E-02	mir-8	1
Amino Acid Metabolism,Endocrine System Development and Function,Molecular Transport,Small Molecule Biochemistry	secretion	Secretion of L-triiodothyronine	1,83E-02	CGA	1
Hematological Disease	chronic disseminated intravascular coagulation	Chronic disseminated intravascular coagulation	1,83E-02	F10	1
Lipid Metabolism,Molecular Transport,Small Molecule Biochemistry	uptake	Uptake of atorvastatin	1,83E-02	SLCO1B3	1
Endocrine System Disorders,Hereditary Disorder,Metabolic Disease,Organismal Injury and Abnormalities	glucorticoid remediable aldosteronism	Glucorticoid remediable aldosteronism	1,83E-02	CYP11B1	1
Cardiovascular Disease,Organismal Injury and Abnormalities,Respiratory Disease	pulmonary embolism	Recurrent pulmonary embolism	1,83E-02	F10	1
Cellular Compromise,Embryonic Development,Hair and Skin Development and Function,Organ Development,Organismal Development,Tissue Development	collapse	Collapse of keratin intermediate filaments	1,83E-02	KRT8	1
Cell Morphology,Organ Morphology,Organismal Injury and Abnormalities	hypertrophy	Hypertrophy of gonadotropes	1,83E-02	CGA	1
Cardiovascular System Development and Function,Embryonic Development,Organ Development,Organ Morphology,Organismal Development,Tissue Development	thickness	Thickness of ventricular septum	1,83E-02	KLK3	1
Cellular Development,Connective Tissue Development and Function,Embryonic Development,Organ Development,Organismal Development,Reproductive System Development and Function,Tissue Development	maturation	Maturation of Sertoli cells	1,83E-02	FSHR	1
Cancer	transformation	Transformation of ovarian cancer cell lines	1,83E-02	VTCN1	1
Skeletal and Muscular System Development and Function	survival	Survival of skeletal muscle	1,83E-02	GNE	1
Cellular Assembly and Organization,Cellular Function and Maintenance	co-localization	Co-localization of actin stress fibers	1,83E-02	mir-8	1
Cancer,Organismal Injury and Abnormalities,Reproductive System Disease	tumorigenesis	Tumorigenesis of teratoma	1,83E-02	FSHR	1
Gastrointestinal Disease,Hepatic System Disease,Organismal Injury and Abnormalities	focal liver lesion	Focal liver lesion	1,83E-02	CD200	1
Cancer	sphere formation	Sphere formation by keratinocyte cancer cell lines	1,83E-02	TGM2	1
Cell-To-Cell Signaling and Interaction,Cellular Assembly and Organization	compaction	Compaction of colorectal cancer cell lines	1,83E-02	CTNNA3	1
Cardiovascular System Development and Function,Cellular Development,Cellular Growth and Proliferation,Nervous System Development and Function,Organismal Development	angiogenesis	Angiogenesis of nervous tissue cell lines	1,83E-02	ETS1	1
Organ Morphology,Organismal Development,Reproductive System Development and Function	mass	Mass of vagina	1,83E-02	FSHR	1
Cancer,Organismal Injury and Abnormalities	malignancy	Malignancy of carcinoma cell lines	1,83E-02	mir-8	1
Lipid Metabolism,Molecular Transport,Small Molecule Biochemistry	transport	Transport of ursodeoxycholic acid	1,83E-02	SLCO1B3	1
Cancer,Organismal Injury and Abnormalities	malignancy	Malignancy of kidney cancer cell lines	1,83E-02	mir-8	1
Developmental Disorder,Hereditary Disorder,Organismal Injury and Abnormalities	Jacobsen syndrome	Jacobsen syndrome	1,83E-02	ETS1	1
Developmental Disorder,Hematological Disease,Hereditary Disorder,Immunological Disease,Organismal Injury and Abnormalities	congenital hypodysfibrinogenemia	Congenital hypodysfibrinogenemia	1,83E-02	FGA	1
Drug Metabolism	translocation	Translocation of rifampin	1,83E-02	SLCO1B3	1
Dermatological Diseases and Conditions,Gastrointestinal Disease,Hematological Disease,Hepatic System Disease,Hereditary Disorder,Metabolic Disease,Organismal Injury and Abnormalities	hepatoerythropoietic porphyria	Hepatoerythropoietic porphyria	1,83E-02	KRT8	1
Organ Development,Reproductive System Development and Function	luteinization	Luteinization of ovary	1,83E-02	CGA	1
Metabolic Disease,Organismal Injury and Abnormalities	fructose intolerance	Fructose intolerance	1,83E-02	ALDOB	1
Cell Morphology,Nervous System Development and Function	regulatory volume decrease	Regulatory volume decrease of astrocytes	1,83E-02	AQP4	1
Auditory Disease,Developmental Disorder,Endocrine System Disorders,Hematological Disease,Hereditary Disorder,Metabolic Disease,Neurological Disease,Organismal Injury and Abnormalities,Renal and Urological Disease	Bartter syndrome type 4B	Bartter syndrome type 4B	1,83E-02	CLCNKA	1
Tissue Morphology	cleavage	Cleavage of glomerular basement membrane	1,83E-02	GNE	1
Lipid Metabolism,Small Molecule Biochemistry	translocation	Translocation of leukotriene C4	1,83E-02	SLCO1B3	1
Hair and Skin Development and Function,Organ Morphology,Tissue Morphology	quantity	Quantity of corneocytes	1,83E-02	IL36RN	1
Cardiovascular Disease,Hematological Disease,Organismal Injury and Abnormalities	postoperative deep vein thrombosis	Postoperative deep vein thrombosis	1,83E-02	F10	1
Gastrointestinal Disease,Hepatic System Disease,Organismal Injury and Abnormalities	cryptogenic cirrhosis	Cryptogenic cirrhosis	1,83E-02	KRT8	1
Cardiovascular Disease,Organismal Injury and Abnormalities,Respiratory Disease	postoperative pulmonary embolism	Postoperative pulmonary embolism	1,83E-02	F10	1
Developmental Disorder,Gastrointestinal Disease,Organismal Injury and Abnormalities	esophageal atresia	Esophageal atresia	1,83E-02	RAB25	1
Endocrine System Disorders,Metabolic Disease,Organismal Injury and Abnormalities	insulin resistance	Insulin resistance of hepatoma cell lines	1,83E-02	NOX3	1
Cancer,Organismal Injury and Abnormalities	malignancy	Malignancy of prostate cancer cell lines	1,83E-02	mir-8	1
Nervous System Development and Function,Neurological Disease,Organ Morphology,Organismal Development,Organismal Injury and Abnormalities	abnormal morphology	Abnormal morphology of lobule III	1,83E-02	GABRB3	1
Cancer,Cardiovascular Disease,Organismal Injury and Abnormalities,Renal and Urological Disease,Skeletal and Muscular Disorders	hyperplasia	Hyperplasia of juxtaglomerular cells	1,83E-02	CLCNKA	1
Cell-To-Cell Signaling and Interaction,Nervous System Development and Function	linear vestibular evoked potential	Linear vestibular evoked potential	1,83E-02	CLRN1	1
Cell-To-Cell Signaling and Interaction,Endocrine System Development and Function,Organ Development	activation	Activation of thyroid cells	1,83E-02	GZMB	1
Cell Cycle,Humoral Immune Response	cell cycle progression	Initiation of cell cycle progression of B lymphocytes	1,83E-02	BLNK	1
Endocrine System Disorders,Gastrointestinal Disease,Inflammatory Disease,Inflammatory Response,Organismal Injury and Abnormalities	inflammation	Inflammation of exocrine region of pancreas	1,83E-02	KRT8	1
Connective Tissue Development and Function,Tissue Morphology	size	Size of theca	1,83E-02	CGA	1
Cardiovascular Disease,Organismal Injury and Abnormalities	peripheral arterial embolism	Peripheral arterial embolism	1,83E-02	F10	1
Cardiovascular Disease,Hematological Disease,Organismal Injury and Abnormalities	susceptibility to venous thromboembolism	Susceptibility to venous thromboembolism	1,83E-02	FGA	1
Cell Morphology	morphology	Morphology of lung cancer cell lines	1,88E-02	MEG3,mir-8	2
Cancer,Gastrointestinal Disease,Organismal Injury and Abnormalities	pancreatobiliary tumor	Pancreatobiliary tumor	1,93E-02	ABI3BP,ADGRA1,AMOTL1,AQP4,C10orf71,CDH11,CDH18,CDH19,CRISP2,CTNNA2,CTNNA3,DDX43,DEFB132,ELF3,ETS1,F10,FGA,FSHR,GABRB3,GALNT8,GZMB,HCAR1,HTR3B,KCNH5,KIFAP3,KLK9,KRT8,LILRB5,LRIT2,LRRC53,LRRIQ4,mir-30,mir-8,MMP26,MRGPRE,MSH4,MUC15,NXPE2,ODAPH,OOEP,OR10X1,OR14C36,OR51F2,OR51T1,OR56B4,OR5M10,OR5T3,PKD2L1,PLCH2,PMFBP1,SCGB1D1,SLC35B1,SLC5A10,SLITRK6,SPATA16,SPRR2D,ZNF467	57
Inflammatory Response	inflammatory response	Inflammatory response of cells	1,95E-02	ETS1,STEAP2,TGM2	3
Cellular Movement	migration	Migration of prostate cancer cell lines	2,03E-02	CDH11,mir-584,mir-8,PHACTR1,TRPM8	5
Cardiovascular Disease,Hematological Disease,Organismal Injury and Abnormalities	venous thromboembolism	Venous thromboembolism	2,04E-02	F10,FGA	2
Endocrine System Development and Function,Organ Development	growth	Growth of pituitary gland	2,04E-02	CGA,FSHR	2
Metabolic Disease,Organismal Injury and Abnormalities	hypothermia	Hypothermia	2,04E-02	GABRB3,SLN,TRPM8	3
Reproductive System Development and Function	function	Function of reproductive system	2,12E-02	CGA,FGA,FSHR,KRT8	4
Organ Morphology,Organismal Development,Reproductive System Development and Function	mass	Mass of uterus	2,20E-02	FSHB,FSHR	2
Tissue Development	adhesion	Adhesion of epithelial tissue	2,20E-02	F10,FGA	2
Hereditary Disorder,Ophthalmic Disease,Organismal Injury and Abnormalities	dominant retinitis pigmentosa	Dominant retinitis pigmentosa	2,20E-02	CLRN1,FSCN2	2
Cancer,Hematological Disease,Organismal Injury and Abnormalities	myelodysplastic syndrome or leukemia	Myelodysplastic syndrome or leukemia	2,25E-02	ABI3BP,ADAM7,ANKRD62,BLNK,C1orf158,CD200,CDH11,CDH18,CLCNKA,DDX43,ETS1,F10,GABRB3,GZMB,ITPRID1,KLK1,KRT8,KRTAP4-8,KRTAP5-4,LRRC53,mir-30,MMP26,MRGPRE,MYH4,NMUR2,OR10A7,OR13C2,OR2T12,OR4A16,OR51T1,OR52A1,OR5H6,OR5I1,OR5J2,OR6C4,OR6K3,OR9G1,PFN2,PHACTR1,POTEE/POTEF,PYDC2,SERPINA3,SLC25A52,SLC7A9,TRPM8	45
Drug Metabolism,Endocrine System Development and Function,Lipid Metabolism,Molecular Transport,Small Molecule Biochemistry	concentration	Concentration of beta-estradiol	2,30E-02	CGA,FSHB,FSHR	3
Cellular Function and Maintenance,Nervous System Development and Function,Tissue Development	function	Function of neurons	2,31E-02	CDH11,CLRN1,SLITRK6,TRPM8	4
Cell Death and Survival,Organismal Injury and Abnormalities	apoptosis	Apoptosis of enterocytes	2,37E-02	KRT8,NDST4	2
Cellular Function and Maintenance,Molecular Transport	absorption	Absorption of Na+	2,37E-02	CYP4A11,KRT8	2
Cancer,Organismal Injury and Abnormalities	abdominal adenocarcinoma	Abdominal adenocarcinoma	2,38E-02	A1CF,ABI3BP,ACMSD,ADAM7,ADGRA1,ADGRF5,AGMO,ALDOB,AMOTL1,ANKRD62,AQP4,ARHGDIG,BLNK,C10orf71,CALHM5,CAPSL,CDH11,CDH18,CDH19,CGA,CLCNKA,COQ8B,CRISP2,CTNNA2,CTNNA3,CYP11B1,CYP4F3,DDX43,DEFB106A/DEFB106B,DEFB118,DEFB132,DPPA5,EFS,ELF3,ETS1,F10,FGA,FRK,FSCN2,FSHB,FSHR,GABRB3,GALNT8,GNE,GYS2,GZMB,HEMGN,HTR3B,IL17REL,IL36RN,ITPRID1,KCNH5,KIFAP3,KLK1,KLK3,KLK9,KRT8,KRTAP4-8,KRTAP5-4,LCE1C,LILRB5,LRIT2,LRR…	159
Cancer,Hematological Disease,Immunological Disease,Organismal Injury and Abnormalities	hairy cell leukemia	Hairy cell leukemia	2,39E-02	ADAM7,CD200,MMP26,OR10A7,OR51T1,OR52A1,OR6C4,OR6K3	8
Endocrine System Disorders,Organismal Injury and Abnormalities,Reproductive System Disease	pituitary dysfunction	Pituitary dysfunction	2,42E-02	CGA,CYP11B1,FSHB,FSHR,mir-8	5
Cancer,Organismal Injury and Abnormalities,Reproductive System Disease	endometrial carcinoma	Endometrial carcinoma	2,43E-02	A1CF,ABI3BP,ADAM7,ADGRF5,AGMO,ALDOB,AMOTL1,CALHM4,CDH11,CDH18,CDH19,CLCNKA,CTNNA2,CTNNA3,CYP4F3,DEFB106A/DEFB106B,DPPA5,ELF3,F10,FGA,FSHR,GABRB3,GALNT8,GNE,GYS2,GZMB,KCNH5,KIFAP3,KRT8,KRTAP5-4,MFAP5,mir-8,MMP26,MSH4,MUC15,MYH4,NDST4,OOEP,OR10J1,OR10S1,OR13C9,OR14C36,OR2T12,OR4A16,OR4B1,OR51A2,OR51T1,OR52L1,OR5AK2,OR5H6,OR5I1,OR5J2,OR5L2,OR5M1,OR5M10,OR5T3,OR8H3,OR8J1,OSBPL10,PCDH20,PLCH2,PLEKHF1,…	76
Developmental Disorder,Hereditary Disorder,Neurological Disease,Organismal Injury and Abnormalities	Ohtahara syndrome	Ohtahara syndrome	2,44E-02	GABRB3,HTR3B,KCNH5,PHACTR1	4
Inflammatory Response	inflammatory response	Inflammatory response	2,44E-02	ADGRF5,BLNK,CD200,CYP4F3,DEFB104A/DEFB104B,EFS,ETS1,KLK1,mir-187,mir-30,mir-488,mir-657,MMP26,NPS,PYDC2,SERPINA3,STEAP2,TGM2,VTCN1	19
Drug Metabolism,Endocrine System Development and Function,Lipid Metabolism,Molecular Transport,Small Molecule Biochemistry	concentration	Concentration of progesterone	2,49E-02	CGA,FSHB,FSHR	3
Gastrointestinal Disease,Organismal Injury and Abnormalities	chronic periodontal disease	Chronic periodontal disease	2,51E-02	ETS1,GZMB,PHACTR1,SPRR2D	4
Cell Death and Survival	cell death	Cell death of thymus gland	2,52E-02	ETS1,GZMB,KIFAP3,KRT8,TGM2	5
Developmental Disorder,Hereditary Disorder,Organismal Injury and Abnormalities,Skeletal and Muscular Disorders	facioscapulohumeral muscular dystrophy	Facioscapulohumeral muscular dystrophy	2,58E-02	mir-30,PFN2,TECRL	3
Cancer,Endocrine System Disorders,Gastrointestinal Disease,Organismal Injury and Abnormalities	carcinoma	Pancreatic carcinoma	2,62E-02	ADGRA1,AMOTL1,AQP4,C10orf71,CDH11,CDH18,CDH19,CRISP2,CTNNA2,CTNNA3,DDX43,DEFB132,ELF3,ETS1,FGA,GABRB3,GALNT8,GZMB,KIFAP3,KLK9,LILRB5,LRRC53,mir-30,mir-8,MMP26,MRGPRE,MUC15,NXPE2,ODAPH,OOEP,OR10X1,OR14C36,OR51T1,OR56B4,OR5T3,PLCH2,PMFBP1,SCGB1D1,SLC5A10,SLITRK6,SPRR2D,ZNF467	42
Cancer,Organismal Injury and Abnormalities	HER2 positive carcinoma	HER2 positive carcinoma	2,62E-02	FRK,OR13C2,OR52B2,SLC5A10,SLC7A9,ZNF280A	6
Organismal Functions	weakness	Weakness	2,67E-02	KIFAP3,mir-30,MYH4,SERPINA3,SLC1A6,TGM2	6
Cell Morphology,Embryonic Development,Organ Development,Organ Morphology,Organismal Development,Respiratory System Development and Function,Tissue Development	morphology	Morphology of pneumocytes	2,72E-02	ADGRF5,CDH11	2
Cell-To-Cell Signaling and Interaction,Cellular Function and Maintenance,Molecular Transport,Small Molecule Biochemistry	exocytosis	Exocytosis of 5-hydroxytryptamine	2,74E-02	NPS	1
Cardiovascular System Development and Function,Organismal Development,Tissue Morphology	vasodilation	Vasodilation of mesentery	2,74E-02	F10	1
Lipid Metabolism,Small Molecule Biochemistry	metabolism	Metabolism of lauric acid	2,74E-02	CYP4A11	1
Carbohydrate Metabolism	quantity	Quantity of N-acetylneuraminic acid	2,74E-02	GNE	1
Hematological Disease,Hereditary Disorder,Organismal Injury and Abnormalities	hemophilia B	Severe hemophilia B	2,74E-02	F10	1
Dermatological Diseases and Conditions,Organismal Injury and Abnormalities	pustule	Pustule	2,74E-02	IL36RN	1
Cardiovascular Disease,Cardiovascular System Development and Function,Organ Morphology,Organismal Development,Organismal Injury and Abnormalities,Reproductive System Development and Function,Reproductive System Disease,Tissue Morphology	abnormal morphology	Abnormal morphology of uterine artery	2,74E-02	KLK3	1
Lipid Metabolism,Molecular Transport,Small Molecule Biochemistry	depletion	Depletion of fat	2,74E-02	SLN	1
Drug Metabolism	uptake	Uptake of cerivastatin	2,74E-02	SLCO1B3	1
Cell Morphology,Hematological System Development and Function,Lymphoid Tissue Structure and Development,Organ Morphology,Organismal Development,Tissue Morphology	morphology	Morphology of thymic medullary epithelial cells	2,74E-02	KRT8	1
Lipid Metabolism,Small Molecule Biochemistry	hydroxylation	Hydroxylation of 8,9-epoxyeicosatrienoic acid	2,74E-02	CYP4A11	1
Cellular Development,Cellular Growth and Proliferation	colony formation	Colony formation of brain cancer cell lines	2,74E-02	MEG3	1
Cardiovascular Disease,Hematological Disease,Organismal Injury and Abnormalities	splanchnic vein thrombosis	Splanchnic vein thrombosis	2,74E-02	F10	1
Cell Morphology,Cellular Compromise	collapse	Collapse of nucleus	2,74E-02	GZMB	1
Auditory Disease,Neurological Disease	progressive high frequency hearing impairment	Progressive high frequency hearing impairment	2,74E-02	FSCN2	1
Antimicrobial Response	clearance	Clearance of murine hepatitis virus	2,74E-02	CD200	1
Infectious Diseases	replication	Replication of human herpesvirus 4	2,74E-02	mir-8	1
Cellular Assembly and Organization,Cellular Compromise,Cellular Development,Cellular Growth and Proliferation,Digestive System Development and Function,Embryonic Development,Hepatic System Development and Function,Organ Development,Organismal Development,Tissue Development	formation	Formation of Mallory bodies	2,74E-02	KRT8	1
Cancer,Endocrine System Disorders,Neurological Disease,Organismal Injury and Abnormalities,Reproductive System Disease	hyperplasia	Hyperplasia of thyrotropes	2,74E-02	CGA	1
Organ Morphology,Reproductive System Development and Function,Tissue Morphology	quantity	Quantity of type A spermatogonia	2,74E-02	FSHB	1
Developmental Disorder,Gastrointestinal Disease,Hereditary Disorder,Neurological Disease,Organismal Injury and Abnormalities,Skeletal and Muscular Disorders	developmental verbal dyspraxia	Developmental verbal dyspraxia	2,74E-02	CDH18	1
Inflammatory Response	inflammatory response	Inflammatory response of fibroblast cell lines	2,74E-02	STEAP2	1
Lipid Metabolism,Molecular Transport,Small Molecule Biochemistry	transport	Transport of docetaxel	2,74E-02	SLCO1B3	1
Developmental Disorder,Gastrointestinal Disease,Hepatic System Disease,Hereditary Disorder,Metabolic Disease,Organismal Injury and Abnormalities	digenic Rotor type hyperbilirubinemia	Digenic Rotor type hyperbilirubinemia	2,74E-02	SLCO1B3	1
Carbohydrate Metabolism,Small Molecule Biochemistry	synthesis	Synthesis of N-acetylneuraminic acid	2,74E-02	GNE	1
Developmental Disorder,Endocrine System Disorders,Neurological Disease,Organismal Injury and Abnormalities,Reproductive System Disease	congenital isolated hypogonadotropic hypogonadism	Congenital isolated hypogonadotropic hypogonadism	2,74E-02	FSHR	1
Molecular Transport,Small Molecule Biochemistry	uptake	Uptake of bilirubin	2,74E-02	SLCO1B3	1
Cancer,Cellular Development,Organismal Injury and Abnormalities,Tumor Morphology	differentiation	Differentiation of pancreatic cancer cells	2,74E-02	mir-8	1
Cellular Assembly and Organization	disaggregation	Disaggregation of fibrils	2,74E-02	SERPINA3	1
Cardiovascular Disease,Organismal Injury and Abnormalities	mass	Mass of blood clot	2,74E-02	F10	1
Digestive System Development and Function,Gastrointestinal Disease,Hepatic System Development and Function,Hepatic System Disease,Infectious Diseases,Inflammatory Disease,Inflammatory Response,Organ Development,Organismal Injury and Abnormalities	susceptibility to hepatitis C virus	Susceptibility to hepatitis C virus	2,74E-02	KRT8	1
Organ Morphology,Organismal Development,Organismal Injury and Abnormalities,Reproductive System Development and Function,Reproductive System Disease	hypertrophy	Hypertrophy of clitoris	2,74E-02	FSHR	1
Cellular Development,Cellular Growth and Proliferation,Embryonic Development,Organismal Development,Tissue Morphology	quantity	Quantity of labyrinthine trophoblast cells	2,74E-02	KRT8	1
Endocrine System Disorders,Organ Morphology,Organismal Injury and Abnormalities,Reproductive System Development and Function,Reproductive System Disease	abnormal morphology	Abnormal morphology of corpus epididymis	2,74E-02	FSHR	1
Developmental Disorder,Hematological Disease,Hereditary Disorder,Immunological Disease,Organismal Injury and Abnormalities	congenital afibrinogenemia	Congenital afibrinogenemia	2,74E-02	FGA	1
Cell-To-Cell Signaling and Interaction	response	Response of endothelial cell lines	2,74E-02	mir-8	1
Cancer,Cellular Development,Organismal Injury and Abnormalities,Tumor Morphology	differentiation	Differentiation of colorectal carcinoma cells	2,74E-02	mir-8	1
Auditory Disease,Developmental Disorder,Neurological Disease	hypoplasia	Hypoplasia of spiral ganglion	2,74E-02	GABRB3	1
Carbohydrate Metabolism,Molecular Transport,Small Molecule Biochemistry	uptake	Uptake of D-fructose	2,74E-02	SLC5A10	1
Cellular Assembly and Organization,Cellular Function and Maintenance,Protein Synthesis	polymerization	Polymerization of G-actin	2,74E-02	PFN2	1
Lipid Metabolism,Small Molecule Biochemistry	hydroxylation	Hydroxylation of 14,15-epoxyeicosatrienoic acid	2,74E-02	CYP4A11	1
Lipid Metabolism,Small Molecule Biochemistry	conjugation	Conjugation of bile acid	2,74E-02	SULT2A1	1
Cell Morphology,Cellular Movement	cell spreading	Cell spreading of nervous tissue cell lines	2,74E-02	ETS1	1
Cancer,Cellular Development,Cellular Growth and Proliferation,Organismal Injury and Abnormalities,Reproductive System Disease,Tumor Morphology	proliferation	Proliferation of prostatic carcinoma	2,74E-02	mir-8	1
Cellular Development,Hematological System Development and Function,Lymphoid Tissue Structure and Development	hypermaturation	Hypermaturation of bone marrow-derived dendritic cells	2,74E-02	ELF3	1
Cardiovascular Disease,Hematological Disease,Organismal Injury and Abnormalities	leaflet thrombosis	Leaflet thrombosis	2,74E-02	F10	1
Cell-To-Cell Signaling and Interaction,Hematological System Development and Function,Inflammatory Response	inflammatory response	Inflammatory response of Th1 cells	2,74E-02	ETS1	1
Cell-To-Cell Signaling and Interaction,Connective Tissue Development and Function	aggregation	Aggregation of fibroblasts	2,74E-02	CDH11	1
Auditory and Vestibular System Development and Function,Cellular Function and Maintenance,Nervous System Development and Function,Organ Development,Tissue Development	function	Function of vestibular hair cells	2,74E-02	CLRN1	1
Cell-To-Cell Signaling and Interaction,Connective Tissue Development and Function,Skeletal and Muscular System Development and Function,Tissue Development	adhesion	Adhesion of hOB cells	2,74E-02	TGM2	1
Inflammatory Disease,Inflammatory Response,Organismal Injury and Abnormalities,Respiratory Disease	chronic sinusitis	Advanced chronic sinusitis	2,74E-02	GABRB3	1
Cell-To-Cell Signaling and Interaction,Skeletal and Muscular System Development and Function	activation	Activation of smooth muscle cell lines	2,74E-02	TGM2	1
Organ Development,Reproductive System Development and Function	growth	Growth of primary ovarian follicle	2,74E-02	FSHR	1
Connective Tissue Development and Function	adiposity	Adiposity of viscera	2,74E-02	FSHR	1
Cardiovascular Disease,Organismal Injury and Abnormalities	multi vessel coronary artery disease	Multi vessel coronary artery disease	2,74E-02	F10	1
Hematological Disease,Hereditary Disorder,Organismal Injury and Abnormalities	hemophilia A	Severe hemophilia A	2,74E-02	F10	1
Cancer,Organismal Injury and Abnormalities	tumorigenesis	Tumorigenesis of liver cell lines	2,74E-02	mir-8	1
Cell Morphology,Cellular Development	branching	Branching of nervous tissue cell lines	2,74E-02	ETS1	1
Developmental Disorder,Neurological Disease,Organismal Injury and Abnormalities	pachygyria	Pachygyria	2,74E-02	CTNNA2	1
Lipid Metabolism,Small Molecule Biochemistry	hydroxylation	Hydroxylation of 11,12-epoxyeicosatrienoic acid	2,74E-02	CYP4A11	1
Drug Metabolism,Molecular Transport,Nucleic Acid Metabolism,Small Molecule Biochemistry	uptake	Uptake of bosentan	2,74E-02	SLCO1B3	1
Cancer,Gastrointestinal Disease,Organismal Injury and Abnormalities	development	Development of digestive organ tumor	2,76E-02	A1CF,ABI3BP,ACMSD,ADAM7,ADGRA1,ADGRF5,AGMO,AMOTL1,ANKRD62,AQP4,BCAR4,BLNK,C10orf71,CALHM5,CDH11,CDH18,CDH19,CLCNKA,COQ8B,CTNNA2,CTNNA3,CYP11B1,DDX43,DEFB106A/DEFB106B,DPPA5,ELF3,ETS1,F10,FGA,FRK,FSHB,FSHR,GABRB3,GALNT8,GNE,GYS2,GZMB,HEMGN,HTR3B,IL17REL,ITPRID1,KCNH5,KLK1,KRT8,KRTAP4-8,KRTAP5-4,LRIT2,LRRC53,MEG3,MFAP5,MFSD6L,MMP26,MSH4,MUC15,MYH4,NDST4,NMUR2,NOX3,NXPE2,ODAPH,OR10J1,OR10Z1,OR13C2,O…	106
Hematological System Development and Function,Organismal Functions	flow	Flow of blood	2,78E-02	CYP4A11,ETS1,HCAR1	3
Cell Death and Survival	cell death	Cell death of adenocarcinoma cell lines	2,88E-02	BCAR4,ETS1,TGM2	3
Cancer,Cell Death and Survival,Organismal Injury and Abnormalities,Tumor Morphology	cytolysis	Cytolysis of tumor cells	2,91E-02	FGA,GZMB	2
Cellular Compromise	condensation	Condensation of nucleus	2,91E-02	GZMB,TGM2	2
Cancer,Organismal Injury and Abnormalities,Reproductive System Disease	cervical cancer	Cervical cancer	2,96E-02	BCAR4,CDH11,ETS1,F10,KRTAP4-8,KRTAP5-4,LCE1C,mir-187,mir-30,mir-8,OR10X1,OR13C2,SERPINA3,SLC5A10	14
Cancer,Hematological Disease,Immunological Disease,Organismal Injury and Abnormalities	leukemia	Leukemia	2,98E-02	ABI3BP,ADAM7,ANKRD62,BLNK,C1orf158,CD200,CDH11,CDH18,CLCNKA,DDX43,ETS1,F10,GABRB3,GZMB,ITPRID1,KLK1,KRT8,KRTAP4-8,KRTAP5-4,LRRC53,mir-30,MMP26,MRGPRE,MYH4,NMUR2,OR10A7,OR13C2,OR2T12,OR51T1,OR52A1,OR5H6,OR5I1,OR6C4,OR6K3,OR9G1,PFN2,PHACTR1,POTEE/POTEF,PYDC2,SERPINA3,SLC25A52,SLC7A9,TRPM8	43
Gastrointestinal Disease,Hepatic System Disease,Organismal Injury and Abnormalities	bleeding	Bleeding of liver	3,10E-02	FGA,KRT8	2
Digestive System Development and Function,Gastrointestinal Disease,Organ Morphology,Organismal Development,Organismal Injury and Abnormalities,Tissue Morphology	abnormal morphology	Abnormal morphology of intestinal epithelium	3,10E-02	KRT8,NDST4	2
Psychological Disorders	heroin dependence	Heroin dependence	3,10E-02	GABRB3,HTR3B	2
Cell Morphology,Cellular Assembly and Organization	size	Size of mitochondria	3,10E-02	KRT8,SLN	2
Cancer,Organismal Injury and Abnormalities,Reproductive System Disease	female genital tract cancer	Female genital tract cancer	3,18E-02	A1CF,ABI3BP,ADAM7,ADGRF5,AGMO,ALDOB,AMOTL1,ANKRD62,BCAR4,CALHM4,CDH11,CDH18,CDH19,CLCNKA,CTNNA2,CTNNA3,CYP4F3,DEFB106A/DEFB106B,DPPA5,ELF3,ETS1,F10,FGA,FSHB,FSHR,GABRB3,GALNT8,GNE,GYS2,GZMB,KCNH5,KIFAP3,KRT8,KRTAP4-8,KRTAP5-4,LCE1C,LILRB5,LRRIQ4,MFAP5,mir-187,mir-30,mir-8,MMP26,MSH4,MUC15,MYH4,NDST4,NOX3,OOEP,OR10G2,OR10J1,OR10S1,OR10X1,OR13C2,OR13C9,OR14C36,OR2T12,OR4A16,OR4B1,OR51A2,OR51T1,OR52…	93
Dermatological Diseases and Conditions,Organismal Injury and Abnormalities	psoriasis	Psoriasis	3,19E-02	BLNK,DCD,GZMB,IL36RN,KLK1,KLK9,LCE1C,mir-30,mir-8,PEX19,PLCH2,SLC1A6,SPRR2D	13
Cell Signaling	activation	Activation of Phospholipase C	3,20E-02	FSHR,NMUR2,TGM2	3
Cancer,Organismal Injury and Abnormalities,Reproductive System Disease	hyperplasia	Hyperplasia of genital organ	3,23E-02	CGA,GABRB3,KLK3,TRPM8	4
Connective Tissue Disorders,Inflammatory Disease,Organismal Injury and Abnormalities,Respiratory Disease	idiopathic pulmonary fibrosis	Slowly progressive idiopathic pulmonary fibrosis	3,29E-02	mir-30,mir-8	2
Cancer,Organismal Injury and Abnormalities,Reproductive System Disease	cervical carcinoma	Cervical carcinoma	3,35E-02	CDH11,ETS1,KRTAP4-8,KRTAP5-4,LCE1C,mir-187,mir-30,mir-8,OR10X1,OR13C2,SERPINA3,SLC5A10	12
Cancer,Organismal Injury and Abnormalities	endometrioid carcinoma	Endometrioid carcinoma	3,35E-02	ABI3BP,ADAM7,ADGRF5,AGMO,ALDOB,AMOTL1,ANKRD62,CDH11,CDH18,CDH19,CLCNKA,CTNNA2,CTNNA3,CYP4F3,DEFB106A/DEFB106B,DPPA5,ELF3,F10,FGA,FSHR,GABRB3,GALNT8,GNE,GZMB,KCNH5,KIFAP3,KRT8,KRTAP5-4,LILRB5,MFAP5,mir-8,MMP26,MSH4,MUC15,MYH4,NDST4,NOX3,OOEP,OR10G2,OR10J1,OR10S1,OR13C9,OR14C36,OR2T12,OR4B1,OR51A2,OR51T1,OR52L1,OR5AK2,OR5H6,OR5I1,OR5J2,OR5L2,OR5M1,OR5M10,OR5T3,OR7D2,OR8H3,OR8J1,OSBPL10,PCDH20,PLCH2…	77
Inflammatory Disease,Inflammatory Response,Organismal Injury and Abnormalities,Respiratory Disease	pneumonia	Pneumonia	3,39E-02	CDH11,F10,GABRB3,mir-8	4
Cellular Assembly and Organization,Cellular Function and Maintenance	permeability	Permeability of cellular membrane	3,49E-02	GZMB,PLEKHF1	2
Endocrine System Disorders,Organ Morphology,Organismal Development,Organismal Injury and Abnormalities,Reproductive System Development and Function,Reproductive System Disease	lack	Lack of corpus luteum	3,49E-02	FSHB,FSHR	2
Organismal Injury and Abnormalities,Reproductive System Disease	male infertility	Male infertility	3,53E-02	FSHB,FSHR,SPATA16	3
Cancer,Gastrointestinal Disease,Organismal Injury and Abnormalities	non-colon gastrointestinal cancer	Non-colon gastrointestinal cancer	3,55E-02	A1CF,ABI3BP,ACMSD,ADAM7,ADGRA1,ALDOB,AMOTL1,ANKRD62,BCAR4,BLNK,C10orf71,CDH11,CDH18,CLCNKA,CTNNA2,CTNNA3,DDX43,ELF3,ETS1,FGA,FRK,FSHR,GABRB3,GALNT8,GNE,GYS2,GZMB,ITPRID1,KCNH5,KLK1,KRT8,KRTAP4-8,KRTAP5-4,LRRC53,MEG3,MFAP5,MFSD6L,mir-30,mir-8,MMP26,MSH4,MUC15,MYH4,NDST4,NOX3,NXPE2,ODAPH,OR10J1,OR10S1,OR10Z1,OR14C36,OR4A16,OR4C15,OR51F2,OR51S1,OR5I1,OR5J2,OR5L2,OR5M1,OR5T3,OR6K3,OR8H3,OR8U1,PCDH20,…	83
Cancer,Hematological Disease,Organismal Injury and Abnormalities	hematologic cancer	Hematologic cancer	3,55E-02	ABI3BP,ADAM7,ADGRF5,AMOTL1,ANKRD62,BLNK,C10orf71,C1orf158,CD200,CDH11,CDH18,CLCNKA,CTNNA2,DCD,DDX43,ETS1,F10,GABRB3,GZMB,IL36RN,ITPRID1,KLK1,KLK3,KRT8,KRTAP4-8,KRTAP5-4,LRRC53,LRRIQ4,mir-187,mir-30,mir-8,MMP26,MRGPRE,MSH4,MYH4,NMUR2,NOX3,NPS,OR10A7,OR13C2,OR13C5,OR2T12,OR4A16,OR51T1,OR52A1,OR5H6,OR5I1,OR5J2,OR6C4,OR6K3,OR9G1,PFN2,PHACTR1,POTEE/POTEF,PYDC2,RAB25,SERPINA3,SLC25A52,SLC7A9,STEAP2,TRP…	61
Cell Morphology,Organismal Injury and Abnormalities	swelling	Swelling of gonadal cell lines	3,63E-02	AQP4	1
Cellular Development	maturation	Maturation of fibroblast cell lines	3,63E-02	mir-30	1
Cellular Development	epithelial-mesenchymal transition	Epithelial-mesenchymal transition of ovarian cancer cell lines	3,63E-02	TGM2	1
Cell Morphology	elongation	Elongation of breast cancer cell lines	3,63E-02	mir-8	1
Cardiovascular Disease,Ophthalmic Disease,Organismal Injury and Abnormalities	retinal artery occlusion	Retinal artery occlusion	3,63E-02	F10	1
Cardiovascular Disease,Hematological Disease,Organismal Injury and Abnormalities	venous thromboembolism	Symptomatic venous thromboembolism	3,63E-02	F10	1
Cell Morphology,Endocrine System Disorders,Organ Morphology,Organismal Injury and Abnormalities,Reproductive System Development and Function,Reproductive System Disease	abnormal morphology	Abnormal morphology of enlarged sperm head	3,63E-02	FSHR	1
Cell-To-Cell Signaling and Interaction	attachment	Attachment of cervical cancer cell lines	3,63E-02	ETS1	1
Cardiovascular Disease,Ophthalmic Disease,Organismal Injury and Abnormalities	ischemia	Ischemia of retina	3,63E-02	AQP4	1
Cancer	sphere formation	Sphere formation by skin cancer cell lines	3,63E-02	TGM2	1
Connective Tissue Development and Function,Reproductive System Development and Function	decidualization	Decidualization of stromal cells	3,63E-02	CGA	1
Behavior	fear extinction	Fear extinction	3,63E-02	NPS	1
Cell Death and Survival,Cellular Compromise	apoptosis	Apoptosis of nucleus	3,63E-02	GZMB	1
Carbohydrate Metabolism,Small Molecule Biochemistry	metabolism	Metabolism of D-fructose	3,63E-02	ALDOB	1
Cell-To-Cell Signaling and Interaction	transduction	Transduction of hepatoma cell lines	3,63E-02	F10	1
Cardiovascular Disease,Hematological Disease,Organismal Injury and Abnormalities,Renal and Urological Disease	renal vein thrombosis	Renal vein thrombosis	3,63E-02	F10	1
Cardiovascular Disease,Organismal Injury and Abnormalities,Skeletal and Muscular Disorders	non-valvular atrial fibrillation	Non-valvular atrial fibrillation	3,63E-02	F10	1
Organismal Injury and Abnormalities,Reproductive System Disease	spermatocyte maturation arrest	Spermatocyte maturation arrest	3,63E-02	MSH4	1
Molecular Transport,Nucleic Acid Metabolism,Small Molecule Biochemistry	transport	Transport of imatinib	3,63E-02	SLCO1B3	1
Cellular Development,Cellular Growth and Proliferation,Embryonic Development,Organ Development,Organismal Development,Reproductive System Development and Function,Tissue Development	development	Development of spermatogonia	3,63E-02	FSHR	1
Behavior	anxiolysis	Anxiolysis	3,63E-02	NPS	1
Cancer,Gastrointestinal Disease,Organismal Injury and Abnormalities	growth	Growth of malignant tumor of stomach	3,63E-02	mir-8	1
Cellular Assembly and Organization,Cellular Compromise	perturbation	Perturbation of mitochondria	3,63E-02	GZMB	1
Organ Morphology,Organismal Development,Organismal Injury and Abnormalities,Renal and Urological Disease,Renal and Urological System Development and Function	abnormal morphology	Abnormal morphology of dilated distal convoluted tubule	3,63E-02	CLCNKA	1
Nervous System Development and Function	remyelination	Remyelination of sciatic nerve	3,63E-02	FGA	1
Cell Morphology,Cell-To-Cell Signaling and Interaction	length	Length of stereocilia	3,63E-02	FSCN2	1
Cardiovascular System Development and Function,Cell Death and Survival,Cell Morphology,Cellular Function and Maintenance	paracellular permeability	Paracellular permeability of endothelial cell lines	3,63E-02	AMOTL1	1
Lipid Metabolism,Molecular Transport,Small Molecule Biochemistry	transport	Transport of paclitaxel	3,63E-02	SLCO1B3	1
Cellular Development,Cellular Growth and Proliferation,Embryonic Development,Organ Development,Organismal Development,Skeletal and Muscular System Development and Function,Tissue Development	formation	Formation of smooth muscle cells	3,63E-02	TGM2	1
Molecular Transport,Small Molecule Biochemistry	transport	Transport of bilirubin	3,63E-02	SLCO1B3	1
Hair and Skin Development and Function	skin turgor	Skin turgor	3,63E-02	KIFAP3	1
Cell Morphology	morphology	Morphology of nervous tissue cell lines	3,63E-02	ETS1	1
Molecular Transport	flux	Flux of water	3,63E-02	AQP4	1
Developmental Disorder,Endocrine System Disorders,Hereditary Disorder,Organismal Injury and Abnormalities,Reproductive System Disease	familial precocious puberty	Familial precocious puberty	3,63E-02	CYP11B1	1
Connective Tissue Disorders,Organismal Injury and Abnormalities,Skeletal and Muscular Disorders	hemarthrosis	Hemarthrosis	3,63E-02	FGA	1
Developmental Disorder,Hereditary Disorder,Metabolic Disease,Organismal Injury and Abnormalities,Renal and Urological Disease	familial visceral amyloidosis, ostertag type	Familial visceral amyloidosis, ostertag type	3,63E-02	FGA	1
Cardiovascular Disease,Hematological Disease,Organismal Injury and Abnormalities	acute deep vein thrombosis	Acute deep vein thrombosis	3,63E-02	F10	1
Hematological System Development and Function,Organismal Functions	coagulation	Initiation of coagulation of blood	3,63E-02	F10	1
Respiratory Disease	tachypnea	Tachypnea	3,63E-02	ADGRF5	1
Cellular Assembly and Organization,Cellular Function and Maintenance	formation	Formation of peroxisome membrane	3,63E-02	PEX19	1
