# Supplementary material for: Extensive Placental Methylation Profiling in Normal Pregnancies
Source: Int J Mol Sci. 2021 Feb 21;22(4):2136. doi: 10.3390/ijms22042136 (PMC7924820; doi:10.3390/ijms22042136)
Supplement: Supplementary file 1 [file ijms-22-02136-s001.zip › Supplementary material/supplementary_table_1_first_1000_sites_diff_meth_array.csv]

id	cgid	Chromosome	Start	Strand	mean.blood	mean.placenta	mean.diff	mean.quot.log2	diffmeth.p.val	max.blood	min.blood	sd.blood	max.placenta	min.placenta	sd.placenta	min.diff	diffmeth.p.adj.fdr	combinedRank	num.na.blood	num.na.placenta	mean.covg.blood	mean.covg.placenta	min.covg.blood	min.covg.placenta	max.covg.blood	max.covg.placenta	nsamples.covg.thres5.blood	nsamples.covg.thres5.placenta	var.blood	var.placenta	var.diff	var.log.ratio	diffVar.p.val	diffVar.p.adj.fdr	log10P	log10FDR	combinedRank.var
202132	cg10123802	chr4	38763484	-	0,0591473645744101	0,8282707265199400	-0,769123361945530	-3,599670077722330	4,89228263998715e-29	0,0697395112435043	0,0479725437094552	0,00611388194200079	0,8437942364384881	0,7990379633161070	0,01314135676545990	-0,729298452072603	2,02056165314109e-23	1114	0	0	11,6	16,0	7	13	19	22	10	10	3,73795524007233e-05	1,72695257637099e-04	-1,35315705236376e-04	-2,20790726691119987	0,675913616126346040	0,81166586737361202	0,170108804704644012	0,090622716843014400	687867
605134	cg12326324	chr14	91302744	-	0,0493304485183947	0,8455236244523160	-0,796193175933921	-3,849963099639400	2,51767489872052e-29	0,0610167350864158	0,0417776700593600	0,00571865802423829	0,8637307830695530	0,8198185929976910	0,01280856105678220	-0,758801857911276	2,02056165314109e-23	284	0	0	11,9	12,6	8	7	15	18	10	10	3,27030495981850e-05	1,64059236345318e-04	-1,31356186747133e-04	-2,32671973807177013	0,516405851862340004	0,69281070934311195	0,287008844993682011	0,159385407692974990	683237
300972	cg05223879	chr6	70591878	+	0,0511242145872866	0,7901776924372090	-0,739053477849922	-3,710504481960110	1,78199249850014e-28	0,0555868470608769	0,0456898769230173	0,00342654398220569	0,8199053466021700	0,7689294226968530	0,01542032448961180	-0,713342575635977	4,90653814537030e-23	741	0	1	12,4	13,1	9	3	20	20	10	9	1,17412036619900e-05	7,78685167808562e-03	-7,77511047442363e-03	-9,37331602077922987	0,111525762568810000	0,27816154866892501	0,952624798543248996	0,555702904376509044	331183
555903	cg18615133	chr12	116997095	+	0,0623363582337290	0,8144341271239970	-0,752097768890268	-3,510611353296750	2,44945961551785e-28	0,0701469801533235	0,0527772573189618	0,00600659840367899	0,8378286959931510	0,7864129292445270	0,01676334649053970	-0,716265949091203	5,05825657902514e-23	1636	0	0	14,4	14,7	11	8	18	20	10	10	3,60792243830790e-05	2,81009785561889e-04	-2,44930561178810e-04	-2,96138014052446996	0,804825483121388019	0,89550691438683805	0,094298281040894993	0,047931056528007603	742375
622663	cg11579538	chr15	45747153	+	0,0612963618782560	0,8367275390839940	-0,775431177205738	-3,569997446644650	6,99773516821221e-28	0,0758075600781933	0,0535954336003103	0,00632860215334867	0,8608885621540410	0,8055056421113140	0,01889058240693200	-0,729698082033121	1,15605384072933e-22	1256	0	0	15,4	13,8	10	7	20	21	10	10	4,00512052153694e-05	3,56854103673088e-04	-3,16802898457719e-04	-3,15541680118881018	0,239280492565130010	0,43258126978308198	0,621092705969308989	0,363932288886652022	599735
301205	cg12982531	chr6	71938489	-	0,0612541881926324	0,8005398209413550	-0,739285632748722	-3,507836344743520	8,41508816083614e-28	0,0648418923750459	0,0544148260267182	0,00389114905696249	0,8270311740787150	0,7534169728464120	0,02368279559285600	-0,688575080471366	1,15850518710231e-22	1655	0	0	15,0	14,4	10	7	23	19	10	10	1,51410409835001e-05	5,60874807092998e-04	-5,45733766109498e-04	-5,21114248005259029	0,065446958165765595	0,21438200724151599	1,184110533720130087	0,668811667130526977	535494
21470	cg13623108	chr1	32716827	-	0,0636587929997049	0,7352918851796419	-0,671633092179937	-3,338875889513860	2,15865651742324e-27	0,0717041930933527	0,0533046497039902	0,00625319043417376	0,7655474580289801	0,7071908054588240	0,01932143720569380	-0,635486612365472	1,18872897101463e-22	3139	0	0	14,3	15,1	10	9	18	23	10	10	3,91023906060422e-05	3,73317935693567e-04	-3,34215545087524e-04	-3,25507610566645988	0,810047846123721049	0,89873060723684295	0,091489328412921400	0,046370467692113997	744512
239476	cg17633020	chr5	58335180	-	0,0387191089398192	0,5670991558694000	-0,528380046929581	-3,566259568690720	1,91258037226425e-27	0,0426306311659316	0,0348673477191247	0,00287396337336788	0,5875787049852770	0,5471096607506980	0,01409224997274860	-0,504479029584767	1,18872897101463e-22	21252	0	1	12,3	10,2	7	3	17	16	10	9	8,25966547146008e-06	4,37962446704634e-04	-4,29702781233173e-04	-5,72858000877424978	0,772579547654655974	0,87563722101983699	0,112056793030822999	0,057675786003194798	728802
400905	cg22801799	chr8	134072526	+	0,0451914247766790	0,7887916044999650	-0,743600179723286	-3,855303135216860	1,29396835061295e-27	0,0525601949210830	0,0371741178303077	0,00480891253990353	0,8271294348918610	0,7605141296518440	0,02312284035237460	-0,707953934730761	1,18872897101463e-22	663	0	0	14,1	13,0	10	7	18	17	10	10	2,31256398164414e-05	5,34665745961402e-04	-5,11540106144960e-04	-4,53107206531321971	0,417102817546957993	0,60845533327908097	0,379756876466890991	0,215771297832313996	566245
466271	cg19800916	chr10	121065912	-	0,0602435812254549	0,8284195101732230	-0,768175928947768	-3,577233984320150	1,49100348515598e-27	0,0695172458865590	0,0534367561086969	0,00532843138142313	0,8590589779218770	0,7913687059902100	0,02175233458998810	-0,721851460103651	1,18872897101463e-22	1227	0	0	17,6	14,6	13	9	23	18	10	10	2,83921809865348e-05	4,73164060114794e-04	-4,44771879128259e-04	-4,05877491463326034	0,167426980112993007	0,34960915120804298	0,776174556079637035	0,456417207996615004	560432
536562	cg14688905	chr12	51403056	-	0,0963905279443076	0,8470806504234339	-0,750690122479126	-3,010061254905230	1,05248514638062e-27	0,1045973568913840	0,0805684717789022	0,00706426388325538	0,8768949837086900	0,8240254701876470	0,01624082108127620	-0,719428113296263	1,18872897101463e-22	6394	0	0	13,3	14,3	8	8	25	21	10	10	4,99038242122664e-05	2,63764269394025e-04	-2,13860445181758e-04	-2,40202686333996995	0,152190374319167987	0,33080128085671801	0,817612814794529963	0,480432817535671020	640607
661447	cg18358650	chr16	50307938	-	0,0764134761788976	0,8259135957267810	-0,749500119547884	-3,274025602435710	2,02262946198154e-27	0,0854808944709382	0,0609244372627519	0,00725654998589829	0,8547985215009410	0,7889000212981860	0,01859837494875840	-0,703419126827247	1,18872897101463e-22	3451	0	0	14,1	16,1	7	11	22	22	10	10	5,26575176978405e-05	3,45899550734604e-04	-2,93242033036763e-04	-2,71564172117186020	0,628335103443327991	0,77802108928728397	0,201808676706358991	0,109008630726300002	667098
708319	cg01951274	chr17	56409518	-	0,0452916767189000	0,8310048968592850	-0,785713220140385	-3,926979973620810	1,72829265361922e-27	0,0535602861107889	0,0378766031403861	0,00487891018301225	0,8622468100667190	0,7860596385313799	0,02417824337777840	-0,732499352420591	1,18872897101463e-22	187	0	0	12,0	13,6	7	8	18	23	10	10	2,38037645739006e-05	5,84587452835086e-04	-5,60783688261186e-04	-4,61815720507918037	0,662074941912690007	0,80211811828881596	0,179092848903133012	0,095761673681134807	681801
740409	cg09822707	chr19	2087703	+	0,0526267626282411	0,7755291729239689	-0,722902410295727	-3,648813646617550	2,03296219039688e-27	0,0583126262562960	0,0480201299934001	0,00351197893653881	0,8107519391825621	0,7155394848785300	0,02814613819326840	-0,657226858622234	1,18872897101463e-22	1083	0	0	11,9	12,8	8	6	16	17	10	10	1,23339960506923e-05	7,92205095194563e-04	-7,79871099143871e-04	-6,00516178560295977	0,118578001854783996	0,28745270133684397	0,925995872179220969	0,541433605716310051	489723
758342	cg12967050	chr19	36233297	-	0,0717018137147633	0,8466441890213370	-0,774942375306573	-3,390256088427590	1,33165455973548e-27	0,0840088684492599	0,0616387199530458	0,00913285928738755	0,8680392202529290	0,8223535295732640	0,01435464568123750	-0,738344661124004	1,18872897101463e-22	2470	0	0	13,6	12,8	11	7	20	26	10	10	8,34091187632210e-05	2,06055852633871e-04	-1,22646733870650e-04	-1,30475842017339994	0,278131680655606006	0,47445465498435402	0,555749539901439049	0,323805288044085982	688433
30255	cg06082920	chr1	51796003	-	0,0378578754900071	0,6553263239116670	-0,617468448421660	-3,797233856480040	2,54839598748056e-27	0,0474812520672775	0,0296955392627586	0,00502604124506793	0,6871037449481709	0,6295433196210790	0,01837167370893530	-0,582062067553802	1,23825061975217e-22	7434	0	0	11,7	10,6	9	7	14	16	10	10	2,52610905971240e-05	3,37518394867583e-04	-3,12257304270459e-04	-3,73997730061863987	0,528518328214502953	0,70252630968830299	0,276939947421071975	0,153337406741755000	621424
250930	cg21213593	chr5	123985368	-	0,0413604425496550	0,6949961817393450	-0,653635739189690	-3,778885905217820	2,43732470222452e-27	0,0474997100471801	0,0377059065187718	0,00354424785909964	0,7456772642889010	0,6368190591311030	0,02939759122997670	-0,589319349083923	1,23825061975217e-22	4313	0	0	17,8	17,4	10	14	24	26	10	10	1,25616928867324e-05	8,64218370124801e-04	-8,51656677238069e-04	-6,10429308926681990	0,513508694141334043	0,69053863388303605	0,289452199027476986	0,160812018732196998	614256
18263	cg21004490	chr1	26872337	+	0,0585547768070880	0,7921534945587190	-0,733598717751631	-3,548549227545370	2,79488392934680e-27	0,0666857592510477	0,0532395325564309	0,00464159644862029	0,8296657810360030	0,7416289968688961	0,02577784267505980	-0,674943237617849	1,28257223517725e-22	1362	0	0	15,0	16,8	9	8	21	24	10	10	2,15444175918445e-05	6,64497172980137e-04	-6,42952755388292e-04	-4,94687705789676979	0,205359363532704009	0,39455754457218101	0,687485490337115035	0,403889647796423001	514820
1346	cg20138749	chr1	1370013	+	0,0568354641649503	0,8294077397606430	-0,772572275595693	-3,650686033321370	3,26084778841118e-27	0,0662384149747495	0,0493940587251568	0,00553775128174437	0,8742434070415660	0,8031004568568610	0,02212010290342610	-0,736862041882111	1,28263118580162e-22	872	0	0	10,7	10,5	6	6	15	16	10	10	3,06666892584614e-05	4,89298952458159e-04	-4,58632263199698e-04	-3,99597186572515017	0,301385762034636018	0,49830196909485203	0,520877268331431997	0,302507396663302008	556723
393391	cg23820828	chr8	99959602	-	0,0929753711225376	0,7751564016984640	-0,682181030575926	-2,930680739127820	3,15067627617942e-27	0,1023454740728710	0,0822866944115513	0,00654559441134661	0,8048096645635270	0,7508964066808800	0,01967857283985890	-0,648550932608008	1,28263118580162e-22	7434	0	0	9,3	9,6	7	6	14	13	10	10	4,28448061978520e-05	3,87246229013633e-04	-3,44401422815781e-04	-3,17605895883730005	0,179335088709457996	0,36401015950072801	0,746334728050855989	0,438886495050031022	590332
506556	cg18500174	chr11	78164660	-	0,0761465023833214	0,8717691529713080	-0,795622650587987	-3,355536879691760	3,13158552055219e-27	0,0945417830526675	0,0650760957128503	0,00829651894240066	0,8953330716542089	0,8308470232919960	0,01827277201426050	-0,736305240239329	1,28263118580162e-22	2723	0	0	13,2	14,8	9	8	21	20	10	10	6,88322265616130e-05	3,33894197085140e-04	-2,65061970523528e-04	-2,27823493666568000	0,298365986465646993	0,49520335500094098	0,525250687674705952	0,305216421634424973	618991
457936	cg24373619	chr10	96059372	-	0,0482113638527225	0,7263650369203440	-0,678153673067621	-3,661048403777620	3,57818832804591e-27	0,0537271753550208	0,0440993064341023	0,00300203655747508	0,7778702382454530	0,6877410346405690	0,03030033521577160	-0,634013859285549	1,28506744466630e-22	2782	0	0	33,1	36,8	23	28	44	49	10	10	9,01222349241684e-06	9,18110314188126e-04	-9,09098090695709e-04	-6,67064060758245958	0,015874834893200299	0,09751131144948740	1,799290782908109954	1,010945002607559928	469266
567325	cg16555269	chr13	25283525	+	0,0343275449021821	0,7457008575165660	-0,711373312614384	-4,091539894245120	3,49302756233829e-27	0,0379225966954641	0,0300961378269515	0,00273457109195467	0,7781320004416500	0,6885335239955160	0,03398084681701990	-0,650610927300052	1,28506744466630e-22	1418	0	0	12,0	13,1	10	10	16	18	10	10	7,47787905695415e-06	1,15469795040177e-03	-1,14722007134482e-03	-7,27067066281180985	0,017447592628396000	0,10277496570486699	1,758264487348260019	0,988112659467968002	436892
306189	cg05873285	chr6	106960491	+	0,0381396285659794	0,7095348598068960	-0,671395231240916	-3,901767668437710	4,17419864146709e-27	0,0453959650745846	0,0276388157486541	0,00539544213536088	0,7318165251623490	0,6745206511816400	0,01870436349515420	-0,629124686107055	1,42963868849545e-22	3154	0	0	9,8	10,9	6	6	15	15	10	10	2,91107958360276e-05	3,49853213758857e-04	-3,20742417922830e-04	-3,58712355857824994	0,185078422846304991	0,37077988445635202	0,732644210015370945	0,430883835224889988	598396
819770	cg17836354	chr22	40859482	-	0,0559170595470008	0,8207019341304080	-0,764784874583407	-3,655607120683280	4,32688884196341e-27	0,0622389348012729	0,0477910428187353	0,00486376725924312	0,8483060791194940	0,7820309182648060	0,02510216684677760	-0,719791983463533	1,42963868849545e-22	849	0	0	14,7	12,8	9	10	24	17	10	10	2,36562319520853e-05	6,30118780403462e-04	-6,06462548451376e-04	-4,73533160961834998	0,037335882219753300	0,15866578226884900	1,427873582151609977	0,799516722735489016	522170
299360	cg05995448	chr6	52849140	-	0,0472946939961695	0,8834012098389110	-0,836106515842741	-3,962834764583820	4,60500673387320e-27	0,0635869675827612	0,0358410209704095	0,00764342097028746	0,9060026118812280	0,8445153147407140	0,01807405025717680	-0,780928347157952	1,46301063935151e-22	132	0	0	15,0	13,6	7	6	25	20	10	10	5,84218841290301e-05	3,26671292698954e-04	-2,68249408569924e-04	-2,48325888731333011	0,901204132753629983	0,95081328374621399	0,045176825350358302	0,021904759403491399	782922
75038	cg21159068	chr1	231295910	-	0,1537954671531720	0,8061543929102170	-0,652358925757045	-2,316946661730150	5,13456134760471e-27	0,1641220822111760	0,1386436622388290	0,00837766756737961	0,8264942100579420	0,7869839594284000	0,01509441239737790	-0,622861877217224	1,48046372468874e-22	20220	0	0	13,4	15,2	9	7	21	24	10	10	7,01853138695242e-05	2,27841285622116e-04	-1,57655971752592e-04	-1,69878810572672001	0,155662964431016987	0,33514935900062798	0,807814703144771995	0,474761606891637988	668240
695780	cg17036418	chr17	33417113	-	0,0742930749599142	0,8923412151496650	-0,818048140189750	-3,420187065979590	4,89112818769785e-27	0,0943215522536120	0,0628045254366220	0,00885619893191141	0,9155028942452810	0,8572309349961610	0,01691999314696200	-0,762909382742549	1,48046372468874e-22	2245	0	0	14,6	13,3	11	10	25	18	10	10	7,84322595215888e-05	2,86286168093240e-04	-2,07853908571651e-04	-1,86793890013987007	0,385826208092079015	0,58009294661986199	0,413608275284182980	0,236502415109365011	643240
706790	cg13192952	chr17	49315863	+	0,0581321958220356	0,7544183791035470	-0,696286183281511	-3,487953856788530	5,19762814653076e-27	0,0616272715705960	0,0508775138592013	0,00383271748909900	0,8095579704980900	0,7116546548167940	0,02768826209912220	-0,650027383246198	1,48046372468874e-22	1940	0	0	17,9	16,6	12	12	24	21	10	10	1,46897233512453e-05	7,66639858069685e-04	-7,51950134718440e-04	-5,70566987541319026	0,215958340933591009	0,40658127658819598	0,665630017587876988	0,390852624865850984	494419
552135	cg22328644	chr12	109028385	-	0,0545613555572114	0,8083154137813270	-0,753754058224115	-3,663914251298590	5,81100628264809e-27	0,0610446082142630	0,0496648737258106	0,00431538437363271	0,8424558317460840	0,7527392544272400	0,02851392167419530	-0,691694646212977	1,60000246986433e-22	826	0	0	15,0	15,7	10	8	20	23	10	10	1,86225422921934e-05	8,13043729242144e-04	-7,94421186949951e-04	-5,44821100543752035	0,206403320654696992	0,39572018328531100	0,685283319978883032	0,402611798442851998	487341
93686	cg16876647	chr2	43451842	-	0,0455712477681238	0,8968696752067180	-0,851298427438594	-4,028484698953760	6,12835475745145e-27	0,0534825794929157	0,0393754213210909	0,00524706535722799	0,9264262798775700	0,8682789990175260	0,01998925339933700	-0,814796419524611	1,63294954733872e-22	88	0	0	13,8	14,3	9	7	19	22	10	10	2,75316948630221e-05	3,99570251462907e-04	-3,72038556599885e-04	-3,85928384585290019	0,044612389396522498	0,17578408579624000	1,350544515742130081	0,755020445324381950	581506
278281	cg08578703	chr6	25042495	-	0,0718833873622121	0,8560800365064080	-0,784196649144196	-3,402857663679290	6,67514849571644e-27	0,0811774715141048	0,0610481302478897	0,00701643886225511	0,8762924609830260	0,8357237315268080	0,01515115676233040	-0,754546260012703	1,67293155385950e-22	2364	1	0	10,8	12,0	4	6	14	17	9	10	2,08854878753047e-02	2,29557551236709e-04	2,06559303240680e-02	6,50750114444192018	0,084276631660526694	0,24149286868457701	1,074292830449790070	0,617095689494933985	288266
426958	cg15143370	chr9	132625508	+	0,0762256984429553	0,8527006799905800	-0,776474981547624	-3,322670278203370	7,08852138992791e-27	0,0857468981959334	0,0676965942973266	0,00575886176357961	0,8735493008958390	0,7912517089935101	0,02417398872398890	-0,705504810797576	1,67293155385950e-22	3007	0	0	11,1	12,4	5	7	18	19	10	10	3,31644888120193e-05	5,84381730827542e-04	-5,51217242015523e-04	-4,13919988287524010	0,140660871154800998	0,31619299912370602	0,851826697198799998	0,500047750076175967	534205
616964	cg00056208	chr15	29621657	-	0,0839934546332087	0,7158937559709030	-0,631900301337694	-2,949126205119360	6,94651387366459e-27	0,0979900741117098	0,0759032635250373	0,00713290517588378	0,7480190776147840	0,6913276982015670	0,01960684909749490	-0,593337624089857	1,67293155385950e-22	7210	0	0	18,4	17,3	10	11	28	28	10	10	5,08783362481496e-05	3,84428531531936e-04	-3,33550195283786e-04	-2,91759201456229000	0,881859012918439045	0,94024243254673801	0,054600842085688599	0,026760153270008299	774729
670402	cg12644561	chr16	75098546	-	0,0481405839508392	0,7808504219431710	-0,732709837992332	-3,765787388585460	6,76590870862001e-27	0,0529359366595469	0,0394960561282429	0,00365968960475578	0,8145778558670570	0,7168447686520180	0,03100768658581090	-0,663908831992471	1,67293155385950e-22	861	0	0	17,9	15,3	13	5	21	22	10	10	1,33933280031575e-05	9,61476627403875e-04	-9,48083299400717e-04	-6,16566539311657991	0,078712994333315897	0,23386569897154000	1,103953566225279959	0,631033471392135947	463574
555286	cg16945186	chr12	115103960	+	0,0515259972582765	0,8835786278256950	-0,832052630567418	-3,860326638323200	7,45760544454181e-27	0,0646387129026045	0,0411963561114040	0,00856081602460193	0,9039850943353830	0,8558156593844680	0,01663991880674490	-0,791176946481864	1,71114756925012e-22	275	0	0	15,5	16,3	10	13	22	22	10	10	7,32875710070812e-05	2,76886897895063e-04	-2,03599326887982e-04	-1,91765633340677000	0,844365972284899957	0,91922659693808595	0,073469276959207699	0,036577418244556299	758750
64643	cg18384097	chr1	202129566	-	0,0860588915865512	0,8563735740372460	-0,770314682450694	-3,172998172128660	8,17100257535963e-27	0,0978075580681170	0,0745828026840001	0,00769646945360368	0,8780227999563870	0,8018892957714370	0,02157136028529410	-0,704081737703320	1,73624025606678e-22	4449	0	0	14,9	14,3	8	11	20	21	10	10	5,92356420502546e-05	4,65323584557964e-04	-4,06087942507710e-04	-2,97369689983597985	0,492553380943779984	0,67332771270081704	0,307546695535842018	0,171773510550080000	604251
160521	cg07186032	chr3	56950340	+	0,0645901676277132	0,7401877002426850	-0,675597532614972	-3,330194235311230	8,19754606263826e-27	0,0717549997452175	0,0593374762842031	0,00413490278449843	0,7893004201115230	0,6986633933442440	0,02794571494358520	-0,626908393599027	1,73624025606678e-22	2933	0	0	14,8	15,6	8	9	23	18	10	10	1,70974210372528e-05	7,80962983708119e-04	-7,63865562670867e-04	-5,51340353719564025	0,040620118542294303	0,16657331949057499	1,391258813521339954	0,778394559507532002	492407
700239	cg14042635	chr17	40440916	+	0,0741715596594612	0,7821968275375240	-0,708025267878063	-3,234454168622740	8,07912002080223e-27	0,0830624951648845	0,0623761321398677	0,00720682758216986	0,8219202228789910	0,7495776683000760	0,02146397678749630	-0,666515173135192	1,73624025606678e-22	3816	0	0	11,2	11,1	9	5	15	15	10	10	5,19383637991242e-05	4,60702299534179e-04	-4,08763935735055e-04	-3,14896232798513998	0,607202391244016981	0,76275201836978601	0,216666526799603992	0,117616634467986994	657568
69332	cg24403567	chr1	212927749	+	0,0835202502248187	0,8704290783185460	-0,786908828093727	-3,234856099446570	8,85294480534817e-27	0,0968419946250051	0,0632701520671297	0,01029086347026560	0,8896034892076670	0,8326141847642600	0,01680461355075600	-0,735772190139255	1,82817736702842e-22	3812	0	0	11,7	11,0	9	6	14	18	10	10	1,05901870963647e-04	2,82395036590254e-04	-1,76493165626607e-04	-1,41498665426264991	0,870514710161595984	0,93390639266914099	0,060223885674701202	0,029696651804771101	769951
491228	cg08320911	chr11	48065094	+	0,0668386654898847	0,8709982715912620	-0,804159606101377	-3,519234820707160	9,76873713472289e-27	0,0814129131792697	0,0503294200688849	0,01070576807137980	0,8854573591529350	0,8417724960576600	0,01455827694103440	-0,760359582878390	1,96809079220093e-22	1570	0	0	11,8	12,9	6	7	18	18	10	10	1,14613469998175e-04	2,11943427491854e-04	-9,73299574936794e-05	-0,88690262071925396	0,184705815342782992	0,37036053466378899	0,733519430864455035	0,431375297613484976	705465
353183	cg01910182	chr7	102061627	+	0,0711081625504761	0,8501166326579800	-0,779008470107504	-3,406613287363100	1,04064575405282e-26	0,0916245989859347	0,0603977692548560	0,00949214242681278	0,8839824359801530	0,8208747991342420	0,01831129894431540	-0,729250200148307	2,04665287086359e-22	2337	0	0	14,7	13,1	12	9	22	20	10	10	9,01007678508992e-05	3,35303669028086e-04	-2,45202901177187e-04	-1,89585696372390999	0,967324431232008952	0,98480990190214801	0,014427843328426299	0,006647593383153610	811353
797146	cg16249322	chr20	62199475	+	0,0427336785535779	0,7852277847395500	-0,742494106185972	-3,914571620901370	1,09348830046618e-26	0,0496557198778972	0,0370043533071033	0,00394676372798315	0,8099818091615860	0,7238203668279750	0,03280273885763080	-0,674164646950078	2,10056559523505e-22	679	0	0	13,0	14,7	7	10	19	24	10	10	1,55769439245235e-05	1,07601967656192e-03	-1,06044273263740e-03	-6,11014843406293018	0,041273425444300897	0,16807917138146100	1,384329485815499972	0,774486101638194979	448184
150543	cg13685954	chr3	31268080	-	0,0596003871101770	0,7828927986270380	-0,723292411516861	-3,509958587290480	1,13679933033350e-26	0,0646181450246077	0,0531133013883288	0,00388673282342237	0,8245383649962290	0,7400907869531850	0,02879341498655570	-0,675472641928577	2,10344170282874e-22	1640	0	0	13,3	12,1	7	5	22	22	10	10	1,51066920406688e-05	8,29060746588010e-04	-8,13954054547341e-04	-5,77821812535500001	0,026693382323150699	0,13086861462553701	1,573596393195910048	0,883164495002093042	484100
202684	cg26296101	chr4	40198481	+	0,0611844497327678	0,8555166808623540	-0,794332231129586	-3,603927601019770	1,14591507018345e-26	0,0751301557451908	0,0458842019823012	0,00927358385848517	0,8741396067593610	0,8219338743138080	0,01685448337956130	-0,746803718568617	2,10344170282874e-22	1086	0	0	14,2	14,0	7	9	19	21	10	10	8,59993575803567e-05	2,84073609991907e-04	-1,98074252411550e-04	-1,72386702560713001	0,510510601532339958	0,68814705398803200	0,291995234695213990	0,162318745033017992	647809
51118	cg04890724	chr1	154924585	+	0,0779547659979544	0,8397764485793280	-0,761821682581373	-3,272249700008870	1,37660597557221e-26	0,0945208090010769	0,0631345827324821	0,00951458310288995	0,8657258710130350	0,8020096633426750	0,01935744456236760	-0,707488854341598	2,19524442707561e-22	3469	0	0	14,1	15,8	9	7	24	25	10	10	9,05272916217990e-05	3,74710659985134e-04	-2,84183368363335e-04	-2,04935232299132997	0,998696604922050035	0,99940256880356704	0,000566426509096664	0,000259538607880192	825434
278236	cg10862312	chr6	24951934	+	0,0661237480694833	0,7843825112808530	-0,718258763211369	-3,383415359803360	1,38196060879799e-26	0,0746859022256870	0,0519275067952526	0,00716562742536402	0,8126778255126700	0,7335964925815029	0,02372215155924520	-0,658910590355816	2,19524442707561e-22	2508	0	0	15,3	14,8	9	9	25	22	10	10	5,13462163991291e-05	5,62740474599798e-04	-5,11394258200669e-04	-3,45413985542757995	0,792711186041265004	0,88812416180822495	0,100885013382582003	0,051526314605707203	737279
278276	cg14083015	chr6	25042090	-	0,0849295597120578	0,8926706501004350	-0,807741090388377	-3,249270402631430	1,29255539890155e-26	0,1038783636894220	0,0646639151677714	0,01162684995612820	0,9203400055633670	0,8700322615595800	0,01452680182425620	-0,766153897870159	2,19524442707561e-22	3698	0	0	15,6	14,5	7	9	22	21	10	10	1,35183639902318e-04	2,11027971241214e-04	-7,58443313388961e-05	-0,64251367192641895	0,938526475491598955	0,97064722195507502	0,027553471579954001	0,012938584094663500	798684
343584	cg21455600	chr7	66096806	+	0,0471997714518513	0,8064542529872500	-0,759254481535398	-3,835290764261550	1,31347135103457e-26	0,0528068321689457	0,0362688869255305	0,00453495093213411	0,8538377678579890	0,7716235402218330	0,02800678479147890	-0,718816708052888	2,19524442707561e-22	411	0	0	9,7	7,8	6	5	14	12	10	10	2,05657799568640e-05	7,84379994356214e-04	-7,63814214399350e-04	-5,25323504782937967	0,032986528694052303	0,14777200609505500	1,481663384616499934	0,830407830825756976	492417
530252	cg15096563	chr12	25055563	-	0,0627859701796362	0,8090430051275680	-0,746257034947932	-3,492206908372250	1,23534561473697e-26	0,0747698308067268	0,0485845355049928	0,00780306594062782	0,8508528319173150	0,7740322745558460	0,02093317322033890	-0,699262443749119	2,19524442707561e-22	1745	0	0	14,3	12,9	7	11	19	16	10	10	6,08878380737859e-05	4,38197741072715e-04	-3,77309902998930e-04	-2,84735605357115018	0,922489777756508977	0,96226070392285601	0,035038437622601698	0,016707249234383801	791880
657377	cg16644366	chr16	29674903	-	0,0402637016943002	0,7067112916849060	-0,666447589990606	-3,833803255941950	1,38111016377925e-26	0,0462273542174846	0,0338649195859219	0,00477588018375921	0,7552329966340230	0,6512379298899100	0,02935706266170300	-0,605010575672425	2,19524442707561e-22	3430	0	0	14,5	11,8	9	5	19	15	10	10	2,28090315296239e-05	8,61837128123157e-04	-8,39028096593533e-04	-5,23973815508878005	0,851141212309485029	0,92312294244019999	0,069998380410027594	0,034740455347076801	761610
661654	cg23403122	chr16	50718139	-	0,0643295119632746	0,8283227922544910	-0,763993280291217	-3,495498813214760	1,32234350497258e-26	0,0722953842966243	0,0462364911596115	0,00778839090243360	0,8568577214801461	0,7920176781326690	0,02092357615775630	-0,719722293836044	2,19524442707561e-22	1724	0	0	12,0	10,6	9	5	16	14	10	10	6,06590328491104e-05	4,37796039229427e-04	-3,77137006380317e-04	-2,85146450156705011	0,754887757668394999	0,86426363660073902	0,122117617707298995	0,063353759307995902	721484
720474	cg16560774	chr17	79373381	+	0,0317323259997997	0,6231599253105971	-0,591427599310798	-3,923332707400140	1,41615579550134e-26	0,0375932974814143	0,0237071428937467	0,00508125532459894	0,6350126790253260	0,6014543328784030	0,01250660324287250	-0,563861035396989	2,20711888716985e-22	10430	0	0	10,7	14,3	6	6	17	19	10	10	2,58191556737650e-05	1,56415124674628e-04	-1,30595969000863e-04	-2,59886629366525979	0,009772768598603199	0,07453834088474810	2,009982384411889811	1,127620278239249929	683662
265220	cg26379553	chr5	171542053	-	0,0443599701553499	0,8209501848762940	-0,776590214720944	-3,934145421459060	1,50570535005301e-26	0,0497153549083370	0,0399395907599496	0,00344005736967199	0,8576792941077320	0,7640709965100210	0,03159832512485580	-0,714355641601684	2,30322728379775e-22	258	0	0	14,7	13,0	9	10	24	20	10	10	1,18339947066346e-05	9,98454150696092e-04	-9,86620155989458e-04	-6,39868712022251973	0,027550432872734801	0,13323736584780299	1,559871573118430055	0,875373962059157962	458232
758346	cg16911583	chr19	36233447	-	0,0469401293577777	0,8216717311112690	-0,774731601753491	-3,868496519270220	1,55686752313913e-26	0,0562804062854373	0,0386791835193167	0,00511579150401694	0,8621872115960790	0,7759328793474580	0,02797359746635920	-0,719652473062020	2,33818856629706e-22	279	0	0	17,1	15,8	13	11	23	20	10	10	2,61713227125719e-05	7,82522155209895e-04	-7,56350832497323e-04	-4,90207285310552976	0,180341882159394007	0,36516651690334001	0,743903402071581010	0,437509050937223976	493659
26157	cg17892259	chr1	42149829	+	0,0591648060883209	0,7738317238454600	-0,714666917757139	-3,502433937170530	1,59852212307828e-26	0,0667910251409036	0,0523383720130953	0,00437217081945410	0,8228270977580140	0,7186269646663210	0,02957127024647430	-0,651835939525417	2,35787722161629e-22	1688	0	0	12,2	12,4	8	6	21	19	10	10	1,91158776744859e-05	8,74460023990019e-04	-8,55344146315533e-04	-5,51554908692889967	0,238318073833226007	0,43155251914960102	0,622843019892801997	0,364966343891027001	477447
20469	cg09782763	chr1	31230737	-	0,0467099710997494	0,7078241050248431	-0,661114133925093	-3,661956044458450	2,29302197776803e-26	0,0553922927640699	0,0393778124725734	0,00590206211878790	0,7327232259277450	0,6565266602357710	0,02767412810143130	-0,601134367471702	2,39757216971639e-22	3787	0	0	13,8	16,4	8	10	21	22	10	10	3,48343372540311e-05	7,65857366174432e-04	-7,31023028920401e-04	-4,45849370815538038	0,803597024656426018	0,89480512692736203	0,094961679909960600	0,048271536209422400	741823
44349	cg00916635	chr1	114414312	+	0,0466352659960128	0,8450355519593250	-0,798400285963312	-3,916211823591130	1,84581324300826e-26	0,0610072928096313	0,0384422314431102	0,00662308271618667	0,8866310423111869	0,8053931066743860	0,02394843985205280	-0,744385813864755	2,39757216971639e-22	193	0	0	13,5	12,4	8	7	22	17	10	10	4,38652246654507e-05	5,73527771347391e-04	-5,29662546681940e-04	-3,70871378330565982	0,526421133497584015	0,70077196061911096	0,278666684027174982	0,154423283540908007	620507
55072	cg13853198	chr1	161185092	-	0,0507700508584366	0,6433362995497780	-0,592566248691342	-3,426393394123690	1,78702941840483e-26	0,0588101168080490	0,0405836012243546	0,00623874648480078	0,6792387435807560	0,6182174962669070	0,01849358929204700	-0,559407379458858	2,39757216971639e-22	10274	0	0	14,9	15,7	8	9	22	20	10	10	3,89219577016141e-05	3,42012844902915e-04	-3,03090887201301e-04	-3,13539432719964983	0,257387901051016998	0,45247972644924700	0,589411871690671996	0,344400874775830979	604668
88244	cg08485187	chr2	25500046	+	0,0706370421790379	0,8259020469403759	-0,755265004761338	-3,373819267758110	1,75098851515439e-26	0,0843479325334817	0,0626287481987177	0,00678712825200453	0,8568885915534640	0,7696908353457320	0,02542577003267520	-0,685342902812251	2,39757216971639e-22	2580	0	0	11,3	12,8	5	9	15	18	10	10	4,60651099091580e-05	6,46469781754484e-04	-6,00404671845326e-04	-3,81083657467548020	0,193915759519141001	0,38127406107128298	0,712386894407235016	0,418762739748085977	523429
96563	cg09962086	chr2	55260717	+	0,0734669770361370	0,8601085327222719	-0,786641555686135	-3,381917940133250	2,27929238741442e-26	0,0830081854877967	0,0630942608349982	0,00675645924074194	0,8906598066746509	0,8197345335551131	0,02350452817346390	-0,736726348067316	2,39757216971639e-22	2519	0	0	12,4	13,6	7	7	17	24	10	10	4,56497414718072e-05	5,52462844657157e-04	-5,06813103185350e-04	-3,59719884580683980	0,098796182398156296	0,26132836744115900	1,005259836742810053	0,582813444637493960	544532
128626	cg14764819	chr2	202125092	-	0,0693963107614989	0,7746187234715980	-0,705222412710100	-3,304847885471570	2,23801588770977e-26	0,0853288584263507	0,0593833553016123	0,00839828201217941	0,8036401702126230	0,7250380264087249	0,02297850089283490	-0,639709167982374	2,39757216971639e-22	3175	0	0	13,8	13,2	6	10	18	18	10	10	7,05311407560963e-05	5,28011503282016e-04	-4,57480362525919e-04	-2,90423708167931016	0,877346981462249986	0,93778496428818903	0,056828613781193998	0,027896734679936201	772785
162578	cg09485582	chr3	65923009	+	0,0490041454574899	0,6542102925558880	-0,605206147098398	-3,492751856261860	2,05021705188302e-26	0,0592903320746230	0,0437786994694184	0,00461701019615462	0,7109106357571801	0,6080006063416020	0,02997489602022570	-0,548710274266979	2,39757216971639e-22	8697	0	0	13,3	15,5	8	9	20	25	10	10	2,13167831513957e-05	8,98494391423344e-04	-8,77177608271948e-04	-5,39744785110977965	0,397073694065217975	0,59036386290890397	0,401128883776568024	0,228880234212752998	555574
270166	cg04212021	chr5	180231084	+	0,0462441644120258	0,8231344205783090	-0,776890256166283	-3,888773960381440	2,15660380255108e-26	0,0514707363931385	0,0406441985605938	0,00289644153903582	0,8521895349294170	0,7534419069460040	0,03352276150939590	-0,701971170552865	2,39757216971639e-22	253	0	0	16,2	17,0	10	11	22	24	10	10	8,38937358905222e-06	1,12377553921583e-03	-1,11538616562678e-03	-7,06557509513543991	0,014780612127856901	0,09366421074376620	1,830307579591700096	1,028426322085900013	441015
278283	cg00164997	chr6	25042548	+	0,0604549345111201	0,8136349164669880	-0,753179981955868	-3,547232333209370	2,24907355755720e-26	0,0710655080067443	0,0514491267807785	0,00536832931484311	0,8477023996196340	0,7557063693557610	0,02880567505985170	-0,684640861349016	2,39757216971639e-22	1369	0	0	13,0	12,5	8	9	20	16	10	10	2,88189596326039e-05	8,29766915653762e-04	-8,00947956021158e-04	-4,84761597530213972	0,154548808463311010	0,33376753154222200	0,810934338900929030	0,476555913186681002	486264
335571	cg27484857	chr7	30370507	+	0,0557656196609226	0,8118513927079800	-0,756085773047058	-3,643472061712270	1,99086398418109e-26	0,0676657848537418	0,0489634541823704	0,00571017272058099	0,8412360722209650	0,7526163136020840	0,02857661793160410	-0,684950528748342	2,39757216971639e-22	899	0	0	13,2	15,4	7	10	21	22	10	10	3,26060724988673e-05	8,16623092408875e-04	-7,84017019910008e-04	-4,64645778493101957	0,142920447027043013	0,31908866427356902	0,844905634079769041	0,496088623982242016	489002
384242	cg26708596	chr8	49577641	-	0,0804453719499996	0,8573104201996810	-0,776865048249682	-3,261429854955660	1,93903513881887e-26	0,0982619513722532	0,0703356959859941	0,00849746557791244	0,8857386977609130	0,8137751290676740	0,02164660117927160	-0,715513177695421	2,39757216971639e-22	3585	0	0	13,8	11,9	7	6	21	22	10	10	7,22069212478068e-05	4,68575342614440e-04	-3,96368421366634e-04	-2,69807200320067997	0,359941006191474011	0,55581753181176596	0,443768673635466016	0,255067758657917976	574213
414478	cg14106719	chr9	80524371	-	0,0315702759481975	0,8058955686083960	-0,774325292660198	-4,294760274899810	2,03197469399279e-26	0,0384539502695984	0,0209392485527428	0,00546824175552408	0,8369377731760720	0,7460164809754249	0,02434740442379480	-0,707562530705827	2,39757216971639e-22	280	0	0	10,4	11,1	8	8	13	14	10	10	2,99016678968571e-05	5,92796102175821e-04	-5,62894434278964e-04	-4,30923809706033012	0,302862695984615016	0,49976681671508200	0,518754216022505044	0,301232583335536985	531572
468188	cg04726013	chr10	126223236	-	0,1154141211060740	0,7504785696399791	-0,635064448533905	-2,600207794516120	2,29187090708950e-26	0,1304535523146560	0,1025894682368250	0,00765518866637399	0,7825999036830700	0,7280820062258020	0,02028080395950280	-0,597628453911146	2,39757216971639e-22	13051	0	0	12,7	14,0	9	7	17	21	10	10	5,86019135177807e-05	4,11311009243783e-04	-3,52709095726002e-04	-2,81121000926592979	0,212823919036641995	0,40306872836767299	0,671979563774256050	0,394620894787120979	587560
469234	cg00755688	chr10	128994434	+	0,0526539182726537	0,6207616505385870	-0,568107732265933	-3,331618307625260	1,93277025983555e-26	0,0632189044507232	0,0430881049199695	0,00556585568373945	0,6660344395501741	0,5920292520589420	0,02279713296890960	-0,528810347608219	2,39757216971639e-22	13699	0	0	11,8	11,3	9	6	16	14	10	10	3,09787494922147e-05	5,19709271602147e-04	-4,88730522109932e-04	-4,06835398320820030	0,930895978979951022	0,96675881977753897	0,031098845634071198	0,014681857151722100	795378
500536	cg12215393	chr11	67909677	-	0,0458364060862559	0,8619436912921730	-0,816107285205917	-3,964956980614440	1,92161065036093e-26	0,0553774276705348	0,0357135570368308	0,00679736512932455	0,8911017550702280	0,8119852606456460	0,02331800626856690	-0,756607832975111	2,39757216971639e-22	130	0	0	9,5	11,4	6	8	13	16	10	10	4,62041727013574e-05	5,43729416340927e-04	-4,97525243639570e-04	-3,55679382908133013	0,804941143174008000	0,89558252561504204	0,094235873829942293	0,047894388856963302	742419
505760	cg24956829	chr11	76397657	+	0,0495808018035629	0,8373326272196930	-0,787751825416130	-3,830008978482120	2,11482922892114e-26	0,0584016253375759	0,0428326572030941	0,00508107026829754	0,8615372173823070	0,7622207709062480	0,03028195345872090	-0,703819145568672	2,39757216971639e-22	327	0	0	15,4	16,4	13	9	18	26	10	10	2,58172750713773e-05	9,16996705276139e-04	-8,91179430204762e-04	-5,15050790822960014	0,288992811419956974	0,48548380239517203	0,539112960009797026	0,313825255246697021	491703
559832	cg17669121	chr12	124227898	+	0,1622328203566420	0,8474591799842091	-0,685226359627566	-2,315707906154900	2,22750177682744e-26	0,1924296036394990	0,1317225625212480	0,01609077783499300	0,8611284747265900	0,8313736667815290	0,01138282532844280	-0,638944063142030	2,39757216971639e-22	20267	0	0	11,2	13,9	7	7	14	24	10	10	2,58913131335101e-04	1,29568712457838e-04	1,29344418877263e-04	0,99875075027827598	0,819453054744153975	0,90448459278529303	0,086475921470608896	0,043598826620993000	748365
657429	cg26285698	chr16	29757334	-	0,0521892352313351	0,8111575683711870	-0,758968333139852	-3,722922300144760	2,25126682610176e-26	0,0586969408797871	0,0426183449071333	0,00518752453232164	0,8532867339291170	0,7461950263851520	0,02947873603335550	-0,687498085505365	2,39757216971639e-22	619	0	0	16,7	15,3	9	9	25	27	10	10	2,69104107734389e-05	8,68995878124252e-04	-8,42085467350813e-04	-5,01311301572502988	0,312669897030727006	0,50963658173497095	0,504913929383117965	0,292739405877907977	506776
665607	cg13785898	chr16	66585457	-	0,0429933922240207	0,5521419403741320	-0,509148548150112	-3,407050070202270	2,28777788510809e-26	0,0466936152500042	0,0386438357835919	0,00294532011914820	0,5916052497987110	0,4982477460774250	0,03119941717758180	-0,451554130827421	2,39757216971639e-22	25882	0	0	13,6	14,6	9	12	22	19	10	10	8,67491060425915e-06	9,73403632220788e-04	-9,64728721616529e-04	-6,81004545710183962	0,072913364044334100	0,22558002862632801	1,137192864016919991	0,646699352566868946	461203
708321	cg19616437	chr17	56410660	+	0,0557685701318756	0,7196469408410250	-0,663878370709149	-3,471728336074040	2,10384649478577e-26	0,0651817594741688	0,0467579457326035	0,00571330535888846	0,7584879624149580	0,6654934728930491	0,02805822205089050	-0,600311713418880	2,39757216971639e-22	3588	0	0	12,7	14,0	7	9	22	20	10	10	3,26418581239036e-05	7,87263824657080e-04	-7,54621966533176e-04	-4,59205209730394959	0,494128393188163983	0,67460883943541305	0,306160190331066007	0,170947972525897995	605032
752040	cg06765837	chr19	16705189	+	0,0693740590126633	0,8632751067968730	-0,793901047784210	-3,459696727232580	2,22989734038165e-26	0,0830450379212277	0,0554913767934079	0,00911799724697094	0,8876151334212180	0,8293516351051770	0,01981041503056960	-0,746306597183950	2,39757216971639e-22	1967	0	0	13,9	15,0	9	7	17	23	10	10	8,31378737957697e-05	3,92452543683416e-04	-3,09314669887647e-04	-2,23894045292133992	0,407062967132794995	0,59939097266897201	0,390338406098722002	0,222289802180454993	602357
805061	cg13233688	chr21	44529313	+	0,0880265990441575	0,8597621275169640	-0,771735528472806	-3,149375714392660	2,21446286612959e-26	0,1082690166203530	0,0737694970327806	0,00906537868879178	0,8879940833968770	0,8171345457798210	0,02110566886099870	-0,708865529159467	2,39757216971639e-22	4720	0	0	12,9	13,3	7	9	17	18	10	10	8,21810907712001e-05	4,45449258070131e-04	-3,63268167298930e-04	-2,43838271679446983	0,442636749103719973	0,63096029454041103	0,353952532409618992	0,199997969447713003	584263
814505	cg15174246	chr22	30663901	+	0,0512146600018927	0,8578799264308420	-0,806665266428949	-3,825546352215000	1,93956941978031e-26	0,0601091658471365	0,0462279746818662	0,00388906016386139	0,8901466655063370	0,8041822614014420	0,02818569649307740	-0,744073095554305	2,39757216971639e-22	339	0	0	15,6	13,9	8	10	23	18	10	10	1,51247889581336e-05	7,94433486799874e-04	-7,79308697841740e-04	-5,71493951916392984	0,018831263341854400	0,10736471663196100	1,725120543287030017	0,969138417795062046	489819
246562	cg24965308	chr5	95067311	-	0,0363208652025935	0,5174682577054770	-0,481147392502883	-3,509350171064550	2,33730783806432e-26	0,0460465261780511	0,0318711579086054	0,00436576970632390	0,5523031576436960	0,4891631241523160	0,02224235332177290	-0,443116597974265	2,41332877549736e-22	34175	0	0	12,5	13,1	8	7	18	20	10	10	1,90599451286555e-05	4,94722281290581e-04	-4,75662336161926e-04	-4,69800300600861043	0,519950098646898007	0,69565521274192299	0,284038335061778002	0,157605956230053995	617388
536565	cg09409838	chr12	51403116	-	0,0506270705596981	0,7928832076345350	-0,742256137074837	-3,727156120013650	2,37948582494027e-26	0,0572046901022104	0,0440265809597979	0,00527992165973452	0,8337598857074821	0,7502512759074530	0,02887872222469920	-0,693046585805242	2,42654676681131e-22	687	0	0	13,8	14,3	6	7	21	21	10	10	2,78775727329337e-05	8,33980597331334e-04	-8,06103024598400e-04	-4,90283696152217985	0,093678287926119097	0,25443122707178301	1,028361055073109931	0,594429587549207050	485404
197199	cg00387964	chr4	7651935	-	0,0557750520494296	0,7665014934541859	-0,710726441404756	-3,561376309222470	2,49911737410401e-26	0,0633214648690393	0,0509146894573985	0,00406558616372913	0,7987205974799571	0,7228120875343710	0,02491777329670920	-0,659490622665332	2,45752492066356e-22	1437	1	0	11,8	12,2	3	5	19	18	9	10	2,23917775355725e-02	6,20895426066193e-04	2,17708821095063e-02	5,17247494468514013	0,082021050964547704	0,23843150879186800	1,086074670245080087	0,622636352999664022	284153
353189	cg03357456	chr7	102067072	+	0,0483266947765334	0,6863543264403460	-0,638027631663813	-3,577593352617690	2,47015978704166e-26	0,0570070675089678	0,0406026236037848	0,00507987872109148	0,7124719650476620	0,6187850103122980	0,03090347810071530	-0,561777942803330	2,45752492066356e-22	5518	0	0	21,6	20,2	12	9	28	30	10	10	2,58051678209980e-05	9,55024958721389e-04	-9,29219790900391e-04	-5,20980651901343972	0,547164089564189049	0,71706882637127001	0,261882413144441994	0,144439157472091989	630300
466272	cg03907390	chr10	121066392	+	0,1030024238621150	0,8077846345228790	-0,704782210660763	-2,855367237835370	2,47760305187158e-26	0,1149438258672530	0,0867476548325909	0,00760033178461813	0,8429970182579259	0,7610308666149210	0,02265269192831720	-0,646087040747668	2,45752492066356e-22	8554	0	0	11,3	9,8	7	6	18	13	10	10	5,77650432362766e-05	5,13144451599246e-04	-4,55379408362969e-04	-3,15109639689213017	0,303321030819375004	0,50023806628083700	0,518097476757722997	0,300823263131931973	557589
140829	cg03188253	chr2	240211637	-	0,0686352472894425	0,7124114255308320	-0,643776178241390	-3,199572677400470	2,61484533703217e-26	0,0769768901127065	0,0601787948045746	0,00550475282686360	0,7374911730983980	0,6360113490045860	0,02917882079102760	-0,559034458891880	2,45792740064113e-22	5064	0	0	14,1	11,9	10	10	17	14	10	10	3,03023036848628e-05	8,51403582754905e-04	-8,21101279070042e-04	-4,81234377947945990	0,588334075337223039	0,74868467231862501	0,230375997265522992	0,125701058010710992	649106
247285	cg23021796	chr5	98269394	-	0,1445851750233460	0,8754391867789680	-0,730854011755622	-2,517991255004140	2,60312303561132e-26	0,1633789837138920	0,1278151612601600	0,01177386009671000	0,8977137953974400	0,8421067706120370	0,01656442729850140	-0,678727786898145	2,45792740064113e-22	14879	0	0	16,1	14,3	9	10	22	21	10	10	1,38623781576899e-04	2,74380251727339e-04	-1,35756470150440e-04	-0,98500186857974903	0,299738275072514992	0,49660387987828802	0,523257796288829957	0,303989891702218018	680600
530250	cg14717988	chr12	25055441	-	0,0492722314151557	0,7427305072419110	-0,693458275826755	-3,666705166687680	2,64830801502459e-26	0,0549544119174367	0,0423700162516962	0,00499914149984574	0,7989014547733300	0,6988218112846660	0,03019039851540720	-0,643867399367230	2,45792740064113e-22	2072	0	0	18,5	17,3	10	12	30	22	10	10	2,49914157354800e-05	9,11460162519104e-04	-8,86468746783624e-04	-5,18867506541158985	0,514305179403235946	0,69117129716839298	0,288779102015837008	0,160414305454235989	614647
639628	cg18558647	chr15	93198495	-	0,0377886691529070	0,6924385755723320	-0,654649906419425	-3,877631578792670	2,63928061493934e-26	0,0470999150044669	0,0281177843833992	0,00620400430692763	0,7160548352856890	0,6578023192522120	0,02102597323274260	-0,610702404247745	2,45792740064113e-22	4231	0	0	8,9	12,5	7	9	12	15	10	10	3,84896694403766e-05	4,42091550384006e-04	-4,03601880943630e-04	-3,52180197452367993	0,047011746656680099	0,18096691970708001	1,327793612898829911	0,742400805803095976	571981
657062	cg23797100	chr16	28996053	-	0,0365729419764932	0,7667612193724360	-0,730188277395943	-4,059907250403120	2,58177916186190e-26	0,0429842083028444	0,0321207824480171	0,00329537257017515	0,8021536155291330	0,7113013306382580	0,03065988484843730	-0,668317122335413	2,45792740064113e-22	904	0	1	16,1	12,9	7	4	22	19	10	9	1,08594803762627e-05	7,17688871598086e-03	-7,16602923560459e-03	-9,36825966823814937	0,037709068754397099	0,15957134722144101	1,423554192596250045	0,797045088303317995	195200
550877	cg20441884	chr12	105158654	+	0,0552560000875336	0,8182756261988140	-0,763019626111280	-3,665928470606510	2,73741893608241e-26	0,0680749308861926	0,0435978926263251	0,00833489530353974	0,8448778689068690	0,7748709699041491	0,02218813336293260	-0,706796039017956	2,48479427426680e-22	817	0	0	13,8	12,3	9	8	20	18	10	10	6,94704797209688e-05	4,92313262131282e-04	-4,22842782410313e-04	-2,82510463913708998	0,941727502469623001	0,97219746481674196	0,026074746139301198	0,012245515762541400	800130
581947	cg09238199	chr13	111097777	+	0,0496035179321934	0,8181591839252250	-0,768555665993032	-3,796438711417260	2,70820700217582e-26	0,0590667317766372	0,0369683273749798	0,00708234067559267	0,8551333595257430	0,7840127120049770	0,02353770767905580	-0,724945980228340	2,48479427426680e-22	410	0	0	15,9	14,1	8	7	22	23	10	10	5,01595494451545e-05	5,54023682784684e-04	-5,03864133339529e-04	-3,46535135390876992	0,979073462410090967	0,99034101630862703	0,009184720737854771	0,004215233685942700	816622
617465	cg00381968	chr15	31558766	+	0,0594356929088939	0,6745564983650040	-0,615120805456111	-3,301420250659820	2,83347567382088e-26	0,0704822860259210	0,0511748529806475	0,00597919350995732	0,7045351172048190	0,6208174991263370	0,02689026982649300	-0,550335213100416	2,54402997401035e-22	7672	0	0	17,0	15,6	12	10	22	26	10	10	3,57507550295158e-05	7,23086611341600e-04	-6,87335856312084e-04	-4,33812284761494027	0,955394372268069003	0,97899516984825896	0,019817321248312699	0,009219450907202210	806107
476401	cg07277017	chr11	1874093	+	0,0445442005201663	0,8234219654947130	-0,778877764974547	-3,933549410435050	2,94197307477750e-26	0,0600197440361001	0,0364963204938957	0,00785968236160690	0,8499892055267700	0,7693483988922650	0,02332933290222600	-0,709328654856164	2,61304150454592e-22	239	0	0	15,1	12,8	9	11	22	17	10	10	6,17746068253546e-05	5,44257773662887e-04	-4,82483166837532e-04	-3,13920428022501996	0,526128723218455052	0,70055863382032202	0,278907987891565012	0,154555510229798992	620351
30254	cg26286530	chr1	51795996	-	0,0509968183318950	0,6223242383305200	-0,571327419998625	-3,373858625109990	3,41923855616645e-26	0,0667918500551634	0,0428986532659549	0,00677287586194207	0,6500993112556830	0,5956015262148679	0,01983057694914030	-0,528809676159704	2,67809278700566e-22	13167	0	0	10,5	12,2	6	7	17	16	10	10	4,58718474412775e-05	3,93251782135773e-04	-3,47379934694496e-04	-3,09977238689616019	0,431663075083927983	0,62140327065432399	0,364855099764291979	0,206626465237164991	589362
52855	cg05575544	chr1	156662074	-	0,0683830138986545	0,7000972459495670	-0,631714232050912	-3,179403659372660	3,05089155962461e-26	0,0744796804677846	0,0634837194644769	0,00422738110484397	0,7460433276915960	0,6301478105638200	0,03095317764336770	-0,555668130096035	2,67809278700566e-22	6053	0	0	14,5	14,2	8	11	20	19	10	10	1,78707510055919e-05	9,58099206221876e-04	-9,40228455216284e-04	-5,74450287831407991	0,253069480786714984	0,44782643232690200	0,596760225940522027	0,348890276377952002	466789
133063	cg22344703	chr2	219736312	-	0,0546533258615431	0,8200494543933520	-0,765396128531809	-3,682400803474460	3,12983736587560e-26	0,0620989064085809	0,0463290822526648	0,00439610081133418	0,8501770180989210	0,7584246684484049	0,03116605602448930	-0,696325762039824	2,67809278700566e-22	739	0	0	15,3	12,2	12	6	20	19	10	10	1,93257023434130e-05	9,71323048121605e-04	-9,51997345778192e-04	-5,65135844385085040	0,027166126237326300	0,13219145338232399	1,565972285531149977	0,878796622527242999	463000
242035	cg06422883	chr5	72528296	-	0,0419282951615102	0,7692666615018460	-0,727338366340336	-3,907524329712540	3,59937567163666e-26	0,0467383298156861	0,0370332031318111	0,00323394541992659	0,8118184571658790	0,6912051722931180	0,03717698706261900	-0,644466842477432	2,67809278700566e-22	975	0	0	12,5	15,1	8	10	16	22	10	10	1,04584029790642e-05	1,38212836705414e-03	-1,37166996407508e-03	-7,04608523826462996	0,037100638038216199	0,15808761678325700	1,430618621541450031	0,801102147609382031	410982
267159	cg25986527	chr5	175969383	-	0,0559645003256090	0,8365402754531790	-0,780575775127570	-3,681816975310420	3,30302936659981e-26	0,0617724893090686	0,0459570318383361	0,00505848930346787	0,8699621685364680	0,7641918239805801	0,02992371986662520	-0,702419334671511	2,67809278700566e-22	742	0	0	16,0	16,2	10	8	22	21	10	10	2,55883140332988e-05	8,95429010656262e-04	-8,69840696622963e-04	-5,12902206120160020	0,207259522706507993	0,39667874589894803	0,683485506307823010	0,401561068459772019	475159
302675	cg19315922	chr6	82522206	+	0,0798542488994368	0,6505565462475130	-0,570702297348077	-2,878023436583940	3,69606762207508e-26	0,0892010181230837	0,0680968279535072	0,00551986915654579	0,6770558826060600	0,6047284108131530	0,02475205714237770	-0,515527392690069	2,67809278700566e-22	13265	0	0	9,5	13,1	6	6	14	21	10	10	3,04689555053856e-05	6,12664332779533e-04	-5,82195377274147e-04	-4,32968491548499035	0,160306470906111997	0,34087801718241001	0,795048946628406972	0,467401005002281988	527258
306182	cg18405900	chr6	106959549	-	0,0765173797290950	0,6112571676374030	-0,534739787908308	-2,844128714073150	3,19287917959889e-26	0,0858175910020392	0,0659979125926489	0,00661524960778153	0,6425164151233670	0,5896323297574710	0,01793166072569670	-0,503814738755431	2,67809278700566e-22	19852	0	0	10,2	11,3	6	6	14	18	10	10	4,37615273732537e-05	3,21544456381494e-04	-2,77782929008240e-04	-2,87728321942485987	0,694862382312471993	0,82464954252132905	0,158101199036232987	0,083730577614566204	696015
400104	cg09983749	chr8	130559330	-	0,0434492605537671	0,7595123976094820	-0,716063137055714	-3,847702675825490	3,66722416710141e-26	0,0529825555927749	0,0352746075800675	0,00635209958255893	0,8088601744714410	0,7206711916530170	0,02731202807504580	-0,667688636060242	2,67809278700566e-22	1289	0	0	10,7	10,2	7	8	17	12	10	10	4,03491691067454e-05	7,45946877572093e-04	-7,05597708465347e-04	-4,20846202284045035	0,802057701852762039	0,89386372427341498	0,095794386460466896	0,048728687364411202	741182
447037	cg02433036	chr10	51503231	+	0,0532354739450172	0,7674044672497710	-0,714168993304754	-3,619859381797490	3,32354425513554e-26	0,0630582176531290	0,0460247260156682	0,00625898738937744	0,7972781116464800	0,7021332563105390	0,02952891225538300	-0,639075038657410	2,67809278700566e-22	1342	0	0	11,8	13,9	6	9	19	19	10	10	3,91749231403858e-05	8,71956658986111e-04	-8,32781735845725e-04	-4,47625407764803995	0,506249389248617954	0,68462122386599900	0,295635487720219026	0,164549641474780989	610808
471897	cg22562560	chr10	134364880	-	0,0647719752091670	0,7940460609507139	-0,729274085741547	-3,426708601138980	3,22625530885412e-26	0,0697880764993711	0,0575958488852931	0,00426887660523052	0,8239846042042360	0,7454240847221850	0,02542132336192540	-0,675636008222814	2,67809278700566e-22	2196	0	1	14,0	11,0	11	4	18	20	10	9	1,82233074706844e-05	8,45208348709068e-03	-8,43386017962000e-03	-8,85737838028286006	0,038895255762781397	0,16241076106769600	1,410103368383750055	0,789385198509325980	197821
493491	cg09902130	chr11	60739178	-	0,0601367377323154	0,7645450175522990	-0,704408279819984	-3,465106859503650	3,16431911294976e-26	0,0683945501382033	0,0540282334482060	0,00365657771071350	0,8068227484800170	0,7000283437890940	0,03294333965112690	-0,631633793650891	2,67809278700566e-22	1929	0	0	13,2	13,4	10	7	20	22	10	10	1,33705605544868e-05	1,08526362736951e-03	-1,07189306681503e-03	-6,34284177700804008	0,009925346532255240	0,07515937315573119	2,003254321399199789	1,124016850659619982	446681
526460	cg25048987	chr12	8645990	-	0,0505493463920091	0,7581507179515929	-0,707601371559583	-3,665206116470260	3,50873057715098e-26	0,0610506377713704	0,0415017169305886	0,00632732348838923	0,8007836280330110	0,7089412909231040	0,02844467290818380	-0,647890653151734	2,67809278700566e-22	1521	0	0	14,1	14,5	9	8	23	21	10	10	4,00350225267221e-05	8,09099416853566e-04	-7,69064394326843e-04	-4,33698245941103977	0,624258985012434042	0,77512624153129694	0,204635198094374998	0,110627560028467006	665247
536563	cg02218381	chr12	51403059	-	0,0895989213975752	0,7893584125462710	-0,699759491148696	-3,004640493115140	3,53375638466670e-26	0,1103425528389310	0,0697106315385523	0,01211467736986740	0,8141393882570021	0,7686697787375130	0,01423045453886450	-0,658327225898581	2,67809278700566e-22	6462	0	0	14,8	16,0	5	7	20	24	10	10	1,46765407775977e-04	2,02505836382688e-04	-5,57404286067114e-05	-0,46445151945161600	0,124273753111526997	0,29500163962486597	0,905620585618051033	0,530175570197928048	739695
573523	cg16115024	chr13	49136607	+	0,0608793007478371	0,7581721190038090	-0,697292818255972	-3,437993325525400	3,66480019215734e-26	0,0700974443578582	0,0507355242197883	0,00607849251743703	0,7912950554918859	0,7125939505041250	0,02865198015172240	-0,642496506146266	2,67809278700566e-22	2105	0	0	14,3	11,5	8	5	20	18	10	10	3,69480712845380e-05	8,20935966614696e-04	-7,83987895330158e-04	-4,47369873376298965	0,140060641498395005	0,31539150692961498	0,853683888850693018	0,501150005817722954	489006
605266	cg00154019	chr14	91708306	-	0,0683533188715050	0,6357408716805820	-0,567387552809077	-3,042889053824850	3,50884399561104e-26	0,0741433566635835	0,0616120888212379	0,00355193547706625	0,6750421432828539	0,5762391384215440	0,02971682557871520	-0,502095781757960	2,67809278700566e-22	13811	0	0	11,8	13,7	5	9	18	21	10	10	1,26162456332419e-05	8,83089722475785e-04	-8,70473476842543e-04	-6,12920546473058980	0,074922467554062205	0,22847200962150399	1,125387927673390021	0,641166998270385036	475061
630618	cg00264110	chr15	70772760	+	0,0525507217947687	0,8373953088390520	-0,784844587044283	-3,759936704632290	3,58509436698754e-26	0,0625649970326709	0,0393227879310088	0,00821263976431259	0,8688741383097250	0,7900585528956759	0,02177205025383680	-0,727493555863005	2,67809278700566e-22	509	0	0	10,5	9,0	7	6	14	14	10	10	6,74474518983684e-05	4,74022172255595e-04	-4,06574720357226e-04	-2,81311869671529013	0,571897033145283951	0,73620145451504204	0,242682156455554993	0,133003328851818009	641670
657431	cg11615447	chr16	29757360	+	0,0525854666228393	0,8735835298474630	-0,820998063224623	-3,819466943264870	3,27158799134757e-26	0,0594557875368760	0,0426201304609608	0,00572349391478286	0,8934097978239570	0,8082997356644070	0,02679242783461560	-0,748843948127531	2,67809278700566e-22	354	0	0	11,6	10,5	8	5	16	14	10	10	3,27583825925564e-05	7,17834189273083e-04	-6,85075806680526e-04	-4,45371460556251009	0,122598560713746002	0,29274295486894297	0,911514628331040022	0,533513547829839951	506721
684591	cg26561413	chr17	5488048	+	0,0684151967477528	0,7484305306065570	-0,680015333858804	-3,273811862378200	3,66703887633733e-26	0,0744765744095787	0,0573883455225653	0,00451064459390603	0,7879252820930670	0,7018599391944960	0,03022010535539220	-0,627383364784917	2,67809278700566e-22	3454	0	0	15,5	14,9	10	10	20	21	10	10	2,03459146525337e-05	9,13254767691003e-04	-8,92908853038470e-04	-5,48820633679140979	0,024173846652766701	0,12368213852259900	1,616654237174139919	0,907693014204088988	471638
704335	cg18696218	chr17	46625886	+	0,0637057718584853	0,7380856444984480	-0,674379872639963	-3,343353940830480	3,43501859880053e-26	0,0726089808628046	0,0530645142456883	0,00615404172450896	0,7743096779856780	0,6971999040959860	0,02759214416531620	-0,624590923233181	2,67809278700566e-22	2980	0	0	13,6	13,3	9	8	19	21	10	10	3,78722295469972e-05	7,61326419639591e-04	-7,23454190092594e-04	-4,32930288301603028	0,182299554505065992	0,36746491002021697	0,739214392651813990	0,434784126272810989	499500
741643	cg10022788	chr19	3136019	+	0,0738687060127308	0,7561540800576180	-0,682285374044888	-3,191430057086280	3,38782948826584e-26	0,0817070490592577	0,0553043334773696	0,00770061692432784	0,7942793894448600	0,7251724338828360	0,02274850101089290	-0,643465384823578	2,67809278700566e-22	4259	0	0	13,2	11,4	6	7	18	19	10	10	5,92995010152443e-05	5,17494298242596e-04	-4,58194797227352e-04	-3,12545109691492984	0,612824478039970977	0,76691958995618004	0,212663896010287012	0,115250168605113001	660050
786777	cg16119522	chr20	37433745	-	0,0562269585004717	0,7959975029779880	-0,739770544477516	-3,605284860697210	3,58383256733585e-26	0,0640063981431172	0,0460936087747908	0,00523856656244738	0,8400173135450210	0,7546024570249460	0,02928342176775260	-0,690596058881829	2,67809278700566e-22	1080	0	0	16,0	18,9	10	14	22	22	10	10	2,74425796291917e-05	8,57518790428087e-04	-8,30076210798895e-04	-4,96568027703140036	0,087099264204379898	0,24536749607593600	1,059985513802069956	0,610182968951370031	481510
145452	cg01962199	chr3	10265579	+	0,0561211323113340	0,7321833697229840	-0,676062237411650	-3,488592338769020	3,82365364472551e-26	0,0668148717236194	0,0494405017886716	0,00489709160109660	0,7782587182410770	0,6727058906924470	0,03215283945064650	-0,605891018968827	2,67911169416158e-22	2887	0	0	14,6	14,0	7	7	24	20	10	10	2,39815061495308e-05	1,03380508473905e-03	-1,00982357858952e-03	-5,42989812352036960	0,142133509467024993	0,31813140229118397	0,847303520517446951	0,497393460195773018	454994
525662	cg26363363	chr12	7060386	-	0,0635847815844269	0,8482319653067290	-0,784647183722303	-3,543888304350500	3,79504907774425e-26	0,0762539875381117	0,0522974351523089	0,00696133023041440	0,8744796392006839	0,8055593871832860	0,02525585491327490	-0,729305399645174	2,67911169416158e-22	1392	0	0	13,0	13,5	10	11	16	16	10	10	4,84601185768814e-05	6,37858207400394e-04	-5,89398088823513e-04	-3,71836591590979992	0,032757971057020101	0,14717672792901301	1,484683005142019896	0,832160856649611036	525742
601341	cg11034672	chr14	75151321	+	0,0996798509641005	0,8749215693005230	-0,775241718336423	-3,012251078777200	3,82720975171383e-26	0,1175509994149450	0,0834574802543770	0,01094464625144490	0,8995934959349590	0,8346699817187030	0,01887708725233820	-0,717118982303758	2,67911169416158e-22	6369	0	0	12,1	12,0	6	9	21	16	10	10	1,19785281569266e-04	3,56344423132388e-04	-2,36559141563121e-04	-1,57282169595235999	0,490665470106643020	0,67175092576691098	0,309214503807957009	0,172791726375726012	630569
657433	cg02319067	chr16	29757461	-	0,0625805140374897	0,7596804058001770	-0,697099891762687	-3,406605340673220	3,76557596618500e-26	0,0686093410912042	0,0538109769350478	0,00483819306080761	0,7879184735075530	0,7132809181971680	0,02468113319501100	-0,644671577105964	2,67911169416158e-22	2339	0	1	13,2	13,0	9	4	18	29	10	9	2,34081120936469e-05	6,60861381092517e-03	-6,58520569883152e-03	-8,14119529770698946	0,075323991956687500	0,22906173869976701	1,123066671676880013	0,640047447079769016	271626
313436	cg06024105	chr6	139600997	-	0,0674508018134025	0,8496968284279630	-0,782246026614560	-3,472475904179550	3,86488336757824e-26	0,0802750270144572	0,0535795531161165	0,00887921388387406	0,8808397278047790	0,8046373360662790	0,02197686811383670	-0,724362309051822	2,68274870528317e-22	1882	0	0	14,5	12,2	9	5	20	18	10	10	7,88404391955818e-05	4,82982732092974e-04	-4,04142292897392e-04	-2,61496389150673991	0,870676755470388031	0,93397279823600099	0,060143049781556900	0,029665772322406699	770040
708315	cg00057966	chr17	56408694	+	0,0493556348928301	0,8371556763171750	-0,787800041424345	-3,835170205752720	3,94354183687684e-26	0,0625119087190716	0,0372705102265763	0,00787376291124113	0,8705210093793549	0,7966873085516420	0,02320522705387390	-0,734175399832571	2,71453702341417e-22	313	0	0	17,6	12,3	10	8	25	18	10	10	6,19961423824363e-05	5,38482562621842e-04	-4,76486420239405e-04	-3,11864927368714984	0,982451983966392994	0,99188465895469902	0,007688665998860290	0,003538826728749540	818164
136938	cg18728635	chr2	233084377	-	0,0499424435352876	0,7290130134130500	-0,679070569877763	-3,623949968088720	4,10191902231959e-26	0,0627056032954086	0,0406123378099785	0,00682865891477463	0,7700154188393170	0,6844301881654030	0,02660255246756440	-0,621724584869995	2,76775786463073e-22	2730	0	0	15,4	13,5	6	9	27	18	10	10	4,66305825743311e-05	7,07695797789516e-04	-6,61065215215185e-04	-3,92378099371509981	0,909141065892648981	0,95510418083713200	0,041368724714749297	0,019949253866545499	786267
422007	cg09865323	chr9	117692925	+	0,0552921405250713	0,8860722946912040	-0,830780154166132	-3,778633888546440	4,07630497014473e-26	0,0636424236211404	0,0498654975447927	0,00427156009666457	0,9110580169658590	0,8530298029826150	0,02095114640994380	-0,789387379361475	2,76775786463073e-22	455	0	1	10,8	8,0	6	4	16	11	10	9	1,82462256594171e-05	1,41639712040269e-02	-1,41457249783675e-02	-9,60041203566222023	0,057429807774566098	0,20123430370391901	1,240862637359529952	0,696297984652632040	235736
597602	cg12123728	chr14	65457053	-	0,0812445004613915	0,7707228521731280	-0,689478351711736	-3,097000987037500	4,14089417371337e-26	0,0897441942583372	0,0688204950978300	0,00641159376019736	0,8090771233922510	0,7319679142597360	0,02635444714084220	-0,642223720001398	2,76775786463073e-22	5311	0	0	13,1	12,7	8	10	21	19	10	10	4,11085345458018e-05	6,94556884099446e-04	-6,53448349553644e-04	-4,07858300740596036	0,065086274427544000	0,21382911046292399	1,186510586990400018	0,669933170723099991	512753
647350	cg09866569	chr16	2737340	-	0,0686354533675554	0,8228402894322679	-0,754204836064713	-3,404788048205130	4,22190129710506e-26	0,0752020546992554	0,0570112229067626	0,00672228195932701	0,8457878028123860	0,7734546141956430	0,02077459670972140	-0,698252559496388	2,76775786463073e-22	2353	1	0	13,5	13,6	4	6	20	21	9	10	2,12170844098239e-02	4,31583868451566e-04	2,07855005413723e-02	5,61944166725634986	0,075469076629626805	0,22928684752063200	1,122230963604879950	0,639620856796614956	271882
648971	cg09011603	chr16	4082907	-	0,0550736790967872	0,7741765253799739	-0,719102846283187	-3,591032427500720	4,20138641826418e-26	0,0707236862856537	0,0418057776604945	0,00795451638951861	0,8028686788427450	0,7322200564592900	0,02440933574146790	-0,661496370173636	2,76775786463073e-22	1181	0	0	14,0	14,0	7	8	23	20	10	10	6,32743309911201e-05	5,95815671339702e-04	-5,32541340348582e-04	-3,23517381662510006	0,920677278911827046	0,96127896427724402	0,035892574525256002	0,017150561275018999	791129
752180	cg19006008	chr19	16999768	+	0,0770436494974762	0,5643998892287980	-0,487356239731322	-2,722244519793160	4,15519248975682e-26	0,0843479568969999	0,0673738184447265	0,00477063240432817	0,5880745868872470	0,5270053404767880	0,02063526641384900	-0,442657383579788	2,76775786463073e-22	32239	0	0	12,8	15,4	7	8	20	23	10	10	2,27589335372260e-05	4,25814219970526e-04	-4,03055286433300e-04	-4,22571926809934961	0,693129015926283953	0,82344416599789405	0,159185920236868006	0,084365843028635507	695297
720473	cg19377162	chr17	79373378	+	0,0293784526372293	0,6575414798119750	-0,628163027174746	-4,083379158768470	4,38436660415314e-26	0,0365599610249296	0,0256116180925099	0,00331825512787560	0,6802384821717170	0,6305703742823040	0,01717751373741630	-0,594010413257375	2,85163346642723e-22	6378	0	2	8,3	7,6	5	3	12	14	10	8	1,10108170936727e-05	3,83865511429701e-03	-3,82764429720334e-03	-8,44553560341837972	0,069828008147939699	0,22100361250627301	1,155970346082950018	0,655600627316166973	260987
415227	cg23910073	chr9	87324564	+	0,0371663984887863	0,7798633482632890	-0,742696949774502	-4,065771729304900	4,55895096332219e-26	0,0424108657237369	0,0327957434607627	0,00347349835064906	0,8367807339210900	0,7139926757606290	0,03637395756086130	-0,671581810036892	2,94201927712765e-22	675	0	0	14,1	15,4	8	10	24	20	10	10	1,20651907919617e-05	1,32306478863934e-03	-1,31099959784738e-03	-6,77688917020669024	0,070043920675459906	0,22134647903277599	1,154629552479200072	0,654927381969743982	417675
457598	cg03606798	chr10	95117617	-	0,0672819765397835	0,6540881811494230	-0,586806204609640	-3,103170925310590	4,71664755071627e-26	0,0799017537372166	0,0577283288090817	0,00707998743315308	0,6994277643773620	0,6255746405490790	0,02221875285780050	-0,545672886811863	2,99695785372512e-22	11001	0	0	9,6	11,8	5	6	14	15	10	10	5,01262220536055e-05	4,93672978556017e-04	-4,43546756502411e-04	-3,29991827125392012	0,421710663979812994	0,61257294459117495	0,374985416654023018	0,212842188519056008	568653
673065	cg04451364	chr16	84119524	+	0,0531873654349903	0,7142726792438510	-0,661085313808860	-3,518824935758050	4,68095284780726e-26	0,0616355841502677	0,0478963786686148	0,00462669594566692	0,7655960021729160	0,6690094846707580	0,03313845114240720	-0,607373900520490	2,99695785372512e-22	3788	0	0	13,7	11,6	7	6	20	16	10	10	2,14063153736507e-05	1,09815694411771e-03	-1,07675062874406e-03	-5,68090395407736981	0,044966907856910897	0,17654600869552001	1,347106975604219992	0,753142096402245054	445984
294096	cg08564318	chr6	37018159	-	0,0422964878538997	0,7329775880646270	-0,690681100210727	-3,828532726680080	4,81748820124006e-26	0,0493549693818436	0,0350123591181381	0,00515382178194522	0,7905512362852850	0,6871580086461150	0,03153253533621010	-0,637803039264272	3,01465273029418e-22	2183	0	0	11,8	14,7	9	9	16	23	10	10	2,65618789600530e-05	9,94300784729339e-04	-9,67738905769286e-04	-5,22625323557306043	0,552466590439778971	0,72122700360664704	0,257693980134002021	0,141928021137364996	632739
399770	cg09857786	chr8	128988995	-	0,0462020926187327	0,7047667430583020	-0,658564650439569	-3,668776756061940	4,81106790491905e-26	0,0547739348552324	0,0408558631572431	0,00476376037739541	0,7608163467637570	0,6429791855244120	0,03386534955349300	-0,588205250669179	3,01465273029418e-22	3965	0	0	14,8	15,1	8	11	24	22	10	10	2,26934129332425e-05	1,14686190038027e-03	-1,12416848744703e-03	-5,65927427241662961	0,464576899676113986	0,64989468004075301	0,332942388579283988	0,187157018100479994	590480
469231	cg00500564	chr10	128994030	+	0,0581004462108785	0,6698319706048170	-0,611731524393938	-3,319442053132210	4,91227141655413e-26	0,0692375659235055	0,0471908494821474	0,00563555823197018	0,7154790181990980	0,6261925727121500	0,02863518678646170	-0,556955006788644	3,05085295902409e-22	8023	0	0	13,7	13,9	8	6	18	21	10	10	3,17595165859268e-05	8,19973922295552e-04	-7,88214405709625e-04	-4,69031716991291958	0,306222340331989973	0,50312837409154998	0,513963128696590998	0,298321189802236986	502746
58462	cg10155780	chr1	173174860	-	0,0400305626699332	0,5511028532593180	-0,511072290589385	-3,487383666223690	4,98758154427408e-26	0,0457326469250417	0,0340940284377192	0,00440110957280898	0,5876723350132410	0,5050744744386630	0,02679833475862880	-0,459341827513621	3,07450903522483e-22	25341	0	0	14,4	14,1	12	9	20	20	10	10	1,93697654718708e-05	7,18150745835532e-04	-6,98780980363661e-04	-5,21240831848501962	0,730229152397517955	0,84811933682904705	0,136540833023307995	0,071543034913188697	711201
147975	cg24632427	chr3	15333998	+	0,0491526862408552	0,8316379221984020	-0,782485235957547	-3,830684119684250	5,10890392905493e-26	0,0578754453861880	0,0367768748721572	0,00762933806953033	0,8608970795841850	0,7907066445386920	0,02346557175211610	-0,732831199152504	3,08887020105005e-22	324	0	0	10,7	11,2	7	8	16	17	10	10	5,82067993791848e-05	5,50633057653708e-04	-4,92426258274523e-04	-3,24183163045378997	0,974053471989055009	0,98798474659767499	0,011417201281185899	0,005249760391721030	814372
406200	cg00002776	chr8	145264938	-	0,0878396466029299	0,8438835355560810	-0,756043888953151	-3,125548210596050	5,12655082408208e-26	0,0998047569999357	0,0752698901984209	0,00758923856101310	0,8688779454607140	0,8033676266735170	0,01885356695797390	-0,703562869673581	3,08887020105005e-22	4985	1	0	11,4	13,8	3	7	18	22	9	10	1,94623992761218e-02	3,55456987038805e-04	1,91069422890830e-02	5,77487076922267040	0,091889401148916805	0,25200575585793800	1,036734578798810036	0,598589539739114995	301191
708068	cg12361126	chr17	56017236	+	0,0584374195850740	0,8451077313283830	-0,786670311743309	-3,643248920835780	5,16045722555032e-26	0,0712218601348742	0,0444104611456598	0,01003331436939760	0,8734194541069410	0,8202592213942470	0,01836427720354320	-0,749037361259373	3,08887020105005e-22	901	0	0	12,1	12,9	8	9	16	19	10	10	1,00667397235160e-04	3,37246677208577e-04	-2,36579279973416e-04	-1,74420770993134999	0,261600749321806991	0,45697729950256699	0,582361016365125050	0,340105373115345999	630559
814500	cg25666403	chr22	30662994	-	0,0532757652857138	0,8886959257571820	-0,835420160471468	-3,828108105509770	5,12133585501978e-26	0,0645616101348129	0,0467401146766493	0,00511814762978725	0,9131722226528300	0,8360422898060040	0,02626472011139250	-0,771480679671191	3,08887020105005e-22	334	0	0	11,4	11,3	6	9	16	13	10	10	2,61954351602969e-05	6,89835522529783e-04	-6,63640087369486e-04	-4,71886508767766966	0,036680312817432802	0,15702780495284199	1,435566969231419909	0,804023440148622037	510784
694138	cg06376598	chr17	28049938	+	0,0439108171713864	0,6503226285957150	-0,606411811424329	-3,614524403529310	5,24830066150365e-26	0,0523542909939927	0,0389964382611462	0,00430590472561258	0,6889367191456860	0,5739987459083160	0,03489839807140900	-0,521644454914323	3,11884986504694e-22	8571	0	0	14,1	12,3	9	5	19	18	10	10	1,85408155060528e-05	1,21789818795052e-03	-1,19935737244447e-03	-6,03754502238713009	0,514319035145489045	0,69118277952052798	0,288767401975494997	0,160407090628085003	614653
288629	cg11617964	chr6	32118399	-	0,1100624191469060	0,8851171613851890	-0,775054742238283	-2,898291885940550	5,33144017893682e-26	0,1543711507571930	0,0887864458869323	0,01870373803471450	0,9052867461753030	0,8719430901763970	0,01123164291661210	-0,717571939419205	3,14562586900385e-22	7899	0	0	13,0	13,0	7	7	21	22	10	10	3,49829816471227e-04	1,26149802606284e-04	2,23680013864943e-04	1,47151530851160994	0,386839050027318998	0,58102035446991596	0,412469691891600987	0,235808653015649988	636115
55071	cg24465943	chr1	161185061	+	0,0518444607532701	0,5873129838531050	-0,535468523099835	-3,271770794453070	5,40179685193969e-26	0,0634586853619147	0,0479149184395585	0,00468815237107968	0,6214350377628010	0,5251277133323510	0,02958736979035060	-0,461669027970437	3,16453350045335e-22	19696	0	0	17,4	14,9	12	8	30	22	10	10	2,19787726544601e-05	8,75412451110953e-04	-8,53433678456493e-04	-5,31578017355306987	0,294861928404932028	0,49162601121277000	0,530381298492743958	0,308365147292242014	495421
325954	cg22963979	chr7	1858916	-	0,1102895059891290	0,8157464193254300	-0,705456913336301	-2,779188020747100	5,45596274032223e-26	0,1387482997674360	0,0936714726067162	0,01376230403046700	0,8397230478381020	0,7903974763165930	0,01640585327869540	-0,651649176549157	3,17199731759300e-22	9791	0	0	15,2	13,3	11	7	20	19	10	10	1,89401012227009e-04	2,69152021802082e-04	-7,97510095750728e-05	-0,50697722145204405	0,792647919034386028	0,88808299986927497	0,100919676206796996	0,051546443342195998	737253
536564	cg15206115	chr12	51403082	+	0,0548011629936475	0,8208625268785350	-0,766061363884887	-3,680518180174830	5,49133939148930e-26	0,0675522049552897	0,0448196861733840	0,00821501626939538	0,8576971959403450	0,7905894417164610	0,02364248229219120	-0,723037236761171	3,17199731759300e-22	747	0	0	13,5	13,1	9	6	21	22	10	10	6,74864923064308e-05	5,58966968936576e-04	-4,91480476630145e-04	-3,05009235739550988	0,937359781601344033	0,97006557811338401	0,028093684273578799	0,013198905682107000	798170
650843	cg08423359	chr16	10336977	+	0,1002077539980620	0,8563409389832650	-0,756133184985204	-2,974709160893370	5,53950255840240e-26	0,1168195229820780	0,0878731053077309	0,00860118531003084	0,8823535584061279	0,8185143756916951	0,02215910186484500	-0,701694852709617	3,17759715506358e-22	6870	0	0	16,0	16,4	11	10	26	26	10	10	7,39803887374903e-05	4,91025795456578e-04	-4,17045406719088e-04	-2,73058403041759012	0,016691963047262101	0,10030843051398300	1,777492585402209890	0,998662564767834993	568037
664073	cg07160665	chr16	57576386	-	0,0900519152742871	0,8319707195924571	-0,741918804318170	-3,073021278205780	5,69429211986206e-26	0,1042916337443750	0,0761939987291213	0,00890185352447502	0,8601466619492800	0,7863683986409130	0,02354238333309120	-0,682076764896538	3,24066036416565e-22	5587	0	0	23,2	21,6	16	13	30	27	10	10	7,92429961712083e-05	5,54243813002212e-04	-4,75000816831004e-04	-2,80616542589226992	0,268042316863287000	0,46383969970002797	0,571796636831511051	0,333632083160738002	552460
728068	cg09865411	chr18	24019173	-	0,0871689156274966	0,8000080253894540	-0,712839109761957	-3,059369427923620	5,72790505276125e-26	0,1002309788826180	0,0703585636964652	0,01081727492770990	0,8377280795684420	0,7738062459283800	0,01942508393046820	-0,673575267045762	3,24066036416565e-22	5761	0	0	11,6	12,4	9	8	15	19	10	10	1,17013436861661e-04	3,77333885705734e-04	-2,60320448844073e-04	-1,68916745770721000	0,323056719671728998	0,51999756728316804	0,490721221081014014	0,283998688130522980	620842
271969	cg12503521	chr6	3055996	+	0,1084408394126870	0,8309570832464370	-0,722516243833750	-2,827865556658150	5,83760465971966e-26	0,1222100911644450	0,0941235445552377	0,00914585821299935	0,8723334800650890	0,8050481473167260	0,02123119295937650	-0,682838056152281	3,25671643976416e-22	9002	0	0	13,2	11,7	6	7	26	18	10	10	8,36467224522876e-05	4,50763554478279e-04	-3,67116832025991e-04	-2,42998995715770993	0,302992091354862991	0,49990105848985600	0,518568707226299996	0,301115943671861008	583049
657070	cg01448132	chr16	28996533	-	0,0626036185176597	0,8122548895329260	-0,749651271015266	-3,501472323943470	5,84163266266804e-26	0,0769983433154154	0,0504140004530130	0,00707245316947940	0,8414877656349810	0,7401252077770371	0,02903729960708240	-0,663126864461622	3,25671643976416e-22	1693	0	0	9,7	11,6	6	6	13	19	10	10	5,00195938344792e-05	8,43164768471466e-04	-7,93145174636986e-04	-4,07524933760251962	0,400670925767734998	0,59364671314021900	0,397212170511526019	0,226471932424409994	557507
758343	cg16927606	chr19	36233324	+	0,0647923036458348	0,8148980285065680	-0,750105724860733	-3,463254063436590	5,87456416944940e-26	0,0716930758113284	0,0561631063411808	0,00582341373852016	0,8445708446775770	0,7435596361381540	0,03078994820103490	-0,671866560326825	3,25671643976416e-22	1940	0	0	12,8	15,1	6	8	18	20	10	10	3,39121475699854e-05	9,48020910222412e-04	-9,14108762652427e-04	-4,80504482600712990	0,186261207305984000	0,37214853711157297	0,729877586366452946	0,429283683848303010	468522
223240	cg07328317	chr4	174429872	+	0,0657603204547617	0,7417622010507960	-0,676001880596034	-3,310762039519480	6,07809484165435e-26	0,0757118253965149	0,0520565726069818	0,00661421567156389	0,7918161347213670	0,6965494716529440	0,02766002023139330	-0,620837646256429	3,32491913980353e-22	3115	0	0	13,4	11,5	8	8	25	16	10	10	4,37478489499614e-05	7,65076719201084e-04	-7,21328870251123e-04	-4,12832043590950004	0,408778454838022998	0,60098316368906501	0,388512002285130997	0,221137694418815006	561844
548187	cg15454737	chr12	94657408	+	0,0784152293108419	0,7345796065779280	-0,656164377267086	-3,074059305613280	6,06836325873242e-26	0,0895393170122972	0,0619974267161215	0,00711698884355177	0,7770454327388960	0,6876257196365400	0,02579452814757960	-0,598086402624243	3,32491913980353e-22	5572	0	0	11,3	13,9	7	6	17	20	10	10	5,06515301992404e-05	6,65357682356274e-04	-6,14706152157034e-04	-3,71545235270815999	0,427531947942284996	0,61775031379812195	0,369031426440787014	0,209187025317613989	571671
657428	cg23093496	chr16	29757323	-	0,0473139803197802	0,8516593517784410	-0,804345371458660	-3,910158630692610	6,15191808813880e-26	0,0567237712881901	0,0396157406200728	0,00611405088756240	0,8785980563287630	0,7967934584972620	0,02889263360762640	-0,740069687209072	3,34316274945027e-22	201	0	0	12,4	9,1	6	6	16	11	10	10	3,73816182557026e-05	8,34784276784543e-04	-7,97402658528841e-04	-4,48100249747375035	0,231768126241639005	0,42436981884990199	0,634946290327457974	0,372255510663809019	486875
22987	cg22436429	chr1	36043084	+	0,0626183895785693	0,7920005970752880	-0,729382207496719	-3,465196469056980	6,47336452560683e-26	0,0741840691574964	0,0545333377599817	0,00523599376571312	0,8371193598984920	0,7550831445206569	0,02994847390406230	-0,680899075363161	3,39248176887184e-22	1928	0	0	11,1	15,5	7	10	19	23	10	10	2,74156307145867e-05	8,96911089182300e-04	-8,69495458467713e-04	-5,03189440856283010	0,017518594276000100	0,10300769266198299	1,756500745352260084	0,987130340771548043	475204
26719	cg20847827	chr1	43397051	+	0,0383235719526461	0,5584305222078770	-0,520106950255231	-3,556185019031840	6,41515928181248e-26	0,0443771409371845	0,0324450786859952	0,00428823649543017	0,5845154437946390	0,4887286644609000	0,02945383700481580	-0,444351523523715	3,39248176887184e-22	23127	0	0	15,2	16,9	9	13	24	22	10	10	1,83889722407393e-05	8,67528514306256e-04	-8,49139542065517e-04	-5,55999842268013023	0,606420586457709021	0,76216749640655301	0,217226063917513007	0,117949576204460005	657225
76268	cg00311883	chr1	235099120	+	0,0606699076990981	0,8167564772857080	-0,756086569586610	-3,548294513529090	6,48909372027009e-26	0,0705995247147511	0,0469678820995851	0,00803297478705868	0,8500882996560660	0,7787860039472920	0,02493442047828830	-0,708186479232541	3,39248176887184e-22	1364	0	0	12,4	12,9	8	9	17	17	10	10	6,45286839295205e-05	6,21725324588084e-04	-5,57196640658564e-04	-3,26826483807101997	0,318684981030346981	0,51563144060489396	0,496638403452346999	0,287660609423921021	532838
339672	cg00971447	chr7	45018964	+	0,0451654126843540	0,7388717983956570	-0,693706385711303	-3,762882838210310	6,32302902538277e-26	0,0498898886284613	0,0396921469381984	0,00412550330280411	0,7744259618008390	0,6643231111400660	0,03730110446823170	-0,614433222511605	3,39248176887184e-22	2060	0	0	14,5	14,8	10	11	19	18	10	10	1,70197775014476e-05	1,39137239454994e-03	-1,37435261704849e-03	-6,35315261528253039	0,126139116140450008	0,29742884936913200	0,899150216442983985	0,526616909001139000	410697
407227	cg09185582	chr9	273074	+	0,0537553760395331	0,8501246696743870	-0,796369293634854	-3,753926880092040	6,35344433475863e-26	0,0642154018620413	0,0406886791082161	0,00797704496954827	0,8759246158403990	0,7864830723788440	0,02556004742208700	-0,722267670516803	3,39248176887184e-22	530	0	0	14,8	12,5	11	8	20	18	10	10	6,36332464461953e-05	6,53316024219336e-04	-5,89682777773140e-04	-3,35992839378493002	0,961381183183097954	0,98197857240392605	0,017104382435915302	0,007897988779512210	808693
541291	cg08711175	chr12	57614182	-	0,0444147651855005	0,8466992966361651	-0,802284531450665	-3,976718825923820	6,47585362005462e-26	0,0551965718791328	0,0325702899768047	0,00744291496430828	0,8885715458800600	0,8189091361525280	0,02249127974812010	-0,763712564273395	3,39248176887184e-22	157	0	0	9,3	10,2	5	8	12	14	10	10	5,53969831659241e-05	5,05857664708196e-04	-4,50460681542272e-04	-3,19085218828280004	0,955958773629847047	0,97929167036907105	0,019560836563994200	0,009087939487720870	806339
814499	cg02597698	chr22	30662987	-	0,0568525740686338	0,8484979839862020	-0,791645409917568	-3,682759730808760	6,57743108092779e-26	0,0686127970062191	0,0481165462264052	0,00708611409437888	0,8717490378811050	0,7931357373736500	0,02743598432301020	-0,724522940367431	3,41703749777860e-22	735	0	0	14,9	13,0	11	9	19	21	10	10	5,02130129585550e-05	7,52733235772460e-04	-7,02520222813906e-04	-3,90600547331805981	0,303261749551421989	0,50018523878970400	0,518182363861238948	0,300869129092464993	503384
466938	cg24217003	chr10	123360305	+	0,0975511797799224	0,8435233798930730	-0,745972200113151	-2,988407321947970	6,66640871160026e-26	0,1087668565021100	0,0880284012247225	0,00738016224741489	0,8735614157952120	0,8097365274852810	0,02385943142612670	-0,700969670983171	3,43018835938763e-22	6667	0	0	13,5	13,7	9	8	19	19	10	10	5,44667947981680e-05	5,69272467978043e-04	-5,14805673179875e-04	-3,38567045093857022	0,010569729990101299	0,07778124682125361	1,975936106855950003	1,109125099459959962	542556
738672	cg14969976	chr19	909019	+	0,1023464150441040	0,8550598269661090	-0,752713411922004	-2,944845822948240	6,68579847777788e-26	0,1138711965262170	0,0831153550617649	0,00874290785308925	0,8737778578362210	0,7911882571880050	0,02419073301577970	-0,677317060661788	3,43018835938763e-22	7258	0	0	14,1	15,5	11	11	21	23	10	10	7,64384377276097e-05	5,85191563840735e-04	-5,08753126113125e-04	-2,93653877415904985	0,313113405361123975	0,51008469614651797	0,504298338484215014	0,292357706225374991	544070
179427	cg18503195	chr3	151911602	-	0,0575139565279560	0,7801570080239570	-0,722643051496001	-3,548881679325250	6,76955894507008e-26	0,0729574388765652	0,0477498412684598	0,00794994530997766	0,8098563784849340	0,7377636633469939	0,02665029938904290	-0,664806224470429	3,44964015538787e-22	1361	0	0	13,7	11,4	6	5	17	21	10	10	6,32016304316359e-05	7,10238457525621e-04	-6,47036827093985e-04	-3,49026979894086997	0,686329467034332952	0,81886193754659997	0,163467354605347004	0,086789315353230895	692329
454219	cg11380577	chr10	81082872	+	0,0481455825721441	0,8157328265051590	-0,767587243933014	-3,827933563066230	6,80723645103295e-26	0,0620949810686174	0,0378728385918406	0,00901821870829705	0,8482350917251840	0,7721235785927130	0,02127758060113410	-0,710028597524096	3,44964015538787e-22	335	0	0	12,2	10,8	7	6	20	16	10	10	8,13282686706789e-05	4,52735436237759e-04	-3,71407167567080e-04	-2,47683942575890015	0,288694608114927975	0,48516834724289698	0,539561327265109969	0,314107540588145995	581705
281874	cg11092416	chr6	29617549	+	0,1097915549238380	0,8344741977751460	-0,724682642851308	-2,817527138859410	6,99246192532662e-26	0,1319584659416550	0,0844842045496354	0,01447653709462320	0,8512658269892630	0,8108036890645590	0,01514941932761630	-0,678845223122904	3,52189841436481e-22	9155	0	0	13,0	13,6	8	7	18	22	10	10	2,09570126252001e-04	2,29504905963954e-04	-1,99347797119527e-05	-0,13109191482643001	0,667524916407947977	0,80588970672464200	0,175532518942381005	0,093724391245141203	789011
382645	cg01081219	chr8	41402691	-	0,0815770400636973	0,8171672126906880	-0,735590172626991	-3,175121160790630	7,04188709426119e-26	0,1107259380188880	0,0702567621779780	0,01167892653320700	0,8442380239123770	0,7767092341015410	0,02138204661878620	-0,665983296082653	3,52529671369796e-22	4425	0	0	13,2	14,4	7	10	21	22	10	10	1,36397324968046e-04	4,57191917607948e-04	-3,20794592639902e-04	-1,74498454890721999	0,835386346532500990	0,91399397508163505	0,078112627076703398	0,039056667064225198	754978
278274	cg13656001	chr6	25041912	+	0,0526165222308652	0,7269484859965550	-0,674331963765690	-3,556948488470600	7,22453474345196e-26	0,0645749099593701	0,0450822394936553	0,00604824545429255	0,7636118296220430	0,6673076088999410	0,03187436055390170	-0,602732698940571	3,59494589685915e-22	2985	0	0	15,0	15,8	8	9	22	23	10	10	3,65812730753705e-05	1,01597486072012e-03	-9,79393587644752e-04	-4,79561561067933972	0,734278168774505025	0,85085123633633097	0,134139383846808014	0,070146365750790002	712849
98621	cg04726150	chr2	64864645	-	0,1513409466862340	0,8051974149036820	-0,653856468217448	-2,337036850293050	7,62336139947512e-26	0,1730168861897000	0,1332225736090670	0,01263740794717070	0,8264137856570850	0,7713163177568270	0,01720378754580970	-0,598299431567127	3,75172173138784e-22	19617	0	0	12,5	13,5	8	8	17	18	10	10	1,59704079623213e-04	2,95970305921358e-04	-1,36266226298145e-04	-0,89005127384721205	0,989925567561304010	0,99533834186660497	0,004397458748560680	0,002029265959366840	821528
627945	cg20124950	chr15	65162709	+	0,0813620157087666	0,7217819408148660	-0,640419925106100	-3,001747426589580	7,63043571430664e-26	0,0961303338188005	0,0706730664095665	0,00788338995644561	0,7545569121208930	0,6868736535504600	0,02500013779665810	-0,590743319731659	3,75172173138784e-22	6500	0	0	10,5	10,1	6	6	15	15	10	10	6,21478372053875e-05	6,25006889851892e-04	-5,62859052646505e-04	-3,33009600329660005	0,379081180402502993	0,57381330254789198	0,421267775716596016	0,241229387849904997	545697
326188	cg03604067	chr7	1980273	+	0,0413797959773601	0,7557790992465740	-0,714399303269214	-3,897655217996610	7,68286552413255e-26	0,0462107301739621	0,0334851513811119	0,00415306275887893	0,8116710525737730	0,6798107422352390	0,03675949763383200	-0,633600012061277	3,75514827233371e-22	1334	0	0	14,0	15,1	11	10	18	24	10	10	1,72479302791870e-05	1,35126066629170e-03	-1,33401273601251e-03	-6,29173894436622039	0,281884002340336004	0,47829140876127602	0,549929570784877031	0,320307420008404009	486820
239481	cg19276365	chr5	58335517	-	0,0735590316514733	0,5851191833102990	-0,511560151658826	-2,832310944445000	7,96923186718754e-26	0,0841273775469341	0,0602193841469163	0,00648366300272679	0,6184479702503169	0,5609897313933340	0,01936678921120900	-0,476862353846400	3,78318672812313e-22	25234	0	0	9,8	10,5	6	5	12	14	10	10	4,20378859329282e-05	3,75072524351403e-04	-3,33034638418475e-04	-3,15740755962875985	0,986364309556087004	0,99372520169816303	0,005962650568115910	0,002733695970719850	819900
338402	cg04050301	chr7	41856013	+	0,1133259885284830	0,7942589346433040	-0,680932946114821	-2,705183206694490	7,92779772445929e-26	0,1297904721919730	0,0991369441587784	0,01051321048297520	0,8227675848153539	0,7654279531378260	0,02090883509181220	-0,635637480945852	3,78318672812313e-22	11005	0	0	16,6	16,0	9	6	22	21	10	10	1,10527594659340e-04	4,37179384896598e-04	-3,26651790237257e-04	-1,98381877035812004	0,360274021553455004	0,55613425125580596	0,443367052622759994	0,254820356724358987	596322
416970	cg08596591	chr9	95726233	-	0,0411351939378069	0,7968314362608589	-0,755696242323052	-3,979878819257320	7,89987482695150e-26	0,0475514736133982	0,0352212537651720	0,00343776782747809	0,8403868848878870	0,7382978387537210	0,03648769511470770	-0,690746365140323	3,78318672812313e-22	463	0	0	12,9	15,8	10	11	18	20	10	10	1,18182476356434e-05	1,33135189478387e-03	-1,31953364714822e-03	-6,81573200165569038	0,000443338430732902	0,01577989414210120	3,353264620309469812	1,801895914539489940	416710
426283	cg12345460	chr9	131664788	+	0,0453808200900063	0,5539478694472370	-0,508567049357231	-3,348103485388800	7,87929627681752e-26	0,0503378685417306	0,0402060829416928	0,00285723270099387	0,5963805730028290	0,5007891871099009	0,03466326901943260	-0,450451318568170	3,78318672812313e-22	26042	0	0	12,7	12,0	7	7	22	16	10	10	8,16377870762874e-06	1,20154221911355e-03	-1,19337844040592e-03	-7,20143455029822022	0,044055310666679101	0,17451285457901000	1,356001731878140104	0,758172577489230948	431254
706604	cg08034051	chr17	48949161	+	0,0963534195496272	0,7695703789909280	-0,673216959441301	-2,873812853572560	7,93477299900538e-26	0,1060610350573790	0,0891525292730997	0,00612312506802295	0,8108004799068670	0,7375159933871790	0,02678956438303350	-0,631454958329800	3,78318672812313e-22	8278	0	0	13,0	13,1	9	6	21	22	10	10	3,74926605986510e-05	7,17680759832699e-04	-6,80188099234048e-04	-4,25866213168263030	0,012726383516064799	0,08609539158017861	1,895294993216650070	1,065020094363559933	507612
691718	cg08463297	chr17	19976435	+	0,1114826504158910	0,8402049159849360	-0,728722265569044	-2,807060311251430	8,05509746714744e-26	0,1282527973990720	0,0957714703243445	0,00966925470777730	0,8640952591645390	0,7907342791812350	0,02257133251463330	-0,662481481782163	3,80209806275036e-22	9326	0	0	11,8	13,6	8	9	14	21	10	10	9,34944866038735e-05	5,09465051486144e-04	-4,15970564882271e-04	-2,44602998664931981	0,137914714614674999	0,31264322370179698	0,860389394918906980	0,504950979875715023	568348
427697	cg17936488	chr9	134151519	+	0,0451692295029024	0,8000869830576059	-0,754917753554703	-3,876141088686960	8,19184860419459e-26	0,0532888246918828	0,0361610785285014	0,00632047451279907	0,8444719654617400	0,7459678508712680	0,02957169694901600	-0,692679026179386	3,84467658183910e-22	476	0	0	13,6	14,6	7	9	21	24	10	10	3,99483980669426e-05	8,74485260444443e-04	-8,34536862377500e-04	-4,45222451027948019	0,708820635492520945	0,83403492167412696	0,149463647568407992	0,078815764742530006	702009
156354	cg14957943	chr3	48632783	+	0,1298550123523670	0,8021273582545120	-0,672272345902145	-2,537774028972000	8,29165376824575e-26	0,1412752228936020	0,1190386587787280	0,00837554036456004	0,8419528178581940	0,7558529958529960	0,02234973848197420	-0,614577772959394	3,86953211618438e-22	14441	0	0	13,0	13,1	9	9	21	17	10	10	7,01496763983746e-05	4,99510810212637e-04	-4,29361133814262e-04	-2,83200754678615008	0,249942859103069986	0,44448659480870800	0,602159266578659036	0,352141332305455024	564577
202721	cg17236752	chr4	40303738	-	0,0841813592017037	0,8849426355921740	-0,800761276390471	-3,248281762357090	8,46780108180477e-26	0,0989839557589490	0,0687026519511742	0,00851940991535262	0,9155374557142339	0,8362568786203251	0,02225391494586430	-0,737272922861376	3,90758270926948e-22	3706	0	0	13,0	13,4	7	8	19	20	10	10	7,25803453058085e-05	4,95236730417761e-04	-4,22656385111952e-04	-2,77046749378843993	0,205111952482281007	0,39427898581894100	0,688009031265703008	0,404196369226747010	566451
547793	cg18904605	chr12	93758071	-	0,0605298298995366	0,8611397931418800	-0,800609963242344	-3,626598783486640	8,42670335693445e-26	0,0727561443718276	0,0515033958139560	0,00774087229199306	0,8946695169169220	0,8228460067238830	0,02448449312462710	-0,750089862352056	3,90758270926948e-22	965	0	0	17,2	17,9	8	7	25	24	10	10	5,99211038409459e-05	5,99490403569913e-04	-5,39569299728967e-04	-3,32260055380793018	0,202442974941614007	0,39128439147612298	0,693697289268636053	0,407507475971007005	536894
62416	cg15041339	chr1	192486199	+	0,0444359037818470	0,7354608029199829	-0,691024899138136	-3,775502080691520	8,73031297878783e-26	0,0514615430399480	0,0378219333969980	0,00431785455304506	0,7933397169953300	0,6764148328310960	0,03686791528879980	-0,624953289791148	3,94452686846111e-22	2168	0	0	14,6	15,1	11	12	22	18	10	10	1,86438679412519e-05	1,35924317774212e-03	-1,34059930980086e-03	-6,18795857772357039	0,105444962686774002	0,27023647517918897	0,976974162530389045	0,568256032442291947	414376
278279	cg10303411	chr6	25042446	+	0,0511670520969792	0,8352691199720340	-0,784102067875054	-3,788584092031460	8,63473714268450e-26	0,0597309268399868	0,0407702810628140	0,00630846616690118	0,8702420802751540	0,7707589218467860	0,02986796023385100	-0,711027995006799	3,94452686846111e-22	424	0	0	13,0	16,3	8	12	16	20	10	10	3,97967453789368e-05	8,92095048530907e-04	-8,52298303151971e-04	-4,48647507516651967	0,432531736031393998	0,62215372502956401	0,363982021661226007	0,206102294274704001	574263
708309	cg26402421	chr17	56407092	-	0,0491673409924445	0,6981971868069390	-0,649029845814494	-3,581278146601380	8,73887335571031e-26	0,0579902240940623	0,0400363411966577	0,00558398252046970	0,7463773412390210	0,6523311703917331	0,03244874110361200	-0,594340946297670	3,94452686846111e-22	4659	0	0	12,7	13,2	6	6	19	19	10	10	3,11808607889111e-05	1,05292079920924e-03	-1,02173993842033e-03	-5,07759235448710022	0,382844823734812989	0,57734224249777699	0,416977220422217021	0,238566665240811993	547747
713870	cg06389019	chr17	72755647	+	0,0556978576287777	0,8107791786141260	-0,755081320985349	-3,643075902437340	8,70639282591785e-26	0,0647408457131891	0,0444863480473710	0,00616270648875298	0,8712556470791259	0,7694997658724950	0,02786941113417990	-0,704758920159306	3,94452686846111e-22	902	0	0	15,1	14,4	8	10	23	26	10	10	3,79789512665180e-05	7,76704076965949e-04	-7,38725125699431e-04	-4,35409306554566999	0,368847344345088979	0,56433471519054101	0,433153339060489972	0,248463233175005987	539884
246595	cg11306767	chr5	95153995	-	0,0485972964987171	0,7116127741687410	-0,663015477670024	-3,622318868037350	8,84282594097766e-26	0,0553386768337651	0,0448945290238159	0,00309493550304489	0,7751288045026860	0,6596655372901750	0,03817572959948860	-0,604326860456410	3,94829788311696e-22	3643	0	0	13,5	12,9	9	9	17	18	10	10	9,57862576800773e-06	1,45738633045327e-03	-1,44780770468526e-03	-7,24934895940779001	0,016234478917562800	0,09875255368783030	1,789561646481089952	1,005451664934990053	402844
658420	cg03859186	chr16	30596757	+	0,0294561856771665	0,5569405291329190	-0,527484343455753	-3,844874008262370	8,82357000758445e-26	0,0400553997535293	0,0257851806952956	0,00450818227526658	0,5908046716475560	0,5153286285309490	0,03028380929232180	-0,475273228777420	3,94829788311696e-22	21441	0	0	9,8	12,2	6	7	14	16	10	10	2,03237074270278e-05	9,17109105253719e-04	-8,96785397826691e-04	-5,49585787042151974	0,862126793865238050	0,92931973060045103	0,064428857346382096	0,031834842146342898	766295
98620	cg15742737	chr2	64863651	-	0,0812886835564431	0,7337283279169819	-0,652439644360539	-3,026267788884310	8,92714458784205e-26	0,0960134554371649	0,0712228483240404	0,00752172353956122	0,7594492587358140	0,6797886264023830	0,02726897566407060	-0,583775170965218	3,96451611422005e-22	6183	0	0	14,6	15,7	11	9	19	23	10	10	5,65763250055894e-05	7,43597033767677e-04	-6,87020708762087e-04	-3,71625064269847005	0,231059521520841998	0,42358502107639801	0,636276130331776990	0,373059405927357979	506359
44350	cg14385738	chr1	114414340	-	0,0561978908101236	0,8014531437493250	-0,745255252939202	-3,615650634841120	8,99771893155321e-26	0,0750669441997359	0,0455571851818376	0,00850956034106542	0,8320097949297440	0,7634386760823910	0,02605067651224220	-0,688371731882655	3,97448972825753e-22	1019	0	0	13,9	12,3	10	8	19	18	10	10	7,24126171982334e-05	6,78637746745489e-04	-6,06225129547255e-04	-3,22832867693997994	0,640813763647955947	0,78713195183819196	0,193268168877370000	0,103952458045436000	672473
432452	cg03705817	chr9	140600122	-	0,0572959581111519	0,7827069725768110	-0,725411014465659	-3,558195903982520	9,06102059789024e-26	0,0661754011914552	0,0482765964999467	0,00512998508602151	0,8332243680955260	0,7133301219371220	0,03319286747835930	-0,647154720745667	3,98116182673899e-22	1313	0	0	15,0	11,6	12	9	21	17	10	10	2,63167469828032e-05	1,10176645143592e-03	-1,07544970445312e-03	-5,38769346035381957	0,047516195628031999	0,18207762757549301	1,323158338310810089	0,739743413993198984	446158
633535	cg05412396	chr15	76631569	-	0,1533441631816930	0,7875137600159831	-0,634169596834290	-2,287594507324190	9,12038581080574e-26	0,1715553772594100	0,1287075827427960	0,01350242229921940	0,8118909853249480	0,7513005261233630	0,01521394482019960	-0,579745148863953	3,98604290340834e-22	21141	0	0	13,5	14,6	9	8	24	22	10	10	1,82315407946456e-04	2,31464116992078e-04	-4,91487090456222e-05	-0,34435206283907499	0,481963195916382980	0,66461982806468101	0,316986124459688989	0,177426706255285005	746336
784924	cg02795540	chr20	34078980	-	0,0385870700563541	0,7897419832609430	-0,751154913204589	-4,040890284187840	9,38131998522065e-26	0,0450296227008341	0,0290831348848225	0,00552837825979758	0,8324698834879830	0,7215655455435640	0,03225195443155600	-0,676535922842730	4,07850417589051e-22	536	0	0	9,9	10,6	6	7	14	14	10	10	3,05629661834025e-05	1,04018856465517e-03	-1,00962559847176e-03	-5,08891670663054008	0,746313107134032983	0,85871579892574701	0,127078931009916990	0,066150546740090299	717893
461395	cg02747487	chr10	103635057	-	0,0944916781478374	0,8479745262426300	-0,753482848094792	-3,037546765129360	9,46537903871612e-26	0,1130936921291810	0,0833361175607915	0,00897853199483384	0,8753768499156800	0,7920730334798280	0,02435121615717740	-0,678979341350647	4,08815147535969e-22	6029	0	0	14,3	13,7	7	10	19	17	10	10	8,06140367822550e-05	5,92981728333578e-04	-5,12367691551323e-04	-2,87888467883797006	0,200221931584348006	0,38869209401547600	0,698488353208405965	0,410394292814505013	543153
667888	cg08265950	chr16	69220400	+	0,0513315265456019	0,7726952206506490	-0,721363694105047	-3,673749870106530	9,50249489442216e-26	0,0647846840724823	0,0408779299584007	0,00792941235056021	0,7967568987023220	0,7057727554293211	0,02793499085626480	-0,640988071356838	4,08815147535969e-22	1123	0	0	15,1	16,8	11	9	22	26	10	10	6,28755802252167e-05	7,80363714139598e-04	-7,17488133914381e-04	-3,63357498263569001	0,880763558132229951	0,93965191518584301	0,055140662734637400	0,027032996730651800	774253
239479	cg01510198	chr5	58335483	+	0,0331292335985755	0,5520728072861750	-0,518943573687599	-3,704019035070040	9,64790912789677e-26	0,0430692257009809	0,0263951349722989	0,00573753188117225	0,5714117428141570	0,5232070674754700	0,01281059526789890	-0,480137841774489	4,09948574264640e-22	23416	0	0	7,5	8,4	5	5	10	13	10	10	3,29192720874680e-05	1,64111351117915e-04	-1,31192079030447e-04	-2,31767068915507979	0,004823505004135210	0,05085417517192600	2,316637266581579979	1,293673385323510061	683320
502286	cg02151918	chr11	70211268	-	0,0877202999369055	0,8681716265248220	-0,780451326587916	-3,167772725304150	9,67772838207366e-26	0,1078365871853360	0,0731782946254989	0,01206805269650480	0,8984787104450550	0,8296299315862140	0,01970002908406300	-0,721793344400879	4,09948574264640e-22	4486	0	0	15,3	13,4	8	7	23	18	10	10	1,45637895885618e-04	3,88091145912927e-04	-2,42453250027309e-04	-1,41400971659987995	0,696796552569284966	0,82600479804433502	0,156894006685583010	0,083017429970021206	696809
538171	cg01033299	chr12	53601015	-	0,0672571887270917	0,7040143288302310	-0,636757140103139	-3,208211940395340	9,65097729952613e-26	0,0754263241923717	0,0580670617824774	0,00631393314309359	0,7388137411974570	0,6290764306612250	0,03054999922582810	-0,553650106468853	4,09948574264640e-22	5635	0	0	13,8	13,1	7	8	20	17	10	10	3,98657517354557e-05	9,33302452698098e-04	-8,93436700962642e-04	-4,54912290806712960	0,693088962231590000	0,82342169812065702	0,159211017442162012	0,084377693022392994	695276
173290	cg18108362	chr3	128336744	+	0,0567395840537894	0,4977906020858500	-0,441051018032060	-2,927619094369720	9,75817587795543e-26	0,0687447396988808	0,0483798706934128	0,00531325050228730	0,5212596318749350	0,4634332892230750	0,01851965399695200	-0,394688549524194	4,11247369321875e-22	49470	0	0	14,6	17,1	6	9	24	24	10	10	2,82306309000563e-05	3,42977584166822e-04	-3,14746953266766e-04	-3,60278101419482999	0,919927687460398991	0,96088287420166196	0,036246309797063003	0,017329546970346901	790813
199346	cg22756426	chr4	15757965	-	0,0540259312034897	0,8562921005778970	-0,802266169374408	-3,758125326026080	9,83918877291888e-26	0,0663068944340975	0,0456091876851965	0,00724156144084931	0,8896913812896280	0,8186531633829370	0,02659940451314300	-0,752346268948840	4,12094850223994e-22	517	0	0	13,2	13,9	6	8	21	20	10	10	5,24402121015955e-05	7,07528320453813e-04	-6,55088108352217e-04	-3,75404247043752992	0,116844499294825002	0,28517284333296200	0,932391728133844966	0,544891834192497981	512444
752620	cg09993699	chr19	17517008	+	0,1348584754360010	0,8044877827890921	-0,669629307353091	-2,491248961834820	9,87806352683359e-26	0,1490815844690780	0,1199073936659830	0,00847627319488886	0,8317619214424000	0,7674594448040321	0,02238802264363550	-0,618377860334954	4,12094850223994e-22	15511	0	0	15,8	13,7	11	6	24	18	10	10	7,18472072743914e-05	5,01223557891935e-04	-4,29376350617544e-04	-2,80245023919394010	0,037770489379922299	0,15972058216408300	1,422847388123950063	0,796639115518845031	564572
167478	cg01414630	chr3	107844414	+	0,0387835604524236	0,7954542656742830	-0,756670705221860	-4,045335712178510	1,02767909503966e-25	0,0528121314369663	0,0283025455361277	0,00603684070260915	0,8259149279988440	0,7250697013680470	0,03312329171310890	-0,672257569931081	4,26574616122944e-22	448	0	0	17,7	14,0	13	10	25	19	10	10	3,64434456686786e-05	1,09715245391171e-03	-1,06070900824303e-03	-4,91196082787623034	0,422329737086807988	0,61315088545137497	0,374348337949885979	0,212432640235993009	568951
534277	cg00033440	chr12	47601952	+	0,0852645042333536	0,7137099305953370	-0,628445426361984	-2,925400900120240	1,04819888655878e-25	0,0961603883297616	0,0691044409723178	0,00895292751497107	0,7420690160185270	0,6776869802704590	0,02255462708855330	-0,581526591940698	4,32916622137641e-22	7502	0	0	14,1	11,6	7	5	28	16	10	10	8,01549110883261e-05	5,08711203103702e-04	-4,28556292015376e-04	-2,66598404426347990	0,808588082586014001	0,89782575432110001	0,092272663825091597	0,046807940926885699	743919
328344	cg02154558	chr7	4774032	-	0,2234482735949240	0,8906713092430230	-0,667223035648100	-1,947897785777170	1,07430462767795e-25	0,2462578549555640	0,1861900401566920	0,02210933180607340	0,9012481616820310	0,8751742175267130	0,00982188365365779	-0,628916362571149	4,39305499284428e-22	34760	0	0	14,6	14,5	7	9	18	21	10	10	4,88822552911051e-04	9,64693985059900e-05	3,92353154405061e-04	2,34116757237524009	0,565126074657809951	0,73103707884021396	0,247854654091667986	0,136060594687405001	638551
538333	cg02947361	chr12	53718057	-	0,0440785356287189	0,6582490376815130	-0,614170502052794	-3,627257863809760	1,07304108287425e-25	0,0523541341251837	0,0339356727268717	0,00485643646042888	0,7155469880361980	0,6076333866836360	0,03352019048480130	-0,555279252558452	4,39305499284428e-22	7775	0	0	11,1	14,3	7	11	18	20	10	10	2,35849750941830e-05	1,12360317013736e-03	-1,10001819504318e-03	-5,57412071240428020	0,409740557084016022	0,60185005565907901	0,387491046429972008	0,220511694973317990	562355
712058	cg11058154	chr17	66597378	-	0,0341137019862561	0,5990769856287440	-0,564963283642488	-3,787325851851970	1,12048865827026e-25	0,0434125417257985	0,0255094293636878	0,00594621060406722	0,6266615917854400	0,5758639950312360	0,01621297529971860	-0,532451453305437	4,55934010593301e-22	14225	0	0	13,9	12,0	10	8	18	20	10	10	3,53574205479214e-05	2,62860568069284e-04	-2,27503147521363e-04	-2,89421280446872009	0,022514121180373100	0,11877220540185600	1,647545000686990058	0,925285179328723006	634459
20562	cg25552098	chr1	31358506	+	0,0554940749092895	0,6845358005538730	-0,629041725644583	-3,406612760774170	1,12933683418063e-25	0,0688384848724821	0,0471991107622675	0,00676662758136900	0,7375984039216850	0,6443401536371320	0,02866025573604930	-0,575501668764650	4,57281770475432e-22	6288	0	0	14,4	15,0	10	6	19	22	10	10	4,57872488249437e-05	8,21410258855749e-04	-7,75623010030805e-04	-4,16508517883211038	0,656631526361831974	0,79836728376139898	0,182678269647666008	0,097797268280070598	679375
393416	cg10640072	chr8	99985888	-	0,1299331954444490	0,8127900906329890	-0,682856895188540	-2,555786174412780	1,13710941083782e-25	0,1515040556316390	0,1111941678375870	0,01398342161878820	0,8327989920434981	0,7743241982829669	0,01763571504366630	-0,622820142651328	4,58182983190370e-22	14021	0	0	10,4	11,6	7	7	17	17	10	10	1,95536080168793e-04	3,11018445101399e-04	-1,15482364932606e-04	-0,66956530554261695	0,664734760037536954	0,80398238689399604	0,177351610683078004	0,094753465379078194	693035
555349	cg18220920	chr12	115126061	-	0,0668876848753407	0,7019147386980390	-0,635027053822698	-3,210880024644780	1,15835378109211e-25	0,0804826798943336	0,0609096785775254	0,00646224446498187	0,7392330426959640	0,6386069660376380	0,03102821774256750	-0,558124286143304	4,64477373911506e-22	5789	0	0	12,6	15,6	9	11	22	19	10	10	4,17606035251888e-05	9,62750296280182e-04	-9,20989692754994e-04	-4,52694719496987030	0,278615035260083022	0,47497119199223498	0,554995450890164999	0,323332730455582973	484538
18030	cg05576296	chr1	26614241	+	0,0609110106474714	0,7750001194295461	-0,714089108782075	-3,468611310266530	1,18657105068661e-25	0,0724795009183541	0,0467814584639945	0,00918009868304716	0,7977164574297780	0,7134841691455670	0,02402304654107800	-0,641004668227213	4,65386246455703e-22	1907	0	0	13,1	15,0	9	7	18	20	10	10	8,42742118304841e-05	5,77106765114800e-04	-4,92832553284316e-04	-2,77567510838643994	0,198219774600957993	0,38629601683567100	0,702853022042015052	0,413079769916808004	547956
254053	cg20973207	chr5	134735362	+	0,1024299541862530	0,8361706597934200	-0,733740705607168	-2,911922205153110	1,17822546269107e-25	0,1101042457537940	0,0847207752030854	0,00894211293824199	0,8806262430516600	0,8063138966459660	0,02236100821886210	-0,696209650892171	4,65386246455703e-22	7710	0	0	12,8	13,7	10	7	17	19	10	10	7,99613838002748e-05	5,00014688564017e-04	-4,20053304763743e-04	-2,64459513201645979	0,163113454166959992	0,34438153438103197	0,787510215357736021	0,462960143314261996	567170
387761	cg04229258	chr8	67664535	+	0,0903932796439693	0,8099551544189900	-0,719561874775021	-3,029882308881300	1,17535760966240e-25	0,1061574473109650	0,0776291172388901	0,00942898726097117	0,8432002031440220	0,7582881934610600	0,02513518688558330	-0,652130746150095	4,65386246455703e-22	6128	0	0	13,8	14,6	9	6	21	26	10	10	8,89058007675566e-05	6,31777619773201e-04	-5,42871819005644e-04	-2,82906737401073993	0,290110172765536023	0,48661566699926101	0,537437042315989988	0,312813912705253994	536131
416360	cg12824378	chr9	93577839	-	0,0393107562972203	0,6573739168981210	-0,618063160600900	-3,758521017230800	1,18879080412282e-25	0,0445876346343306	0,0338685478164871	0,00372535110922897	0,7469197293086560	0,6143642453226040	0,03762418954843740	-0,569776610688273	4,65386246455703e-22	7372	0	0	14,9	13,1	9	10	21	20	10	10	1,38782408870335e-05	1,41557963917675e-03	-1,40170139828971e-03	-6,67242439283208988	0,454935431428133974	0,64161960631209303	0,342050237989796002	0,192722373553297993	585683
688534	cg17278864	chr17	12877321	+	0,0757746759942099	0,7643090616336971	-0,688534385639487	-3,174285849655080	1,18176219703454e-25	0,0868023249581914	0,0660788979251355	0,00698474098532366	0,8088339324597540	0,7200748598086160	0,02880102156801470	-0,633272534850424	4,65386246455703e-22	4432	0	0	11,4	13,5	9	9	15	21	10	10	4,87866066320601e-05	8,29498843361248e-04	-7,80712236729188e-04	-4,08768292475981987	0,231083633732047988	0,42361700226444199	0,636230811905381000	0,373026617399672022	489578
416971	cg13709923	chr9	95726377	-	0,0614994331041037	0,7863400185507160	-0,724840585446612	-3,477380850946450	1,20181346803951e-25	0,0747147502781861	0,0510123840104320	0,00740387815457277	0,8133916908572280	0,7293748986328030	0,03056721669688780	-0,654660148354617	4,68265075882074e-22	1845	0	0	9,8	12,3	6	8	15	15	10	10	5,48174117277599e-05	9,34354736594495e-04	-8,79537324866735e-04	-4,09126427048151964	0,445077704985639977	0,63305969258573302	0,351564160029359973	0,198555337473429988	580740
288631	cg22268510	chr6	32118420	-	0,0644080383229578	0,8958662358708540	-0,831458197547896	-3,605767641756680	1,23012579544754e-25	0,0803953106926721	0,0487844266393681	0,01142519057924480	0,9126534564647680	0,8581741253961980	0,01840378196200950	-0,777778814703526	4,76800095496029e-22	1076	0	0	10,4	10,6	6	5	15	17	10	10	1,30534979772064e-04	3,38699190505187e-04	-2,08164210733123e-04	-1,37556807771992995	0,978671158218172965	0,99016931084109705	0,009363210303056370	0,004290538253886970	816428
631891	cg14852355	chr15	74238744	+	0,1350443210733340	0,8059628024625500	-0,670918481389216	-2,492009574391130	1,23526331609586e-25	0,1546524973680460	0,1172353394060150	0,01144790939645820	0,8331758402058920	0,7767708087905399	0,02004605291700880	-0,622118311422494	4,76800095496029e-22	15493	0	0	16,3	16,4	11	9	21	24	10	10	1,31054629549517e-04	4,01844237551516e-04	-2,70789608001999e-04	-1,61646807553407990	0,303188426623514973	0,50010524539923396	0,518287380709755996	0,300938590291372987	616694
526964	cg22063680	chr12	10019444	+	0,0503316090718530	0,7029830902276030	-0,652651481155750	-3,562881895440230	1,24239521180291e-25	0,0591587052521973	0,0407325079034188	0,00526097323126860	0,7459811294635590	0,6276902344323320	0,03491335714093420	-0,568531529180135	4,77322461792296e-22	4383	0	0	14,6	14,7	8	7	21	24	10	10	2,76778393401247e-05	1,21894250685042e-03	-1,19126466751029e-03	-5,46075494664556960	0,261215078213502983	0,45659379913306097	0,583001757734175952	0,340469990832164005	472562
457566	cg08232668	chr10	94958772	+	0,0667469312291799	0,6433295277521990	-0,576582596523019	-3,089629875226620	1,25261788372832e-25	0,0742952424452844	0,0595024616425849	0,00546499708208387	0,6964409955629089	0,6031630764204881	0,02975609732724180	-0,528867833975203	4,79021955702438e-22	12376	0	0	14,2	15,1	7	6	20	23	10	10	2,98661931071852e-05	8,85425328148285e-04	-8,55559135041099e-04	-4,88978538179602040	0,201184310609961003	0,38980731388945800	0,696405890818893036	0,409150016547198014	477417
100727	cg19699289	chr2	71132518	+	0,2811121245177980	0,8894314119264300	-0,608319287408632	-1,627438342400340	1,25996590517405e-25	0,3162594003109060	0,2598785088451150	0,01862792675847440	0,9032061872000750	0,8668382728011930	0,01095652959475030	-0,550578872490287	4,79611537784271e-22	54717	0	0	12,3	13,5	7	8	18	19	10	10	3,46999655319086e-04	1,20045540760639e-04	2,26954114558446e-04	1,53135241586894000	0,680066145881934037	0,81458435277960695	0,167448844066647007	0,089063936463058296	689613
349032	cg27287833	chr7	93690314	+	0,0481500731879347	0,7033913787511880	-0,655241305563253	-3,616840868519900	1,27882161523949e-25	0,0607991678499322	0,0397047301586757	0,00647816643891602	0,7493820397430120	0,6490895800106330	0,03117716242626530	-0,588290412160700	4,82343484301428e-22	4188	0	0	11,5	12,7	6	8	17	17	10	10	4,19666404102979e-05	9,72015456953731e-04	-9,30048816543433e-04	-4,53366437598052041	0,899809649879773965	0,95008713574920800	0,045849353616479301	0,022236562248343701	782308
451350	cg05440642	chr10	73507806	+	0,0654149429364436	0,6504603699907821	-0,585045427054338	-3,130549680424360	1,27622986809346e-25	0,0740322416347716	0,0594624852103977	0,00502096387968627	0,6939089223053830	0,5913099819396570	0,03194872084777890	-0,517277740304885	4,82343484301428e-22	11235	0	0	15,0	14,5	11	10	21	20	10	10	2,52100782811142e-05	1,02072076380930e-03	-9,95510685528187e-04	-5,33944383726934024	0,178867376642221992	0,36343092998021298	0,747468862541845969	0,439578114595083003	456997
580973	cg06659660	chr13	107143614	-	0,0532577694344528	0,7867242939767830	-0,733466524542330	-3,654765976482020	1,31814765591333e-25	0,0662182152226858	0,0451317975039888	0,00694605845823301	0,8286176790595230	0,7443712935973460	0,02993540631216760	-0,678153078374661	4,92940151999356e-22	855	0	0	14,5	14,4	9	10	20	20	10	10	4,82477281051904e-05	8,96128551074564e-04	-8,47880822969374e-04	-4,21517278874498036	0,193384346303660998	0,38065163593357298	0,713578683247236945	0,419472299391234982	478662
656699	cg08923160	chr16	28505487	-	0,0905352448049678	0,7664019063543950	-0,675866661549427	-2,949102302371270	1,31885152407760e-25	0,1065513832748450	0,0787757048139800	0,00769739756771782	0,8016592059166990	0,7201218715221580	0,02774726209025680	-0,613570488247313	4,92940151999356e-22	7211	0	0	16,3	15,8	14	9	23	21	10	10	5,92499293155082e-05	7,69910553505402e-04	-7,10660624189894e-04	-3,69980550843823019	0,180689902571102012	0,36558379631494903	0,743066116283447986	0,437013061644320022	501869
54590	cg24342146	chr1	160682008	-	0,0505553034181306	0,6346395834955670	-0,584084280077437	-3,412167557036320	1,33189789550219e-25	0,0557834082607105	0,0456680927547877	0,00343186004176116	0,6890878060439271	0,5744206364832239	0,03735593488992800	-0,518637228222514	4,93351703875657e-22	11364	0	0	16,3	14,6	11	9	24	18	10	10	1,17776633462369e-05	1,39546587150054e-03	-1,38368820815431e-03	-6,88854968993523009	0,013804683692229701	0,09019571618094210	1,859973539933299946	1,044814088657149975	409705
123332	cg11526752	chr2	175462540	-	0,0605930101815756	0,8362556123929550	-0,775662602211379	-3,583496250538350	1,33068080210684e-25	0,0679704246753539	0,0431669442480484	0,00733874514692006	0,8750022706698670	0,7932474055490900	0,02651956695164780	-0,725276980873736	4,93351703875657e-22	1195	0	0	14,0	13,7	6	6	23	24	10	10	5,38571803314428e-05	7,03287431302929e-04	-6,49430250971486e-04	-3,70690382934906015	0,232414588341775002	0,42510980960308797	0,633736615363078015	0,371498873373652005	513586
407867	cg08303922	chr9	4299221	-	0,0462968205940247	0,4324978372640750	-0,386201016670050	-2,974545051536800	1,34843701170014e-25	0,0520097807691021	0,0412667313480075	0,00396048896461999	0,4658987887164280	0,4007383258606640	0,02003513273599120	-0,348728545091562	4,97248187680601e-22	77103	0	0	12,6	11,5	5	6	23	19	10	10	1,56854728388767e-05	4,01406543748788e-04	-3,85721070909911e-04	-4,67756321075710968	0,506141232961179965	0,68454892535781797	0,295728281307922003	0,164595506984192008	610742
236297	cg03279995	chr5	39177666	-	0,0562893965143809	0,8106304490756410	-0,754341052561260	-3,629882661665060	1,37888377904401e-25	0,0653698228016154	0,0444025899203655	0,00749397859541959	0,8535205048762150	0,7649220254283470	0,02793507689509710	-0,699552202626731	5,06215812962639e-22	953	0	0	14,1	12,8	9	10	20	16	10	10	5,61597151886070e-05	7,80368521134990e-04	-7,24208805946383e-04	-3,79654805881067992	0,549126216271105028	0,71860274261221802	0,260327821797655012	0,143511129604122989	631210
416972	cg22382309	chr9	95726447	-	0,1086725674590860	0,7985253982401800	-0,689852830781094	-2,768306616025470	1,39798593214405e-25	0,1186687228427100	0,0984981509268650	0,00720897319911019	0,8381161660745470	0,7593795049346360	0,02579554030623780	-0,640710782091926	5,08706757563714e-22	9955	0	0	13,0	13,1	6	8	18	19	10	10	5,19692945854890e-05	6,65409899690740e-04	-6,13440605105251e-04	-3,67851194862278019	0,061265528289960798	0,20771206329913000	1,212783817234009964	0,682538280200052028	520715
462667	cg24587175	chr10	105670608	+	0,0699682544572176	0,8342774017997540	-0,764309147342537	-3,400217796706440	1,39265107366429e-25	0,0860545864676087	0,0587226649276976	0,00875748886938646	0,8803361111286340	0,7883491119953669	0,02502499406505670	-0,702294525527758	5,08706757563714e-22	2382	0	0	15,0	12,2	9	7	18	20	10	10	7,66936112974277e-05	6,26250327956123e-04	-5,49556716658695e-04	-3,02956114481919991	0,531361399687066971	0,70483094174868999	0,274609997746199985	0,151915038852882989	622724
326187	cg23807071	chr7	1980222	+	0,0786499034202615	0,7896783452036760	-0,711028441783415	-3,173228856640240	1,41737308514846e-25	0,0976153502510098	0,0633850222076424	0,01032074870651820	0,8130747288785990	0,7416931579371000	0,02430969848867990	-0,644077807686091	5,13499349032603e-22	4444	0	0	9,1	10,4	6	5	12	14	10	10	1,06517853863096e-04	5,90961440610526e-04	-4,84443586747430e-04	-2,47196873335537015	0,715083666636739945	0,83825910470306197	0,145643141649447999	0,076621720808983898	704643
7704	cg04785083	chr1	9031262	+	0,0558413914603602	0,8447174161426551	-0,788876024682295	-3,698380789327710	1,42401535306804e-25	0,0672445814725308	0,0441262404273747	0,00761053625305037	0,8753635113505720	0,7977604837842490	0,02713815389670890	-0,730515902311719	5,13652909144655e-22	681	0	0	18,7	18,2	16	11	22	26	10	10	5,79202620589940e-05	7,36479396921454e-04	-6,78559134862460e-04	-3,66850513130825995	0,270111981437459014	0,46602022024418699	0,568456151255843034	0,331595239211377013	507910
31785	cg08106066	chr1	54941170	+	0,1472584510239490	0,7929366044402190	-0,645678153416271	-2,352148535586270	1,44905963541284e-25	0,1693719764750980	0,1183193677405990	0,01469077901943820	0,8141270083909320	0,7665247300761280	0,01478474392391070	-0,597152753601030	5,16041823383935e-22	19180	0	0	13,4	12,4	6	8	20	18	10	10	2,15818988197965e-04	2,18588652895613e-04	-2,76966469764815e-06	-0,01839670986536920	0,780879573958878970	0,88071577981156501	0,107415937182584006	0,055164222319558302	821204
236298	cg07241416	chr5	39177998	-	0,0548941296617977	0,8138750829851270	-0,758980953323329	-3,666265727978250	1,43765381082050e-25	0,0644393311857647	0,0460357664602576	0,00733769864325659	0,8505344275365900	0,7740270804401690	0,02820440708586330	-0,709587749254404	5,16041823383935e-22	815	0	0	11,8	12,0	8	5	16	20	10	10	5,38418213792496e-05	7,95488579065098e-04	-7,41646757685848e-04	-3,88504209788158006	0,378253086839719976	0,57304788006475205	0,422217519109172990	0,241809089761781004	545233
580586	cg22720745	chr13	103427172	-	0,0749669042452400	0,8242794824803150	-0,749312578235075	-3,295557858888430	1,44938019690895e-25	0,0867980724427920	0,0594305596532269	0,00847316946517263	0,8473893439243601	0,7792707304615329	0,02032548120566400	-0,692472658018741	5,16041823383935e-22	3264	0	1	14,3	11,8	10	4	20	22	10	9	7,17946007855338e-05	9,82982840881364e-03	-9,75803380802811e-03	-7,09714707039973991	0,101227500326266998	0,26469208861806598	0,994701487323293998	0,577259039132596019	315897
30334	cg25797670	chr1	52014992	-	0,0489345106515000	0,6886774914262050	-0,639742980774705	-3,567442068587310	1,49326443649535e-25	0,0541237617358334	0,0434444079487072	0,00324035938555627	0,7599683948883090	0,6403299227396120	0,03908026238993600	-0,586206161003778	5,18049095192138e-22	5367	0	0	13,0	12,1	10	6	15	15	10	10	1,04999289475626e-05	1,52726690846625e-03	-1,51676697951868e-03	-7,18442883716014968	0,029758651653537600	0,13934087432927800	1,526386750300019912	0,855921468703203958	395825
53042	cg07665458	chr1	156786723	+	0,0405204269258018	0,6338602378579949	-0,593339810932193	-3,671808821987790	1,48234238808334e-25	0,0518776416219134	0,0337168131508945	0,00539279052757446	0,6768769083303330	0,5788564169367810	0,03290026546809730	-0,526978775314867	5,18049095192138e-22	10152	0	0	14,4	11,3	9	6	25	15	10	10	2,90821896742968e-05	1,08242746787127e-03	-1,05334527819698e-03	-5,21799064711285965	0,928523342043116040	0,96545989409746202	0,032207174107183899	0,015265762416883299	794418
75268	cg01355708	chr1	231748491	+	0,0813589480025594	0,8564618574620920	-0,775102909459533	-3,245518298581770	1,49841818431546e-25	0,1064390983679390	0,0670414584440937	0,01447385306616500	0,8865478897293270	0,8303649899188340	0,01627467872509010	-0,723925891550895	5,18049095192138e-22	3730	0	0	15,0	14,3	9	7	21	19	10	10	2,09492422580934e-04	2,64865167604900e-04	-5,53727450239653e-05	-0,33836006543240899	0,224717261741594010	0,41648860859084802	0,648363565804347952	0,380396872513594997	740072
318498	cg21826552	chr6	159465218	-	0,0481803809161034	0,7086474474086680	-0,660467066492564	-3,626679542703820	1,49891932097190e-25	0,0531405859296763	0,0404103116597353	0,00433150782020365	0,7479373388224160	0,6231533538715490	0,03861723710815790	-0,570012767941873	5,18049095192138e-22	3825	0	0	13,7	14,9	8	7	20	22	10	10	1,87619599964854e-05	1,49129100186769e-03	-1,47252904187120e-03	-6,31260744495838022	0,064667697920490902	0,21312177464534199	1,189312599053240049	0,671372176164679035	400272
426985	cg00449000	chr9	132650648	-	0,0521755958967724	0,7478312952603010	-0,695655699363529	-3,607456383796680	1,49491734666038e-25	0,0620063935511878	0,0418484715872785	0,00669219089322492	0,7943896041580490	0,7011778321279840	0,03058724427022200	-0,639171438576796	5,18049095192138e-22	1967	0	0	11,7	9,3	5	5	17	13	10	10	4,47854189513626e-05	9,35579512046228e-04	-8,90794093094865e-04	-4,38475926167491004	0,573030127483273977	0,73703638186043297	0,241822544078373003	0,132511073808183999	642213
720834	cg26808297	chr17	79620778	+	0,0556686086918869	0,7598617982090480	-0,704193189517161	-3,551323688980620	1,47025500731702e-25	0,0677892569890495	0,0442620699689692	0,00647637811812636	0,8022229115422760	0,7241736154178360	0,03112293705690630	-0,656384358428787	5,18049095192138e-22	1639	0	0	17,5	16,3	14	11	24	20	10	10	4,19434735289460e-05	9,68637211048150e-04	-9,26693737519204e-04	-4,52943817879677013	0,102287708309186001	0,26605063773596399	0,990176551373097014	0,575035695713595030	466686
768188	cg15046675	chr19	49838777	+	0,0490149848182708	0,8373396192592910	-0,788324634441020	-3,843787098366580	1,47444541728599e-25	0,0596844864378906	0,0392923293088568	0,00726739899179649	0,8640633335873790	0,7840666608061230	0,02910886196119670	-0,724382174368233	5,18049095192138e-22	297	0	0	11,7	11,6	8	8	18	16	10	10	5,28150881059647e-05	8,47325844676007e-04	-7,94510756570042e-04	-4,00389483430491033	0,549446030066340962	0,71887092852273204	0,260074960193161009	0,143349079105736993	631342
254058	cg15613420	chr5	134735637	+	0,0877017192742750	0,9221300809453220	-0,834428361671047	-3,254075445528300	1,51562035014695e-25	0,1162432031256710	0,0636313539509286	0,01749223828177740	0,9348482339966659	0,8957086087074870	0,01152292085283160	-0,779465405581817	5,19824947994424e-22	3653	0	0	12,5	14,1	10	8	16	17	10	10	3,05978400106477e-04	1,32777704980622e-04	1,73200695125855e-04	1,20441689185413003	0,068714516379572405	0,21937537881421099	1,162951505770460026	0,658812116256062952	660087
423044	cg24794433	chr9	124462172	-	0,0660467203196783	0,8200930462107580	-0,754046325891079	-3,448315124049320	1,52293694359278e-25	0,0752680831142992	0,0497469205256291	0,00820618656950918	0,8577349464669800	0,7868423481702790	0,02567014342378280	-0,711574265055980	5,19824947994424e-22	2035	0	0	10,8	11,9	7	8	15	21	10	10	6,73414980135929e-05	6,58956263397581e-04	-5,91614765383988e-04	-3,29061499364489007	0,305236334682098986	0,50213758807548003	0,515363770151316958	0,299177267805569025	525270
569746	cg12054869	chr13	33001250	-	0,0459094463554771	0,4901921446990610	-0,444282698343584	-3,161318436965020	1,52014734611305e-25	0,0510523945498452	0,0418901800002693	0,00295944159745115	0,5283328184919670	0,4397900716587610	0,03118133145585430	-0,388737677108916	5,19824947994424e-22	48102	0	0	11,6	12,7	7	7	15	18	10	10	8,75829456872420e-06	9,72275431359850e-04	-9,63517136791126e-04	-6,79457128290218026	0,049232802681795501	0,18565567740276601	1,307745440388280000	0,731291765387499959	461369
56758	cg19521700	chr1	167073595	-	0,0484841761964462	0,7973739230455450	-0,748889746849099	-3,787118751684520	1,53255010051586e-25	0,0581393864225367	0,0401851603678765	0,00558123409124438	0,8459209515114940	0,7385321580013789	0,03293446777352920	-0,680392771578842	5,20953511945725e-22	570	0	0	14,2	14,8	9	7	21	19	10	10	3,11501739812685e-05	1,08467916752563e-03	-1,05352899354437e-03	-5,12188434605604037	0,253347892693761012	0,44812230204863501	0,596282703748592047	0,348603441680270021	466994
407873	cg08122528	chr9	4299861	-	0,0301664655207498	0,5633988399333200	-0,533232374412570	-3,835475564792460	1,60118259891934e-25	0,0402316382453728	0,0242304605621708	0,00504349342433415	0,5907644616256070	0,5212121030800489	0,02522647524271630	-0,480980464834676	5,37645874129819e-22	20171	0	0	10,7	10,4	8	7	19	16	10	10	2,54368259213018e-05	6,36375053171376e-04	-6,10938227250074e-04	-4,64488671761129002	0,113364860967250000	0,28054657507391101	0,945521540265959026	0,551995028816095967	521212
496241	cg22663489	chr11	64107720	-	0,0497215782375900	0,7917586888021210	-0,742037110564531	-3,746843886898030	1,59119188579177e-25	0,0573655150439889	0,0365507182673673	0,00702408549897925	0,8404991414017520	0,7464710982606870	0,02856656046307650	-0,689105583216698	5,37645874129819e-22	691	0	0	13,0	14,1	8	8	17	18	10	10	4,93377770969706e-05	8,16048376690608e-04	-7,66710599593637e-04	-4,04789005817054015	0,780818505974426036	0,88067459344961796	0,107449902119883006	0,055184532422302299	732360
698884	cg07388018	chr17	38721888	+	0,0483929155410164	0,7631551444293200	-0,714762228888304	-3,726892688826510	1,59780757221034e-25	0,0608500452901411	0,0344002289060251	0,00781957077074839	0,7952338359925060	0,7252027873350440	0,02528365774619910	-0,664352742044903	5,37645874129819e-22	1326	0	0	15,1	16,0	10	9	19	22	10	10	6,11456870387426e-05	6,39263349026931e-04	-5,78117661988189e-04	-3,38608773620623005	0,775839678342466033	0,87758566523733195	0,110228013283872994	0,056710479279255002	730250
223266	cg26854298	chr4	174442087	+	0,1867520048636260	0,8064006719034850	-0,619648667039860	-2,052899033137340	1,63127383153328e-25	0,1962714548291150	0,1711877669164300	0,00723142490433091	0,8349361828435740	0,7766998407794590	0,01950681218141310	-0,580428385950344	5,41150526234184e-22	29871	0	0	14,0	16,4	10	13	20	20	10	10	5,22935061469773e-05	3,80515721480928e-04	-3,28222215333951e-04	-2,86325235411832013	0,005969917203714500	0,05694922804555450	2,224031692022939932	1,244512158465090002	595779
536067	cg08612011	chr12	50350299	+	0,0613822223102076	0,5762537598694050	-0,514871537559198	-3,037888548246120	1,62775506575970e-25	0,0720170970242478	0,0544532852970891	0,00587425904167777	0,6179525371583710	0,5249132166316470	0,02585828655480750	-0,452896119607400	5,41150526234184e-22	24387	0	0	14,3	11,3	8	6	18	16	10	10	3,45069192887330e-05	6,68650983550538e-04	-6,34144064261805e-04	-4,27629577869916044	0,846023216649212983	0,92018910863287195	0,072617718847155094	0,036122911354461398	759444
568146	cg27303069	chr13	28021251	+	0,0535461239410063	0,7535654978433181	-0,700019373902312	-3,586875880781080	1,62460495144273e-25	0,0659511321294870	0,0419994252456817	0,00696683706000071	0,7881956775404600	0,7259571350064110	0,02199235300622110	-0,660006002876924	5,41150526234184e-22	1817	1	0	12,3	11,3	4	6	18	14	9	10	2,25927895399562e-02	4,83663590750242e-04	2,21091259492060e-02	5,54571466297741011	0,072161538757081894	0,22451285672113599	1,141694214565549981	0,648758784089747964	265492
716816	cg11962479	chr17	76126032	+	0,0735171656716687	0,8460328305708500	-0,772515664899182	-3,357521470926090	1,64457828726224e-25	0,0894945135688498	0,0578754936365918	0,01048779688752700	0,8697179649734420	0,7943399534871420	0,02343541802560040	-0,704845439918292	5,41216954918070e-22	2708	0	0	13,3	11,4	8	5	18	20	10	10	1,09993883554021e-04	5,49218818034634e-04	-4,39224934480613e-04	-2,31995775596067988	0,864309315497130970	0,93045446532178500	0,063330806163180306	0,031304875562083501	767299
799188	cg13309012	chr21	26946167	-	0,0676980604904389	0,7762797256732770	-0,708581665182838	-3,339092163339510	1,64176057824476e-25	0,0844178082471309	0,0556770609895594	0,00900175906446958	0,8047754745124600	0,7369415456625860	0,02622053665756610	-0,652523737415455	5,41216954918070e-22	2857	0	0	13,0	12,2	10	6	18	21	10	10	8,10316662547603e-05	6,87516542610767e-04	-6,06484876356007e-04	-3,08483671507060020	0,562712055461671024	0,72922957174025205	0,249713780484185993	0,137135728136634993	637400
566137	cg04022586	chr13	21613414	-	0,0724641314693999	0,7332744541520050	-0,660810322682606	-3,172056376942630	1,66242707562127e-25	0,0857661968388356	0,0598789306999686	0,00789199708950229	0,7868180276580580	0,6984084273430820	0,02704133347741100	-0,612642230504246	5,42766013045327e-22	4461	0	0	14,0	13,7	11	7	17	19	10	10	6,22836180607126e-05	7,31233716236548e-04	-6,68950098175835e-04	-3,55340793448098990	0,670637639243115036	0,80804709855508206	0,173512075636010010	0,092563324811493999	685554
727669	cg13808896	chr18	21550562	+	0,1315533963979440	0,7752163181083350	-0,643662921710391	-2,471743789396730	1,66124422536583e-25	0,1474152552788770	0,1157081004397590	0,01151582419034320	0,7993037976927150	0,7461243261459060	0,02025675462924770	-0,598709070867029	5,42766013045327e-22	15968	0	0	16,1	18,8	9	9	22	27	10	10	1,32614206782893e-04	4,10336108109550e-04	-2,77721901326657e-04	-1,62957077409587003	0,392392444811837993	0,58613208110026704	0,406279363188410014	0,232004507481167993	614041
88243	cg23009818	chr2	25499764	-	0,0514246276987802	0,8116935989155100	-0,760268971216730	-3,741711414655390	1,67377514203514e-25	0,0736287219426183	0,0432434821344205	0,00847271425737435	0,8469764113498670	0,7619338627319830	0,02897738476080800	-0,688305140789365	5,44319583788924e-22	568	0	0	13,1	12,7	7	8	19	17	10	10	7,17868868871145e-05	8,39688827575909e-04	-7,67901940688795e-04	-3,54806255197800002	0,343605703363130011	0,54007623398184701	0,463939636113849974	0,267544933397634022	525528
58371	cg09221888	chr1	172715611	+	0,0477914112055914	0,6981303099022270	-0,650338898696636	-3,615087864441570	1,68223758439117e-25	0,0548566439181287	0,0386023039507245	0,00574870032932633	0,7394892773655340	0,6381352566061470	0,03384352345644380	-0,583278612688018	5,44926231160310e-22	4566	0	0	14,2	15,5	7	12	23	18	10	10	3,30475554763966e-05	1,14538407994686e-03	-1,11233652447046e-03	-5,11514408631274975	0,648754837427280018	0,79278431061956001	0,187919390823421989	0,100844953223553996	675952
317944	cg03979258	chr6	158400613	+	0,0846082216957532	0,8216189570927340	-0,737010735396981	-3,135885177388230	1,69521778211096e-25	0,0961285487598863	0,0745734507788389	0,00688067085222174	0,8561497304739080	0,7599679497980010	0,02895457263248700	-0,663839401038115	5,46985856398161e-22	4880	0	0	16,3	15,7	9	9	32	21	10	10	4,73436313766138e-05	8,38367276329967e-04	-7,91023644953353e-04	-4,14634013201094032	0,035674798215908202	0,15456909165500701	1,447638474666449904	0,810877345253918969	487885
706620	cg21727347	chr17	48988272	+	0,0696421471633331	0,7109892276938909	-0,641347080530558	-3,178373682354630	1,70686049709895e-25	0,0855601624466247	0,0601171521625682	0,00844155799754231	0,7496788590152790	0,6615564503172450	0,02646654501467420	-0,575996287870621	5,48599575024777e-22	5245	0	0	15,9	17,9	8	12	25	25	10	10	7,12599014258705e-05	7,00478005013773e-04	-6,29218103587903e-04	-3,29717735789169986	0,983342384579009021	0,99227267123636498	0,007295241228319780	0,003368969638868080	818585
102335	cg17105139	chr2	74729279	+	0,1969874912249400	0,8690360684161140	-0,672048577191173	-2,086378778264740	1,71492186364219e-25	0,2192260680430150	0,1683788953865480	0,01615863321768520	0,8860640151695720	0,8472763005139180	0,01490339743986060	-0,628050232470903	5,49054169692140e-22	28406	0	0	14,4	14,2	10	7	20	18	10	10	2,61101427463678e-04	2,22111255250445e-04	3,89901722132334e-05	0,23332784324226100	0,201710110856997998	0,39043136677234203	0,695272331934252974	0,408455298923058985	762195
640601	cg20609302	chr15	96905576	-	0,1599964160560670	0,8678277712153570	-0,707831355159289	-2,368433581328420	1,73723149492091e-25	0,1871504406429200	0,1267592297518900	0,01727981278689540	0,8892668951757300	0,8432643764369020	0,01488317902424380	-0,656113935793982	5,54049405187091e-22	18733	0	0	12,4	17,8	9	13	16	23	10	10	2,98591929950154e-04	2,21509017867689e-04	7,70829120824649e-05	0,43080974062740102	0,841034714699673946	0,91733734273177003	0,075186077815218494	0,037470926984882497	757313
83365	cg03242471	chr2	8627966	+	0,0958864093226956	0,7797415584159491	-0,683855149093253	-2,898863181850840	1,79408106514132e-25	0,1133093058692200	0,0792112991991797	0,01000115368563360	0,8199256046511449	0,7234250208751810	0,02472005180817220	-0,610115715005961	5,64255262871432e-22	7891	0	0	13,2	13,3	6	8	17	21	10	10	1,00023075043662e-04	6,11080961398716e-04	-5,11057886355054e-04	-2,61103066957051988	0,907279280197003990	0,95408976404414703	0,042259007119917903	0,020410763456163401	785493
120168	cg12596218	chr2	161934236	+	0,0530616997142010	0,7238848238488470	-0,670823124134646	-3,540717702852550	1,77732435404308e-25	0,0597167171821393	0,0432809649145575	0,00457912832328908	0,7677492810160520	0,6505281389334230	0,03729429930420810	-0,590811421751284	5,64255262871432e-22	3190	0	0	13,3	13,6	6	8	19	19	10	10	2,09684162011483e-05	1,39086476059186e-03	-1,36989634439071e-03	-6,05162044234636021	0,060873483711728703	0,20707554262034300	1,215571843417240006	0,683871191943143053	411183
336311	cg11151942	chr7	32802477	-	0,1644773914902390	0,7882726216571320	-0,623795230166893	-2,193841425481830	1,79655618671687e-25	0,1777924297440020	0,1455137501501550	0,01080436943127810	0,8040260195742370	0,7666937376068710	0,01256173565881520	-0,588901307862869	5,64255262871432e-22	24327	1	0	11,2	12,8	4	7	17	24	9	10	1,34056483482677e-02	1,57797202761949e-04	1,32478511455058e-02	6,40862555379105014	0,069603253655978095	0,22067541365263699	1,157370458495619925	0,656246050661596025	260535
620263	cg07306253	chr15	41062224	+	0,1777502024102260	0,8700278954673480	-0,692277693057122	-2,228734792499850	1,79038483645231e-25	0,2040923390749810	0,1439030538856900	0,01658579910292850	0,8893207247728170	0,8420358440548690	0,01527850690936250	-0,637943504979888	5,64255262871432e-22	23093	0	0	8,2	8,4	5	5	12	15	10	10	2,75088731882704e-04	2,33432773379439e-04	4,16559585032649e-05	0,23688991949077401	0,617915677776912031	0,77056036280385898	0,209070785711745005	0,113193334614867996	761302
72608	cg15260921	chr1	226308960	-	0,1311795647049120	0,7929461851755790	-0,661766620470667	-2,507772020916790	1,81465975264365e-25	0,1402110265315570	0,1222175741974660	0,00665191088606919	0,8403757897714770	0,7550254331198980	0,02423186703214520	-0,614814406588342	5,65639716558004e-22	15118	0	0	14,2	13,7	11	9	17	18	10	10	4,42479184362058e-05	5,87183379863565e-04	-5,42935461427359e-04	-3,73012964058546981	0,058714376497853701	0,20348987449250600	1,231255546635990017	0,691457196077267966	536113
99761	cg13854135	chr2	68997641	+	0,0490375868515605	0,6259227991049940	-0,576885212253433	-3,429145975391140	1,81427675813404e-25	0,0623640458988205	0,0412685184513838	0,00608196891249955	0,6746010647584270	0,5713442439089180	0,03048749449509070	-0,508980198010097	5,65639716558004e-22	12328	0	0	13,0	13,5	7	11	19	19	10	10	3,69903458526110e-05	9,29487320588184e-04	-8,92496974735573e-04	-4,65121449049023017	0,724469709468499978	0,84444092225908096	0,139979767937029986	0,073430728608496601	708665
215920	cg03862787	chr4	124521391	+	0,0482688071473457	0,7401934177047210	-0,691924610557376	-3,686466922759630	1,82391656644954e-25	0,0612357308275758	0,0417434084167431	0,00589200735343193	0,8037705332510950	0,6928129245927440	0,03436367012246230	-0,631577193765168	5,66387805345356e-22	2129	0	0	15,9	15,2	10	9	21	24	10	10	3,47157506528959e-05	1,18086182428541e-03	-1,14614607363251e-03	-5,08810598395465963	0,314399449276666021	0,51137592118739805	0,502518223371543948	0,291259725159190019	507846
16468	cg16410115	chr1	24240000	-	0,0581766875622140	0,6413226274890250	-0,583145939926811	-3,256021936567740	1,84141239213950e-25	0,0680485622552286	0,0489985595839615	0,00645335623600467	0,6858221000089840	0,5958949914286730	0,02854557728304530	-0,527846429173444	5,67553531401147e-22	11488	0	0	15,0	14,6	11	11	25	20	10	10	4,16458067087804e-05	8,14849982422313e-04	-7,73204175713532e-04	-4,29029133316910016	0,972271082243444051	0,98712783295074302	0,012212631052472700	0,005626602598624780	813588
323187	cg09344348	chr6	170581085	-	0,0526923781789120	0,9035595001167740	-0,850867121937862	-3,865136731357990	1,84092372874514e-25	0,0670728417537667	0,0439033303683782	0,00792942095605477	0,9364751372191210	0,8688065764565670	0,02166218223661660	-0,801733734702800	5,67553531401147e-22	267	0	0	10,2	12,4	8	7	15	17	10	10	6,28757166983206e-05	4,69250139252389e-04	-4,06374422554069e-04	-2,89978232828228011	0,314721394983385028	0,51169369741474602	0,502073732436672970	0,290989932245890981	571124
99773	cg03654451	chr2	69001905	+	0,0414125562269551	0,7145731970228850	-0,673160640795930	-3,816938789836870	1,88167205357511e-25	0,0465276998190616	0,0335880678939810	0,00422816313393965	0,7872137096263270	0,6632537150025390	0,03814738840477470	-0,616726015183477	5,76449784063067e-22	3046	0	0	16,3	15,9	11	14	23	20	10	10	1,78773634872063e-05	1,45522324210474e-03	-1,43734587861753e-03	-6,34696269323675999	0,206862217559855011	0,39622737319650198	0,684318823996731052	0,402055524714826973	431248
586761	cg21171463	chr14	21820745	+	0,1385552766313760	0,7173295244964030	-0,578774247865027	-2,291609290720270	1,89121197405742e-25	0,1499842668397190	0,1227551454939950	0,00804116448619430	0,7438199256855660	0,6766321634630020	0,02164381330466010	-0,526647896623283	5,76449784063067e-22	21032	0	0	12,8	15,4	9	9	18	22	10	10	6,46603262940325e-05	4,68454654366983e-04	-4,03794328072951e-04	-2,85695671132119999	0,392443268438407988	0,58617398532232601	0,406223115950349989	0,231973459663642995	571934
662405	cg01986630	chr16	53946263	+	0,1689040443053790	0,7971276553377750	-0,628223611032396	-2,173610866919530	1,88558622408500e-25	0,1864423247681520	0,1503608654022220	0,01058135014744640	0,8173367150286061	0,7503110155530840	0,02012259727001080	-0,563868690784932	5,76449784063067e-22	25069	0	0	13,0	12,5	8	6	19	21	10	10	1,11964970942865e-04	4,04918920891048e-04	-2,92953949948183e-04	-1,85458561305640002	0,397789443975474999	0,59103335134342705	0,400346745806931026	0,228388011680943998	608352
223231	cg13401079	chr4	174427954	+	0,0762064294049292	0,7801739055247030	-0,703967476119773	-3,196302827155310	1,92140470407614e-25	0,0829871394803943	0,0654702183352441	0,00578574456379282	0,8216412529008400	0,7325796723980990	0,03139312036695830	-0,649592532917704	5,78702102951989e-22	4213	0	0	11,0	12,0	6	6	20	17	10	10	3,34748401574582e-05	9,85528006374330e-04	-9,52053166216872e-04	-4,87974779802908021	0,030079154527289501	0,14016205358784301	1,521734375171259979	0,853369548052889004	462990
326947	cg07921503	chr7	2445843	+	0,0814476209218622	0,7466062443112330	-0,665158623389371	-3,048525140288510	1,91326007480141e-25	0,0960334915004437	0,0744487730699171	0,00711081450286045	0,7931159213031500	0,7057714986872810	0,02933384346883620	-0,609738007186837	5,78702102951989e-22	5896	0	0	12,1	12,8	5	5	19	20	10	10	5,05636828940905e-05	8,60474372654185e-04	-8,09910689760095e-04	-4,08895877172532973	0,221822575239942005	0,41322280934784300	0,653994257090295017	0,383815714014708986	484762
613524	cg26402555	chr14	105750534	+	0,0487556668033607	0,7747783499017460	-0,726022683098385	-3,739485334709380	1,92662500074813e-25	0,0609067307250677	0,0409595977934418	0,00711299920638384	0,8303270947931660	0,7418053311411590	0,02986060648760640	-0,680898600416091	5,78702102951989e-22	997	0	0	12,9	14,6	9	10	18	22	10	10	5,05947577100172e-05	8,91655819807681e-04	-8,41061062097664e-04	-4,13942712024164017	0,673344118932265978	0,80995797144946002	0,171762928705833012	0,091537515986954796	686697
683844	cg15052890	chr17	4636830	-	0,0957752408143323	0,7581113983851120	-0,662336157570779	-2,860313588433740	1,90709323530001e-25	0,1078170630280180	0,0788667223689265	0,00967426255958749	0,7857206578131660	0,7266611375268880	0,02426492913220250	-0,618844074498871	5,78702102951989e-22	8489	0	0	11,3	12,6	9	7	20	19	10	10	9,35913560718364e-05	5,88786785790809e-04	-4,95195429718972e-04	-2,65329809681577000	0,439681221980305015	0,62834644454999600	0,356862081945632015	0,201800837998053012	578001
278280	cg27082467	chr6	25042468	+	0,0335177587089394	0,8977695830551961	-0,864251824346257	-4,382649987584900	1,96482859716481e-25	0,0412885398905709	0,0247573243559454	0,00492090706444909	0,9279989646287510	0,8512175188107840	0,02711030815882710	-0,809928978920213	5,83287285329758e-22	278	0	0	11,5	11,2	5	6	19	16	10	10	2,42153263369450e-05	7,34968808466569e-04	-7,10753482129624e-04	-4,92369067372685976	0,087592199077729596	0,24602993890312300	1,057534570182989908	0,609012041232896983	501846
353703	cg16626504	chr7	104585004	-	0,0520253059606154	0,7480841949613170	-0,696058889000702	-3,611429235235960	1,97013574256074e-25	0,0579132759393354	0,0463429845159255	0,00433863913550596	0,8069420487487700	0,6869503500095170	0,03684386161593180	-0,629037074070182	5,83287285329758e-22	1952	0	0	10,9	10,5	6	6	16	15	10	10	1,88237895481439e-05	1,35747013877393e-03	-1,33864634922579e-03	-6,17221955588551019	0,059526594421357097	0,20483639604046500	1,225288963178460033	0,688592873891675006	414597
427677	cg06401459	chr9	134128240	+	0,0537958120770540	0,8309038496791620	-0,777108037602108	-3,720407224365710	1,96232352684444e-25	0,0621055719785619	0,0460496890923658	0,00510423475304903	0,8721770303964020	0,7585660796108010	0,03380014823186850	-0,696460507632240	5,83287285329758e-22	628	0	0	11,9	9,7	8	7	19	14	10	10	2,60532124142334e-05	1,14245002049628e-03	-1,11639680808205e-03	-5,45452597120783977	0,063769323404607406	0,21174581739590001	1,195388190872310075	0,674185159508805976	440878
716310	cg07089333	chr17	75338618	-	0,0495676485222716	0,8035278395439890	-0,753960191021717	-3,771590803022350	1,95097267761530e-25	0,0657919285891303	0,0398382461064012	0,00759895771380681	0,8588172741217540	0,7714136858252260	0,02808214986617380	-0,705621757236096	5,83287285329758e-22	495	0	0	9,7	11,0	8	6	12	18	10	10	5,77441583362240e-05	7,88607141106246e-04	-7,30862982770022e-04	-3,77155986522065989	0,736174644016754032	0,85207536004239204	0,133019144989387994	0,069521993257684905	713662
797147	cg22514294	chr20	62199502	+	0,0588007973459910	0,7482348456404890	-0,689434048294498	-3,462147569091900	1,98988759562590e-25	0,0650785091087214	0,0504335347447561	0,00475891428512840	0,7875240712605610	0,6714326172184431	0,03689545656836850	-0,606354108109722	5,87031054192466e-22	2239	0	0	10,5	12,0	5	9	15	17	10	10	2,26472651731992e-05	1,36127471538837e-03	-1,33862745021517e-03	-5,90947758805173962	0,058343539102832097	0,20290734855384701	1,234007230232929908	0,692702224141645950	414599
704715	cg12374721	chr17	46799640	+	0,0922546656275366	0,9042151822123710	-0,811960516584835	-3,160367106450240	2,01351940611158e-25	0,1047771844220590	0,0740210795301455	0,00993011496824726	0,9273239126367460	0,8758835811654730	0,01616580639306810	-0,771106396743413	5,91888718802950e-22	4582	0	1	9,4	8,6	7	4	14	13	10	9	9,86071832826082e-05	1,53856818317727e-02	-1,52870746484901e-02	-7,28567991711670970	0,081922120086574596	0,23830745967330499	1,086598816988529892	0,622862362839247008	283958
68289	cg22436753	chr1	209929546	+	0,0372052787687793	0,7823819001896490	-0,745176621420869	-4,069175821887760	2,06750205267652e-25	0,0463992784214910	0,0306334070896161	0,00462238840098439	0,8303575742154760	0,7158127621804030	0,03817635130754240	-0,669413483758912	6,04652515651087e-22	633	0	0	14,0	15,2	9	10	21	24	10	10	2,13664745295550e-05	1,45743379915689e-03	-1,43606732462734e-03	-6,09193766051501040	0,181183935019769010	0,36616006339081297	0,741880312407371956	0,436329025394285974	408732
640600	cg00221709	chr15	96905554	+	0,1096370591371880	0,8813336738281200	-0,771696614690932	-2,897301258371650	2,07158013037526e-25	0,1319451971452470	0,0902189247150427	0,01180330450355910	0,9061245129676160	0,8606000288624800	0,01551224860639730	-0,728654831717233	6,04652515651087e-22	7918	0	1	10,3	8,6	6	1	15	13	10	9	1,39317997203739e-04	1,36382021586730e-02	-1,34988841614693e-02	-6,61312802654024967	0,113066159317233003	0,28018064218123101	0,946667359892831017	0,552561873633714007	333338
555900	cg12894524	chr12	116997069	-	0,0637534854578175	0,6399156943497490	-0,576162208891931	-3,139469451742260	2,12307771591549e-25	0,0718505468170108	0,0525470650846055	0,00621115854109288	0,6950514592241041	0,5848722433540809	0,02923769063289360	-0,513021696537070	6,17501639049477e-22	12441	0	0	9,8	12,2	5	5	15	20	10	10	3,85784904225911e-05	8,54842553544795e-04	-8,16264063122204e-04	-4,46979012936416975	0,870304558296005948	0,93379909858709098	0,060328741816501497	0,029746549637212402	769854
375380	cg20703876	chr8	17509306	+	0,0588529886986358	0,8252419761235300	-0,766388987424894	-3,600603034330090	2,17322917828051e-25	0,0715998887540747	0,0402263542694425	0,00817906379746658	0,8615062396369670	0,7867649580570309	0,02576523380396920	-0,715165069302956	6,23309293695578e-22	1104	0	0	16,4	15,4	12	9	27	23	10	10	6,68970846030284e-05	6,63847272973197e-04	-5,96950188370169e-04	-3,31083612405228989	0,290504356046588974	0,48705540381384299	0,536847351078081014	0,312421633853038005	524164
657380	cg26691434	chr16	29675160	-	0,0720115837283001	0,8118290157987540	-0,739817432070453	-3,324938664994020	2,16787817605319e-25	0,0816890772940438	0,0656230728531292	0,00529833556246359	0,8510372890946820	0,7480103217636200	0,03320211788223300	-0,666321244469576	6,23309293695578e-22	2980	0	0	17,1	16,0	9	8	21	26	10	10	2,80723597324664e-05	1,10238063186569e-03	-1,07430827213323e-03	-5,29532829556150997	0,058021422330385701	0,20230306982658200	1,236411629158540082	0,693997527023414995	446330
676477	cg05325061	chr16	87929403	+	0,0579315924911837	0,4233443418519540	-0,365412749360770	-2,673359287397800	2,15803651957463e-25	0,0620300968660721	0,0516211571444548	0,00359122504991176	0,4441774919671570	0,3848365918440750	0,01879759643485630	-0,322806494978003	6,23309293695578e-22	89388	0	0	17,0	15,2	9	9	26	25	10	10	1,28968973591138e-05	3,53349631727723e-04	-3,40452734368609e-04	-4,77600046585954985	0,638916167847070948	0,78575102427573096	0,194556121857021008	0,104715044179923999	671660
717422	cg21169107	chr17	76745054	+	0,0407391304025116	0,7819158897420810	-0,741176759339569	-3,964176509256100	2,17069327822134e-25	0,0456183997366956	0,0340933088365570	0,00433734295057586	0,8272016325530420	0,7421437005283760	0,03105801979174270	-0,696525300791681	6,23309293695578e-22	704	0	1	13,3	11,5	9	4	20	19	10	9	1,88125438709101e-05	7,93023593497507e-03	-7,91142339110416e-03	-8,71952503217661956	0,104352021249680002	0,26883590616180802	0,981499134436753962	0,570512726665373004	320630
209574	cg09620497	chr4	84036081	+	0,0342204434699867	0,7187140808568290	-0,684493637386843	-4,042567469413100	2,18165524804831e-25	0,0479463078055712	0,0255580680993591	0,00590534779482700	0,7478098083951210	0,6812079003500719	0,02399724049810380	-0,633261592544500	6,23560853976769e-22	2454	1	0	13,5	13,3	4	10	19	20	9	10	2,44408024589968e-02	5,75867551523831e-04	2,38649349074730e-02	5,40741081075046992	0,060023007893420799	0,20566640110226200	1,221682244852799970	0,686836651463875958	241071
16465	cg24672624	chr1	24239771	-	0,0858956917683299	0,8216276203378370	-0,735731928569508	-3,116399767370850	2,19822736016610e-25	0,1014705015541630	0,0763052743740011	0,00831100554700434	0,8516818034563270	0,7691136034319490	0,02806224350729120	-0,667643101877786	6,26130953118759e-22	5094	0	0	12,7	13,1	7	9	20	18	10	10	6,90728132023370e-05	7,87489510662508e-04	-7,18416697460171e-04	-3,51107081882903005	0,192346236963555989	0,37941517760150700	0,715916305754093041	0,420885300182353983	500450
167479	cg03151812	chr3	107844761	+	0,0595192881497276	0,7937928985156369	-0,734273610365910	-3,531338616580130	2,21251106248682e-25	0,0698043694073973	0,0541793069443401	0,00512137263704085	0,8328849648186760	0,7204322470864950	0,03579050505657210	-0,650627877679098	6,28033810252702e-22	1492	0	0	13,0	12,6	7	8	20	22	10	10	2,62284576874307e-05	1,28096025220451e-03	-1,25473179451708e-03	-5,60994892450436033	0,059280373041280601	0,20443112358756499	1,227089072078999976	0,689452984401551006	423997
163454	cg06175008	chr3	71116326	-	0,1656289036776620	0,7892062037629700	-0,623577300085308	-2,186037489699130	2,22595885017750e-25	0,1901925249317750	0,1525336970567440	0,01031745848775110	0,8142253570657060	0,7630948513886630	0,02025507042886140	-0,572902326456888	6,29078924988365e-22	24624	0	0	14,0	14,5	8	9	20	21	10	10	1,06449949646467e-04	4,10267878078134e-04	-3,03817928431667e-04	-1,94639093549080000	0,022373044210206500	0,11837009112551600	1,650274919178069899	0,926758018052497023	604361
514474	cg23035488	chr11	117804788	-	0,1326932996560350	0,7752948583680390	-0,642601558712004	-2,460316858406750	2,23142448150881e-25	0,1466021929555030	0,1059283972499070	0,01254336290723560	0,7981031974224440	0,7369383253147100	0,01871912885203260	-0,590336132359206	6,29078924988365e-22	16266	0	0	11,7	10,8	7	7	15	18	10	10	1,57335953022615e-04	3,50405784979000e-04	-1,93069831956385e-04	-1,15517821276585009	0,917851425543371957	0,95979844825671801	0,037227613230985099	0,017819956543719800	789918
25966	cg11173422	chr1	41832478	+	0,0579494602952582	0,7999333703196940	-0,741983910024436	-3,575269231457510	2,26861524612534e-25	0,0706364026050827	0,0441647345296053	0,00884644944624485	0,8369027102568251	0,7451915888294570	0,02653910573764990	-0,674555186224374	6,37388287620563e-22	1238	0	0	11,2	13,3	6	9	17	17	10	10	7,82596678049659e-05	7,04324133354163e-04	-6,26064465549197e-04	-3,16989862543813006	0,639608959339123984	0,78623195822670000	0,194085461491951994	0,104449307247772002	671977
67375	cg24107163	chr1	207095332	+	0,0494405896222763	0,6780932160787040	-0,628652626456428	-3,533083688347970	2,27799784495528e-25	0,0606443703431559	0,0426358116009263	0,00538921880025482	0,7258344696191420	0,6113300953899220	0,03616354317654050	-0,550685725046766	6,37854840640665e-22	6330	0	0	16,5	17,3	11	8	25	23	10	10	2,90436792770200e-05	1,30780185508151e-03	-1,27875817580449e-03	-5,49277593789985019	0,210638524691484003	0,40060515968719002	0,676462195682235978	0,397283461409780991	434322
130643	cg11969526	chr2	209145835	-	0,0807490139698769	0,6852004489153740	-0,604451434945497	-2,937475140996030	2,31889133307210e-25	0,0956265122503549	0,0716258377456690	0,00702594077219056	0,7206885239382850	0,6575915800235510	0,02006922604254570	-0,561965067773196	6,42768664075239e-22	8771	0	1	10,7	8,3	6	3	14	13	10	9	4,93638437343297e-05	3,31043204989695e-03	-3,26106820616262e-03	-6,06742097272759029	0,256589363122041003	0,45160622084682600	0,590761351207981011	0,345240084327136987	469320
474630	cg15202213	chr11	641042	+	0,1011234319258360	0,7904795942822290	-0,689356162356394	-2,848701565042290	2,31762666929844e-25	0,1216867634871880	0,0866185181842575	0,01158333890174390	0,8189594396763240	0,7537418958484320	0,02293111206798800	-0,632055132361244	6,42768664075239e-22	8666	0	0	12,6	9,3	7	7	19	12	10	10	1,34173740112653e-04	5,25835900674624e-04	-3,91662160561970e-04	-1,97051030189379994	0,557243910796077047	0,72499433231531596	0,253954668513245996	0,139665388537701995	634893
804123	cg12414310	chr21	43316274	-	0,0934174070155298	0,8792160987097120	-0,785798691694182	-3,104055030009260	2,31718428303840e-25	0,1274349351085310	0,0737069137606242	0,01909863536471070	0,8945340694372630	0,8586712161669290	0,01157805471713930	-0,731236281058398	6,42768664075239e-22	5237	0	0	12,4	13,7	5	7	20	23	10	10	3,64757872794178e-04	1,34051351033072e-04	2,30706521761106e-04	1,44415335749786000	0,065613457701981404	0,21465058983822699	1,183007075162640032	0,668267913785356993	633032
469466	cg01548680	chr10	129861779	+	0,1544624261732220	0,8009108571563260	-0,646448430983104	-2,301785311739260	2,34986057202405e-25	0,1675208549471050	0,1375636482292320	0,01023220071407830	0,8347564466423860	0,7616720676730340	0,02125614615461070	-0,594151212725929	6,47453893372903e-22	20716	0	0	14,0	15,1	9	11	19	20	10	10	1,04697931453185e-04	4,51823749346172e-04	-3,47125817892987e-04	-2,10952716671880003	0,181827971161716007	0,36690559894418601	0,740339307105377986	0,435445660901421006	589451
527184	cg11851656	chr12	10396552	+	0,0422916108696710	0,8194824626885771	-0,777190851818906	-3,987560060424640	2,35147052143860e-25	0,0526970189217399	0,0338886677537785	0,00621690596004509	0,8635433148292170	0,7582141072118900	0,03190099266788100	-0,705517088290150	6,47453893372903e-22	300	0	0	12,3	14,7	7	8	19	18	10	10	3,86499197160441e-05	1,01767333319620e-03	-9,79023413480156e-04	-4,71866531199787964	0,385501049140958008	0,57979345888412404	0,413974435679148989	0,236726688578390992	549215
160213	cg12433302	chr3	55517925	+	0,0885942569837203	0,7634831014352550	-0,674888844451535	-2,971794254310370	2,38549672120837e-25	0,1006412134231680	0,0775216669739996	0,00846353007585946	0,8149433800822600	0,7277221831171040	0,02664616969035480	-0,627080969693936	6,54640532110476e-22	6911	0	0	13,8	14,4	9	10	20	18	10	10	7,16313413449776e-05	7,10018359167183e-04	-6,38387017822206e-04	-3,30919346646797008	0,521564710085064998	0,69694171078854095	0,282691801351690974	0,156803542908400012	618162
455504	cg13508175	chr10	88296364	+	0,0521869737396901	0,7619538345425820	-0,709766860802892	-3,633830255186180	2,40879830793346e-25	0,0601822217339603	0,0437657935514860	0,00569085794148499	0,8201243144852850	0,6921410943328210	0,03539322179971570	-0,631958872598860	6,58846217986488e-22	1470	0	0	13,4	11,1	6	7	20	15	10	10	3,23858641101628e-05	1,25268014936387e-03	-1,22029428525371e-03	-5,27351004557524039	0,193394477817760008	0,38066255672376798	0,713555930912347036	0,419459839781350985	428071
8656	cg03344767	chr1	10475318	+	0,0630611809953452	0,5608241871701030	-0,497763006174758	-2,965869487104630	2,49364849957636e-25	0,0788621314316398	0,0550580543959226	0,00691538731730978	0,5947852343620930	0,5340477219774270	0,02220020377835150	-0,455185590545787	6,60464836821174e-22	29056	0	0	17,2	16,6	12	8	23	26	10	10	4,78225817484089e-05	4,92849047800333e-04	-4,45026466051924e-04	-3,36538191606218007	0,919554877964167017	0,96067942959782804	0,036422347463605800	0,017421508463319298	790659
84045	cg09313810	chr2	9919730	+	0,1540237396718310	0,8918207972789700	-0,737797057607139	-2,458936145225520	2,46834222797558e-25	0,1873452436390820	0,1208261555199460	0,02096239517623250	0,9125791022593900	0,8717513740924200	0,01254567330652120	-0,684406130453338	6,60464836821174e-22	16310	0	0	13,3	15,2	8	11	19	22	10	10	4,39422011524535e-04	1,57393918713959e-04	2,82028092810576e-04	1,48122733905223991	0,616149214688584967	0,76929012149148401	0,210314100711457008	0,113909844332410998	661586
246981	cg09507761	chr5	96152293	-	0,0476127896463870	0,6163046359435410	-0,568691846297154	-3,442403537101060	2,47756328774019e-25	0,0589354622803500	0,0382357077776789	0,00572718459923582	0,6554038791046550	0,5687200229246820	0,03164110161747970	-0,509784560644332	6,60464836821174e-22	13595	0	0	12,5	12,3	9	8	19	17	10	10	3,28006434337240e-05	1,00115931156768e-03	-9,68358668133955e-04	-4,93180363833554036	0,714581776207414032	0,83794430944467702	0,145948063691204000	0,076784844024339494	704412
262192	cg25116200	chr5	156698854	+	0,0756346858488223	0,8138805836849530	-0,738245897836131	-3,266168067334090	2,47950857317262e-25	0,0940111044442161	0,0671087609888373	0,00994657808587742	0,8454787070743680	0,7725251744530620	0,02679473244074090	-0,678514070008846	6,60464836821174e-22	3533	0	0	14,8	14,1	10	8	19	20	10	10	9,89344156184570e-05	7,17957686570895e-04	-6,19023270952437e-04	-2,85935444655939985	0,279404388748094978	0,47579097690774103	0,553766776481998013	0,322583798356623985	519571
286068	cg18113826	chr6	31583942	+	0,0798741572600844	0,8473938761043570	-0,767519718844272	-3,253979870071820	2,49467360461256e-25	0,0927313064409608	0,0703003241734024	0,00838676728555781	0,8753963114544900	0,7913532703396720	0,02777983745945700	-0,698621963898711	6,60464836821174e-22	3655	0	0	12,4	10,0	6	5	17	17	10	10	7,03378655021027e-05	7,71719369273851e-04	-7,01381503771748e-04	-3,45570285599344995	0,179610148010922011	0,36433855538197102	0,745669129246450013	0,438494868001465976	503611
605151	cg17528251	chr14	91476161	+	0,0479818488673545	0,8061084699086219	-0,758126621041267	-3,815087672720360	2,42970727677006e-25	0,0598827420449373	0,0294324727992842	0,00811206285054843	0,8445641520776650	0,7725735251543050	0,02342682756171550	-0,712690783109368	6,60464836821174e-22	429	0	0	10,7	17,4	6	8	16	26	10	10	6,58055636912479e-05	5,48816249606351e-04	-4,83010685915103e-04	-3,06004172774088001	0,933814113317933958	0,96828832878642201	0,029739566590925401	0,013995302861395499	796611
628326	cg26579713	chr15	65701865	+	0,0689596724876596	0,8289435817105870	-0,759983909222927	-3,409385882985240	2,43885749936101e-25	0,0817630097878281	0,0577504005327537	0,00663892009473393	0,8765673719207180	0,7623422418405280	0,03042246809043340	-0,680579232052700	6,60464836821174e-22	2326	0	0	12,9	12,3	7	5	19	17	10	10	4,40752600242620e-05	9,25526564713437e-04	-8,81451304689175e-04	-4,39223341337609963	0,150997466118229007	0,32932593050262099	0,821030340522089008	0,482374072413400024	473373
722181	cg27215100	chr17	80407590	+	0,0531305099140304	0,8988314621358749	-0,845700952221844	-3,847603470142830	2,46989431004174e-25	0,0643484172900040	0,0447657396541614	0,00563479041992985	0,9375253000158840	0,8607246352225260	0,02359659529234350	-0,796376217932522	6,60464836821174e-22	308	0	0	10,8	12,2	7	8	16	20	10	10	3,17508630765332e-05	5,56799309390649e-04	-5,25048446314116e-04	-4,13228970780054983	0,009212255749375300	0,07211348007033570	2,035634013716849822	1,141983545641759967	540212
787557	cg05419831	chr20	42015810	-	0,1139121874564760	0,7027204064166590	-0,588808218960184	-2,524018140228880	2,44428369213741e-25	0,1288363927025030	0,0999930490027130	0,01098219583177040	0,7284883094766390	0,6759865942185040	0,01849600972656090	-0,547150201516001	6,60464836821174e-22	14741	0	0	9,6	13,5	6	8	15	19	10	10	1,20608625287355e-04	3,42102375805036e-04	-2,21493750517681e-04	-1,50409503845004000	0,509102080199753004	0,68694388724527200	0,293195128424400986	0,163078736674103997	637162
793267	cg16808301	chr20	55968146	-	0,0803290530027269	0,8229469361364110	-0,742617883133684	-3,204962600974190	2,45859166729784e-25	0,0869357892767752	0,0694873680415278	0,00628315981429810	0,8508384099045950	0,7448276478437880	0,03211547100385810	-0,657891858567012	6,60464836821174e-22	4125	0	0	15,0	14,5	9	6	21	21	10	10	3,94780972520105e-05	1,03140347779965e-03	-9,91925380547639e-04	-4,70741254798234010	0,143569335711734997	0,31989841976884498	0,842938309071964986	0,494987905234323011	457492
74604	cg14280264	chr1	230322971	-	0,1516955176978730	0,8918288006558630	-0,740133282957990	-2,479573897436170	2,52896903610514e-25	0,1943598772277700	0,1338152106190480	0,01742413403812970	0,9099969738057280	0,8565792758556700	0,01661764821609400	-0,662219398627900	6,62826653807774e-22	15770	0	0	14,9	14,0	7	5	20	20	10	10	3,03600446978712e-04	2,76146232233852e-04	2,74542147448600e-05	0,13674147150545601	0,345175284436414986	0,54161671809312395	0,461960308603293013	0,266307938740314998	787430
278282	cg12883629	chr6	25042497	-	0,0327652849252525	0,8665165209087070	-0,833751235983455	-4,357269226543270	2,52616987955756e-25	0,0389201127964943	0,0282399802659384	0,00389090692187792	0,9058682609872600	0,8081870171355759	0,03404144472862730	-0,769266904339082	6,62826653807774e-22	314	0	0	9,0	9,8	7	6	11	13	10	10	1,51391566747175e-05	1,15881995921219e-03	-1,14368080253747e-03	-6,25822778594018025	0,011010315023661199	0,07953493616773770	1,958200254953730068	1,099442063141550019	437381
311410	cg02184413	chr6	133035235	+	0,0652679097620267	0,7119665244282271	-0,646698614666201	-3,261825132349090	2,53569190338317e-25	0,0782547063381387	0,0575433727316883	0,00629642067815927	0,7473032727172820	0,6395099712698180	0,03405877568748350	-0,561255264931679	6,62826653807774e-22	4828	0	0	16,6	14,4	10	7	22	18	10	10	3,96449133563517e-05	1,16000020133031e-03	-1,12035528797396e-03	-4,87084547281723967	0,196893496195341994	0,38469335962153700	0,705768629281508963	0,414885310195949986	440366
764900	cg27152890	chr19	45900241	-	0,0669429978904214	0,9315464913180160	-0,864603493427594	-3,613170386608810	2,51621441172732e-25	0,0879882813545027	0,0555419874097937	0,00991540394805617	0,9500668664193210	0,8880935912046160	0,01846610205997240	-0,800105309850114	6,62826653807774e-22	1032	0	0	10,7	12,9	7	6	14	18	10	10	9,83152354531280e-05	3,40996925289317e-04	-2,42681689836189e-04	-1,79427182405553998	0,176353105216853989	0,36042119657731198	0,753616888893164028	0,443189675834305019	628031
293190	cg25571095	chr6	35378846	-	0,1246924942943330	0,8732694401458000	-0,748576945851467	-2,713184137960790	2,56385530715978e-25	0,1533670284443640	0,0915828008481174	0,01869084544355120	0,8876546970856090	0,8430667488316290	0,01378693165324590	-0,689699720387265	6,65973509691861e-22	10877	0	0	10,0	11,6	5	7	15	16	10	10	3,49347703394719e-04	1,90079484411274e-04	1,59268218983445e-04	0,87806082809027997	0,422017406089181979	0,61285884545947700	0,374669636212287993	0,212639541300768009	667380
648735	cg15233197	chr16	3748978	-	0,0965870644278581	0,8686274722800790	-0,772040407852221	-3,043219248263840	2,56335879714120e-25	0,1149503999829010	0,0796592851592876	0,01378844110353000	0,8888997072386851	0,8200056778613281	0,02038091563826350	-0,705055277878427	6,65973509691861e-22	5950	0	0	10,9	11,9	7	6	16	17	10	10	1,90121108065514e-04	4,15381722254012e-04	-2,25260614188497e-04	-1,12751902059182996	0,524386467973866011	0,69915664888716100	0,280348523999699006	0,155425507909073002	635439
530249	cg22229906	chr12	25055421	-	0,0648934924607479	0,8652841142250910	-0,800390621764343	-3,546839114204120	2,59550823972627e-25	0,0830550195319148	0,0504491894915210	0,00968023352502291	0,8957010871142180	0,8191949747458840	0,02470206250773920	-0,736139955213969	6,69981786305843e-22	1370	0	0	13,0	13,2	11	10	18	18	10	10	9,37069210989775e-05	6,10191892136253e-04	-5,16484971037275e-04	-2,70303549744027993	0,314686457280210996	0,51166367703265303	0,502121946807243980	0,291015412467397983	542166
694693	cg02622903	chr17	29645508	+	0,0635418758463092	0,8299835813670660	-0,766441705520757	-3,513723247496690	2,59256656108674e-25	0,0851524465593485	0,0514695084637993	0,01005098924941510	0,8705174212288940	0,7962861361051810	0,02490468172768150	-0,711133689545833	6,69981786305843e-22	1613	0	0	14,9	12,8	10	9	19	20	10	10	1,01022384891859e-04	6,20243171957114e-04	-5,19220787065256e-04	-2,61815894228231993	0,721562971095966010	0,84255073519971602	0,141725761859292004	0,074403938107829595	707406
605438	cg13559889	chr14	91877752	-	0,0542496548933289	0,7625247518121790	-0,708275096918850	-3,587820547693170	2,63052090079638e-25	0,0711868783224019	0,0457451853162386	0,00732023233712140	0,7975199733850150	0,6888652566462520	0,03385009541735850	-0,617678378323850	6,76904322266613e-22	1502	0	0	14,3	13,4	8	10	18	19	10	10	5,35858014694379e-05	1,14582895976428e-03	-1,09224315829484e-03	-4,41839711281163972	0,317345461177950983	0,51429117546279501	0,498467708786818009	0,288790927517706020	509699
814496	cg19018155	chr22	30662799	-	0,0846866807605814	0,7315144039784210	-0,646827723217839	-2,969241311136370	2,64301024159097e-25	0,1017026704257740	0,0766109375742108	0,00756056960545081	0,7609204426615200	0,6869730716600250	0,02223968180675610	-0,585270401234251	6,78005999925147e-22	6944	1	0	13,1	13,1	4	9	19	17	9	10	1,97995844552337e-02	4,94603446865758e-04	1,93049810083679e-02	5,32305404793344028	0,070845178607412296	0,22253227326699401	1,149689700468669917	0,652606995535363055	262971
744506	cg14650297	chr19	6100458	-	0,0812997597634091	0,6776608854160570	-0,596361125652648	-2,913014317353860	2,67659618189715e-25	0,1002897716428150	0,0701925160014134	0,00842612171649795	0,7229665238640050	0,6461075739228940	0,02541543795110310	-0,545817802280078	6,84495968473895e-22	9757	0	0	13,0	15,3	10	11	15	23	10	10	7,09995271812383e-05	6,45944486246371e-04	-5,74944959065132e-04	-3,18552885997918001	0,663616238944480963	0,80321417026908104	0,178082995164719010	0,095168638327313301	682457
67373	cg08042491	chr1	207095257	+	0,0437834779606743	0,7547316058913750	-0,710948127930701	-3,829718544408950	2,72503672582814e-25	0,0538845634188942	0,0324993897130662	0,00827251669439229	0,7847918524314720	0,6973273982230710	0,02339684019122050	-0,643442834804177	6,94732974156963e-22	1428	0	0	15,0	13,4	8	7	21	21	10	10	6,84345324589992e-05	5,47412130933510e-04	-4,78977598474511e-04	-2,99983099973679979	0,054291774496102202	0,19555088915594299	1,265265963441559949	0,708740205001332946	551441
398743	cg21143956	chr8	125769926	+	0,0847236340018263	0,8558451238637130	-0,771121489861887	-3,192312654072220	2,78231666390336e-25	0,0961640391469950	0,0696809012302087	0,01012890761499350	0,8747762847646370	0,8071857047317110	0,02580133709573470	-0,711021665584716	7,07153603297678e-22	4248	0	0	13,3	13,1	8	6	17	25	10	10	1,02594769473073e-04	6,65708995927738e-04	-5,63114226454664e-04	-2,69793448319052986	0,529993279172054965	0,70372247578231295	0,275729637638828018	0,152598578072567992	622099
408849	cg13058065	chr9	14156315	-	0,0506121383671598	0,6883173882522510	-0,637705249885091	-3,526204250438660	2,79266129162136e-25	0,0592538725034374	0,0387677691079235	0,00635570099799122	0,7304466307984110	0,6328733797991321	0,03214699896176660	-0,573619507295695	7,07605546044501e-22	5549	0	0	13,0	12,8	7	6	24	21	10	10	4,03949351758665e-05	1,03342954224782e-03	-9,93034607071954e-04	-4,67712180561603041	0,608948579202804985	0,76399746256455303	0,215419378485876001	0,116908083827507003	658384
753242	cg17821137	chr19	18202059	+	0,0522160785711302	0,7319455549381710	-0,679729476367041	-3,575953952680490	2,80858699679274e-25	0,0595641989203897	0,0450280920064848	0,00554372720758584	0,7789741967446000	0,6690643114909790	0,03670028950401500	-0,609500112570589	7,09464535501756e-22	2692	0	0	15,2	18,5	7	11	25	25	10	10	3,07329113521275e-05	1,34691124967851e-03	-1,31617833832639e-03	-5,45372654101891996	0,209883256310495009	0,39970619908238397	0,678022206400949012	0,398259116172230976	433738
617519	cg16030758	chr15	31653946	-	0,0392617932091022	0,7675673219538870	-0,728305528744785	-3,980426539169720	2,82917973572606e-25	0,0531169836408729	0,0296311657779362	0,00577966265132407	0,8216961569339351	0,7083044302983070	0,03609499504441080	-0,655187446657434	7,12487513812330e-22	951	0	0	12,1	12,3	6	8	19	16	10	10	3,34045003631104e-05	1,30284866725604e-03	-1,26944416689293e-03	-5,28548322640568013	0,161243222308161988	0,34207361931725999	0,792518531427753969	0,465880417269810998	422266
202685	cg08104501	chr4	40198486	+	0,0494795280277193	0,8765070133981830	-0,827027485370464	-3,897666940012860	2,86331652520283e-25	0,0609902761353946	0,0404073558763276	0,00647326071953843	0,8995913935139120	0,8309929862698560	0,02424575652368670	-0,770002710134461	7,18892618889983e-22	329	0	1	13,2	12,7	7	4	19	17	10	9	4,19031043431192e-05	1,35636891155609e-02	-1,35217860112178e-02	-8,33847677916764063	0,052579162744024001	0,19238136584831800	1,279186333759239957	0,715836996233598977	225757
8255	cg20546648	chr1	9764863	+	0,1111366300336820	0,7882948331929061	-0,677158203159224	-2,720286491612960	2,89732751786934e-25	0,1407948398791260	0,0838230772912099	0,01524854371584550	0,8055033308615860	0,7536689908229780	0,01557687201501470	-0,612874150943852	7,23600690445798e-22	10763	0	0	13,0	14,2	8	9	18	18	10	10	2,32518085454050e-04	2,42638941772148e-04	-1,01208563180980e-05	-0,06146817639330870	0,433263594999974022	0,62278781437343200	0,363247801052967001	0,205659893538327004	809303
105874	cg25546991	chr2	96811841	-	0,0975573578560035	0,7996147993172130	-0,702057441461210	-2,912129440963650	2,89958873317304e-25	0,1068625626471680	0,0832648489490209	0,00764260506271590	0,8225731206575430	0,7378720424898429	0,02957352421839380	-0,631009479842674	7,23600690445798e-22	7706	0	0	12,9	13,5	6	9	18	19	10	10	5,84094121446507e-05	8,74593334695922e-04	-8,16183922551272e-04	-3,90433958352201982	0,146427882204596987	0,32363067156801600	0,834376218806009984	0,489950325559435018	483745
691684	cg26515501	chr17	19881747	+	0,0490840844478238	0,8151700442247950	-0,766085959776971	-3,803849981351040	2,93088632756022e-25	0,0678708201536870	0,0385478398387218	0,00763785553496877	0,8695684064514170	0,7779425969188640	0,02897385630403060	-0,710071776765177	7,29208049485328e-22	393	0	0	16,2	15,9	12	12	22	22	10	10	5,83368371730530e-05	8,39484349126616e-04	-7,81147511953563e-04	-3,84702435321917990	0,228661611774402002	0,42095389176539699	0,640806739608023035	0,375765471025354014	489498
534286	cg05236728	chr12	47609513	-	0,0433648320176767	0,7760888449531460	-0,732724012935470	-3,880731168232450	2,94796373065286e-25	0,0522624789424389	0,0365189962865114	0,00498286573512614	0,8252919572244040	0,7261016939987780	0,03713894222566260	-0,673839215056339	7,31254354592754e-22	860	0	0	13,9	13,1	9	7	20	20	10	10	2,48289509342942e-05	1,37930102964110e-03	-1,35447207870681e-03	-5,79577023978009986	0,029035256761561500	0,13733224227087201	1,537074329105899917	0,862227489009019021	412834
242673	cg08280677	chr5	74355966	-	0,1313682875308690	0,8266094190540120	-0,695241131523142	-2,565095717215020	2,98344290319074e-25	0,1519447167412780	0,1156849734336600	0,01124185361416820	0,8529895327990880	0,7969308303021700	0,02235808091464460	-0,644986113560891	7,37839373321443e-22	13807	0	0	15,0	14,4	8	8	27	21	10	10	1,26379272682386e-04	4,99883782185795e-04	-3,73504509503409e-04	-1,98383285400150999	0,023110654468328200	0,12056476252504800	1,636187755604449956	0,918779604941134975	581041
76269	cg26956141	chr1	235099122	+	0,0549692936674173	0,7831837560300789	-0,728214462362662	-3,609825206559910	3,02502565960008e-25	0,0614689544577905	0,0485993136844934	0,00393750404972442	0,8246911073501459	0,7076172094118990	0,03822418716232460	-0,646148254954109	7,45890058311301e-22	1045	0	0	14,5	12,7	8	5	24	19	10	10	1,55039381415962e-05	1,46108848422042e-03	-1,44558454607883e-03	-6,55826502112770005	0,008369696321065490	0,06841089478602440	2,077290299292060105	1,164874729147270083	403061
761410	cg03297013	chr19	40818648	-	0,1460462131354730	0,8138875088642230	-0,667841295728750	-2,400474022630490	3,09336857156524e-25	0,1837575952705590	0,1305743026431530	0,01514274441755800	0,8366661782681259	0,7802385868164110	0,01888418734840670	-0,596480991545852	7,60471520084620e-22	17829	0	0	15,5	14,6	10	9	21	20	10	10	2,29302708495484e-04	3,56612531809724e-04	-1,27309823314240e-04	-0,63710400600285300	0,433375962053431985	0,62288007311016103	0,363135181242017990	0,205595562650866009	685600
692721	cg14548597	chr17	25808528	+	0,0754169257798674	0,7765282866063020	-0,701111360826435	-3,202904771145380	3,11463072796340e-25	0,0836189679678953	0,0687196716849546	0,00446503587217329	0,8142650959710900	0,6996335422805480	0,03536151986039100	-0,616014574312653	7,61887630890603e-22	4152	0	0	14,1	14,9	8	8	18	20	10	10	1,99365453397943e-05	1,25043708683683e-03	-1,23050054149703e-03	-5,97087322572274015	0,010476817501737200	0,07741341202808000	1,979770621105779949	1,111183790412960004	426867
819768	cg27446449	chr22	40859364	+	0,0294842457090368	0,5942962752191420	-0,564812029510105	-3,935907014454640	3,11757607855771e-25	0,0362961839182336	0,0230114260738249	0,00419362119787409	0,6486052277232300	0,5246807044951030	0,03759361031384190	-0,488384520576870	7,61887630890603e-22	14262	0	0	14,5	12,9	8	8	20	20	10	10	1,75864587512589e-05	1,41327953642900e-03	-1,39569307767774e-03	-6,32843803052490994	0,947504290516013037	0,97508535176626199	0,023418814770749901	0,010957367707883400	802654
746287	cg27350307	chr19	8567502	+	0,0719988729795736	0,7099950775851510	-0,637996204605578	-3,134311057178560	3,14351533913107e-25	0,0777856642810278	0,0659880957699829	0,00406510534568508	0,7587280449720560	0,6534814199011210	0,03592994720822410	-0,575695755620093	7,65960631394998e-22	5519	0	0	13,9	14,2	8	8	18	19	10	10	1,65250814715174e-05	1,29096110638577e-03	-1,27443602491425e-03	-6,28764434158741015	0,021549731779489999	0,11588345221568300	1,666558130951619976	0,935978575464400997	421725
64639	cg19675731	chr1	202129192	+	0,0428625377980386	0,7533428107386489	-0,710480272940611	-3,852013512681530	3,16156637111005e-25	0,0491085511262999	0,0363485144489854	0,00334984702842319	0,8165160474849200	0,7032908834258920	0,04060915612643640	-0,654182332299592	7,68093251136566e-22	1445	0	0	14,6	15,1	10	10	22	22	10	10	1,12214751138357e-05	1,64910356130129e-03	-1,63788208618745e-03	-7,19927585331774988	0,006025566498505180	0,05724076187615750	2,220002116286829974	1,242294594401970098	384504
818207	cg15872808	chr22	38500908	-	0,1322367589634790	0,8033521630822540	-0,671115404118775	-2,515585785773570	3,20635039284866e-25	0,1435430257426100	0,1165261032040670	0,00934315998418506	0,8345181636951490	0,7520997972970010	0,02453905901242880	-0,608556771554390	7,76689018035440e-22	14925	0	0	13,2	15,4	9	13	23	20	10	10	8,72946384900770e-05	6,02165417215465e-04	-5,14870778725388e-04	-2,78619490199411013	0,309446200949469008	0,50640563546834005	0,509414844743052986	0,295501469974932984	542534
590649	cg27115490	chr14	35152237	-	0,0722622744473159	0,7287074483363249	-0,656445173889009	-3,166700258133020	3,30020719288795e-25	0,0809106175962393	0,0636343895279794	0,00520463114810891	0,7671290102892721	0,6738657233394630	0,03526008651507550	-0,592955105743223	7,97086884640146e-22	4494	0	0	12,2	15,0	6	7	17	19	10	10	2,70881853878655e-05	1,24327370105061e-03	-1,21618551566274e-03	-5,52033637189212012	0,018320333815490201	0,10566456592633000	1,737066617300009996	0,976070626719624967	428546
493490	cg07380416	chr11	60739172	-	0,0427940186804972	0,8772386993089600	-0,834444680628462	-4,070875900665540	3,32165285236943e-25	0,0543684601546303	0,0355669810525178	0,00612435141617446	0,9110602032165900	0,8242094173291700	0,02969664029641340	-0,769840957174540	7,98135030998515e-22	343	0	0	12,7	10,9	7	7	18	16	10	10	3,75076802687981e-05	8,81890444894565e-04	-8,44382764625767e-04	-4,55534149966420010	0,065279936189779300	0,21412955536641601	1,185220278770739988	0,669323384799563992	479252
691721	cg23614811	chr17	19976888	-	0,0594787176370817	0,7849287930548851	-0,725450075417804	-3,516182602897150	3,32387170605420e-25	0,0694500077029734	0,0478849488716366	0,00611244339231536	0,8271705862363961	0,7428606446026230	0,03364742417587540	-0,673410636899650	7,98135030998515e-22	1596	0	0	16,0	15,9	12	9	24	22	10	10	3,73619642242597e-05	1,13214915367129e-03	-1,09478718944703e-03	-4,92134992303800001	0,038007975235068998	0,16029004525586299	1,420125265562869998	0,795093448479871956	443644
802465	cg21772500	chr21	38417551	+	0,0620598465432518	0,8089679455562180	-0,746908099012966	-3,506539501264470	3,35369730964636e-25	0,0706015411695806	0,0509393887473363	0,00624744454568137	0,8520774962929960	0,7779321642216730	0,02511029204918900	-0,707330623052092	8,02962623685243e-22	1665	1	0	9,3	13,8	4	7	13	20	9	10	2,18457193695656e-02	6,30526766795566e-04	2,12151926027701e-02	5,11464918723237005	0,105905321360967003	0,27080462966061802	0,975082217610716007	0,567343915249549968	323036
666820	cg09068173	chr16	67815614	-	0,0497559792417843	0,7723459467946761	-0,722589967552892	-3,710651713322400	3,43074148307783e-25	0,0588084293737472	0,0435366757073754	0,00407851445106547	0,8135766405055040	0,6896770190463680	0,04095724896972420	-0,630868589672621	8,19034994176863e-22	1089	0	0	12,3	13,9	9	5	16	21	10	10	1,66342801275499e-05	1,67749624316798e-03	-1,66086196304043e-03	-6,65600629235591956	0,018628651601286201	0,10673025357000400	1,729818579527490074	0,971712458774577015	382365
559618	cg08116092	chr12	123917161	+	0,1430282103240720	0,7981269729693450	-0,655098762645272	-2,400784352892390	3,49270410750611e-25	0,1588198216020460	0,1207504537844020	0,01269981777117910	0,8237127759266970	0,7697921046484471	0,02020870527384070	-0,610972283046401	8,31424624461727e-22	17826	0	0	15,8	15,7	8	8	21	21	10	10	1,61285371421156e-04	4,08391768844958e-04	-2,47106397423802e-04	-1,34033819689728007	0,419637853246927983	0,61075202766129200	0,377125343369842991	0,214135082519652992	626183
493492	cg09153080	chr11	60739183	-	0,0798671844779879	0,8289395120644359	-0,749072327586448	-3,222700486843240	3,52306468306857e-25	0,0949584406542081	0,0595736355037270	0,00913704068283759	0,8755303065210470	0,7878440149161210	0,02586920633623120	-0,692885574261913	8,36241922272499e-22	3937	0	0	13,2	14,9	8	9	20	28	10	10	8,34855124398293e-05	6,69215836466505e-04	-5,85730324026676e-04	-3,00287381799080011	0,223206292528548012	0,41480762097208601	0,651293566132738033	0,382153273219063006	526510
34839	cg10495572	chr1	66911193	-	0,0544188451000801	0,6931223429169870	-0,638703497816907	-3,448221037862330	3,55658419336481e-25	0,0664370239900176	0,0456180193203403	0,00625346908668047	0,7344925801379610	0,6158354774547909	0,03556970785741790	-0,549398453464773	8,39374192972343e-22	5461	0	0	11,3	13,6	6	7	18	18	10	10	3,91058756180683e-05	1,26520411706206e-03	-1,22609824144399e-03	-5,01584095809796970	0,444325880821216990	0,63242082894522000	0,352298389503923004	0,198993834902056993	580344
98619	cg12734023	chr2	64863580	-	0,0684192882400368	0,6690714418004700	-0,600652153560434	-3,114282908737520	3,55134553585407e-25	0,0875595054110894	0,0568403813777766	0,00996614149470397	0,6910549184880260	0,6308902792400770	0,01987610597260990	-0,543330773828988	8,39374192972343e-22	9230	0	0	14,4	14,5	8	7	26	21	10	10	9,93239762924603e-05	3,95059588634420e-04	-2,95735612341960e-04	-1,99185635395358007	0,084518400666284701	0,24185433714039800	1,073048729655440070	0,616446120062778991	607359
492479	cg02044895	chr11	58343318	+	0,0416171240767772	0,7807189838456819	-0,739101859768905	-3,937243394841700	3,57398896767363e-25	0,0491994483671997	0,0290963250009493	0,00628137820277800	0,8361451365297540	0,7273809041719750	0,03220092280172550	-0,678181455804776	8,41078737059193e-22	740	0	0	14,5	14,2	9	5	19	20	10	10	3,94557121263346e-05	1,03689942928268e-03	-9,97443717156350e-04	-4,71589798234337021	0,796371687998421951	0,89027752597193799	0,098884188077850904	0,050474589748160402	738892
18784	cg06745704	chr1	27668325	+	0,0425239581044616	0,7206355692077070	-0,678111611103246	-3,798104445329510	3,59734987209641e-25	0,0538399323271441	0,0332942517598668	0,00579017645084117	0,7834251382593280	0,6820956205042320	0,03574934809890920	-0,628255688177088	8,43003105813134e-22	2784	0	0	11,1	8,8	7	5	15	13	10	10	3,35261433318756e-05	1,27801588949699e-03	-1,24448974616511e-03	-5,25247543035524966	0,241682949677769987	0,43533287560040101	0,616753987250822977	0,361178534421475017	458580
721755	cg05686633	chr17	80186161	-	0,0605140236130455	0,8629801860037100	-0,802466162390664	-3,629966799505140	3,60257737526980e-25	0,0750773315648978	0,0478711909240798	0,00974430895272990	0,8939240847325230	0,8235915585818180	0,02405711646856290	-0,748514227016920	8,43003105813134e-22	952	0	0	10,4	8,5	7	6	14	13	10	10	9,49515569662522e-05	5,78744852782001e-04	-4,83793295815749e-04	-2,60766389520165998	0,900962800948511999	0,95071167052398098	0,045293139849239300	0,021951174846683099	782796
495570	cg02593704	chr11	63650324	+	0,0890567815247642	0,8133807956876580	-0,724324014162894	-3,055232148089290	3,62052153349357e-25	0,1029303817031680	0,0770978849208305	0,00785227202095878	0,8509401148449860	0,7760117812851900	0,02851264108993340	-0,673081399582023	8,44808812739084e-22	5816	0	0	13,5	15,9	8	8	21	21	10	10	6,16581758911320e-05	8,12970701923358e-04	-7,51312526032226e-04	-3,72083924678443001	0,009788221792236431	0,07461301971983141	2,009296198489320062	1,127185382994970064	494516
4626	cg20306863	chr1	3593812	-	0,1234313509960100	0,8114463014371029	-0,688014950441094	-2,622068586588950	3,63420849583823e-25	0,1374282759104940	0,1107196526382900	0,00859630284887421	0,8408247731852780	0,7478490581103650	0,02659451578426540	-0,610420782199871	8,45613775135857e-22	12567	0	0	16,6	13,7	11	7	26	23	10	10	7,38964226695629e-05	7,07268269799544e-04	-6,33371847129981e-04	-3,25868110886078011	0,236568256760287005	0,42960401408151599	0,626043530370453016	0,366931669381806991	516659
616805	cg13386851	chr15	29230378	+	0,0562570574366166	0,8135709830141570	-0,757313925577541	-3,635746962236500	3,71976352944483e-25	0,0718773769575269	0,0437459779900756	0,00791256864268679	0,8513101159124750	0,7694616440946950	0,03017180639664390	-0,697584267137168	8,63089626570791e-22	927	0	0	16,3	14,0	11	7	23	20	10	10	6,26087425252302e-05	9,10337901236561e-04	-8,47729158711331e-04	-3,86196611686261004	0,223776078263223988	0,41543171649809701	0,650186341550107016	0,381500349942735018	478693
802597	cg15514380	chr21	38737243	-	0,0567449357649889	0,7618771398804240	-0,705132204115435	-3,531640948805150	3,78066726336251e-25	0,0700399569581320	0,0451063761364363	0,00814397846921925	0,8067710517787030	0,7149597526988710	0,02947525248724760	-0,644919795740739	8,74763801927926e-22	1599	0	0	11,7	13,5	6	8	19	18	10	10	6,63243853071067e-05	8,68790509186994e-04	-8,02466123879887e-04	-3,71139703822236999	0,883301839173115999	0,94103904701899999	0,053890865292853099	0,026392355793720901	775339
1342	cg00702126	chr1	1369793	-	0,0741324036914544	0,8171852905669950	-0,743052886875541	-3,297477062867540	3,79399519387524e-25	0,0895734076753238	0,0597927932887927	0,00774524149542937	0,8672220909072690	0,7695574007090130	0,02904882847439460	-0,679983993033689	8,75112586905252e-22	3244	0	0	11,1	12,4	7	8	17	18	10	10	5,99887658225210e-05	8,43834435734797e-04	-7,83845669912277e-04	-3,81419570750649983	0,163071471465172008	0,34433091616578099	0,787622009952702040	0,463023981891855008	489032
361503	cg10910725	chr7	139736156	-	0,0778894170010260	0,7720479126443101	-0,694158495643284	-3,153495635651500	3,80547983019071e-25	0,0909739527502053	0,0607788885244504	0,00989276939007662	0,8104613355482559	0,7082366044716230	0,02675147058754920	-0,617262651721417	8,75112586905252e-22	4669	0	0	14,1	13,9	9	9	26	21	10	10	9,78668862052370e-05	7,15641178596508e-04	-6,17774292391271e-04	-2,87034369989694982	0,620178827300952973	0,77215392268383698	0,207483064514883991	0,112296117916849000	663443
560929	cg14481244	chr12	125583799	-	0,0861077167398960	0,7792220837211939	-0,693114366981297	-3,037707147066870	3,82116058014046e-25	0,0983819202690188	0,0727498901042792	0,00753029144009915	0,8273973914357200	0,7335442613923250	0,02908372126825640	-0,635162341123306	8,75112586905252e-22	6028	0	0	18,5	14,7	11	10	24	20	10	10	5,67052891728305e-05	8,45862842809629e-04	-7,89157553636798e-04	-3,89886853479874995	0,192910469029029003	0,38009208588824600	0,714644203055102012	0,420111172993177018	488170
700238	cg03313364	chr17	40440904	+	0,0596178904957440	0,7389298796679820	-0,679311989172238	-3,427300644796380	3,82455199477974e-25	0,0721087035752642	0,0485810459382604	0,00796968507778277	0,7679753867233040	0,6747145298626350	0,03159625489091250	-0,602605826287370	8,75112586905252e-22	2720	0	0	11,7	12,6	7	5	19	20	10	10	6,35158802390333e-05	9,98323323131511e-04	-9,34807442892478e-04	-3,97431788664960983	0,982046026995857968	0,99170158416768095	0,007868157017653889	0,003618993013708170	817977
797835	cg00759427	chr20	62708630	-	0,0757310595278905	0,7986865163367070	-0,722955456808817	-3,237690678313350	3,85444184707430e-25	0,0921905560984302	0,0553332420117903	0,01101511073023130	0,8268779090414560	0,7447512402075800	0,02377873802180300	-0,652560684109150	8,79515484674120e-22	3793	0	0	11,2	11,4	5	5	15	19	10	10	1,21332664399257e-04	5,65428381909540e-04	-4,44095717510282e-04	-2,22037630583115009	0,481170600513648017	0,66393472038517498	0,317700915880714974	0,177874619382284993	598637
62435	cg10861751	chr1	192544716	-	0,0530032158982568	0,8286777744447590	-0,775674558546502	-3,734619248467540	3,87807593297509e-25	0,0708838046185548	0,0359511685199562	0,01051326102344790	0,8525098150559530	0,7806707808456290	0,02170803542596910	-0,709786976227075	8,81991615729031e-22	590	0	0	15,6	12,6	11	8	21	19	10	10	1,10528657347150e-04	4,71238802055127e-04	-3,60710144707978e-04	-2,09203786308232020	0,364402841691777002	0,56012858966305101	0,438418244964005999	0,251712259832554019	585033
293346	cg25563198	chr6	35696726	-	0,2341549322732840	0,8832633773338000	-0,649108445060516	-1,871288691744700	3,89732621172727e-25	0,2621780371497400	0,1989971055984920	0,02070584174914410	0,8955448499403760	0,8538209054433530	0,01317926573692630	-0,591642868293614	8,81991615729031e-22	38736	0	0	12,5	14,1	8	7	16	21	10	10	4,28731882540601e-04	1,73693045364519e-04	2,55038837176082e-04	1,30353571682660996	0,953948014866339955	0,97828689841782301	0,020475291408942699	0,009533762668742519	805469
346097	cg13616508	chr7	75957123	-	0,1019904514338470	0,8183778376172171	-0,716387386183370	-2,886913226283040	3,89408522453184e-25	0,1216112417460470	0,0801520981367536	0,01278838235598550	0,8583920114698020	0,7901568010968670	0,02160804735893550	-0,668545559350820	8,81991615729031e-22	8085	0	0	14,6	14,2	9	11	21	17	10	10	1,63542723282882e-04	4,66907710666001e-04	-3,03364987383118e-04	-1,51346984475329993	0,832554235321249947	0,91233644091883004	0,079587465529113000	0,039844978020242602	753786
458828	cg08177293	chr10	98744566	+	0,1041405097871180	0,8329431704389950	-0,728802660651878	-2,884624459132790	3,91285737205165e-25	0,1495535872697070	0,0875065189882418	0,01903402039303680	0,8505848989719960	0,8108566874960600	0,01301582771094930	-0,661303100226353	8,83087007230082e-22	8113	0	0	10,4	12,6	5	6	15	24	10	10	3,62293932322542e-04	1,69411771001116e-04	1,92882161321425e-04	1,09662652490763990	0,106787349484777000	0,27194625237826903	0,971480192760336037	0,565516921708721032	650297
10978	cg17573415	chr1	15468459	-	0,1286778315642560	0,8728896713003420	-0,744211839736087	-2,670495982248690	3,99060684776404e-25	0,1456121000335070	0,1140547613721610	0,01002106900412750	0,9078343808674180	0,8190707802818270	0,02286599854021460	-0,673458680248319	8,91523396150446e-22	11602	0	0	9,1	9,8	6	5	12	14	10	10	1,00421823985486e-04	5,22853889241097e-04	-4,22432065255611e-04	-2,38033500939218978	0,289537817615449999	0,48605141316867900	0,538294703407829034	0,313317789843691019	566500
20468	cg12732155	chr1	31230601	-	0,0606897765758779	0,6886040635143680	-0,627914286938490	-3,304901547171730	4,02024774252878e-25	0,0728837632981042	0,0491822322164643	0,00649183445641586	0,7369084749471750	0,6302465147731560	0,03380323368108750	-0,557362751475052	8,91523396150446e-22	6396	0	0	15,4	12,5	9	8	21	20	10	10	4,21439146095082e-05	1,14265860729821e-03	-1,10051469268870e-03	-4,76092629538968026	0,279920530958901015	0,47632183760036900	0,552965246745848016	0,322099507230939996	485428
25261	cg23233281	chr1	40530987	-	0,1139034662581870	0,8551194827773160	-0,741216016519128	-2,803682850878690	3,98820939387410e-25	0,1441160273949170	0,0967797729217352	0,01586997094354750	0,8808819865051370	0,8268264312450599	0,01878868489018310	-0,682710403850143	8,91523396150446e-22	9386	0	0	13,7	12,6	6	7	20	17	10	10	2,51855977749042e-04	3,53014679902596e-04	-1,01158702153553e-04	-0,48712920487919997	0,714882473653626005	0,83813387394417505	0,145765350141632999	0,076686606582598002	704550
38893	cg26833936	chr1	91303028	+	0,1795530305892440	0,8334636180571130	-0,653910587467869	-2,153724318057360	3,99739463475693e-25	0,1972782164434770	0,1636089281814660	0,01009292723488590	0,8593195134465280	0,7866937799748550	0,02134330667069320	-0,589415563531378	8,91523396150446e-22	25823	0	0	15,7	15,9	10	7	23	20	10	10	1,01867180168701e-04	4,55536739639258e-04	-3,53669559470557e-04	-2,16087809882980997	0,111372874749334994	0,27796985577356498	0,953220570213813012	0,556002298258266969	587251
100726	cg13936863	chr2	71132246	-	0,1215213392140140	0,8572186478817500	-0,735697308667737	-2,721098885001400	4,01800899842291e-25	0,1301541097202990	0,1086004470598520	0,00719557802936829	0,9064592590030850	0,8255111916795970	0,02261676591089560	-0,695357081959298	8,91523396150446e-22	10748	0	0	15,3	16,4	8	10	23	23	10	10	5,17763431767277e-05	5,11518100268247e-04	-4,59741757091519e-04	-3,30442031090804011	0,050440940728893303	0,18807999765113301	1,297216822385290014	0,725657389306873957	556445
378845	cg11641102	chr8	27183873	-	0,0435224962043394	0,7822965665159860	-0,738774070311646	-3,887823242529260	4,02578904583565e-25	0,0496810018524522	0,0381048251914382	0,00391029895039672	0,8367135827057410	0,7038677870891670	0,04046558348225030	-0,654186785236714	8,91523396150446e-22	744	0	0	13,0	12,0	7	7	19	19	10	10	1,52904378814737e-05	1,63746344655896e-03	-1,62217300867749e-03	-6,74268916858270995	0,024933704420771301	0,12588158891551701	1,603213193217740029	0,900037783927818968	385940
509217	cg00057616	chr11	94617659	+	0,1437805651101530	0,8557173691841260	-0,711936804073972	-2,493022918994130	3,96165666132525e-25	0,1571675295297160	0,1293138740015380	0,01121036765803640	0,8768475169933470	0,8081154041848850	0,02271863606555520	-0,650947874655169	8,91523396150446e-22	15470	0	0	12,7	11,7	5	6	22	17	10	10	1,25672343028347e-04	5,16136424679146e-04	-3,90464081650799e-04	-2,03808525999082990	0,135015074469457014	0,30891254570531501	0,869617739701915027	0,510164453563396014	575934
149213	cg12323574	chr3	23097631	+	0,0452873251736701	0,7629685553336190	-0,717681230159949	-3,805389045700970	4,04928138206066e-25	0,0564781210150580	0,0330678562845755	0,00683156655416148	0,7999376940779230	0,6976363755914450	0,03281835122608960	-0,641158254576387	8,94328183745922e-22	1231	0	0	16,2	15,3	9	8	23	23	10	10	4,66703015839378e-05	1,07704417719898e-03	-1,03037387561504e-03	-4,52842882595597995	0,645374232381001001	0,79045157562212698	0,190188378501597005	0,102124730518953002	674414
57639	cg15931030	chr1	169668322	-	0,0621083310806078	0,7879039764197420	-0,725795645339135	-3,467977279201720	4,10443396582812e-25	0,0744781881033272	0,0457737487254331	0,00763140303516365	0,8253225517578850	0,7329352002592180	0,03117723246460960	-0,658457012155890	9,04091878520892e-22	1908	0	0	14,8	13,5	11	6	20	21	10	10	5,82383122851050e-05	9,72019824152307e-04	-9,13781511867202e-04	-4,06094528488100970	0,193383964047238011	0,38065163593357298	0,713579541703582954	0,419472299391234982	468569
20728	cg23002384	chr1	31714498	+	0,0536158881945438	0,6115170117836130	-0,557901123589069	-3,288334848805620	4,15247926708071e-25	0,0617251500137028	0,0479185251954361	0,00413249040375456	0,6658182230558870	0,5685027412163740	0,03739415405986340	-0,506777591202671	9,05747159147569e-22	15431	0	0	10,8	12,8	6	8	23	18	10	10	1,70774769371235e-05	1,39832275785280e-03	-1,38124528091567e-03	-6,35545874483392037	0,047848634661610698	0,18277569557543799	1,320130450100059916	0,738081554659249961	409994
171267	cg18807940	chr3	124358702	-	0,0699729711159523	0,8498659817168380	-0,779893010600886	-3,426527427316310	4,12842160500184e-25	0,0829208838124867	0,0535082764931518	0,01155128721483700	0,8765279719239810	0,8009695586260170	0,02228715659994500	-0,718048674813530	9,05747159147569e-22	2198	0	0	16,4	14,3	12	7	24	20	10	10	1,33432236319657e-04	4,96717349310471e-04	-3,63285112990814e-04	-1,89631788408155000	0,517623362413276000	0,69379857825403501	0,285986130449484011	0,158766594458012000	616270
667353	cg03735233	chr16	68318873	-	0,0466233096661610	0,8034555243686889	-0,756832214702528	-3,844595485585570	4,15580946365619e-25	0,0605327375767612	0,0345993216831249	0,00762012474860216	0,8413584526164331	0,7543560479645380	0,03070860125330830	-0,693823310387777	9,05747159147569e-22	445	0	0	15,6	18,1	8	15	22	26	10	10	5,80663011842592e-05	9,43018190934687e-04	-8,84951889750428e-04	-4,02151255833426990	0,546186907665624055	0,71628152443350801	0,262658714296470974	0,144916250768027000	629865
709114	cg03229341	chr17	58475819	+	0,0638706933777688	0,7455980635654450	-0,681727370187676	-3,354544979916390	4,15389069110645e-25	0,0777515772253470	0,0564664020610608	0,00695816035759928	0,7775683191705980	0,6981475468235350	0,02627003202518040	-0,620395969598188	9,05747159147569e-22	2730	1	0	12,2	8,1	4	5	17	16	9	10	2,16852485564468e-02	6,90114582604004e-04	2,09951339738428e-02	4,97373425079291032	0,082772671338665296	0,23943132473109299	1,082113028503939978	0,620819031590811976	285559
402586	cg08632810	chr8	141609470	+	0,0802701604092748	0,7328704463818000	-0,652600285972525	-3,040789556323780	4,25427769905838e-25	0,1003856384851930	0,0634116755217704	0,01090010021857660	0,7619151252444391	0,6938020146355860	0,02313875947310470	-0,593416376150393	9,19926299731990e-22	5977	0	0	12,2	11,5	7	6	19	22	10	10	1,18812184775015e-04	5,35402189954195e-04	-4,16590005179180e-04	-2,17194024083102999	0,521896960703331025	0,69718447419998797	0,282415232275819994	0,156652292882109995	618340
469364	cg11529628	chr10	129678943	+	0,0557927218242351	0,7426176065235760	-0,686824884699341	-3,515917136880060	4,24697607817254e-25	0,0669088159675895	0,0469235127850659	0,00573039466863665	0,7886233199558290	0,6676839019050290	0,03747240698347250	-0,600775085937440	9,19926299731990e-22	2352	0	0	11,1	10,8	6	7	15	19	10	10	3,28374230583393e-05	1,40418128513500e-03	-1,37134386207666e-03	-5,41824447987742008	0,156805757877835988	0,33653703701786303	0,804637994147371027	0,472967133260659978	411019
819773	cg24622817	chr22	40859826	-	0,0354656173132764	0,7268080516870100	-0,691342434373733	-4,018440980587060	4,23978969301628e-25	0,0432513471020568	0,0253320248475820	0,00563857967251755	0,7667873422855650	0,6420875550809830	0,03694804842241670	-0,598836207978927	9,19926299731990e-22	2156	0	0	12,1	12,8	8	8	18	19	10	10	3,17935807233282e-05	1,36515828222525e-03	-1,33336470150192e-03	-5,42418891492981015	0,963779643936267028	0,98304274344659004	0,016022250704983299	0,007427598302743510	809833
182744	cg00426382	chr3	170973243	-	0,0504027154753880	0,7636372590922980	-0,713234543616910	-3,678971963847550	4,27991507729690e-25	0,0587998371774143	0,0426797045202451	0,00563196551150016	0,8189157337276169	0,7127561714822620	0,03599414785171450	-0,653956334304847	9,23053642858691e-22	1370	0	0	16,8	14,9	9	7	22	22	10	10	3,17190355227272e-05	1,29557867957109e-03	-1,26385964404836e-03	-5,35210391795900975	0,111360470481880997	0,27795531437140297	0,953268942898265026	0,556025018045240960	422911
753507	cg17822706	chr19	18415538	+	0,0471975454087842	0,5963313397293140	-0,549133794320530	-3,406081252381630	4,33335475207513e-25	0,0529996824133772	0,0392407336463152	0,00413515366443327	0,6471657553025800	0,5314604860686321	0,03804107962446250	-0,478460803655255	9,32145232372161e-22	17044	0	0	19,3	14,6	11	6	27	21	10	10	1,70994958284759e-05	1,44712373899470e-03	-1,43002424316622e-03	-6,40309068875451981	0,114737507164637001	0,28238587129684800	0,940294590015747000	0,549157036272201027	404694
93249	cg01630046	chr2	42332600	+	0,1277937912290910	0,8267637313659980	-0,698969940136907	-2,602309436914310	4,35087595246502e-25	0,1514934133298550	0,1053833471120240	0,01187257370808970	0,8625860585304520	0,7902916098735460	0,02262857075847740	-0,638798196543691	9,33402801595427e-22	13002	0	0	13,8	11,3	9	7	19	16	10	10	1,40958006454024e-04	5,12052214571416e-04	-3,71094208117393e-04	-1,86102550533444000	0,215528217317747989	0,40607899976680900	0,666495863214809026	0,391389469316206995	581792
427865	cg13555415	chr9	134454249	-	0,0570730990872482	0,9057865456963839	-0,848713446609135	-3,771205201887030	4,36180094205752e-25	0,0752461837926005	0,0408131759974109	0,01093629789968770	0,9276689917944390	0,8477672771335230	0,02214253502272830	-0,772521093340922	9,33402801595427e-22	476	0	0	10,3	10,8	5	8	14	12	10	10	1,19602611750713e-04	4,90291857232750e-04	-3,70689245482037e-04	-2,03539190767041989	0,843900465607344996	0,91896875921776999	0,073708773500673896	0,036699252411440703	758544
816377	cg21160344	chr22	35752708	-	0,1057750794365620	0,7807665033390070	-0,674991423902445	-2,771927013263250	4,38159439803438e-25	0,1240855708266580	0,0868061967302277	0,01252436770223240	0,8014266766903400	0,7246682078993060	0,02318507842828290	-0,600582637072649	9,35215660119988e-22	9906	0	0	14,1	12,2	8	10	20	16	10	10	1,56859786340722e-04	5,37547861725631e-04	-3,80688075384909e-04	-1,77691767343213991	0,727766673730922964	0,84655025330210898	0,138007835732669004	0,072347256002764898	710114
306530	cg05603896	chr6	108145574	-	0,0555260286298172	0,8043312320520740	-0,748805203422257	-3,635475733759930	4,39686425296695e-25	0,0702938431116841	0,0478588643897893	0,00679606743771497	0,8431398628347710	0,7401500619479150	0,03403463253216360	-0,669856218836231	9,36056136658700e-22	929	0	0	12,3	13,2	9	9	17	21	10	10	4,61865326179696e-05	1,15835621159941e-03	-1,11216967898144e-03	-4,64846291914031973	0,044113568221914000	0,17463607209348200	1,355427811947010008	0,757866045320620962	441436
600134	cg18397877	chr14	72906773	+	0,0486833304523810	0,8045218791901479	-0,755838548737767	-3,794930796412550	4,41795617006112e-25	0,0626116755094468	0,0375471965441618	0,00736006717508107	0,8512381012439130	0,7530943801867430	0,03164758080891740	-0,690482704677297	9,38128574702799e-22	460	0	0	12,1	11,9	9	6	14	18	10	10	5,41705888217058e-05	1,00156937105696e-03	-9,47398782235251e-04	-4,20860876619344015	0,378935309912632023	0,57368746255874703	0,421434924453899018	0,241324641142572988	545605
43371	cg08663890	chr1	111746277	-	0,0657314264473681	0,8245984530179200	-0,758867026570552	-3,462118238360530	4,49631400196432e-25	0,0807749562144115	0,0512062078369090	0,00996565415560884	0,8622458845523580	0,7773040578831530	0,02676994814664540	-0,696529101668741	9,52319305616043e-22	1947	0	0	16,7	15,3	9	11	25	19	10	10	9,93142627492037e-05	7,16630123774084e-04	-6,17315861024881e-04	-2,85115586247496999	0,925678815996057947	0,96394240644522400	0,033539674913134601	0,015948913514432499	793231
464687	cg18300804	chr10	115891064	-	0,1641663476848500	0,8614456555379570	-0,697279307853108	-2,322944804643440	4,53476114587943e-25	0,1965600192178470	0,1392829678343190	0,01523619271538610	0,8825647691358710	0,8216211793742459	0,01929072190134740	-0,625061160156398	9,55562092275338e-22	20023	0	0	17,0	16,1	11	10	25	23	10	10	2,32141568460385e-04	3,72131951475123e-04	-1,39990383014738e-04	-0,68080938426199999	0,233196237715185994	0,42598742254361899	0,632278460571318979	0,370603223433762008	678156
657372	cg02914427	chr16	29674184	+	0,0577058413889565	0,8301601692604880	-0,772454327871532	-3,633312177191920	4,52730136120079e-25	0,0639715163821964	0,0428711054434017	0,00620842915081744	0,8729311127746600	0,7807158904174840	0,03093894202661670	-0,716744374035287	9,55562092275338e-22	937	0	0	11,2	12,0	7	8	16	18	10	10	3,85445925207197e-05	9,57218133726347e-04	-9,18673541205628e-04	-4,63424734625453016	0,052360321794201803	0,19197947963693801	1,280997693041509899	0,716745189821008988	467841
666038	cg08242636	chr16	67062389	-	0,0851353607421912	0,7693894236199300	-0,684254062877738	-3,034290774768170	4,56493252180273e-25	0,0945059803950958	0,0729052261181341	0,00693059854026115	0,8121071576616590	0,7331656323717390	0,03092258650693920	-0,638659651976643	9,59472153094018e-22	6071	0	0	12,7	14,4	6	9	18	20	10	10	4,80331961262700e-05	9,56206356279135e-04	-9,08173160152865e-04	-4,31521828214610004	0,006579817326718050	0,05998301189952150	2,181786163392060107	1,221971730998939965	469393
376474	cg00255726	chr8	21769114	+	0,1280568358342890	0,8650288394622170	-0,736972003627928	-2,664068242285550	4,57833944245353e-25	0,1604506747642170	0,1053422157593310	0,01644417689895830	0,8868800016352730	0,8280855684210841	0,01891075830530260	-0,667634893656867	9,59847702095295e-22	11726	0	0	11,0	11,2	6	8	16	16	10	10	2,70410953884232e-04	3,57616779681572e-04	-8,72058257973398e-05	-0,40326083667311002	0,780978262401703982	0,88078379114313599	0,107361054023302996	0,055130686181928998	732420
506997	cg05215063	chr11	82462000	-	0,0657509231261522	0,5573907442505540	-0,491639821124402	-2,905007241392600	4,59237599837274e-25	0,0803061174130949	0,0573345315879807	0,00650547882062792	0,5787621846411060	0,5085967027061390	0,02529501618914780	-0,428290585293044	9,60353018272368e-22	30923	0	0	12,4	13,9	8	6	18	22	10	10	4,23212546856384e-05	6,39837844009251e-04	-5,97516589323613e-04	-3,91825202063012989	0,852993123309611967	0,92416052556480299	0,069054470029109805	0,034252585801635198	762410
44351	cg00041401	chr1	114414408	-	0,0488046596224421	0,7155816754145090	-0,666777015792067	-3,625135638606420	4,64754720226307e-25	0,0589597333247977	0,0391790353564617	0,00669434274280659	0,7610531188982740	0,6434925939307941	0,03466248886118260	-0,584532860605997	9,65286728943896e-22	3411	0	0	14,5	12,1	7	5	20	18	10	10	4,48142247581672e-05	1,20148813405161e-03	-1,15667390929344e-03	-4,74472185052977036	0,895340464754467047	0,94770699648662204	0,048011787200988303	0,023325913166138901	780377
45252	cg10180415	chr1	117057968	+	0,0570752838846340	0,6936380819201050	-0,636562798035471	-3,390980405113750	4,66271282594386e-25	0,0662270660822940	0,0415471789379125	0,00695598686763404	0,7488527325823950	0,6474503667983380	0,03093422443400640	-0,581223300716044	9,65286728943896e-22	5656	0	0	17,6	20,3	10	15	23	28	10	10	4,83857533026972e-05	9,56926241333476e-04	-9,08540488030778e-04	-4,30575349975860977	0,643851423562392999	0,78932883344518701	0,191214339738770001	0,102742032533004998	673780
173293	cg10691592	chr3	128337033	-	0,0497614069579650	0,4546678946222320	-0,404906487664267	-2,958913949026450	4,65291441905644e-25	0,0587246439952400	0,0426825725122135	0,00555428124824348	0,4883233547479860	0,4267348557898920	0,01752384630832790	-0,368010211794652	9,65286728943896e-22	66895	0	0	16,0	15,6	8	12	27	18	10	10	3,08500401845891e-05	3,07085189437898e-04	-2,76235149253308e-04	-3,31529465983382998	0,186586273915842010	0,37251232405693302	0,729120307973585957	0,428859354643517987	614566
379848	cg14623374	chr8	29348054	+	0,0372209603682397	0,8326354247528240	-0,795414464384584	-4,157409280536950	4,63451552036251e-25	0,0465480861825466	0,0238059805046227	0,00805489322386874	0,8569929108158790	0,7733368641586500	0,02352142794638650	-0,726788777976103	9,65286728943896e-22	396	0	0	15,7	15,9	11	5	19	21	10	10	6,48813048479265e-05	5,53257572637050e-04	-4,88376267789124e-04	-3,09207655340730980	0,076600228853951999	0,23089185378396199	1,115769932849639989	0,636591389382881956	549067
67157	cg22401939	chr1	206731166	-	0,0422076163099616	0,3978764407935010	-0,355668824483539	-2,965799983661500	4,76177604306208e-25	0,0480147920722021	0,0357290326311223	0,00370267041292508	0,4338332300358400	0,3629292769516040	0,02199907892816330	-0,314914484879402	9,68798583027128e-22	95586	0	0	16,3	14,8	7	8	22	24	10	10	1,37097681867508e-05	4,83959473687557e-04	-4,70249705500806e-04	-5,14161016017317962	0,906201733699406042	0,95353809749938601	0,042775111285761502	0,020661950543277401	785014
299148	cg20510908	chr6	52206916	-	0,0955808198639772	0,7012503248995390	-0,605669505035562	-2,752009632356540	4,72466855107973e-25	0,1027857599734330	0,0835502791880737	0,00657445894843066	0,7484710631975150	0,6704554503436220	0,02933711305980090	-0,567669690370189	9,68798583027128e-22	10218	0	0	15,1	12,9	6	8	21	21	10	10	4,32235104645999e-05	8,60666202683540e-04	-8,17442692218940e-04	-4,31556566426896016	0,094612390063540996	0,25565763387065299	1,024051986390200009	0,592341234823216989	483541
502289	cg25574765	chr11	70211531	+	0,0484758693063703	0,9387234949502320	-0,890247625643861	-4,020074366610590	4,75321435278806e-25	0,0594107396616656	0,0335339869937113	0,00857223853860435	0,9578563826618430	0,9044099397635150	0,01783155016634690	-0,844999200101849	9,68798583027128e-22	403	0	0	11,9	11,7	8	8	16	17	10	10	7,34832735627336e-05	3,17964181334946e-04	-2,44480907772212e-04	-2,11337645230790017	0,256318254598299988	0,45129950710825401	0,591220462918375045	0,345535140799115015	627287
555287	cg12198432	chr12	115104183	-	0,0917964673624743	0,8609832948799900	-0,769186827517515	-3,096957552249950	4,75689085689831e-25	0,1045784840322930	0,0690571353872236	0,01307399118745890	0,8822518401914680	0,8193474713229570	0,02127280504033480	-0,714768987290665	9,68798583027128e-22	5313	0	0	15,9	14,8	10	11	20	22	10	10	1,70929245569752e-04	4,52532234284095e-04	-2,81602988714343e-04	-1,40462130066573998	0,933793581593533983	0,96828284061457703	0,029749115507044999	0,013997764410741600	796598
571640	cg25702500	chr13	42067019	+	0,0831279566044938	0,7654226072144120	-0,682294650609918	-3,057696568399880	4,69505529946101e-25	0,0966835825297347	0,0716345163476871	0,00799407985312425	0,7893605562181270	0,6801500394535990	0,03268897102955330	-0,583466456923864	9,68798583027128e-22	5783	0	0	12,5	12,3	6	8	20	19	10	10	6,39053126981270e-05	1,06856882697098e-03	-1,00466351427285e-03	-4,06360015233529026	0,451889057963061003	0,63896428351457302	0,344968174543541006	0,194523417124936010	584178
748294	cg22328895	chr19	11498028	-	0,0630843257043702	0,7918360593538890	-0,728751733649519	-3,455673366730270	4,75725457810791e-25	0,0807055334727528	0,0539086928295905	0,00850769816917170	0,8360090221573570	0,7367002185345950	0,03146438340919240	-0,655994685061843	9,68798583027128e-22	1991	0	0	13,5	14,1	8	8	19	21	10	10	7,23809281377275e-05	9,90007423320663e-04	-9,17626495182936e-04	-3,77375783035512979	0,499557974573990982	0,67917145182638405	0,301414103881360973	0,168020577438486002	607571
791217	cg05758935	chr20	48887419	-	0,0452543896660213	0,7341207685251570	-0,688866378859136	-3,751375796747120	4,71856469816209e-25	0,0558475741034003	0,0339454773582753	0,00635835722384755	0,7755777308116401	0,6515522031383670	0,03645724586817110	-0,595704629034967	9,68798583027128e-22	2265	0	0	14,9	16,1	10	8	17	29	10	10	4,04287065860543e-05	1,32913077629228e-03	-1,28870206970622e-03	-5,03895920254057028	0,535348221803223945	0,70797965145051300	0,271363635525933011	0,149979224499149993	624606
264609	cg06858852	chr5	169706415	+	0,1669315279304720	0,8034642624503870	-0,636532734519915	-2,200887817180870	4,79420430085525e-25	0,1830976433206670	0,1484281148925270	0,01204769868385730	0,8332803104655300	0,7723922015084670	0,02048160812566180	-0,589294558187800	9,69170679362176e-22	24073	0	0	16,0	14,0	11	7	20	18	10	10	1,45147043577018e-04	4,19496271413174e-04	-2,74349227836156e-04	-1,53114280091564003	0,233588960804993001	0,42642455995804801	0,631547685424195038	0,370157790034279011	615276
407179	cg13624860	chr9	73568	+	0,0561945938762335	0,5642936265954350	-0,508099032719201	-3,117003249243430	4,80560655822056e-25	0,0626971385203954	0,0493194169674912	0,00489832320982779	0,6127995136835860	0,4981031158675920	0,03236589434746420	-0,435405977347196	9,69170679362176e-22	26156	0	0	11,8	13,7	9	7	18	19	10	10	2,39935702679377e-05	1,04755111691121e-03	-1,02355754664328e-03	-5,44822898588908977	0,532791558360255046	0,70598881419358095	0,273442664818617009	0,151202179929057989	623376
474599	cg20787382	chr11	627170	-	0,0525730604217432	0,8916002301106930	-0,839027169688950	-3,848874311245960	4,81474055940582e-25	0,0599131008796972	0,0419678170965568	0,00634013594882183	0,9323776654938140	0,8435619853637309	0,02619700567507470	-0,783648884484034	9,69170679362176e-22	410	0	0	10,8	10,0	7	7	15	13	10	10	4,01973238495429e-05	6,86283106339896e-04	-6,46085782490353e-04	-4,09363247969270994	0,167986911480497991	0,35028866292327099	0,774724554543375965	0,455573918376112996	514216
594067	cg13902102	chr14	54686722	+	0,0412442389482499	0,5639962316780140	-0,522751992729764	-3,485579539386290	4,80467740214488e-25	0,0481716423816356	0,0361754601666281	0,00411966103047840	0,6117040273188860	0,4885679614266200	0,03820862816021190	-0,440396319044984	9,69170679362176e-22	22516	0	0	16,7	13,6	11	8	23	21	10	10	1,69716070060423e-05	1,45989926588533e-03	-1,44292765887929e-03	-6,42660183817316977	0,194269771981712996	0,38164013441771999	0,711594769564002028	0,418345959859938998	420476
711943	cg22035088	chr17	66352599	-	0,0545450464092785	0,8161678613319490	-0,761622814922670	-3,678056655710160	4,82227003241876e-25	0,0715074280448899	0,0446079803096840	0,00915575733991244	0,8566594208709249	0,7590576342549930	0,02889117077803870	-0,687550206210103	9,69170679362176e-22	766	0	0	13,8	14,0	8	8	20	20	10	10	8,38278924673604e-05	8,34699748925796e-04	-7,50871856458435e-04	-3,31575507300556005	0,977771583660060006	0,98972103755651597	0,009762588506996449	0,004487198253126310	816047
272677	cg01457015	chr6	4345036	+	0,0637949332875803	0,7977720924003729	-0,733977159112793	-3,452354633152790	4,84633451900291e-25	0,0883330337472282	0,0508166138108127	0,01073525726073970	0,8396288273034370	0,7490542155819920	0,02603087098341710	-0,660721181834764	9,70718488819996e-22	2014	0	0	14,6	13,8	10	9	20	18	10	10	1,15245748454265e-04	6,77606244155309e-04	-5,62360495701043e-04	-2,55573364020755012	0,825805989819409003	0,90823815328709900	0,083121971381294096	0,041800258200283200	751049
358228	cg03679637	chr7	128777595	-	0,0566983773811742	0,7642544035422660	-0,707556026161092	-3,537084113714160	4,85347492654728e-25	0,0657625431278585	0,0489017041410959	0,00599120140175920	0,8113241394775200	0,6847930304262050	0,03721778385371050	-0,619030487298346	9,70718488819996e-22	1523	0	0	13,1	12,8	6	9	21	18	10	10	3,58944942364414e-05	1,38516343498152e-03	-1,34926894074508e-03	-5,27014982944886956	0,149129753861120012	0,32701993773175703	0,826435698944433028	0,485425768492856013	413417
47248	cg05192497	chr1	147052131	+	0,0363306908909781	0,6953128970523360	-0,658982206161357	-3,928223319109660	4,87431087162741e-25	0,0404102136786757	0,0294885355441033	0,00377674351886378	0,7517410164625620	0,6152522207415601	0,04456674575938340	-0,574842007062885	9,72530982169487e-22	3939	0	0	15,7	12,6	9	8	21	18	10	10	1,42637916072795e-05	1,98619482758152e-03	-1,97193103597424e-03	-7,12150580421203028	0,016367998275195202	0,09921986361437760	1,786004429396409909	1,003401374271849944	356556
547133	cg09699594	chr12	90127518	+	0,0644258211879517	0,8686247809805420	-0,804198959792591	-3,561372050335350	4,88616552763349e-25	0,1033900597927550	0,0530851941965973	0,01464564980320250	0,9010386772586220	0,8328607301836261	0,01958290678396350	-0,729470670390872	9,72547096177305e-22	1296	0	0	12,5	11,9	8	9	18	14	10	10	2,14495058158046e-04	3,83490238109405e-04	-1,68995179951359e-04	-0,83824544459265005	0,985065119984098958	0,99309944346387802	0,006535058522756860	0,003007261489250420	819335
519909	cg14219124	chr11	129992297	+	0,0926476626000452	0,7375505644091640	-0,644902901809119	-2,864470390604690	4,96058047450261e-25	0,1148727176660110	0,0799769812445637	0,01031865209354710	0,7750457191480610	0,7034688169189270	0,02592143293791340	-0,588596099252916	9,84985260468424e-22	8423	0	0	14,1	12,5	8	8	22	18	10	10	1,06474581027664e-04	6,71920685554742e-04	-5,65446104527077e-04	-2,65778189237608986	0,467785116659658995	0,65270798243770900	0,329953600088662979	0,185281075970407993	591995
45861	cg04707332	chr1	119528018	+	0,1082624833679890	0,8644113347929210	-0,756148851424932	-2,886319625084370	4,99957737681488e-25	0,1304243652863660	0,0894303008758155	0,01230854676680770	0,8885143558929700	0,8176380267467690	0,02306945324602550	-0,687213661460403	9,88851364695409e-22	8090	0	0	12,7	12,8	9	8	17	20	10	10	1,51500323510691e-04	5,32199673070557e-04	-3,80699349559865e-04	-1,81264674971205997	0,137107684688526993	0,31160220138453498	0,862938202947233002	0,506399482816613955	578881
640608	cg26516200	chr15	96907756	+	0,1149472716204880	0,7904619739955960	-0,675514702375107	-2,679513470313320	5,00399349219972e-25	0,1420323131564050	0,0986476226680486	0,01268647988823640	0,8263559787495690	0,7525140118504120	0,02281349894532610	-0,610481698694007	9,88851364695409e-22	11431	0	0	10,3	13,4	6	9	15	19	10	10	1,60946771954626e-04	5,20455734128396e-04	-3,59508962173771e-04	-1,69319182290318992	0,475028120792515995	0,65880353784515200	0,323280680178239022	0,181244077288406996	595599
7905	cg14418802	chr1	9299979	-	0,0452175488968226	0,7706986293349900	-0,725481080438167	-3,821566983423720	5,03692689651482e-25	0,0515292892125404	0,0376914094713512	0,00514262503553112	0,8242976646270810	0,7245480540064950	0,03815697387721090	-0,673018764793955	9,92983855622713e-22	1011	0	0	15,1	14,7	9	10	20	22	10	10	2,64465922560714e-05	1,45595465546616e-03	-1,42950806321008e-03	-5,78273977686145013	0,042006674339589101	0,16980944781408799	1,376681700112490025	0,770038150255918041	404744
8380	cg21604136	chr1	9910137	-	0,1569155298027870	0,7817457333640870	-0,624830203561300	-2,245918998604670	5,07454479700657e-25	0,1756012343814460	0,1228400637393610	0,01576582539018580	0,7992925515173930	0,7493387866334650	0,01532970375828110	-0,573737552252019	9,98017974576991e-22	22508	0	0	17,1	18,5	12	14	25	26	10	10	2,48561250233828e-04	2,34999817316659e-04	1,35614329171688e-05	0,08094176790340560	0,361966329809685017	0,55777508100916595	0,441331825759497975	0,253540892045506006	803308
93683	cg24304789	chr2	43451423	-	0,0500457328085057	0,7372467950161981	-0,687201062207692	-3,637451175549530	5,12428719068645e-25	0,0578387063493292	0,0425702510163823	0,00505416383086390	0,7864599275920670	0,6676759768214310	0,03991435572473200	-0,609837270472101	1,00024072638754e-21	2336	0	0	13,4	12,5	8	8	21	17	10	10	2,55445720292129e-05	1,59315579292044e-03	-1,56761122089123e-03	-5,96272677787318006	0,095310756126686005	0,25657529811814900	1,020858085060839970	0,590785157810583050	391019
223239	cg07409418	chr4	174429649	+	0,0540319293712405	0,8822350766425140	-0,828203147271273	-3,800560480085460	5,13428328597755e-25	0,0703864638040998	0,0426555832127437	0,00900955933129636	0,9085300435953080	0,8282280438188080	0,02590358589264240	-0,757841580014708	1,00024072638754e-21	424	0	0	11,0	11,3	6	9	16	15	10	10	8,11721593441494e-05	6,70995762097501e-04	-5,89823602753352e-04	-3,04724675686962021	0,251285454388187002	0,44588640759960602	0,599832649735215995	0,350775766480760975	525655
420558	cg16431531	chr9	112657823	+	0,0519632903017513	0,6688752315661680	-0,616911941264417	-3,453660790687600	5,13385351208197e-25	0,0589232978267532	0,0447946918998548	0,00455910012146832	0,7170359931551170	0,5973867322110999	0,03986113830356190	-0,538463434384347	1,00024072638754e-21	7491	0	0	13,9	12,7	8	6	21	19	10	10	2,07853939175724e-05	1,58891034685569e-03	-1,56812495293811e-03	-6,25632382403157017	0,043810646179271197	0,17395041293700500	1,358420341206159954	0,759574535953186025	390975
590170	cg15821498	chr14	32498045	+	0,0714299687665642	0,7341006182066780	-0,662670649440114	-3,191865963459160	5,11009378191890e-25	0,0873207507908572	0,0551554862460899	0,01083811172103000	0,7563931671307840	0,7004262241988090	0,02136516306325300	-0,613105473407952	1,00024072638754e-21	4253	0	0	14,7	15,0	7	11	19	19	10	10	1,17464665677527e-04	4,56470192719388e-04	-3,39005527041861e-04	-1,95829380830395006	0,259154211180068983	0,45442128510306601	0,586441729608912055	0,342541334457446001	592079
349172	cg21088896	chr7	94284917	+	0,0491407771808846	0,5389205672481010	-0,489779790067216	-3,214372288549140	5,17933515146627e-25	0,0586335526078005	0,0417556651001676	0,00545912122658857	0,5861601006252610	0,4879770924038800	0,02933253720267680	-0,429343539796080	1,00216666014672e-21	31509	0	0	10,7	9,3	7	7	15	14	10	10	2,98020045665899e-05	8,60397738746421e-04	-8,30595734179831e-04	-4,85152245436106977	0,948800329843001000	0,97569629437524596	0,022825173000712101	0,010685344426302401	803250
542082	cg16054434	chr12	58328727	-	0,1144392344098150	0,8524112276090300	-0,737971993199215	-2,792934536365660	5,18056661924228e-25	0,1349080098877200	0,0986691643663088	0,01247755654671390	0,8869612700102570	0,8194097447516330	0,02248209039707380	-0,684501734863913	1,00216666014672e-21	9565	0	0	14,2	13,8	7	7	22	21	10	10	1,55689417376443e-04	5,05444388622197e-04	-3,49754971245754e-04	-1,69888148480793011	0,263688389631562992	0,45919323771221998	0,578908992049385951	0,338004516180406001	588575
819244	cg00779989	chr22	39862809	+	0,6564817899373380	0,0992035729127180	0,557278217024620	2,609545398573720	5,16008237029415e-25	0,6866838750500950	0,6360277900384430	0,01589867301176950	0,1231213567736810	0,0865631673720470	0,01156353041199780	0,512906433264762	1,00216666014672e-21	15549	0	0	11,4	12,6	8	8	16	15	10	10	2,52767803535167e-04	1,33715235589199e-04	1,19052567945969e-04	0,91864885470833801	0,128800869059191997	0,30085537989066502	0,890081206647494017	0,521642218056524998	690794
812714	cg24368507	chr22	25794599	-	0,3700789369005010	0,8264564587431650	-0,456377521842664	-1,137991366984840	5,22420676706064e-25	0,3908613468028490	0,3526216414989660	0,01146239997920770	0,8359083699552030	0,8159299213740840	0,00745850238036572	-0,425068574571235	1,00824749386155e-21	109000	0	0	13,6	11,7	6	6	21	16	10	10	1,31386613283340e-04	5,56292577579211e-05	7,57573555254192e-05	1,23990252841614002	0,708505919253410998	0,83384040347262900	0,149656517063161992	0,078917065098317807	721761
363838	cg17479131	chr7	149567078	+	0,0919173062869620	0,7764178261288960	-0,684500519841934	-2,947896972110200	5,23978246428496e-25	0,1086358429701800	0,0801522445776332	0,00981296838242056	0,8033721768888390	0,7103512690186510	0,02894327391478320	-0,601715426048472	1,00889629630505e-21	7221	0	0	13,3	12,3	7	6	23	18	10	10	9,62943484743855e-05	8,37713104906172e-04	-7,41418756431786e-04	-3,12093320899590010	0,630346079486158950	0,77951479833454596	0,200420943968958987	0,108175635736164996	667952
125124	cg14387854	chr2	182321282	+	0,0989350596068142	0,8170084619134960	-0,718073402306681	-2,924433746001420	5,38353628885646e-25	0,1077825029984090	0,0891516337289627	0,00604489528174592	0,8634328493802890	0,7695744810373170	0,02920311515262320	-0,661791978038907	1,02463332841503e-21	7515	0	0	14,5	14,7	9	6	20	27	10	10	3,65407589672741e-05	8,52821934617370e-04	-8,16281175650096e-04	-4,54466603996817042	0,009186595100349170	0,07201423123009860	2,036845424754520018	1,142581671152449907	483728
272701	cg17572948	chr6	4408181	+	0,0981235814482726	0,8468878645023510	-0,748764283054078	-2,986425215200240	5,36104892375204e-25	0,1210860385442760	0,0750009739957381	0,01478199934906240	0,8719492646022340	0,8132132492059549	0,01929030823217260	-0,692127210661679	1,02463332841503e-21	6703	0	0	12,5	13,3	5	9	19	21	10	10	2,18507504755680e-04	3,72115991692226e-04	-1,53608486936546e-04	-0,76806956094423195	0,673426229357418027	0,81001781482360502	0,171709972231642999	0,091505429523192405	686730
525658	cg00308650	chr12	7060112	+	0,0604249179758101	0,7031390425765880	-0,642714124600777	-3,340025506703050	5,35339792847644e-25	0,0691684779420173	0,0494839089625435	0,00579082338310094	0,7413194464202690	0,6341453529933530	0,03707486300034690	-0,564976875051336	1,02463332841503e-21	5129	0	0	15,7	12,7	11	7	21	19	10	10	3,35336354542686e-05	1,37454546649449e-03	-1,34101183104022e-03	-5,35720192081126978	0,073982662733218199	0,22707241888674501	1,130870041910420065	0,643835613700693976	414318
529877	cg00769520	chr12	22488465	-	0,0432108249517073	0,4355955588050750	-0,392384733853367	-3,065943178022840	5,37260611661690e-25	0,0517458449820656	0,0369957547343021	0,00454910423765093	0,4597666018413560	0,3937950864455020	0,02283799933632190	-0,342049241463436	1,02463332841503e-21	73658	0	0	12,6	12,1	6	8	20	17	10	10	2,06943493650136e-05	5,21574213685838e-04	-5,00879864320825e-04	-4,65556374962231967	0,808695487790609957	0,89786815938643705	0,092214980078584294	0,046787429317704000	743983
661644	cg01144086	chr16	50715260	+	0,0432381317225548	0,7380186805320450	-0,694780548809491	-3,812542450511550	5,36222503869261e-25	0,0505204613827619	0,0381428863171215	0,00394113245012421	0,7855291858405760	0,6412410065605140	0,04445964043471710	-0,590720545177752	1,02463332841503e-21	2009	0	0	12,8	12,9	8	10	18	17	10	10	1,55325249894221e-05	1,97665962758433e-03	-1,96112710259491e-03	-6,99162828089901023	0,057559431116036203	0,20146544782547299	1,239883507028469944	0,695799426472955007	357352
297839	cg26366735	chr6	45291843	-	0,0900225540736746	0,8235688830031670	-0,733546328929493	-3,058976073226000	5,49061112330270e-25	0,1100795465336260	0,0689907963882356	0,01428093995442330	0,8521027549156400	0,7897517931705440	0,01961686604347280	-0,679672246636917	1,04021894497030e-21	5767	0	0	12,7	11,5	10	5	16	22	10	10	2,03945245981844e-04	3,84821433367556e-04	-1,80876187385712e-04	-0,91600727709651697	0,385041345802685009	0,57935646906777405	0,414492633375010022	0,237054139359869992	656194
725479	cg24134018	chr18	10413897	-	0,0648948247405557	0,7249492176945490	-0,660054392953993	-3,294706631944670	5,48858794333648e-25	0,0774151441298031	0,0470680828754470	0,00970874853662595	0,7631077044022050	0,6785235472445230	0,02292946630602220	-0,601108403114720	1,04021894497030e-21	3853	0	0	10,6	11,3	8	5	14	17	10	10	9,42597981474365e-05	5,25760425079006e-04	-4,31500626931569e-04	-2,47969105481355001	0,270538767676670011	0,46644770894045501	0,567770492547536976	0,331197035714909993	563977
15401	cg07191354	chr1	22454929	+	0,0946922631177757	0,6807802816424190	-0,586088018524643	-2,722072072316640	5,54864042666084e-25	0,1102598155358640	0,0783586386135966	0,00986983540908139	0,7192687946417790	0,6454342113081520	0,02307324926776080	-0,535174395772288	1,04329762666183e-21	11088	0	0	16,3	15,2	11	10	25	18	10	10	9,74136510023569e-05	5,32374831772226e-04	-4,34961180769869e-04	-2,45024650611766015	0,984358979839936032	0,99278906934428302	0,006846492490920240	0,003143013086275120	819006
400907	cg19761466	chr8	134072706	-	0,0542430789321152	0,8444494593314010	-0,790206380399286	-3,733382216403400	5,55075418484093e-25	0,0736621196710865	0,0438526667897374	0,00845769169794943	0,8830146460601870	0,7910958439904650	0,02941793708373210	-0,717433724319379	1,04329762666183e-21	592	0	0	11,5	12,6	7	8	20	20	10	10	7,15325488575626e-05	8,65415022262420e-04	-7,93882473404858e-04	-3,59672041006425003	0,251803747994400973	0,44645820716895901	0,598937809886724959	0,350219189060774982	487432
522408	cg02035605	chr12	1725867	-	0,0730181535939192	0,8172963342025130	-0,744278180608593	-3,316905439059860	5,51960646801675e-25	0,0852639078336394	0,0580462034830511	0,00865573175388907	0,8513272284723810	0,7873246190089020	0,02224906276335770	-0,702060711175262	1,04329762666183e-21	3064	1	0	11,6	12,4	3	6	18	16	9	10	2,08048429587083e-02	4,95020793847831e-04	2,03098221648605e-02	5,39328645997118006	0,102050038144361005	0,26574257904090198	0,991186828616871018	0,575538854468207961	317205
528569	cg15994792	chr12	14730525	-	0,0447456135483252	0,8337076820220640	-0,788962068473738	-3,945927957797850	5,55738306253126e-25	0,0513056431063869	0,0391289055943969	0,00431872265552181	0,8793997297182760	0,7766390099870800	0,03657964743116720	-0,725333366880693	1,04329762666183e-21	440	0	0	11,2	15,3	6	12	17	20	10	10	1,86513653753174e-05	1,33807060618850e-03	-1,31941924081318e-03	-6,16472918768520017	0,016153344808632699	0,09846713364495389	1,791737536396259989	1,006708704106499930	416729
27937	cg14658964	chr1	45189026	+	0,1095049298631120	0,7873849766963140	-0,677880046833202	-2,738206290142430	5,62943957018815e-25	0,1274577958103170	0,0953961366240240	0,01131509423405770	0,8335697663399290	0,7545349218077120	0,02441545621040240	-0,627077125997395	1,04672386057467e-21	10445	0	0	17,3	13,2	11	8	24	17	10	10	1,28031357525606e-04	5,96114501962078e-04	-4,68083144436472e-04	-2,21909227153039001	0,506166857263004033	0,68456677113219599	0,295706294932439995	0,164584185338609995	610757
187290	cg08111780	chr3	187495364	-	0,0348042694418004	0,6812407260870590	-0,646436456645258	-3,947480100066030	5,62432046497803e-25	0,0488372676302959	0,0302606663950483	0,00555320168656902	0,7143178314988410	0,5733817103982199	0,04206216101576240	-0,524544442767924	1,04672386057467e-21	4855	0	0	12,9	13,4	9	8	21	18	10	10	3,08380489717130e-05	1,76922538931592e-03	-1,73838734034421e-03	-5,84226254743331985	0,808935482901663949	0,89802015166683702	0,092086114403943098	0,046713917609407803	744077
309229	cg23429794	chr6	119131733	+	0,0657992277662393	0,7580784730132660	-0,692279245247026	-3,340998660116860	5,64091908194915e-25	0,0746241066862487	0,0511131926679319	0,00850366752258927	0,8194932406676900	0,7239802539385480	0,02864000489435010	-0,649356147252299	1,04672386057467e-21	2840	0	0	9,8	8,9	6	5	16	12	10	10	7,23123613347395e-05	8,20249880348395e-04	-7,47937519013656e-04	-3,50374928545286002	0,958645109945319041	0,98065271367678297	0,018342138728971700	0,008484765542585581	807482
421996	cg15836656	chr9	117661215	+	0,0528695107354922	0,7264983459999960	-0,673628835264504	-3,550249844415860	5,64553033244961e-25	0,0593171262717063	0,0473308139350249	0,00468981337269873	0,7720726646180690	0,6550250915502510	0,04029658177341640	-0,595707965278545	1,04672386057467e-21	3019	0	0	13,2	10,2	7	6	19	15	10	10	2,19943494707438e-05	1,62381450262164e-03	-1,60182015315090e-03	-6,20611009348584020	0,023889580092000800	0,12285009492937900	1,621791483792589972	0,910624503593426948	387839
673308	cg03911956	chr16	84393969	-	0,0425485173459956	0,7743852322503930	-0,731836714904398	-3,899840409629250	5,60930900678637e-25	0,0559664514281909	0,0348243756769119	0,00600676620044681	0,8152673187621660	0,6714931534673581	0,04044075821947050	-0,615526702039168	1,04672386057467e-21	874	0	0	11,8	11,0	7	6	17	15	10	10	3,60812401868302e-05	1,63545492536567e-03	-1,59937368517884e-03	-5,50229925989068036	0,452638775916496983	0,63962124804771003	0,344248244360019995	0,194077117539005001	584547
739463	cg06931418	chr19	1402419	+	0,1664226098375150	0,8396069913187600	-0,673184381481246	-2,267760173382130	5,65166511484350e-25	0,1976165358055420	0,1507300806234300	0,01651345213147370	0,8666264957964550	0,8062803215862400	0,01865659565456570	-0,608663785780698	1,04672386057467e-21	21777	0	0	13,3	13,7	5	9	18	24	10	10	2,72694101298474e-04	3,48068561417960e-04	-7,53744601194856e-05	-0,35208801810157497	0,809080399576057041	0,89811926649521101	0,092008319726060606	0,046665987005974602	744129
706603	cg00253248	chr17	48948878	+	0,0462584719812648	0,7836697845607580	-0,737411312579494	-3,818396608635320	5,68306977972647e-25	0,0548302323699802	0,0399788788707989	0,00447198221962495	0,8507286100884210	0,7222988559775390	0,03844368340182140	-0,667468623607559	1,05018552560395e-21	779	0	0	12,8	12,1	10	7	19	18	10	10	1,99986249726417e-05	1,47791679349948e-03	-1,45791816852683e-03	-6,20752042869149978	0,035130818999152102	0,15324315340463501	1,454311725452309911	0,814618919778615003	401813
16533	cg22499893	chr1	24307535	-	0,2004443214871410	0,8672169766449480	-0,666772655157807	-2,059495151215140	5,72418343633421e-25	0,2420174542852940	0,1673853211009170	0,02148695596152370	0,8892265717162270	0,8452831975752980	0,01324463672552700	-0,603265743290005	1,05205521177883e-21	29582	0	0	15,8	14,2	8	10	25	18	10	10	4,61689276492458e-04	1,75420401991180e-04	2,86268874501278e-04	1,39610567586963996	0,676464242469175026	0,81202133557573497	0,169755155029035987	0,090432559673751703	688126
74179	cg21023808	chr1	229265861	+	0,0567799415210303	0,7564077395724580	-0,699627798051428	-3,520625395059830	5,74413332016482e-25	0,0643697012730878	0,0480708745719740	0,00484620435934143	0,8085681730685540	0,6740113926918559	0,03935576314973920	-0,609641691418768	1,05205521177883e-21	1830	0	0	15,0	12,1	8	6	22	20	10	10	2,34856966924999e-05	1,54887609309837e-03	-1,52539039640587e-03	-6,04329553476044978	0,066391663970903306	0,21587540903099500	1,177886446516130059	0,665796826542096043	394963
217699	cg21021168	chr4	140975098	+	0,0829181210900836	0,8371289028090780	-0,754210781718995	-3,188549626375310	5,71835406349613e-25	0,0946390049572271	0,0698456923438742	0,00815382690333966	0,8700557665885400	0,7722515174883940	0,02976179616805030	-0,677612512531167	1,05205521177883e-21	4282	0	0	16,0	16,1	7	5	22	23	10	10	6,64848931696256e-05	8,85764511148575e-04	-8,19279617978950e-04	-3,73582472475849992	0,208099739778752013	0,39761595661487198	0,681728462857678963	0,400536195374481985	483198
491161	cg23111146	chr11	47942093	+	0,0981654462773985	0,8017721611463970	-0,703606714868999	-2,907835164988480	5,73933261192710e-25	0,1129315620132180	0,0819624328191366	0,01006861281489980	0,8379351472710540	0,7505702272390230	0,02777893005884690	-0,637638665225805	1,05205521177883e-21	7777	0	0	12,9	12,9	8	8	18	20	10	10	1,01376964016365e-04	7,71668955214308e-04	-6,70291991197942e-04	-2,92825220165576017	0,447577475431304994	0,63522457632243401	0,349131777688899025	0,197072707755481996	582010
131859	cg13840360	chr2	217340087	-	0,0933691485155216	0,8320893257807980	-0,738720177265277	-3,026167613131750	5,92710199338398e-25	0,1118996889075740	0,0786298109719190	0,00853239490796548	0,8587287905472060	0,7796449538723580	0,02960124933712920	-0,667745264964784	1,07300493492104e-21	6187	0	0	12,7	11,4	6	7	21	16	10	10	7,28017628654752e-05	8,76233962318892e-04	-8,03432199453416e-04	-3,58927084352440007	0,034550351732874900	0,15172574398377101	1,461547527020049975	0,818940724279055954	485843
179220	cg15814508	chr3	150996078	-	0,1301600184973390	0,8016789571516010	-0,671518938654262	-2,533834341553930	5,94469145779483e-25	0,1432148875193650	0,1136845053608350	0,01019096409353280	0,8330403356057819	0,7450954710873690	0,02550850664129760	-0,601880583568004	1,07300493492104e-21	14530	0	0	12,9	14,6	9	9	17	19	10	10	1,03855749155676e-04	6,50683911069122e-04	-5,46828161913447e-04	-2,64737579998493011	0,272862092921646981	0,46890943816866199	0,564056794042237963	0,328911025731362994	535228
315331	cg25867228	chr6	149593092	-	0,0793293881552004	0,7707321370471140	-0,691402748891914	-3,127620870508330	5,93958451548206e-25	0,0973286536690246	0,0621691867306506	0,01178885987916950	0,8066879841816900	0,7175128081250109	0,02391674401158030	-0,620184154455986	1,07300493492104e-21	4963	0	0	15,4	14,9	8	6	22	22	10	10	1,38977217250692e-04	5,72010644115463e-04	-4,33033426864771e-04	-2,04119359416797996	0,382000427457679981	0,57653936248600901	0,417936151113401988	0,239171036457941993	563594
408804	cg06170202	chr9	13450902	-	0,0987044106095280	0,7118184668756730	-0,613114056266145	-2,731225575412020	5,93678629348425e-25	0,1124197082968570	0,0750981606836857	0,01152494622509210	0,7400866844418470	0,6769503049583840	0,02006041270934100	-0,564530596661527	1,07300493492104e-21	10563	0	0	14,5	13,7	11	5	20	18	10	10	1,32824385491266e-04	4,02420158069088e-04	-2,69595772577822e-04	-1,59918253633814000	0,454681169897566018	0,64142101192763001	0,342293031233457001	0,192856817381141993	617154
555293	cg25718766	chr12	115104864	+	0,1107790385853560	0,8039717236609270	-0,693192685075571	-2,752608583852120	5,90447556205743e-25	0,1271425431013580	0,0938353473611093	0,01075536722584800	0,8446496034897920	0,7517697564160380	0,02589053023321060	-0,624627213314680	1,07300493492104e-21	10213	0	0	16,4	14,8	10	6	22	26	10	10	1,15677924162845e-04	6,70319555756791e-04	-5,54641631593946e-04	-2,53473545481839002	0,379095991403435972	0,57382285613066597	0,421250807819865014	0,241222157216310990	545710
567139	cg04299213	chr13	24839304	-	0,1093226281569610	0,7883185602258970	-0,678995932068936	-2,742096893487090	5,94944747335215e-25	0,1312223052621030	0,0820539956534298	0,01424644738752610	0,8181259084599670	0,7553232733367790	0,01894033865652000	-0,624100968074676	1,07300493492104e-21	10385	0	0	9,4	8,4	6	6	14	11	10	10	2,02961263165549e-04	3,58736428423664e-04	-1,55775165258115e-04	-0,82171984993403302	0,444806413975880999	0,63282285785202197	0,351828958983892992	0,198717842311083998	669307
635678	cg09975110	chr15	81588897	-	0,0940961779221967	0,8111359033977370	-0,717039725475541	-2,979703918816800	5,91602142872173e-25	0,1206798088334760	0,0766157646795748	0,01283824929781390	0,8404996954383550	0,7601270466396620	0,02416423423897770	-0,639447237806186	1,07300493492104e-21	6798	0	0	15,1	13,2	10	10	19	18	10	10	1,64820645032818e-04	5,83910216356182e-04	-4,19089571323363e-04	-1,82484959108467004	0,931150916262503014	0,96687041152672104	0,030979925046175701	0,014631729981357601	795504
555904	cg12196045	chr12	116997185	+	0,0978117842687987	0,8380236006447450	-0,740211816375947	-2,975589536626300	5,96699589258077e-25	0,1190566482816770	0,0792267936343453	0,01427938387805540	0,8674200734122850	0,7934170647122690	0,02112894344059670	-0,674360416430592	1,07382526082561e-21	6860	0	0	11,2	10,3	6	6	19	16	10	10	2,03900803936868e-04	4,46432250915936e-04	-2,42531446979068e-04	-1,13057378972164990	0,416667320325789015	0,60805813595607505	0,380210560398821007	0,216054896191231000	628098
741686	cg18581405	chr19	3180035	-	0,0455544598376510	0,8072625294955650	-0,761708069657914	-3,878824951194670	5,98675819765141e-25	0,0563635006265751	0,0358057517650894	0,00694725934543524	0,8335576784004070	0,7265704509481500	0,03619183145540890	-0,670206950321575	1,07503956661392e-21	460	0	0	16,1	15,1	10	8	24	21	10	10	4,82644124127373e-05	1,30984866409673e-03	-1,26158425168399e-03	-4,76229651143944022	0,634092188127821976	0,78226090232988499	0,197847597189759000	0,106648375399775994	669562
414477	cg03536993	chr9	80524274	+	0,0617455514240827	0,8616123935178520	-0,799866842093769	-3,602725424872920	6,04266614778711e-25	0,0837591195521313	0,0508811170808797	0,00889980761281271	0,8872680370885800	0,8236376748448740	0,02294048493891320	-0,739878555292743	1,08162415026109e-21	1093	0	1	12,1	11,5	5	4	19	17	10	9	7,92065755450792e-05	1,24553617743900e-02	-1,23761551988449e-02	-7,29693100644816983	0,089648869871818193	0,24885492318284499	1,047455180853910095	0,604053763037324054	297570
550767	cg25558969	chr12	104879525	-	0,0556102152579428	0,7244954580318520	-0,668885242773909	-3,484761209972820	6,06271012288908e-25	0,0781668454257880	0,0467753433587041	0,00910050480455142	0,7592402282997360	0,6684438500418690	0,03063319739999940	-0,590277004616081	1,08162415026109e-21	3293	0	0	13,3	13,1	6	7	24	22	10	10	8,28191876976634e-05	9,38392782947329e-04	-8,55573595249666e-04	-3,50215496010329996	0,867065983505936000	0,93192940751094799	0,061947851564009400	0,030616983664881098	768528
825656	cg19803352	chr22	50908486	-	0,0634537272629841	0,7076880330617340	-0,644234305798750	-3,288449260559180	6,05123543167435e-25	0,0726641810690651	0,0566179163499297	0,00464534237443774	0,7578038396482160	0,6285586626681300	0,03921188237773250	-0,555894481599065	1,08162415026109e-21	5022	0	0	13,0	14,4	8	8	17	19	10	10	2,15792057757469e-05	1,53757171960513e-03	-1,51599251382938e-03	-6,15486812859881027	0,015953619909806101	0,09778727770364090	1,797140759096889973	1,009717644011079996	395904
64116	cg05888850	chr1	201423373	-	0,1090675987181300	0,7233901134677870	-0,614322514749657	-2,622799944717340	6,10180624795063e-25	0,1271861493888490	0,0934039165748322	0,00939585747136741	0,7512444734279110	0,6730126587681990	0,02679207219758770	-0,545826509379350	1,08625301658021e-21	12554	0	0	11,9	14,4	5	6	18	19	10	10	8,82821376222507e-05	7,17815132640751e-04	-6,29532995018500e-04	-3,02341886979858021	0,297675128699459002	0,49452274416518899	0,526257449934436017	0,305813729469661011	517428
674089	cg17678297	chr16	85343492	-	0,0979423568828773	0,8214061850803780	-0,723463828197501	-2,945292387145080	6,13155101027979e-25	0,1122240954592720	0,0791333821695300	0,01230257042318140	0,8596650127226541	0,7875479532939970	0,02271860785173550	-0,675323857834725	1,08920080978738e-21	7249	0	0	12,9	14,3	6	8	17	20	10	10	1,51353239017338e-04	5,16135142720937e-04	-3,64781903703599e-04	-1,76982931477469996	0,824357217821366950	0,90742405642926904	0,083884555158504598	0,042189711475117499	750405
740410	cg06871497	chr19	2087708	+	0,0596269396658889	0,8452508269486150	-0,785623887282726	-3,618630075252150	6,15732064079925e-25	0,0754829352256910	0,0454027337590205	0,00923887855846986	0,8728016969364570	0,8032468627655029	0,02105687454453610	-0,727763927539812	1,09143132955214e-21	1004	0	1	12,2	12,6	6	3	21	21	10	9	8,53568770181541e-05	1,11909256406158e-02	-1,11055687635976e-02	-7,03460626352544960	0,160109650011142995	0,34064601926160898	0,795582491814053050	0,467696681795237990	388244
663600	cg09067465	chr16	56965519	-	0,0422704332563305	0,7202185700417250	-0,677948136785394	-3,804261335534650	6,20760875343945e-25	0,0508044541114614	0,0352130633296287	0,00463122818229360	0,7848605638344670	0,6563821299091700	0,04204027468857410	-0,605577675797708	1,09798907548524e-21	2792	0	0	16,3	14,9	8	11	21	23	10	10	2,14482744764705e-05	1,76738469589076e-03	-1,74593642141429e-03	-6,36461069959591974	0,063347827043211694	0,21108039803224099	1,198268277691789896	0,675552095549287968	374757
354307	cg15881332	chr7	106505786	+	0,0472072911811271	0,6434738050366270	-0,596266513855500	-3,513858467581540	6,33316717587804e-25	0,0602810315082176	0,0384305343879233	0,00741336347721137	0,6979562347429150	0,5926656514344480	0,02815324793475120	-0,532384619926230	1,11780400654247e-21	9771	0	0	10,6	12,1	7	5	14	19	10	10	5,49579580452514e-05	7,92605369275571e-04	-7,37647411230320e-04	-3,85020243331381984	0,244481037169561988	0,43842802999466501	0,611754820679411004	0,358101687911309974	496917
309825	cg14697400	chr6	125210377	-	0,1463757446721030	0,8405472645538650	-0,694171519881763	-2,443374653452130	6,37493160239375e-25	0,1644696969982410	0,1294341880273960	0,01172944308736330	0,8740698648093920	0,7936509345645940	0,02295367041859120	-0,629181237566353	1,12277633309366e-21	16693	0	0	14,7	13,9	8	9	23	21	10	10	1,37579835139695e-04	5,26870985685310e-04	-3,89291150545616e-04	-1,93718070198232994	0,242188855040825990	0,43589719474190503	0,615845845939604009	0,360615925917005975	576295
317849	cg01805446	chr6	158185258	-	0,0881643828982519	0,7976796012943200	-0,709515218396068	-3,040511533450130	6,43306614440516e-25	0,1024208471953970	0,0762155693077995	0,00876120991466871	0,8463775209086070	0,7572823545006340	0,02886047079238480	-0,654861507305237	1,13060453119182e-21	5981	0	0	16,5	15,1	13	13	26	18	10	10	7,67587991688892e-05	8,32926774358099e-04	-7,56167975189209e-04	-3,43978562157125989	0,197648120985509990	0,38561556562924898	0,704107310081461990	0,413845443829240989	493694
297343	cg05937889	chr6	43992552	+	0,0787050670706914	0,7081996280190070	-0,629494560948316	-3,017296483187620	6,45555972944839e-25	0,0968179357313081	0,0677073916463359	0,01025127236214490	0,7368310030580240	0,6597059666632960	0,02670514536122290	-0,562888030931988	1,13214892732887e-21	6302	0	0	13,2	13,2	6	7	17	18	10	10	1,05088585042876e-04	7,13164788764043e-04	-6,08076203721167e-04	-2,76262950518511996	0,710393240969098949	0,83507272873667404	0,148501179301228997	0,078275698991209897	702692
684589	cg18989615	chr17	5487989	+	0,0491438865437710	0,6349716451980670	-0,585827758654296	-3,446934780890470	6,54316331130267e-25	0,0556427518782869	0,0417210613387143	0,00456570241379247	0,6737796949749050	0,5499781690166889	0,04039067527405490	-0,494335417138402	1,14508130474624e-21	11125	0	0	15,0	13,4	11	5	18	18	10	10	2,08456385313104e-05	1,63140664909415e-03	-1,61056101056284e-03	-6,29022706234175022	0,160466632941174997	0,34107872074765100	0,794615260056906969	0,467145374553747994	388616
232438	cg24835948	chr5	14331816	+	0,0703743718713210	0,8272354338806690	-0,756861062009348	-3,380825908436710	6,64912479827337e-25	0,0841321232656819	0,0612007130853540	0,00823044929661098	0,8566954416801730	0,7479098576944090	0,03252978974344380	-0,663777734428727	1,16116491878854e-21	2524	0	0	14,4	13,6	9	10	21	18	10	10	6,77402956240842e-05	1,05818722075266e-03	-9,90446925128580e-04	-3,96543680708116009	0,264238083755746977	0,45978021044898698	0,578004588791826035	0,337449725275876022	474718
21467	cg12710152	chr1	32716773	-	0,0673583760791176	0,8208950372218090	-0,753536661142692	-3,425036825187150	6,67318147723456e-25	0,0752978965531660	0,0506154865144104	0,00747815297829659	0,8713625282863950	0,7476737293021700	0,03182528346264370	-0,672375832749004	1,16290746072264e-21	2210	0	0	12,1	12,5	9	6	18	18	10	10	5,59227719668061e-05	1,01284866747762e-03	-9,56925895510818e-04	-4,17883894930291966	0,341799582822554016	0,53830985565365796	0,466228471685419976	0,268967668824816986	524481
54798	cg07837534	chr1	161038506	-	0,0388337865903706	0,6482469986238290	-0,609413212033458	-3,752677483554270	6,69623379300369e-25	0,0463923507174933	0,0353112671151968	0,00355286946406185	0,7034294493882191	0,5597292952660110	0,04621079275322720	-0,513336944548518	1,16320533575820e-21	8260	0	0	16,1	18,3	9	9	22	25	10	10	1,26228814286632e-05	2,13543736688172e-03	-2,12281448545305e-03	-7,40234650131672023	0,030806371343417401	0,14210543900445999	1,511359453852459955	0,847389299381335004	345339
108057	cg23608915	chr2	102333795	+	0,1000344379869850	0,8300869514573450	-0,730052513470360	-2,932583537414720	6,70617437483950e-25	0,1183141156522240	0,0842410607853636	0,01126715134761700	0,8658759185831170	0,7856044142742310	0,02509601335513870	-0,667290298622007	1,16320533575820e-21	7412	0	0	14,4	14,8	9	10	23	25	10	10	1,26948699490107e-04	6,29809886321301e-04	-5,02861186831194e-04	-2,31067078852872010	0,347354773298368003	0,54377640702954400	0,459226728737523016	0,264579639189042981	545512
640612	cg11265958	chr15	96909896	-	0,0875024950269319	0,7735163804743740	-0,686013885447443	-3,006452394415730	6,71713693562697e-25	0,1039192566888420	0,0740693278689862	0,00845553130532842	0,8207541459523759	0,7208807397387920	0,03014844323491570	-0,616961483049949	1,16320533575820e-21	6442	0	0	9,0	9,7	5	6	18	14	10	10	7,14960096553889e-05	9,08928629488934e-04	-8,37432619833546e-04	-3,66823238680740005	0,091490762965698996	0,25142378795078202	1,038622750693410035	0,599593634816239951	480330
128627	cg09421136	chr2	202125175	-	0,0466347184529998	0,7733260076262700	-0,726691289173270	-3,789854222521680	6,78767165108533e-25	0,0685550879319061	0,0301717144940912	0,00973563317778747	0,8032393261862500	0,7339834958739681	0,02304874482677260	-0,665428407942062	1,17284442880329e-21	985	0	0	10,6	11,6	8	5	14	16	10	10	9,47825533724361e-05	5,31244638089678e-04	-4,36462084717241e-04	-2,48668294317970018	0,502364158697625962	0,68152050553216403	0,298981353019070972	0,166521072616551996	608878
513495	cg14396932	chr11	115578395	+	0,2045337128207200	0,8742625216519710	-0,669728808831251	-2,043270366122690	6,80682038883881e-25	0,2218458450665970	0,1881622154898960	0,01318481204910870	0,8981808764316001	0,8358591922096900	0,01858902522880860	-0,614013347143093	1,17284442880329e-21	30291	0	0	16,9	16,0	9	10	22	21	10	10	1,73839268770323e-04	3,45551858957283e-04	-1,71712590186960e-04	-0,99114822925710899	0,107080685418382004	0,27233978517613899	0,970288857577855990	0,564888909448428955	660836
747306	cg13021446	chr19	10450346	+	0,0449858437816976	0,7835693592213390	-0,738583515439642	-3,851224175651870	6,82958067946681e-25	0,0555514504001813	0,0360177554121443	0,00688187050995383	0,8386745151807860	0,7148207738552740	0,03503259798316270	-0,659269323455093	1,17284442880329e-21	749	0	0	10,5	9,7	9	5	13	13	10	10	4,73601417157722e-05	1,22728292144990e-03	-1,17992277973413e-03	-4,69565065885470023	0,648552505278681024	0,79265481260734005	0,188054858701338007	0,100915899211230994	675852
762846	cg07584558	chr19	42703228	+	0,0921830958660327	0,6761847267497590	-0,584001630883726	-2,747440463236220	6,82959456495465e-25	0,1067758544313250	0,0815887177985002	0,00755765465056812	0,7229159273773410	0,6127735311855220	0,02942112420793730	-0,505997676754196	1,17284442880329e-21	11375	0	0	12,0	15,0	6	10	20	20	10	10	5,71181438172540e-05	8,65602549658874e-04	-8,08484405841620e-04	-3,92168374705719991	0,538806954987300024	0,71063208385602505	0,268566806985593987	0,148355188730901005	626295
255706	cg21069500	chr5	139050159	+	0,1379767164455660	0,8392202868608259	-0,701243570415260	-2,520768644600700	6,89000383473983e-25	0,1586881984216430	0,1177749709149060	0,01178881261058700	0,8870502495149660	0,8081003868144720	0,02169337414905920	-0,649412188392829	1,17798408898141e-21	14813	0	0	15,6	17,4	9	8	21	23	10	10	1,38976102767534e-04	4,70602481971071e-04	-3,31626379203536e-04	-1,75967209956205006	0,668815988526703986	0,80681360708962602	0,174693353323341988	0,093226785925178399	684736
613261	cg26514492	chr14	105531893	-	0,0493251009081659	0,6755809566602390	-0,626255855752073	-3,530612481891130	6,89697438860689e-25	0,0542560858808299	0,0454845873412956	0,00250159311738129	0,7302267910451949	0,5939347085755100	0,04567337293163700	-0,539678622694680	1,17798408898141e-21	6556	0	0	14,2	15,8	9	11	20	24	10	10	6,25796812492942e-06	2,08605699495239e-03	-2,07979902682746e-03	-8,38086854996186048	0,006022798316576090	0,05722742647162970	2,220201679659339788	1,242395783958829991	348418
725424	cg16177732	chr18	10032765	-	0,0500685723426932	0,8267848247063870	-0,776716252363694	-3,800174407531130	6,90230622826326e-25	0,0641327243778743	0,0404103959527111	0,00769731162466104	0,8567031247258080	0,7518908145730080	0,03372346174862450	-0,687758090195133	1,17798408898141e-21	484	0	0	14,3	13,0	8	7	19	18	10	10	5,92486062471420e-05	1,13727187231094e-03	-1,07802326606379e-03	-4,26265215423210986	0,324525650540009980	0,52140995275193203	0,488750970827482978	0,282820683209903001	514115
358294	cg01933405	chr7	128862133	+	0,0596307823620112	0,6106011578693550	-0,550970375507344	-3,155869250004560	6,92597158467443e-25	0,0689667256319693	0,0514722113934931	0,00683019357457722	0,6482138922586090	0,5603534596087780	0,03016177205495880	-0,491386733976809	1,17958578316964e-21	16689	0	0	13,4	14,9	9	9	21	20	10	10	4,66515442661959e-05	9,09732493495291e-04	-8,63080949229096e-04	-4,28544564044409970	0,759484853477910948	0,86714605693864999	0,119480882915818001	0,061907746375960797	723464
57490	cg07948875	chr1	169187004	+	0,1305479107245110	0,8499900897653579	-0,719442179040847	-2,613258026881550	6,95123748694795e-25	0,1588166657408410	0,0989978529929929	0,01886227037158050	0,8698242910346990	0,8117161991966970	0,01592996721377810	-0,652899533455857	1,18145291954089e-21	12757	0	0	11,8	13,4	6	6	20	22	10	10	3,55785243570603e-04	2,53763855432045e-04	1,02021388138558e-04	0,48752007993620100	0,164051176794035997	0,34547435780821500	0,785020649926984948	0,461584181793893988	702151
16147	cg09119494	chr1	23851471	+	0,0672593250908108	0,7269517437601680	-0,659692418669357	-3,253789173608040	6,97507199975865e-25	0,0780601247249606	0,0597185828917094	0,00670504203206510	0,7644072679815000	0,6494047515447650	0,03653894705895850	-0,571344626819804	1,18306960436153e-21	3888	0	0	15,3	13,7	9	8	21	21	10	10	4,49575886517597e-05	1,33509465217737e-03	-1,29013706352561e-03	-4,89223355872602994	0,429509539611595992	0,61951153091581102	0,367027185838172010	0,207950605726169996	572682
65883	cg16041784	chr1	204255952	-	0,0794570479198265	0,7336427859720200	-0,654185738052193	-3,055342723701030	7,08460931278038e-25	0,0896266031210268	0,0676409352962784	0,00723007532594276	0,7987792922712890	0,6868974653925020	0,03173749048223700	-0,597270862271476	1,19337140527501e-21	5813	0	0	11,4	11,2	6	7	16	14	10	10	5,22739892188063e-05	1,00726830211008e-03	-9,54994312891275e-04	-4,26821094851246041	0,229747750605550999	0,42215463061337399	0,638748731973968975	0,374528442589252997	462586
390314	cg08109029	chr8	82059769	+	0,0768925563675102	0,7631352305818609	-0,686242674214351	-3,153416281528320	7,12240259174765e-25	0,0897946627143314	0,0606311009247826	0,00854974169652141	0,8058413858682660	0,7226933555793630	0,03044531493819230	-0,632898692865031	1,19337140527501e-21	4672	0	0	13,0	16,3	7	10	20	27	10	10	7,30980830772368e-05	9,26917201685717e-04	-8,53819118608480e-04	-3,66453499505920988	0,245089194334652011	0,43911663363448700	0,610675835807420020	0,357420111611507996	477685
492472	cg16012649	chr11	58292902	-	0,0633878684410293	0,6278764033365730	-0,564488534895543	-3,119663410861420	7,11611797388814e-25	0,0735260988362228	0,0470125313686914	0,00790397491665593	0,6609559350145120	0,5877524777421380	0,02475973997860100	-0,514226378905915	1,19337140527501e-21	14307	0	0	27,8	33,1	20	26	39	43	10	10	6,24728194831261e-05	6,13044723807933e-04	-5,50571904324807e-04	-3,29469178025451015	0,621275778012724045	0,77295928171608597	0,206715578111455994	0,111843383431978000	663924
569748	cg21278806	chr13	33001751	-	0,0505069424670756	0,6226613249297360	-0,572154382462660	-3,386260816044420	7,12249222537684e-25	0,0639565798304012	0,0399950619820832	0,00687742506310122	0,6588958287746201	0,5720377901719390	0,03128205889056760	-0,508081210341538	1,19337140527501e-21	13030	0	0	15,0	13,2	8	9	23	20	10	10	4,72989754985728e-05	9,78567208432938e-04	-9,31268232934365e-04	-4,37079009912481009	0,906232587015482038	0,95355029183785900	0,042760325177632098	0,020656396596288200	785028
694698	cg23352695	chr17	29648811	-	0,0741274091896908	0,8331410898886989	-0,759013680699008	-3,325126249209720	7,08360940743108e-25	0,1047859255634980	0,0576872523045705	0,01405282023746490	0,8550591598709800	0,7948317470010390	0,02083343886074010	-0,690045821437541	1,19337140527501e-21	2978	0	0	14,2	12,7	6	9	21	17	10	10	1,97481756626502e-04	4,34032174764194e-04	-2,36550418137692e-04	-1,13608261026821999	0,705432664013672994	0,83177241030466498	0,151544434840823000	0,079995489178058404	700554
704250	cg00905467	chr17	46555823	+	0,1402649875758740	0,7941838774563750	-0,653918889880501	-2,420016518883830	7,08353013311036e-25	0,1625494355000050	0,1203400114933500	0,01372373634703230	0,8220000542118060	0,7510553928966200	0,02169747987009350	-0,588505957396615	1,19337140527501e-21	17301	0	0	17,3	18,8	11	14	28	25	10	10	1,88340939322855e-04	4,70780632713114e-04	-2,82439693390259e-04	-1,32170834104666990	0,772752795890702004	0,87575363305789700	0,111959414944428001	0,057618052338874903	728868
412560	cg26233529	chr9	37801319	+	0,0296339777873384	0,6353167186173890	-0,605682740830051	-4,025197729778990	7,15495702374647e-25	0,0395301532230675	0,0180398226194974	0,00592826053338479	0,6738111008924360	0,6044200520178510	0,02165972343960720	-0,564889898794783	1,19443016787415e-21	8650	0	0	12,5	11,4	8	5	22	16	10	10	3,51442729516877e-05	4,69143619480271e-04	-4,33999346528583e-04	-3,73866812972029017	0,213446128835276999	0,40374817394807699	0,670711717368459026	0,393889428861626978	563325
521990	cg16576285	chr12	719645	+	0,0633009820842047	0,7184858569669290	-0,655184874882725	-3,312996530883900	7,15773144836330e-25	0,0675288720556665	0,0581896683923535	0,00335837628829595	0,7825320490299520	0,6568576308541800	0,04046195832831370	-0,589328758798514	1,19443016787415e-21	4193	0	0	13,4	12,6	6	9	23	18	10	10	1,12786912937884e-05	1,63717007176219e-03	-1,62589138046841e-03	-7,18146071229721983	0,011320624940892900	0,08073231527503190	1,946129597804119982	1,092952592459579986	385594
175138	cg27339426	chr3	134013359	+	0,0527133264542820	0,7549951527916920	-0,702281826337410	-3,608606656064810	7,17495610902127e-25	0,0628530722064761	0,0453584160117534	0,00566736122642302	0,7992655225052070	0,6665650899370080	0,04009703395992230	-0,603712017730532	1,19489057362374e-21	1720	0	0	15,0	13,1	8	6	21	19	10	10	3,21189832707630e-05	1,60777213238316e-03	-1,57565314911240e-03	-5,64549291440159973	0,105490736874318994	0,27030795444347699	0,976785674024957973	0,568141173982819048	390268
305736	cg17119521	chr6	105404769	+	0,0472277370659800	0,7991123027492270	-0,751884565683247	-3,821553493788440	7,22578225607035e-25	0,0577334691120914	0,0396509314541829	0,00573695180223312	0,8491676625388920	0,7311279033515740	0,03781755504454640	-0,673394434239483	1,20093373423727e-21	526	0	0	14,8	14,1	9	9	20	23	10	10	3,29126159811459e-05	1,43016746954729e-03	-1,39725485356615e-03	-5,44139958295934001	0,082700897673721893	0,23934647509555501	1,082489776389069958	0,620972964078510992	408267
67160	cg04773587	chr1	206736644	+	0,0462243162358300	0,8760826376375740	-0,829858321401744	-3,978175137263660	7,24818686770219e-25	0,0547641444625321	0,0360997288937758	0,00733590717073701	0,9017035321037280	0,8029457522343800	0,03068410024523980	-0,748181607771848	1,20223841695971e-21	498	0	0	10,0	10,7	6	6	15	19	10	10	5,38155340176706e-05	9,41514007859925e-04	-8,87698473842254e-04	-4,12888798311495009	0,418442360947575975	0,60968129974836904	0,378364356180614980	0,214897125530224997	566922
100694	cg10540626	chr2	71124470	+	0,1120979480879470	0,8158439768936570	-0,703746028805710	-2,757830289919970	7,31112421365613e-25	0,1364811145609950	0,0998534538731365	0,01220146625582780	0,8477404784869090	0,7631168372576980	0,02562279384875460	-0,626635722696704	1,20541613232819e-21	10123	0	0	12,7	10,5	6	5	17	14	10	10	1,48875778792104e-04	6,56527564615775e-04	-5,07651785823671e-04	-2,14074652954457978	0,337103250701178025	0,53372721393284295	0,472237059538425985	0,272680652621658026	544327
278284	cg15263821	chr6	25042651	-	0,1153051581167100	0,8466611864083839	-0,731356028291675	-2,773278920747370	7,30876225422897e-25	0,1295941402853740	0,1030956267857870	0,00855929437667874	0,8682017871372930	0,7772050961650960	0,02843417612836830	-0,647610955879723	1,20541613232819e-21	9892	0	0	13,9	11,9	8	7	20	20	10	10	7,32615202266442e-05	8,08502372099069e-04	-7,35240851872425e-04	-3,46412446311033007	0,118689835062462001	0,28760755362175700	0,925586473676536015	0,541199711984674980	497339
422718	cg00894216	chr9	123688885	-	0,1169524493716790	0,8539064604960700	-0,736954011124390	-2,766586882929380	7,28220688015074e-25	0,1439531079581960	0,0945171386370661	0,01437826276845750	0,8771753887674610	0,8093063302511890	0,02259591177206030	-0,665353222292993	1,20541613232819e-21	9984	0	0	13,8	13,2	8	8	25	18	10	10	2,06734440238811e-04	5,10575228810732e-04	-3,03840788571921e-04	-1,30434479552384008	0,310468194882596027	0,50742367132880695	0,507982883392291029	0,294629276791686989	604349
611418	cg18931727	chr14	103512157	+	0,0399069370605935	0,6620239154977060	-0,622116978437113	-3,751200306379540	7,36150568680530e-25	0,0460378877671963	0,0317574680311319	0,00516477883477834	0,7203480654047120	0,6061042092002950	0,03947679212357300	-0,560066321433099	1,21130496562050e-21	6979	0	0	12,4	12,9	6	5	19	17	10	10	2,66749404121743e-05	1,55841711636780e-03	-1,53174217595562e-03	-5,86845256947819038	0,335531225663039001	0,53216493059178005	0,474267056710756973	0,273953748635254013	520807
629118	cg04171324	chr15	67390757	-	0,0623673621225333	0,7787177029161400	-0,716350340793607	-3,446097934892310	7,46130590829717e-25	0,0667603993342325	0,0562369285745327	0,00359321573383019	0,8298854586420160	0,7035562936746550	0,03939851387357020	-0,636795894340422	1,22285474332770e-21	2053	0	0	11,0	16,0	8	14	16	20	10	10	1,29111993098449e-05	1,55224289544590e-03	-1,53933169613606e-03	-6,90958750079702000	0,005892669334556230	0,05657157520910240	2,229687928530970087	1,247401728364120110	393687
657375	cg11432797	chr16	29674487	-	0,0463408972080650	0,7584160421204920	-0,712075144912427	-3,769633194875870	7,45398275897016e-25	0,0556372516019308	0,0360348512355383	0,00745655971333291	0,7924313285909670	0,6821853304577850	0,03439890394553430	-0,626548078855854	1,22285474332770e-21	1405	0	0	13,4	12,1	7	5	20	19	10	10	5,56002827584993e-05	1,18328459265410e-03	-1,12768430989560e-03	-4,41156106896127032	0,568996698087670949	0,73401213854694203	0,244890253827186988	0,134296757985338994	640320
553819	cg02298094	chr12	111844676	-	0,0483518229744428	0,7202448542606170	-0,671893031286174	-3,645530653891110	7,52219854788367e-25	0,0613900385066089	0,0363501475770458	0,00699855910851231	0,7671803341252580	0,6596825767105400	0,03464040284249780	-0,598292538203931	1,22955963895371e-21	3125	0	0	11,5	12,6	7	8	18	20	10	10	4,89798295953407e-05	1,19995750909053e-03	-1,15097767949519e-03	-4,61465175552206031	0,587076763553883052	0,74771477726895796	0,231305108619159011	0,126264036201055002	648559
704462	cg10588962	chr17	46667587	+	0,1274785141520030	0,7874134732837340	-0,659934959131731	-2,536121817185820	7,53198684427227e-25	0,1481507707240960	0,1078828140956170	0,01414562015432480	0,8149593458052790	0,7427603960863740	0,02157726398914310	-0,594609625362278	1,22955963895371e-21	14478	0	0	15,4	14,5	8	8	22	21	10	10	2,00098569550441e-04	4,65578321257173e-04	-2,65479751706732e-04	-1,21831302968960009	0,494240931383574000	0,67470003394788802	0,306061290625731008	0,170889267992949012	618816
639853	cg20129994	chr15	93616588	+	0,0313762877965769	0,5735668586074369	-0,542190570810860	-3,818021833165280	7,60774163369232e-25	0,0374667857242852	0,0228188953398099	0,00459241005190203	0,6016548601231400	0,5357826735869310	0,02048870067046590	-0,498315887862646	1,23947667539695e-21	18386	0	1	9,1	9,0	6	2	16	17	10	9	2,10902300848108e-05	7,11695239469141e-04	-6,90605009384330e-04	-5,07661284633368037	0,245010987762317001	0,43902793625657599	0,610814438829180961	0,357507843821528004	505644
182261	cg24880620	chr3	169583469	+	0,0696285289951281	0,6920016886275000	-0,622373159632372	-3,140117189276730	7,68637978347980e-25	0,0777735444125076	0,0628148305895239	0,00463305811210246	0,7446885446089690	0,6373670257934660	0,03743353542751570	-0,559593481380958	1,24982350959645e-21	6947	0	0	14,1	14,3	10	9	22	19	10	10	2,14652274701184e-05	1,40126957460307e-03	-1,37980434713295e-03	-6,02858925491490005	0,018820856209794699	0,10733637207308500	1,725360623271620097	0,969253087782602996	410157
469232	cg06525651	chr10	128994297	-	0,0538826922357307	0,5688433027020380	-0,514960610466307	-3,179675833253910	7,77304395129614e-25	0,0693160004687039	0,0444259475718423	0,00793028752707067	0,5992927791613930	0,5317647682019770	0,02155697372257360	-0,462448767733273	1,25673183044665e-21	24370	0	0	11,6	12,2	7	8	15	19	10	10	6,28894602620126e-05	4,64703116075727e-04	-4,01813655813715e-04	-2,88541915982838004	0,406710058140350994	0,59907581760425099	0,390715087145846018	0,222518210860309013	572523
665710	cg06066640	chr16	66692347	-	0,1241878861132000	0,8358025232628650	-0,711614637149665	-2,656066427020240	7,74466344995158e-25	0,1384325813161060	0,1107792754725000	0,01086798524451110	0,8609791247079240	0,7818503473164280	0,02578623293647570	-0,643417766000322	1,25673183044665e-21	11886	0	0	15,1	16,2	10	12	23	22	10	10	1,18113103274911e-04	6,64929809054182e-04	-5,46816705779270e-04	-2,49303303184357006	0,122706854515388999	0,29288385577137899	0,911131176514542007	0,533304566668142965	535231
741681	cg17518965	chr19	3178955	-	0,0350289215976889	0,8780750342541950	-0,843046112656507	-4,301757744366890	7,77450867240794e-25	0,0431724805523221	0,0276650624427828	0,00554364183462491	0,9255046517622521	0,8183685308681810	0,02999086910825980	-0,775196050315859	1,25673183044665e-21	511	0	0	12,6	12,6	9	7	19	16	10	10	3,07319647906034e-05	8,99452229868772e-04	-8,68720265078169e-04	-4,87123475062244005	0,271621078964199014	0,46761394403584799	0,566036529963650947	0,330112546852515010	479807
817694	cg02567958	chr22	37962818	+	0,1252018579902290	0,7921113042656430	-0,666909446275414	-2,568687467107020	7,80906593843901e-25	0,1358882381863910	0,1058754869063820	0,01118647746896940	0,8272707257642981	0,7530849007682791	0,02484673477812790	-0,617196662581888	1,25985247001355e-21	13718	0	0	11,4	12,2	7	8	16	18	10	10	1,25137278163761e-04	6,17360229134629e-04	-4,92222950970868e-04	-2,30260091660213995	0,318061227657514989	0,51500072942903996	0,497489269090313990	0,288192155838843000	548102
163594	cg08768473	chr3	71440781	+	0,2727390554313530	0,8605200344534100	-0,587780979022057	-1,622406321049620	7,84083203333909e-25	0,3025325828049290	0,2338151703836370	0,01939569552089790	0,8851852287991731	0,8413565037080860	0,01236908014544100	-0,538823920903158	1,26175676753700e-21	55105	0	0	14,3	16,1	8	9	20	25	10	10	3,76193004739379e-04	1,52994143644342e-04	2,23198861095037e-04	1,29799659231955000	0,962111218349969044	0,98232255666837498	0,016774721388605401	0,007745883313372130	809024
318536	cg14691884	chr6	159528654	-	0,0581051602666110	0,4944874575258260	-0,436382297259215	-2,888982382564950	7,85141980235365e-25	0,0748512038437930	0,0482998151032530	0,00682522449702314	0,5293950669239200	0,4672699628789950	0,01905186731592980	-0,392418759035202	1,26175676753700e-21	51629	0	0	14,5	14,5	8	10	23	20	10	10	4,65836894347648e-05	3,62973648223792e-04	-3,16389958789027e-04	-2,96196800196582988	0,666832418967806984	0,80539974808750903	0,175983294512032012	0,093988510566955494	683905
102400	cg07203423	chr2	74743009	-	0,0535000573987848	0,6601484858334100	-0,606648428434625	-3,399650990079680	7,90270245640747e-25	0,0666708347572535	0,0463106930944924	0,00685496638453719	0,7216831186600490	0,6153235260473630	0,03398846340654290	-0,548652691290109	1,26753209379450e-21	8547	0	0	12,1	11,1	8	7	15	15	10	10	4,69905641331348e-05	1,15521564473791e-03	-1,10822508060477e-03	-4,61964728748228026	0,557980876676644977	0,72556926428607404	0,253380685105656978	0,139321122631637012	635230
124304	cg15484591	chr2	178155126	-	0,1109356344404610	0,8456643729994719	-0,734728738559011	-2,822805616503300	7,97644008685851e-25	0,1333434195534630	0,0842567808683951	0,01613633318021990	0,8749315098571820	0,8190467261185180	0,01873129256119490	-0,685703306565055	1,27687965902071e-21	9095	0	0	11,5	15,6	8	11	16	24	10	10	2,60381248503066e-04	3,50861321013074e-04	-9,04800725100083e-05	-0,43027535788303400	0,590235303022986990	0,75007885033978905	0,228974818134002001	0,124893079984996005	712207
265219	cg11334870	chr5	171541827	+	0,1010838021064660	0,8396303083720630	-0,738546506265596	-2,935186768715940	8,03784604527157e-25	0,1301735443925950	0,0790790944332321	0,01566895211704020	0,8730892108103390	0,8080739898113040	0,01956297766714450	-0,677900445418710	1,27927198271970e-21	7384	0	0	13,4	14,4	8	8	21	23	10	10	2,45516060446098e-04	3,82710095205194e-04	-1,37194034759095e-04	-0,64043455561394402	0,691071142858864951	0,82206053781701405	0,160477241539518006	0,085096199160937303	694399
555289	cg26411222	chr12	115104352	+	0,1007578655343830	0,8349891438371140	-0,734231278302731	-2,931523649960210	8,02941254095478e-25	0,1110826090841900	0,0781225955013938	0,00986556432281607	0,8607430685282550	0,7782590928941420	0,02780424338664540	-0,667176483809952	1,27927198271970e-21	7423	0	0	18,2	18,7	12	13	27	31	10	10	9,73293594076214e-05	7,73075950303814e-04	-6,75746590896193e-04	-2,98966319285116011	0,161908105065507013	0,34289926716238101	0,790731410066150997	0,464833443049751993	508446
639633	cg15289316	chr15	93199049	+	0,0272256817692745	0,6198441832975440	-0,592618501528270	-4,080624789075580	8,02428644788250e-25	0,0390947671657641	0,0209892289478952	0,00599886310115860	0,6605406468797450	0,5756502052985050	0,02716529594073230	-0,536555438132741	1,27927198271970e-21	10268	0	0	14,7	13,0	11	9	21	17	10	10	3,59863585064421e-05	7,37953303547565e-04	-7,01966945041123e-04	-4,35800750075226961	0,102041044889344998	0,26572994413354700	0,991225102910608946	0,575559503778587001	503500
96217	cg08238664	chr2	54222062	+	0,0624951160029277	0,8313228570033890	-0,768827741000462	-3,536703830727980	8,08179384251868e-25	0,0810096547688711	0,0454359032409622	0,00984914757973085	0,8661499469217490	0,7818250487840700	0,02798490889444210	-0,700815394015199	1,28132885792654e-21	1448	0	0	14,2	14,4	7	9	20	18	10	10	9,70057080473181e-05	7,83155125830223e-04	-6,86149417782905e-04	-3,01315655549556993	0,456369939473662001	0,64286795523796403	0,340682969754841025	0,191878221788943010	586389
668781	cg19352842	chr16	70729655	-	0,0967596171753318	0,8479875149817599	-0,751227897806428	-3,006590617174570	8,07020526299047e-25	0,1092254860184320	0,0805742147510515	0,00893674833736471	0,8741102011069320	0,7670621817921540	0,03046546298675860	-0,657836695773722	1,28132885792654e-21	6440	0	0	12,8	10,4	8	7	20	17	10	10	7,98654708453908e-05	9,28144434997558e-04	-8,48278964152167e-04	-3,53870552443774011	0,328728366390912019	0,52551902397367400	0,483162818475410982	0,279411557738032001	516701
21468	cg25913475	chr1	32716807	-	0,0507369089393561	0,7556123907700570	-0,704875481830701	-3,655968785825580	8,39887758528650e-25	0,0673254288668798	0,0400131756940933	0,00998407888127943	0,7865575314252859	0,7096075106149300	0,02597458131407630	-0,642282081748050	1,32024215064211e-21	1605	0	0	15,0	13,7	9	8	21	19	10	10	9,96818311076099e-05	6,74678874441562e-04	-5,74997043333952e-04	-2,75879851351152006	0,328643723339011984	0,52543617427038802	0,483274657755323023	0,279480031007108998	528772
254467	cg27049063	chr5	135502742	+	0,1132126163989520	0,8074993353294621	-0,694286718930510	-2,730067568763380	8,39772801503092e-25	0,1281624003039420	0,0961823777267217	0,01293389267851420	0,8262493809616090	0,7834720284765980	0,01656790871943610	-0,655309628172656	1,32024215064211e-21	10584	0	1	13,8	13,2	11	4	19	21	10	9	1,67285579819322e-04	8,89492973408225e-03	-8,72764415426293e-03	-5,73259821477542975	0,210919629264121000	0,40091362704657502	0,675883000704352033	0,396949181837400022	434567
433136	cg06042849	chr10	547025	+	0,0585525583375598	0,7769395482361440	-0,718386989898584	-3,520970401288850	8,40510974240108e-25	0,0717776271103439	0,0513413234391266	0,00624255267351789	0,8315036041257530	0,7291264175792640	0,03604601014995910	-0,657348790468920	1,32024215064211e-21	1559	0	0	12,1	13,6	8	10	18	25	10	10	3,89694638816454e-05	1,29931484773095e-03	-1,26034538384931e-03	-5,05926317037920992	0,048652013440567798	0,18445225997557199	1,312899181951969974	0,734116019272051945	423335
579444	cg23758733	chr13	99796738	-	0,0607851721169268	0,8457612735877910	-0,784976101470864	-3,595689307786190	8,40714959974034e-25	0,0785101875374087	0,0457833253961983	0,01152545770144930	0,8833052430751780	0,8029789454968830	0,02357492279100360	-0,724468757959474	1,32024215064211e-21	1136	0	0	13,2	14,7	7	8	19	25	10	10	1,32836175227897e-04	5,55776984601783e-04	-4,22940809373886e-04	-2,06485800321154001	0,565993123541980947	0,73175454865456802	0,247188845182602007	0,135634569270747990	638905
601901	cg14424070	chr14	75988820	+	0,0453337069691952	0,8410787670892780	-0,795745060120083	-3,943062176539510	8,39575991883787e-25	0,0561319320669529	0,0360958927963727	0,00673594584266450	0,8891599071523310	0,7945918112595181	0,03211839703288240	-0,738459879192565	1,32024215064211e-21	522	0	0	12,7	13,7	6	8	19	20	10	10	4,53729663953091e-05	1,03159142796187e-03	-9,86218461566561e-04	-4,50689489661256992	0,141547730298546004	0,31734317053330002	0,849097090104741992	0,498470843597438984	458284
19234	cg11176159	chr1	28213800	-	0,0394711348377729	0,7462683270056910	-0,706797192167918	-3,934239299668600	8,50475258380312e-25	0,0516605227000262	0,0324936403676774	0,00560128276611366	0,8142030507172210	0,6921133164631660	0,03975160147024970	-0,640452793763140	1,33303524274631e-21	1545	0	0	13,4	16,2	9	10	18	23	10	10	3,13743686259620e-05	1,58018981944956e-03	-1,54881545082360e-03	-5,65436763481710969	0,191439072134889005	0,37829147252762202	0,717969419323966962	0,422173448492979997	418017
657066	cg05769344	chr16	28996358	-	0,0531386500344299	0,7946548795514300	-0,741516229517000	-3,671774816991530	8,59978594065007e-25	0,0634180926370619	0,0443452411483271	0,00651397448685766	0,8412883980388900	0,7355651861482270	0,03628709767039690	-0,672147093511165	1,34537787551056e-21	789	0	0	12,7	11,2	9	7	16	16	10	10	4,24318636154325e-05	1,31675345734092e-03	-1,27432159372549e-03	-4,95569339383393004	0,100081019659658002	0,26311845373094300	0,999648278551374947	0,579848691737671951	421742
526965	cg17918776	chr12	10019514	+	0,0674715627246849	0,8096209939840510	-0,742149431259366	-3,403218191852660	8,63876559504715e-25	0,0865949374835688	0,0467489284298357	0,01244276935611870	0,8453173809085320	0,7759357374807720	0,02018651680733270	-0,689340799997204	1,34637606732469e-21	2361	0	0	27,3	23,3	17	15	42	32	10	10	1,54822509249566e-04	4,07495460812724e-04	-2,52672951563157e-04	-1,39616875243359995	0,205168368810760005	0,39434192880027602	0,687889594387887993	0,404127043676232978	623881
616583	cg20703122	chr15	28339563	+	0,2617351093427210	0,9234749044193560	-0,661739795076635	-1,780410257499620	8,63838732405269e-25	0,2995823640846060	0,2161767345822820	0,02716563456029540	0,9342651291674891	0,8975414148989660	0,01095148943451830	-0,597959050814359	1,34637606732469e-21	44077	0	0	11,7	12,3	8	7	15	17	10	10	7,37971701063516e-04	1,19935120834367e-04	6,18036580229149e-04	2,62131130663449996	0,876716809743812053	0,93742798823671902	0,057140666413619402	0,028062084147034101	772524
22984	cg07167423	chr1	36042986	-	0,0458980835143426	0,7994811373759610	-0,753583053861618	-3,856126737354260	8,70345452428718e-25	0,0545939455300643	0,0373940150553584	0,00472648918401039	0,8613923494403291	0,7487468209669510	0,03852683268830380	-0,694152875436887	1,34882317188587e-21	533	0	0	8,9	7,8	5	5	13	13	10	10	2,23397000065672e-05	1,48431683699255e-03	-1,46197713698599e-03	-6,05404545474451972	0,012958811641529500	0,08701584480250669	1,887434822631270048	1,060401659062470081	401350
547724	cg23025750	chr12	93489359	+	0,0884083416233261	0,6645518168691560	-0,576143475245830	-2,777076754059420	8,69338475629121e-25	0,0968561217930806	0,0773146411678782	0,00678703854466328	0,7032192436222710	0,6151663535083221	0,03100662295411190	-0,518310231715242	1,34882317188587e-21	12445	0	0	11,1	10,4	5	5	18	15	10	10	4,60638922067450e-05	9,61410667018456e-04	-9,15346774811711e-04	-4,38344458741002985	0,156468814351920005	0,33611780195141799	0,805572208305918025	0,473508485196315998	468345
627755	cg24402894	chr15	64748093	-	0,1939885107857290	0,8724008602223970	-0,678412349436668	-2,112946299575220	8,68570797049580e-25	0,2169598236727600	0,1750185236063070	0,01293482079026890	0,8944492089064190	0,8386859018709070	0,01971647978512550	-0,621726078198147	1,34882317188587e-21	27370	0	0	14,8	12,2	11	9	22	16	10	10	1,67309588876373e-04	3,88739575117261e-04	-2,21429986240888e-04	-1,21628385507446990	0,071066097179671397	0,22286019000065799	1,148337534562839934	0,651967503557250971	637185
627223	cg14974572	chr15	63488024	+	0,1656232506533510	0,8142825603645640	-0,648659309711213	-2,230655116561580	8,84246454654292e-25	0,1874079345007510	0,1449159579424190	0,01670189158518760	0,8533971997420570	0,7940701727194120	0,01711919335815510	-0,606662238218661	1,36780010575569e-21	23026	0	0	13,2	13,2	8	11	17	17	10	10	2,78953182523361e-04	2,93066781233901e-04	-1,41135987105393e-05	-0,07120643864124181	0,482812206318663006	0,66529631056306804	0,316221758728316982	0,176984884950979998	806214
793319	cg03920897	chr20	56055836	+	0,1807756278209530	0,8448729966936110	-0,664097368872658	-2,163833229106100	8,93222913815642e-25	0,2024137651448460	0,1552718425722410	0,01467098933546920	0,8755689655497040	0,8121247368269739	0,01936018109793090	-0,609710971682128	1,37910278742055e-21	25430	0	0	14,8	12,8	8	8	19	16	10	10	2,15237928081450e-04	3,74816612144680e-04	-1,59578684063230e-04	-0,80025257137362604	0,320681876535256982	0,51768844057228403	0,493925583704676985	0,285931532239930009	667203
151094	cg01843506	chr3	32993165	+	0,0926610746514276	0,8469488853479280	-0,754287810696500	-3,061319886293610	8,98517510273540e-25	0,1110809423934990	0,0746574487166389	0,01129427670409590	0,8806992376015540	0,8001896365148620	0,02589364244834360	-0,689108694121363	1,38468924223162e-21	5741	0	0	15,3	14,3	12	6	20	22	10	10	1,27560686268684e-04	6,70480719242661e-04	-5,42920032973977e-04	-2,39401208136261978	0,175414755115180010	0,35932334233773100	0,755933878497995981	0,444514569271304005	536119
499815	cg11600161	chr11	67171585	+	0,0653563901215278	0,7927324627778310	-0,727376072656303	-3,413117481128380	9,05517197583930e-25	0,0782665608487128	0,0557171885197531	0,00667040540333814	0,8389838792916040	0,7370384532130900	0,03520147737948790	-0,658771892364377	1,39150710938635e-21	2294	0	0	8,9	9,7	6	6	15	14	10	10	4,44943082448826e-05	1,23914400969860e-03	-1,19464970145372e-03	-4,79957925587047995	0,036690286523020400	0,15705178145110399	1,435448896723720003	0,803957132999979951	431095
803730	cg21130374	chr21	42734266	-	0,0476627745974984	0,6250568971564761	-0,577394122558977	-3,461173691478950	9,06310773165125e-25	0,0573571966018428	0,0378785890782869	0,00657591201407201	0,6829781755948320	0,5840422239754181	0,03243346417960590	-0,526685027373575	1,39150710938635e-21	12255	0	0	12,5	12,6	5	10	20	16	10	10	4,32426188168166e-05	1,05192959868978e-03	-1,00868697987296e-03	-4,60444044721390977	0,911893655515876977	0,95660031969025805	0,040055805877235097	0,019269478325342700	787416
256006	cg22659676	chr5	139525919	-	0,0661461442190158	0,8639004181953620	-0,797754273976346	-3,520626002065960	9,11205378786920e-25	0,0769960860144155	0,0493299342577334	0,00938049009350649	0,8991377836550630	0,8198797661150250	0,02663509231975630	-0,742883680100609	1,39307608083311e-21	1564	0	0	12,2	10,8	8	7	18	15	10	10	8,79935943943734e-05	7,09428142881939e-04	-6,21434548487566e-04	-3,01118615298666015	0,300276751957187005	0,49716096642906799	0,522478290470164031	0,303502976430082005	519067
353188	cg14564439	chr7	102067066	+	0,1137662860878410	0,8318456796044360	-0,718079393516596	-2,765937416028450	9,12067960962284e-25	0,1347711951945860	0,0956188277050850	0,01478673234141720	0,8555062026093800	0,7770799800727120	0,02298599004236650	-0,642308784878127	1,39307608083311e-21	9995	0	0	13,2	15,1	7	12	19	19	10	10	2,18647453336715e-04	5,28355738227773e-04	-3,09708284891058e-04	-1,27290306828383004	0,645886553743928005	0,79079122983956296	0,189843756632882998	0,101938155814363995	674660
750547	cg14565903	chr19	14260591	-	0,1171995013068330	0,7913021235979369	-0,674102622291104	-2,655253285644190	9,12392145142624e-25	0,1621907847583680	0,0995741111427939	0,01827242476939590	0,8115931050155980	0,7632742986822040	0,01628711266900160	-0,601083513923836	1,39307608083311e-21	11904	0	0	16,3	17,0	8	12	22	23	10	10	3,33881506953234e-04	2,65270039092751e-04	6,86114678604829e-05	0,33187444787321901	0,350312415338160987	0,54667320584453205	0,455544470683146019	0,262272211711212011	737037
708328	cg13943731	chr17	56416222	+	0,0335008610670913	0,6237727445921990	-0,590271883525108	-3,864849754500440	9,14785092673330e-25	0,0385847439526615	0,0225295202937844	0,00494763520038041	0,6633869894474350	0,5469921173681070	0,03684550888895250	-0,508407373415446	1,39415273477864e-21	10580	0	0	15,5	16,5	9	11	26	24	10	10	2,44790940760433e-05	1,35759152528588e-03	-1,33311243120983e-03	-5,79335548616283980	0,980662414257937987	0,99107861068034797	0,008480469538534921	0,003891896644202860	817338
698883	cg17067993	chr17	38721675	+	0,0356878965317363	0,7109796661946099	-0,675291769662873	-3,980074644092870	9,22346043147552e-25	0,0457430659778892	0,0241545428668579	0,00637836891311567	0,7624701041511230	0,6571309602607830	0,03290834279369920	-0,611387894282894	1,40308706917263e-21	2927	0	0	12,7	14,7	7	10	21	17	10	10	4,06835899918003e-05	1,08295902542762e-03	-1,04227543543582e-03	-4,73438785752763014	0,751857677328928053	0,86230044906479197	0,123864361270692003	0,064341387729459104	720224
629120	cg25281496	chr15	67390982	-	0,0402032147668505	0,6052797920456779	-0,565076577278827	-3,615390954794820	9,24827736965150e-25	0,0452107167282114	0,0341279120694974	0,00338639123117109	0,6622340051476070	0,5256439476567391	0,04542960091215310	-0,480433230928527	1,40427611633815e-21	14211	0	0	14,4	10,9	9	7	22	15	10	10	1,14676455705524e-05	2,06384863903750e-03	-2,05238099346695e-03	-7,49162413720769038	0,064879317096744701	0,21349028988333099	1,187893730046539975	0,670621873079181974	350380
6394	cg10055231	chr1	6651358	+	0,1245496627360720	0,8550197293352150	-0,730470066599143	-2,684594263350330	9,34000588435104e-25	0,1666029467312110	0,1049815489721700	0,01905783664651140	0,8808820684817000	0,8182482300293880	0,01776204040299890	-0,651645283298178	1,41295616972980e-21	11356	0	0	13,5	11,9	9	7	18	21	10	10	3,63201137645112e-04	3,15490079277764e-04	4,77110583673473e-05	0,20317408180015800	0,624648139320867046	0,77540663135341803	0,204364549347262003	0,110470489184003998	769969
246556	cg11240493	chr5	95066784	-	0,0448520755571465	0,5740217520219369	-0,529169676464791	-3,412403986447900	9,35675921699479e-25	0,0521546936108694	0,0388350845334387	0,00398522388981974	0,6475694114182490	0,5263646279311990	0,04031911840464750	-0,474209934320329	1,41295616972980e-21	21053	0	0	14,1	19,2	6	8	20	25	10	10	1,58820094519900e-05	1,62563130892799e-03	-1,60974929947600e-03	-6,67746282365250021	0,080369439337276694	0,23623249442706601	1,094909061329669919	0,626660364217253019	387118
707184	cg21932657	chr17	53361808	-	0,1241881320202110	0,6167386505324810	-0,492550518512270	-2,223606884729390	9,34123862137914e-25	0,1381581075080530	0,1109758441724870	0,00778178514717673	0,6544133614332620	0,5913975404321440	0,02045641060466950	-0,453239432924091	1,41295616972980e-21	30650	0	0	17,1	15,5	10	7	23	23	10	10	6,05561800768203e-05	4,18464734826836e-04	-3,57908554750015e-04	-2,78875994085648005	0,401472663268325980	0,59437189472166796	0,396344020985315015	0,225941734671221001	585898
353190	cg03436397	chr7	102067162	-	0,0404803385217020	0,8387285326151110	-0,798248194093409	-4,071509688699020	9,38407338544899e-25	0,0518424696481385	0,0286942699380525	0,00759494307999706	0,8831382023167940	0,7745395616833010	0,03068409993968130	-0,722697092035162	1,41449494486288e-21	548	0	0	15,7	13,6	8	9	24	17	10	10	5,76831603883952e-05	9,41513989108349e-04	-8,83830828719954e-04	-4,02876041538667984	0,744221269023991994	0,85738744346423801	0,128297922479276988	0,066822881070458195	716994
153655	cg13702846	chr3	42888883	+	0,0506570834744469	0,4516520816562620	-0,400994998181815	-2,928057955181190	9,42329660829768e-25	0,0592846749021366	0,0461203908319429	0,00364501190109876	0,4961455531998490	0,4102777713867390	0,02962326728865930	-0,350993096484603	1,41781993886813e-21	68970	0	0	14,3	16,8	8	12	20	23	10	10	1,32861117591516e-05	8,77537964855350e-04	-8,64251853096198e-04	-6,04547068171796997	0,055289624283926100	0,19743187181076000	1,257356361263509914	0,704582737004625037	476069
278285	cg04913766	chr6	25042678	-	0,1284768671943310	0,8506279131235850	-0,722151045929254	-2,635744640964520	9,49990806573693e-25	0,1497990712392510	0,1106916284965230	0,01166970434241350	0,8882571982505770	0,8106761222233960	0,02333804437771590	-0,660877050984144	1,42674801099273e-21	12297	0	0	14,5	13,6	7	6	26	19	10	10	1,36181999439345e-04	5,44664315376236e-04	-4,08482315936891e-04	-1,99983132934854990	0,158131976979550004	0,33820848555883198	0,800980299444547961	0,470815500271259013	570508
718383	cg22353329	chr17	77814357	-	0,0408440227230152	0,6860789992816920	-0,645234976558676	-3,775100965058810	9,55930420158926e-25	0,0457355652492518	0,0319605570479566	0,00443601550927929	0,7611698332513740	0,6303151241002620	0,04232046755855400	-0,584579558851011	1,43306287778526e-21	4944	0	0	13,3	12,6	6	5	17	21	10	10	1,96782335985664e-05	1,79102197437462e-03	-1,77134374077605e-03	-6,50803850381168036	0,145279398791316988	0,32214890604172602	0,837795966056979036	0,491943339099098986	372571
212548	cg27039034	chr4	103534067	-	0,1161951925829890	0,6493132486051080	-0,533118056022119	-2,385307120190970	9,61543439963068e-25	0,1284958540051970	0,1049610625300250	0,00882904863795986	0,6739151013563770	0,6026844652472060	0,02329962746802470	-0,474188611242009	1,43886614543169e-21	20189	0	0	15,7	14,5	10	7	25	21	10	10	7,79520998514608e-05	5,42872640148731e-04	-4,64920540297270e-04	-2,79995398487303992	0,784068825629447019	0,88271219681078705	0,105645813235019995	0,054180872539175903	733712
516810	cg20475322	chr11	121971232	+	0,0536539611859459	0,8061377573885919	-0,752483796202646	-3,680490486948210	9,68289431901105e-25	0,0641644708637340	0,0446616623141677	0,00548742555452443	0,8601427717990160	0,7598751800202440	0,03662130883955940	-0,695710709156510	1,44417666992838e-21	748	0	0	12,3	13,2	7	6	16	21	10	10	3,01118392164477e-05	1,34112026112239e-03	-1,31100842190595e-03	-5,47696397250499967	0,004972168865123150	0,05167217208455820	2,303454130242419851	1,286743282125500043	417673
744771	cg03662648	chr19	6481826	+	0,0364357155286106	0,5102494041338490	-0,473813688605239	-3,485896636864710	9,68588987119347e-25	0,0435386205878009	0,0319174747519742	0,00350934970647642	0,5677405723170950	0,4254633025182040	0,03976754941999560	-0,381924681930403	1,44417666992838e-21	36668	0	0	13,5	12,4	8	6	20	22	10	10	1,23155353623461e-05	1,58145798687179e-03	-1,56914245150944e-03	-7,00463207553831957	0,351597886861782005	0,54793669010126900	0,453953743743388982	0,261269618026642003	530035
627779	cg16259916	chr15	64795954	-	0,0585326304990743	0,6537141897528680	-0,595181559253794	-3,275699150015710	9,72314521969654e-25	0,0714765719790446	0,0513146316804749	0,00728851925353868	0,6989688995471069	0,6151529422895819	0,03311585490499620	-0,543676370310538	1,44711935394121e-21	9902	0	0	13,4	15,3	6	7	18	23	10	10	5,31225129092041e-05	1,09665984608876e-03	-1,04353733317956e-03	-4,36764890673353001	0,419815485554495993	0,61090184265849701	0,376941545823106017	0,214028564906933005	567646
260424	cg11619961	chr5	149792840	-	0,1239277074150210	0,7482920452066970	-0,624364337791676	-2,501299127388180	9,85759702042873e-25	0,1485996376775620	0,1053636013944500	0,01220076589056390	0,7722610015174510	0,6824673131443930	0,02472795964667880	-0,533867675466831	1,45924234602411e-21	15277	0	0	10,1	11,4	6	7	16	18	10	10	1,48858688316348e-04	6,11471988287774e-04	-4,62613299971426e-04	-2,03834298131654990	0,810129784768273020	0,89879495740193105	0,091445400512010694	0,046339372811274600	744534
487594	cg18437209	chr11	35105199	+	0,0513492384050397	0,7412430257734240	-0,689893787368384	-3,614162353141560	9,85410497640497e-25	0,0740426345298148	0,0400014719794865	0,01049366583702170	0,7786685425407630	0,7118194709908130	0,02378115914671350	-0,637776836460998	1,45924234602411e-21	2216	0	0	13,8	12,9	8	7	17	16	10	10	1,10117022699076e-04	5,65543530361316e-04	-4,55426507662239e-04	-2,36060056538990004	0,291598569346399994	0,48818533425115901	0,535214611103337012	0,311415271517486991	557576
621596	cg13488556	chr15	43532047	-	0,0865781660490502	0,7896219803920080	-0,703043814342958	-3,049549156993330	9,85067637013823e-25	0,1035126727394900	0,0803028488874119	0,00722286863318784	0,8468786365854570	0,7464933715093000	0,03218480017597540	-0,642980698769811	1,45924234602411e-21	5885	0	0	14,5	13,9	11	7	21	20	10	10	5,21698312922888e-05	1,03586136236746e-03	-9,83691531075175e-04	-4,31147135031239959	0,090122521258207494	0,24949059926839801	1,045166667001349969	0,602945813819256049	458626
405930	cg00015530	chr8	145052950	+	0,1936741503770310	0,9197998993806700	-0,726125749003639	-2,190657379706740	9,91517706996073e-25	0,2213705664819620	0,1734114299869010	0,01571537133660560	0,9326088130170320	0,8718385545930680	0,01786421434957810	-0,650467988111107	1,46039163162793e-21	24440	0	0	11,4	12,2	6	8	16	19	10	10	2,46972896247405e-04	3,19130154327672e-04	-7,21572580802668e-05	-0,36979221043226701	0,312513940561275017	0,50946582088646197	0,505130604963747953	0,292884946688596992	727345
541302	cg05441768	chr12	57619401	+	0,1025045557911730	0,7972977293872050	-0,694793173596032	-2,843117410443670	9,91840034555176e-25	0,1235586984689760	0,0853762865356743	0,01309454313146910	0,8398799672956609	0,7658171457618520	0,02333505321244570	-0,642258447292877	1,46039163162793e-21	8759	0	0	13,8	11,7	9	7	19	16	10	10	1,71467059821906e-04	5,44524708427671e-04	-3,73057648605765e-04	-1,66706606446439998	0,805721108228259042	0,89600859057226900	0,093815258588824599	0,047687826475990999	742784
607142	cg11137074	chr14	95652357	-	0,0917130316240510	0,6592364286255260	-0,567523397001475	-2,718011446643260	9,90245632698530e-25	0,1057376665224950	0,0859636774731368	0,00666234014303233	0,7052746226855450	0,6119623350320120	0,03100800354566580	-0,506224668509517	1,46039163162793e-21	13793	0	0	15,1	16,8	13	8	22	24	10	10	4,43867761814601e-05	9,61496283888022e-04	-9,17109507706562e-04	-4,43707944725360015	0,092464460744475799	0,25277754602519897	1,034025158810760070	0,597261506617715043	468071
51115	cg06361606	chr1	154915180	+	0,0570574259096294	0,7856594086937539	-0,728601982784125	-3,568681990941550	9,97505968344563e-25	0,0642450046748213	0,0498847718868152	0,00412404179380165	0,8458267499886770	0,7153416974299220	0,03970220940005860	-0,651096692755101	1,46612078286828e-21	1261	0	0	14,0	16,2	10	9	18	20	10	10	1,70077207170227e-05	1,57626543124611e-03	-1,55925771052908e-03	-6,53417687227345034	0,028408165769062198	0,13561095655010599	1,546556806477390023	0,867705220667902011	391833
617547	cg10049588	chr15	31685635	+	0,1081510644080540	0,8313216262843350	-0,723170561876281	-2,832024802996250	1,00690519845705e-24	0,1209623790694820	0,0928502781348337	0,01057733300683510	0,8686402660403250	0,7820687360313550	0,02672469142864780	-0,661106356961873	1,47730698406659e-21	8932	0	0	14,2	11,2	9	9	20	15	10	10	1,11879973537483e-04	7,14209131956441e-04	-6,02329158418958e-04	-2,67439476280725996	0,153013677631752998	0,33186344179083699	0,815269746603973000	0,479040587009852026	523017
246559	cg24274600	chr5	95066816	-	0,0400538491734514	0,6021471120883820	-0,562093262914931	-3,612325482541830	1,03623073673420e-24	0,0490332335630223	0,0335449680400986	0,00448761961703889	0,6681665502963851	0,5405202720536100	0,04176300119661900	-0,491487038490588	1,51597039556564e-21	14712	0	0	14,8	17,0	9	10	20	24	10	10	2,01387298272323e-05	1,74414826894880e-03	-1,72400953912157e-03	-6,43640618391734964	0,105952617962830994	0,27086481812314800	0,974888307921902952	0,567247400604445007	376725
484662	cg23501051	chr11	19736912	-	0,2672494203529920	0,8212068886184630	-0,553957468265471	-1,584023166472790	1,03876327920650e-24	0,2855826936496860	0,2220620560151310	0,01883897021813050	0,8358602760855600	0,7980744837905840	0,01093695691560200	-0,512491790140898	1,51597039556564e-21	58074	0	0	10,5	13,3	5	9	18	21	10	10	3,54906798879609e-04	1,19617026573735e-04	2,35289772305874e-04	1,56901745127166992	0,679418376115444977	0,81414768489637701	0,167862711016756011	0,089296807742394901	689326
775799	cg08339887	chr20	419393	-	0,0516101120700326	0,7593162797558271	-0,707706167685795	-3,642337772955010	1,03772140069853e-24	0,0627934984620536	0,0468053468530800	0,00469415126228927	0,8187360450759460	0,6977980833846730	0,04089260970855660	-0,635004584922619	1,51597039556564e-21	1517	0	0	14,2	13,7	7	11	23	18	10	10	2,20350560732520e-05	1,67220552877634e-03	-1,65017047270308e-03	-6,24580780012068004	0,004682073463684720	0,05007698051117990	2,329561776324450051	1,300361865637619907	383367
111245	cg21065856	chr2	114008907	-	0,1368711195322760	0,8246813149295150	-0,687810195397240	-2,506674740401230	1,04613129032600e-24	0,1622292406464950	0,1100928144713030	0,01443325180251440	0,8551076087260220	0,7975130990928000	0,02128846227567410	-0,635283858446305	1,52403063216064e-21	15144	0	0	16,3	15,4	10	8	22	25	10	10	2,08318757594785e-04	4,53198626062801e-04	-2,44879868468016e-04	-1,12135073796331008	0,584353577558824999	0,74568711264091603	0,233324292756283996	0,127443362551430989	647306
680086	cg16791721	chr17	259991	+	0,0426500210718264	0,5994446541126320	-0,556794633040806	-3,532989196640620	1,04966187402253e-24	0,0531684943907832	0,0337839907549423	0,00576963258178191	0,6391014894910760	0,5268192231165429	0,03622324295669640	-0,473650728725760	1,52648186827481e-21	15632	0	0	10,9	9,9	8	5	15	15	10	10	3,32886601287594e-05	1,31212333029986e-03	-1,27883467017110e-03	-5,30072871616421004	0,930306219523664990	0,96641729405076704	0,031374075575550699	0,014835306947679301	795155
376483	cg14386061	chr8	21771446	+	0,1001696726717060	0,8569260024256120	-0,756756329753906	-2,976181719810230	1,06109989809616e-24	0,1282899371395130	0,0836648287692649	0,01495714515984930	0,8802021548011770	0,7989951547378950	0,02347498251313070	-0,670705217598382	1,54040375716237e-21	6848	0	0	14,7	15,0	9	8	20	23	10	10	2,23716191332803e-04	5,51074803991790e-04	-3,27358612658987e-04	-1,30057849197501008	0,923088101824155016	0,96260159076897900	0,034756846850467801	0,016553424954921601	792113
260423	cg19966212	chr5	149792783	-	0,0696449052363204	0,8373529483546630	-0,767708043118343	-3,411309038440490	1,06553649331254e-24	0,0989829747001439	0,0585694457658831	0,01234084006277570	0,8687591678619750	0,7745056163870430	0,02701029254878070	-0,675522641686899	1,54355408830295e-21	2311	0	0	14,1	14,0	9	12	21	18	10	10	1,52296333455010e-04	7,29555903570718e-04	-5,77259570115707e-04	-2,26013732229700981	0,846251860467728045	0,92032241334551701	0,072500363518048894	0,036060001124861303	759538
407870	cg14114673	chr9	4299549	+	0,0562656848207975	0,6715638247427570	-0,615298139921960	-3,362514883691980	1,06887598182766e-24	0,0820147187773329	0,0448246710453472	0,01034529046566230	0,7046930630968880	0,6299225479773770	0,02282857811021980	-0,547907829200044	1,54355408830295e-21	7651	0	0	9,5	9,4	5	5	14	13	10	10	1,07025034818923e-04	5,21143978534405e-04	-4,14118943715481e-04	-2,28373370181695012	0,490238729851531996	0,67140691528879604	0,309592381585829024	0,173014189962748005	603132
801782	cg01519261	chr21	36421467	+	0,0534974598061478	0,7700606126761080	-0,716563152869960	-3,618815445734840	1,06865925190362e-24	0,0645586810688031	0,0363679293960797	0,00917961630814370	0,7979561745336500	0,6979439504340900	0,02906413122971540	-0,633385269365287	1,54355408830295e-21	1264	0	0	10,8	11,4	7	5	18	17	10	10	8,42653555647379e-05	8,44723724138117e-04	-7,60458368573379e-04	-3,32546805402943990	0,500001359327155948	0,67952372564996000	0,301028814969020009	0,167795375224388005	607795
354256	cg07428697	chr7	106301118	-	0,0473258757456766	0,4802075612347680	-0,432881685489092	-3,096134342716750	1,07995424943511e-24	0,0581326641510776	0,0415327388159489	0,00484418513637135	0,5278738079684500	0,4376292189701720	0,02949533223096100	-0,379496554819095	1,55683038240556e-21	53271	0	0	13,2	13,6	9	10	21	18	10	10	2,34661296354411e-05	8,69974623414766e-04	-8,46508493779325e-04	-5,21232150210172041	0,589050233816631019	0,74918974612248002	0,229847667285729002	0,125408175280915996	649458
182758	cg18058230	chr3	171029779	-	0,0498598571778145	0,7646383496849590	-0,714778492507145	-3,693862184247080	1,08764770569837e-24	0,0590068282300431	0,0440807443785800	0,00483757970393123	0,8344041270721200	0,7016242739760870	0,04019737042289680	-0,642617445746043	1,56518947362538e-21	1325	0	0	14,5	12,8	11	7	20	18	10	10	2,34021773918873e-05	1,61582858891558e-03	-1,59242641152369e-03	-6,10948758364487965	0,016892120119625900	0,10094723064333300	1,772315838974269919	0,995905590864137991	388717
432741	cg15248131	chr10	173981	+	0,0461902201070936	0,7642224745057991	-0,718032254398705	-3,784357230770930	1,09046117736384e-24	0,0634619932626864	0,0382879403372524	0,00720313605754455	0,8128558225325550	0,7085357647536500	0,03706166634007950	-0,645073771490964	1,56650911604536e-21	1213	0	0	11,9	12,7	5	6	18	18	10	10	5,18851690634984e-05	1,37356711190338e-03	-1,32168194283988e-03	-4,72646137603392003	0,329050839807796980	0,52582388877331498	0,482736996450592981	0,279159687292498015	516908
204316	cg24308654	chr4	48908619	+	0,0579309458637833	0,8053583205592501	-0,747427374695467	-3,585293363725310	1,09371010122238e-24	0,0680466820442823	0,0508032189694376	0,00568358942099088	0,8628086104382430	0,7473230249474470	0,03565516274488370	-0,679276342903165	1,56844864203421e-21	1188	0	0	14,7	11,7	9	9	19	15	10	10	3,23031887063994e-05	1,27129063036415e-03	-1,23898744165775e-03	-5,29847349003704959	0,033991069190636797	0,15028958161601799	1,468635174449280045	0,823071124559457967	425835
276130	cg27630210	chr6	15437506	+	0,1487699457949890	0,8609257336733700	-0,712155787878381	-2,455611856591960	1,10841906109253e-24	0,1705121526913800	0,1232842715306060	0,01364042386905230	0,8932990707189010	0,8161217380675920	0,02165944821681110	-0,645609585376212	1,58130623979905e-21	16397	0	0	13,0	15,3	8	9	23	27	10	10	1,86061163327410e-04	4,69131697056723e-04	-2,83070533729312e-04	-1,33421602824329000	0,261429343949550974	0,45679987876918698	0,582645666946274954	0,340274020020264023	611996
399064	cg08084547	chr8	126518427	+	0,1072837955827400	0,7137442502044530	-0,606460454621712	-2,625476283253260	1,10680252649152e-24	0,1255771408841700	0,0947530069680454	0,00793222718985530	0,7771799366436880	0,6811540361917990	0,02877474922752050	-0,555576895307630	1,58130623979905e-21	12504	0	0	14,2	14,4	9	7	20	19	10	10	6,29202281914797e-05	8,27986193106689e-04	-7,65065964915209e-04	-3,71801090252811983	0,136069468502208996	0,31025765526407301	0,866239311596931016	0,508277493961615034	492202
781020	cg05830760	chr20	20528394	-	0,0750967182467694	0,7226358417472130	-0,647539123500443	-3,105920881189590	1,10543151357243e-24	0,0856139729902368	0,0648101805889448	0,00543045084727917	0,7789718853589120	0,6537902208129470	0,03726404243994860	-0,568176247822711	1,58130623979905e-21	5213	0	0	13,9	12,4	11	9	20	21	10	10	2,94897964047151e-05	1,38860885896629e-03	-1,35911906256157e-03	-5,55728060819896985	0,021785537747232402	0,11657925181858700	1,661831715610099902	0,933378736219368954	412328
90951	cg22893227	chr2	31541732	-	0,0399616039581407	0,6386251861157960	-0,598663582157656	-3,698493345911280	1,11361502244628e-24	0,0456211575934215	0,0345622376842723	0,00303036833756623	0,7044763270679890	0,5677436016835320	0,04767137829657330	-0,522122444090111	1,58597979455358e-21	9487	0	0	11,9	12,1	7	6	17	18	10	10	9,18313226132390e-06	2,27256030869500e-03	-2,26337717643368e-03	-7,95111654115720956	0,001604954663026660	0,02966687257162770	2,794537231094269991	1,527728233813689940	335607
389728	cg16727666	chr8	79427937	-	0,0752314691939179	0,7605994482973640	-0,685367979103446	-3,176523046805270	1,11661011704170e-24	0,0880129098191132	0,0612567253182600	0,00982950004998858	0,8026158165191090	0,7142172488351480	0,02948533578434860	-0,626204339016034	1,58602107700475e-21	4405	0	0	16,2	15,7	10	8	23	26	10	10	9,66190712327255e-05	8,69385026315788e-04	-7,72765955083062e-04	-3,16961535805450012	0,637623418390946051	0,78485031721045295	0,195435740716098011	0,105213161863655993	671070
393389	cg22524061	chr8	99959430	+	0,0572642717918554	0,8410550290439420	-0,783790757252087	-3,661340110320160	1,11748416117862e-24	0,0778240202990195	0,0433639677314993	0,00984154706223607	0,8742689045276431	0,7923307031633040	0,02863542830621270	-0,714506682864284	1,58602107700475e-21	832	0	0	9,2	10,6	6	6	14	15	10	10	9,68560485782073e-05	8,19987754280248e-04	-7,23131705702040e-04	-3,08168831280607991	0,493716039038871013	0,67428436747399700	0,306522763902748019	0,171156908836603006	604818
71099	cg03349435	chr1	221340612	+	0,1317745648434470	0,8618086943046480	-0,730034129461202	-2,620412863193440	1,13237416574970e-24	0,1600939359436410	0,1091566857901230	0,01782285881249720	0,8805869737364620	0,8194445110345060	0,01959889401593000	-0,659350575090865	1,60165018560371e-21	12609	0	0	15,5	18,2	10	11	21	24	10	10	3,17654296250208e-04	3,84116646647658e-04	-6,64623503974493e-05	-0,27408695638050401	0,987206472832395043	0,99415576630549196	0,005592005755955610	0,002545564146933970	820246
779841	cg10243030	chr20	16156233	+	0,0601217031027380	0,7150836251659980	-0,654961922063260	-3,370214451730770	1,13232724874580e-24	0,0684629578080314	0,0509213264469696	0,00620229691022060	0,7634156310880610	0,6436769083172950	0,03805026402192820	-0,575213950509264	1,60165018560371e-21	4207	0	0	14,7	15,0	9	7	20	21	10	10	3,84684869625319e-05	1,44782259213845e-03	-1,40935410517591e-03	-5,23406393660596958	0,114040092559191994	0,28148295629439202	0,942942438872838018	0,550547896412584947	406938
246557	cg20402079	chr5	95066792	-	0,0368412909517986	0,5679525292189700	-0,531111238267171	-3,625098257858050	1,13706819867012e-24	0,0426010824513453	0,0285894333617009	0,00470597843015625	0,6312790309127410	0,5143887775108310	0,03763208644640010	-0,471787695059486	1,60280046666466e-21	20625	0	0	14,1	14,3	10	8	22	19	10	10	2,21462329850958e-05	1,41617393030933e-03	-1,39402769732424e-03	-5,99879333254428015	0,639733771489022995	0,78631166288519005	0,194000722310118001	0,104405282658654994	672040
431208	cg06083692	chr9	139597865	-	0,1090312912868020	0,8135363607108340	-0,704505069424032	-2,790491465915550	1,13547517473126e-24	0,1324533675159590	0,0921419111761612	0,01366287557270790	0,8362417762147450	0,7556871248507310	0,02502145850032820	-0,623233757334773	1,60280046666466e-21	9597	0	0	10,7	14,8	5	10	17	21	10	10	1,86674168915298e-04	6,26073385483646e-04	-4,39399216568348e-04	-1,74580946515241009	0,944088266619323990	0,97335538821080003	0,024987399861182799	0,011728562651655200	801183
210100	cg15831020	chr4	86851270	-	0,0608355158849111	0,7146434668263461	-0,653807950941435	-3,354726553758060	1,14130513793925e-24	0,0775830605276451	0,0524547625899349	0,00789922946455603	0,7784992154644280	0,6550054318266650	0,03420876190192140	-0,577422371299020	1,60320432591877e-21	4301	0	0	11,2	9,8	7	5	15	15	10	10	6,23978261337101e-05	1,17023939086235e-03	-1,10784156472864e-03	-4,22916410754401006	0,609615749585527000	0,76446410821362198	0,214943821409712993	0,116642900010568998	658703
247420	cg12986308	chr5	100188961	-	0,0737836216112326	0,7919903896769210	-0,718206768065688	-3,258844796575800	1,14511822025141e-24	0,0876987413911709	0,0593530729813702	0,00821326851108408	0,8381962330972310	0,7438597424431000	0,03284741839064830	-0,656161001051929	1,60320432591877e-21	3607	0	0	13,8	17,4	12	14	18	23	10	10	6,74577796351652e-05	1,07895289493030e-03	-1,01149511529513e-03	-3,99950323760163995	0,132269897461975011	0,30540631092409598	0,878538983126847972	0,515121992914200022	454772
414479	cg10227617	chr9	80531586	+	0,0988364558780156	0,7779038300384760	-0,679067374160460	-2,855857665044040	1,14491004658867e-24	0,1142220056577580	0,0793257941878450	0,01177384974871960	0,8179207657788690	0,7294130473974950	0,02591357992803000	-0,615191041739736	1,60320432591877e-21	8552	0	0	12,4	15,4	6	11	17	20	10	10	1,38623537905425e-04	6,71513624686397e-04	-5,32890086780972e-04	-2,27624442750536993	0,845459186733693024	0,91985179109208104	0,072907352470925404	0,036282141671872298	759216
481896	cg23225255	chr11	11679159	+	0,0520151764565271	0,7000252427004360	-0,648010066243909	-3,517177093449730	1,14060914360432e-24	0,0647635912184981	0,0441314831645570	0,00677131341916397	0,7504756535832570	0,6222030735304210	0,03800807952655520	-0,557439482311923	1,60320432591877e-21	4727	0	0	12,1	14,8	6	9	19	22	10	10	4,58506854205500e-05	1,44461410929695e-03	-1,39876342387640e-03	-4,97759705510163997	0,563524440038135954	0,72985944456512697	0,249087243870707992	0,136760767724927013	637770
547162	cg17995943	chr12	90256714	-	0,0628707064134805	0,6400824187484510	-0,577211712334971	-3,157211756040600	1,14880888222548e-24	0,0757319403867143	0,0490126704237777	0,00865163534426689	0,6700461183954820	0,5884868067825730	0,02606725396385060	-0,512754866395859	1,60564993721809e-21	12286	0	0	9,9	11,7	5	7	15	16	10	10	7,48507941301681e-05	6,79501729215887e-04	-6,04650935085719e-04	-3,18238769464646998	0,334575659738182984	0,53122216883693996	0,475505656995556025	0,274723809388047024	522546
99743	cg15258980	chr2	68961597	+	0,1133832628188520	0,8407607923629900	-0,727377529544137	-2,785606844323650	1,15447460372601e-24	0,1298787413269310	0,0926479359183472	0,01240490967632110	0,8853374410320590	0,7967003760093520	0,02368506236225520	-0,666821634682421	1,60953922340769e-21	9684	0	0	12,1	12,1	8	8	17	19	10	10	1,53881784077685e-04	5,60982179103920e-04	-4,07100395026235e-04	-1,86613247982753006	0,577417441463297987	0,74042885750935505	0,238510101964019006	0,130516663375579989	644165
529875	cg00757212	chr12	22488176	-	0,0482894349688677	0,4434965761965940	-0,395207141227727	-2,959785336753230	1,15548868003288e-24	0,0592713785425978	0,0430125489962981	0,00516044154534223	0,4874763488495890	0,4106556585579970	0,02365792373459560	-0,351384280015399	1,60953922340769e-21	72108	0	0	15,9	14,7	10	5	25	20	10	10	2,66301569428942e-05	5,59697355431943e-04	-5,33067198489049e-04	-4,39351409491604983	0,691433082195946014	0,82230361547271102	0,160249845112627992	0,084967800247471803	694558
393704	cg07448116	chr8	101327194	-	0,2656292493238830	0,8081114458910100	-0,542482196567127	-1,569568392724280	1,16008742122893e-24	0,2888773285647650	0,2348234241143960	0,01869959616718480	0,8270591037192870	0,7890171048411490	0,01037188585956750	-0,500139776276385	1,61322459879381e-21	59284	0	0	13,6	12,9	8	9	20	20	10	10	3,49674896815791e-04	1,07576016283896e-04	2,42098880531895e-04	1,70065775891113002	0,193865868420403986	0,38121251456918598	0,712498645080480997	0,418832850638304999	628267
750505	cg13137826	chr19	14225870	-	0,0621632807265517	0,6177639552497620	-0,555600674523210	-3,120885361306900	1,17060202412214e-24	0,0695394221921120	0,0522173409257729	0,00617549280531353	0,6596696777579110	0,5323141580051630	0,03469695548939560	-0,462774735813051	1,62511039321911e-21	15833	0	0	12,5	14,2	8	9	20	24	10	10	3,81367113884791e-05	1,20387872023310e-03	-1,16574200884462e-03	-4,98036580858137956	0,752656637347645985	0,86276672391021703	0,123403104163833002	0,064106613570490495	720597
634764	cg15518684	chr15	79244019	-	0,0561727289071788	0,6675560326635320	-0,611383303756353	-3,356031578268260	1,19458836692323e-24	0,0669157224429453	0,0452082392675659	0,00637485465315375	0,7294646110955399	0,6169834514105070	0,03658061084944230	-0,550067728967561	1,65562732021128e-21	8060	0	0	12,9	11,8	8	7	22	15	10	10	4,06387718488360e-05	1,33814109011833e-03	-1,29750231826950e-03	-5,04122962494982030	0,255445966060423024	0,45037037953267001	0,592700951198713022	0,346430180387018005	468511
657426	cg07641284	chr16	29756951	+	0,0616697571057858	0,8886049587068700	-0,826935201601084	-3,648250652769230	1,20448862495912e-24	0,0721063663148876	0,0504619583789769	0,00797695013957587	0,9154358699758250	0,8261874739743480	0,02865801180103560	-0,754081107659460	1,66216236891884e-21	883	0	0	11,9	12,8	7	9	21	19	10	10	6,36317335292795e-05	8,21281640388298e-04	-7,57649906859019e-04	-3,69005871642889005	0,067158875480913094	0,21708508675543400	1,172896584370239914	0,663370010549660050	493443
708310	cg20783697	chr17	56407147	+	0,0922472030920369	0,7900218319631700	-0,697774628871133	-2,967977990853170	1,20297246818233e-24	0,1061944775487720	0,0837916201133342	0,00772183167418172	0,8274833321344330	0,7406865981419590	0,03252438676243240	-0,634492120593187	1,66216236891884e-21	6962	0	0	15,6	14,1	10	10	25	23	10	10	5,96266844043961e-05	1,05783573427229e-03	-9,98209049867890e-04	-4,14901368948835980	0,017998235126860999	0,10460146894363399	1,744770078910240052	0,980462216523860008	456618
815942	cg15872760	chr22	33119230	-	0,1130629096183750	0,7681613364805440	-0,655098426862169	-2,660673292539140	1,20534037793563e-24	0,1259123317881770	0,1026831848078490	0,00781295429956328	0,8159081837830510	0,7144199603722931	0,02972405882244640	-0,588507628584116	1,66216236891884e-21	11796	0	0	13,3	14,8	7	9	17	21	10	10	6,10422548870643e-05	8,83519672880253e-04	-8,22477417993189e-04	-3,85538209778912000	0,074328336628656205	0,22759175085173400	1,128845586033039972	0,642843483157884976	482691
530725	cg05823823	chr12	26493991	-	0,1159217868321230	0,8180217113671510	-0,702099924535027	-2,717140678827460	1,21716341794239e-24	0,1363604972267190	0,1008385431890530	0,01180243594244250	0,8487419426666130	0,7514023184999200	0,02752462674145060	-0,615041821273201	1,67527786535580e-21	10824	0	0	14,7	15,0	8	6	26	21	10	10	1,39297494175459e-04	7,57605077256180e-04	-6,18307583080722e-04	-2,44327669386351998	0,511599800558757978	0,68901189776718097	0,291069633498012015	0,161773278687410010	613330
777356	cg20018344	chr20	3204138	-	0,0598576173148342	0,7522000630679970	-0,692342445753163	-3,447680385902370	1,21890752896883e-24	0,0665217996914185	0,0477857583829044	0,00695808475755300	0,7908798025891930	0,6644006583985000	0,03758281633660170	-0,597878858707081	1,67527786535580e-21	2108	0	0	12,3	14,1	5	10	19	19	10	10	4,84149434932913e-05	1,41246808379073e-03	-1,36405314029744e-03	-4,86662204780713026	0,432769959567657014	0,62236958459917802	0,363742893111268006	0,205951639610119003	574380
480060	cg19030331	chr11	7519636	+	0,1568897082475760	0,8556482776597160	-0,698758569412140	-2,374885971925590	1,23231820095793e-24	0,1846037718767790	0,1359662205589550	0,01797647458336300	0,8704251155725840	0,8353991176226290	0,01271828320441970	-0,650795345745850	1,69089614676955e-21	18549	0	1	12,4	12,1	6	3	17	19	10	9	3,23153638446294e-04	1,16568576381128e-02	-1,13337039996665e-02	-5,17281488532631961	0,166550936764608998	0,34850451126821103	0,778452920279581018	0,457791595740406010	394756
602983	cg26685761	chr14	78074371	+	0,0497822893008707	0,7274535453734030	-0,677671256072532	-3,624762122414700	1,23838435612066e-24	0,0666210328447133	0,0394332524668737	0,00893204458873059	0,7706449334158580	0,6784426525059820	0,02992962376327740	-0,611821619661269	1,69640173439932e-21	2814	0	0	12,3	14,0	8	10	17	21	10	10	7,97814205350713e-05	8,95782378611341e-04	-8,16000958076270e-04	-3,48902357005056984	0,453190179446538999	0,64013104128542897	0,343719509793609990	0,193731112450974990	584793
566138	cg07012854	chr13	21613416	-	0,0885445819530920	0,7837040626998930	-0,695159480746801	-3,009752731938500	1,24243360929793e-24	0,1034177289755620	0,0648482036405161	0,01254573360185850	0,8221469339267330	0,7466788099574980	0,02346908831988650	-0,643261080981937	1,69913081117926e-21	6397	0	0	11,5	12,5	7	11	16	15	10	10	1,57395431608800e-04	5,50798106566634e-04	-3,93402674957834e-04	-1,80712993271507005	0,617795180565376967	0,77046127780931695	0,209155483962743999	0,113249183365195003	662345
170213	cg24905196	chr3	121555186	+	0,0642820632991569	0,6318823625383150	-0,567600299239158	-3,111223125541780	1,25093938053630e-24	0,0751461801689801	0,0547645083293122	0,00676035965759048	0,6810352152767710	0,5737390995726800	0,03350741506231430	-0,498592919403700	1,70793544976957e-21	13781	0	0	16,7	13,3	10	7	23	20	10	10	4,57024626999769e-05	1,12274686415821e-03	-1,07704440145823e-03	-4,61861697471884014	0,507862036103460035	0,68591889164574804	0,294254250504743020	0,163727235595344994	611594
72482	cg08161480	chr1	226114565	-	0,2433259047729080	0,8679528059270980	-0,624626901154190	-1,793148777547390	1,25407324355005e-24	0,2845504515115820	0,2165104525395360	0,02090980336069020	0,8863803020093340	0,8440174793462240	0,01435174668727800	-0,559467027834642	1,70938874692610e-21	43237	0	0	13,4	12,9	6	9	18	17	10	10	4,37219876582730e-04	2,05972632975795e-04	2,31247243606935e-04	1,08590632611771998	0,916349072632882011	0,95899425935300298	0,037939055328461202	0,018183992556943598	789288
462628	cg05825377	chr10	105605835	-	0,1151715906636100	0,7608985263652930	-0,645726935701682	-2,622633809363120	1,26082721136527e-24	0,1290433432111110	0,0999819806840923	0,00962972790333016	0,7940559348761970	0,7137530157253470	0,02848298170076440	-0,584709672514236	1,71576358011851e-21	12558	0	0	13,8	14,3	10	8	19	22	10	10	9,27316594921754e-05	8,11280246566077e-04	-7,18548587073902e-04	-3,12906648320200009	0,190699973446387006	0,37741260146720801	0,719649367426402953	0,423183603226980010	500420
747837	cg22627406	chr19	10958968	-	0,0604946992677208	0,7706263557592800	-0,710131656491560	-3,469045486699610	1,26450843100073e-24	0,0720030235393621	0,0553660687092348	0,00520558447110367	0,8246019053925711	0,7143255868336120	0,03864244798153790	-0,642322563294250	1,71794285226188e-21	1902	0	0	16,1	15,0	9	9	22	21	10	10	2,70981096857957e-05	1,49323878600586e-03	-1,46614067632006e-03	-5,78410886183533979	0,004651471892268230	0,04989492782966790	2,332409599036710190	1,301943601221269953	400911
257535	cg04964031	chr5	140871156	+	0,0622761899079160	0,7775243848377140	-0,715248194929798	-3,445732235079430	1,26754176272158e-24	0,0688256544412684	0,0506170152598889	0,00643710061275640	0,8196988649378451	0,6948810725594220	0,03805035466961780	-0,626055418118154	1,71923620171310e-21	2056	0	0	15,5	15,9	11	11	20	20	10	10	4,14362642987488e-05	1,44782949048371e-03	-1,40639322618496e-03	-5,12685395516381970	0,151222385766125011	0,32961023307833798	0,820383914555177007	0,481999313660397000	407268
380124	cg14733042	chr8	30182111	-	0,0543158223515997	0,7964094536155890	-0,742093631263989	-3,648266947690850	1,27075983689984e-24	0,0725060639038067	0,0443030057690766	0,00828040607872380	0,8341762563079970	0,7671105489101639	0,02562406485635910	-0,694604485006357	1,72077547619017e-21	882	0	1	11,8	12,7	5	4	21	21	10	9	6,85651248285660e-05	8,39230016444187e-03	-8,32373503961330e-03	-6,93544752276478960	0,251566430401055974	0,44618944651148101	0,599347312607815041	0,350480706073767023	465719
238806	cg10404427	chr5	55443844	+	0,1139031573576740	0,7775015845756380	-0,663598427217963	-2,668069875059050	1,27439453681186e-24	0,1342096803479700	0,0979428380786105	0,01106443511411030	0,8017459595825770	0,7498407589929260	0,01995234302322560	-0,615631078644957	1,72287295466012e-21	11645	1	0	14,4	13,1	4	7	20	22	9	10	1,73462165461891e-02	3,98095992116459e-04	1,69481205540727e-02	5,44536086782882034	0,101397942002982994	0,26491922118091199	0,993970859458484957	0,576886530377865969	316157
539940	cg26418880	chr12	56123972	+	0,0521357315649855	0,6610673301401030	-0,608931598575117	-3,432962479929260	1,27862377468586e-24	0,0632872367894333	0,0447439571571420	0,00701260885776545	0,7082481041531320	0,5979042142713910	0,03559205701365230	-0,534616977481958	1,72460640371976e-21	8323	0	0	11,7	10,4	8	6	21	16	10	10	4,91766829920105e-05	1,26679452246308e-03	-1,21761783947107e-03	-4,68706429690711968	0,938233455587173970	0,97050611479793103	0,027689085012984300	0,013001723939056600	798552
647822	cg04101755	chr16	3057959	-	0,0940192877279850	0,8213598481768311	-0,727340560448846	-2,998622008206000	1,28194030638960e-24	0,1076771896548840	0,0836428459448574	0,00820045665448366	0,8595874079201820	0,7763256067099430	0,03048352395969800	-0,668648417055059	1,72460640371976e-21	6546	0	0	15,1	15,6	8	9	27	23	10	10	6,72474893420653e-05	9,29245233001483e-04	-8,61997743659417e-04	-3,78850707077734983	0,008140293534552361	0,06739035767182600	2,089359934405900177	1,171402238620310010	476428
819723	cg10718066	chr22	40781575	+	0,0339027761904137	0,4962287402531150	-0,462325964062701	-3,527405339741610	1,28177495181547e-24	0,0415822095354786	0,0237913411343596	0,00462788790681340	0,5389536770104720	0,4251375904465090	0,02966037329329240	-0,383555380911030	1,72460640371976e-21	40984	0	0	12,7	13,4	7	8	19	21	10	10	2,14173464780297e-05	8,79737743897453e-04	-8,58320397419424e-04	-5,36022185791470029	0,555982237363120024	0,72400154143025197	0,254939083127309007	0,140260509170338998	634325
104815	cg04195125	chr2	88327530	-	0,1113753311681930	0,8118875450829980	-0,700512213914805	-2,759465778400510	1,29017957154501e-24	0,1486139306841010	0,0865710270218987	0,01795882342108960	0,8410554781657350	0,7914274419742861	0,01651836788265120	-0,642813511290185	1,73200691243223e-21	10092	0	0	19,1	14,4	16	9	23	19	10	10	3,22519338669878e-04	2,72856477506601e-04	4,96628611632766e-05	0,24124337582366701	0,236889688703628004	0,42996181204783701	0,625453842766369950	0,366570115474798008	760201
356699	cg15163861	chr7	121949204	-	0,1118609851145860	0,7258568495241911	-0,613995864409605	-2,594188829644960	1,29310711302892e-24	0,1350777259781380	0,0969932621823754	0,01237574497679200	0,7578586089133790	0,6813853511678080	0,02347963288513430	-0,546307625189670	1,73200691243223e-21	13181	0	0	11,8	14,0	6	7	19	22	10	10	1,53159063730591e-04	5,51293160420678e-04	-3,98134096690087e-04	-1,84778895678977007	0,898352441293529980	0,94932271106385302	0,046553247653210401	0,022586129184790801	781670
576489	cg05743375	chr13	76104674	+	0,1096847080809450	0,7594173739482550	-0,649732665867310	-2,684527573726670	1,29373170742922e-24	0,1302137573895350	0,0887205081991995	0,01016491634264740	0,8116297178842790	0,7230060942487589	0,02732561985727730	-0,592792336859224	1,73200691243223e-21	11358	0	0	17,3	15,4	11	12	26	23	10	10	1,03325524253020e-04	7,46689500584428e-04	-6,43363976331408e-04	-2,85331176135654019	0,211661407479109998	0,40177810722542501	0,674358320283643953	0,396013731525621027	514729
75248	cg09135009	chr1	231666116	-	0,0595316863964529	0,7887639567369480	-0,729232270340495	-3,522026748699360	1,30044794061530e-24	0,0703839272414240	0,0484887947843170	0,00699494492493126	0,8271630994751540	0,7133803079446740	0,03700965076715030	-0,642996380703250	1,73394960932456e-21	1554	0	0	13,7	13,6	9	9	17	21	10	10	4,89292545028217e-05	1,36971424990643e-03	-1,32078499540361e-03	-4,80703383727765043	0,094133319109051997	0,25504642716718301	1,026256627965189905	0,593380755929875048	416566
422008	cg19343707	chr9	117692954	+	0,0479067127680325	0,7289127588389960	-0,681006046070964	-3,673601534092710	1,29980854759470e-24	0,0563292341239060	0,0392885268296259	0,00504752585704501	0,7888691394435210	0,6509945702113360	0,04298374438498880	-0,594665336087430	1,73394960932456e-21	2616	0	0	13,8	13,6	5	10	22	16	10	10	2,54775172775379e-05	1,84760228135405e-03	-1,82212476407652e-03	-6,18028572516435037	0,173754487819407999	0,35734569436035502	0,760063969413910967	0,446911446322864003	401641
658264	cg08558354	chr16	30470590	+	0,1072930288687860	0,8219373654403460	-0,714644336571559	-2,826357643873460	1,30148030045426e-24	0,1410111848686010	0,0868798337784801	0,01746480427665510	0,8419386245902980	0,7911962227631310	0,01844118559597720	-0,650185037894530	1,73394960932456e-21	9033	0	0	12,5	13,8	9	8	17	20	10	10	3,05019388421869e-04	3,40077326185278e-04	-3,50579377634089e-05	-0,15696187126872399	0,340028817056144017	0,53656965144103097	0,468484275433822983	0,270373894810604976	781964
306531	cg23503775	chr6	108145601	-	0,0651625874177094	0,7727739016608530	-0,707611314243144	-3,380509019643740	1,30847141128325e-24	0,0702792978013222	0,0556245137499984	0,00483710858284305	0,8151134042644250	0,7177373025509100	0,03362336973328000	-0,647458004749587	1,74045661054459e-21	2528	0	1	13,2	13,1	8	4	19	23	10	9	2,33976194422139e-05	7,54849962460147e-03	-7,52510200515926e-03	-8,33368435353093062	0,021015077882544898	0,11419410725824100	1,677468996146439961	0,942356306346377015	160153
28648	cg05322273	chr1	46632363	-	0,0618470708767453	0,7840242828141480	-0,722177211937403	-3,466181882515970	1,31597161267448e-24	0,0704698052371678	0,0560482184901872	0,00430179938427637	0,8378769897053420	0,7102007377208320	0,04030841536275470	-0,639730932483664	1,74761876447166e-21	1915	0	0	12,9	14,7	8	10	21	22	10	10	1,85054779425605e-05	1,62476834905636e-03	-1,60626287111380e-03	-6,45613783396324958	0,009801400647433890	0,07465470052738030	2,008711857982389937	1,126942842341710049	387425
61020	cg13725767	chr1	182764801	-	0,0901718977035588	0,8367646160189700	-0,746592718315411	-3,079483153731570	1,32670131805440e-24	0,1069809055412140	0,0756199230440359	0,01125327913525980	0,8764888126387840	0,8056050835070480	0,02620250109709010	-0,698624177965834	1,74885288729175e-21	5519	0	0	14,8	13,6	8	7	23	20	10	10	1,26636291296073e-04	6,86571063743010e-04	-5,59934772446937e-04	-2,43871814462425984	0,116548912770043006	0,28479559376848301	0,933491773453343998	0,545466734195423020	532211
202683	cg11214552	chr4	40198470	+	0,0533199962080822	0,8680273321833230	-0,814707335975240	-3,793532776037470	1,32748693776413e-24	0,0657342951497578	0,0431337129035753	0,00602081846249458	0,8996850225010310	0,7792429020996250	0,03590094809590300	-0,713508606949867	1,74885288729175e-21	627	0	0	9,3	10,7	6	7	12	14	10	10	3,62502549583156e-05	1,28887807418472e-03	-1,25262781922640e-03	-5,15198084122719990	0,094340058696934695	0,25530587631473600	1,025303857878880009	0,592939189027737013	424262
315557	cg24794294	chr6	150049600	-	0,1664557016539410	0,8467860416731400	-0,680330340019199	-2,279628929243840	1,32399879281803e-24	0,1880973459800470	0,1407518219923910	0,01520278182299430	0,8881980302402410	0,8232515520301420	0,01912525413057320	-0,635154206050095	1,74885288729175e-21	21397	0	0	14,2	15,5	9	8	23	20	10	10	2,31124575157566e-04	3,65775345559006e-04	-1,34650770401440e-04	-0,66228716831606704	0,564236129899389982	0,73039339055354502	0,248539107982934993	0,136443165456110987	681230
641065	cg24954861	chr15	99259363	-	0,1187687527801870	0,7993946806984000	-0,680625927918213	-2,652060818351590	1,32093612861806e-24	0,1448985880289240	0,0969654256836016	0,01526512142467810	0,8238457684557871	0,7631976764022150	0,02147374839444800	-0,618299088373290	1,74885288729175e-21	11968	0	0	12,6	12,8	7	9	20	21	10	10	2,33023932110167e-04	4,61121870108059e-04	-2,28097937997892e-04	-0,98466996088646197	0,731309154673081996	0,84884217588644195	0,135898989957240007	0,071173050054292100	711647
656565	cg02141397	chr16	28160523	+	0,1166498646093190	0,8650095673566570	-0,748359702747338	-2,788453256674430	1,32349134138410e-24	0,1594210626673650	0,0892184469127134	0,02175150350862650	0,8861714869482510	0,8403625027557300	0,01370225623633330	-0,680941440088364	1,74885288729175e-21	9638	0	0	13,0	11,4	8	6	18	19	10	10	4,73127904885793e-04	1,87751825966134e-04	2,85376078919659e-04	1,33340331427968994	0,086555530737760900	0,24462601062721401	1,062705176290630105	0,611497367122739055	611132
656698	cg07337290	chr16	28505320	+	0,0480677339262389	0,7118475532992440	-0,663779819373005	-3,635885547519090	1,33312089476212e-24	0,0542122727629746	0,0363173370391252	0,00547999587328959	0,7707143149565860	0,6599281041518980	0,04016642795431300	-0,605715831388923	1,75347853740670e-21	3592	0	0	12,3	13,8	7	9	20	20	10	10	3,00303547712710e-05	1,61334193460902e-03	-1,58331157983775e-03	-5,74748690943055962	0,064158373470167507	0,21235758326821000	1,192746654728330080	0,672932225783569038	389537
28996	cg19997281	chr1	47060948	-	0,0492539289772808	0,7788259803485300	-0,729572051371249	-3,734724344593840	1,34120229962035e-24	0,0575562204830761	0,0388725223895566	0,00643155793984726	0,8270446194042350	0,7361944104498180	0,02883591009564600	-0,678638189966742	1,75850781513080e-21	917	1	0	9,5	13,8	4	9	15	23	9	10	2,31188498058038e-02	8,31509711044179e-04	2,22873400947596e-02	4,79719270078719973	0,096106851588941195	0,25764763375239202	1,017245649779950023	0,588973841764901973	308119
296075	cg24612220	chr6	42108226	-	0,0967759136789596	0,8252097015301150	-0,728433787851155	-2,967552226751530	1,34067652501685e-24	0,1154755735095070	0,0799805729772512	0,01151465601419800	0,8641312422040640	0,7753549737114130	0,02670227695830530	-0,659879400201906	1,75850781513080e-21	6967	0	0	13,7	13,7	9	9	18	20	10	10	1,32587303125306e-04	7,13011594758040e-04	-5,80424291632734e-04	-2,42698291132270016	0,376064526107878994	0,57098263149448902	0,424737631326870979	0,243377102193426009	544039
636524	cg12067423	chr15	85141633	+	0,0811973384679709	0,7732859277085310	-0,692088589240560	-3,102475413509580	1,34762140132641e-24	0,0976523453711174	0,0664833534202530	0,01025911460311530	0,8150448483291550	0,7196602434471810	0,03020553361272930	-0,622007898076064	1,76412397769198e-21	5259	0	0	16,8	14,7	9	9	27	21	10	10	1,05249432439853e-04	9,12374260829722e-04	-8,07124828389869e-04	-3,11581329352546010	0,787636803055759005	0,88502087049866096	0,103673999249753998	0,053046487680107203	735128
71167	cg07946977	chr1	221886639	-	0,0764759566908714	0,7732614517331100	-0,696785495042239	-3,179122983324950	1,36827394808977e-24	0,0846264810145567	0,0675033983395457	0,00608536280574024	0,7961059453001280	0,6972243581567320	0,03208493799356980	-0,612597877142176	1,77843126368708e-21	4374	0	1	9,7	9,4	6	3	14	13	10	9	3,70316404774868e-05	7,58797085508961e-03	-7,55093921461212e-03	-7,67881186586220998	0,039588252179187502	0,16413865692757201	1,402433671920199965	0,784789124533649018	199226
133066	cg22587479	chr2	219738226	+	0,0538923248872832	0,7151059063555750	-0,661213581468292	-3,504477183469820	1,36754337483546e-24	0,0626691459183756	0,0476249067198470	0,00445848030450088	0,7885340050270400	0,6695757964245830	0,04144266767475080	-0,606906650506208	1,77843126368708e-21	3779	0	0	11,0	10,6	7	7	18	16	10	10	1,98780466256223e-05	1,71749470399984e-03	-1,69761665737421e-03	-6,43298584696773013	0,005086120433620500	0,05229191706180090	2,293613360432909865	1,281565436309570094	379063
315950	cg16768949	chr6	150895822	+	0,0826814529300121	0,8282408158990340	-0,745559362969021	-3,177012205318020	1,36931585640176e-24	0,1049098677697830	0,0670191716411979	0,01243695057859290	0,8682734832545110	0,7833117950978820	0,02601738709991580	-0,678401927328100	1,77843126368708e-21	4400	0	0	11,5	12,7	8	7	14	20	10	10	1,54677739694362e-04	6,76904431506865e-04	-5,22226691812503e-04	-2,12968657424395991	0,915368027556453967	0,95846179350520799	0,038404260904023199	0,018425194419274302	788881
326606	cg01360417	chr7	2178265	+	0,1068100520835400	0,8279666920236750	-0,721156639940135	-2,842728469387810	1,36640915807211e-24	0,1219798486971600	0,0904054219363918	0,00992350912674050	0,8679027487194290	0,7801571625925530	0,02746253657808080	-0,658177313895392	1,77843126368708e-21	8768	0	0	13,9	13,4	8	7	24	25	10	10	9,84760333885020e-05	7,54190915302428e-04	-6,55714881913926e-04	-2,93708521603232997	0,158196942600494994	0,33829312489802799	0,800801914166818007	0,470706828251595988	512307
438668	cg04960440	chr10	14606714	-	0,0472339419525486	0,7651436040869281	-0,717909662134380	-3,759520730505270	1,36908118764270e-24	0,0593981189614429	0,0357747244521772	0,00887787649786516	0,7957859151755410	0,7074299967505510	0,03049494239210860	-0,648031877789108	1,77843126368708e-21	1218	0	0	11,9	11,0	5	6	19	16	10	10	7,88166911113466e-05	9,29941511498021e-04	-8,51124820386675e-04	-3,56056689251151992	0,333937385514861018	0,53060860594184900	0,476334957363971023	0,275225710473654017	519853
79199	cg15124636	chr1	246734875	+	0,0614311127623479	0,6989528155160490	-0,637521702753701	-3,311065110736750	1,38160724714058e-24	0,0674877428103660	0,0555630459949137	0,00436681506029790	0,7638781649366470	0,6563939968132290	0,04053182530418940	-0,588906254002863	1,78685539596883e-21	5569	0	0	13,2	13,9	8	8	18	26	10	10	1,90690737708445e-05	1,64282886248933e-03	-1,62375978871848e-03	-6,42880361850327997	0,001732610172130000	0,03072526989876340	2,761299140192719825	1,512504293469050021	385786
334256	cg08981421	chr7	27199956	-	0,0733543765419085	0,8258007208407770	-0,752446344298868	-3,325829147552210	1,39042132426418e-24	0,0822666939342614	0,0653419141886309	0,00550347106065765	0,8663366757910560	0,7727093260621070	0,03430659791229750	-0,690442632127845	1,78685539596883e-21	2971	0	0	14,0	12,1	9	7	19	17	10	10	3,02881937154962e-05	1,17694266031606e-03	-1,14665446660056e-03	-5,28014468165043027	0,001869873669710620	0,03179468333046010	2,728187733784829927	1,497645496156660094	436966
335385	cg11887888	chr7	29995972	+	0,0404105544592371	0,6780450956035911	-0,637634541144354	-3,770705397059130	1,39280182174051e-24	0,0544971867854104	0,0283501011096805	0,00644458513462177	0,7139169030423510	0,5822121933877910	0,03831378309278420	-0,527715006602380	1,78685539596883e-21	5552	0	0	12,1	13,4	6	6	19	18	10	10	4,15326775573878e-05	1,46794597488092e-03	-1,42641329732353e-03	-5,14340817970631026	0,795339464322598055	0,88969673506499303	0,099447467550624294	0,050758003166543199	738416
490134	cg07920092	chr11	46383051	+	0,0423773738123585	0,7320965585107250	-0,689719184698367	-3,824591286256860	1,39370536957716e-24	0,0537239372981456	0,0305314864855175	0,00702782803447789	0,7869463849104750	0,6738756674339330	0,03511235471593140	-0,620151730135788	1,78685539596883e-21	2229	0	0	13,0	12,5	8	8	17	18	10	10	4,93903668821934e-05	1,23287745369739e-03	-1,18348708681520e-03	-4,64165590936025030	0,907635241561072004	0,95427478439265900	0,042088649721468599	0,020326551750684201	785647
555906	cg03822198	chr12	116997535	-	0,0479401826924004	0,7750750497041250	-0,727134867011725	-3,760194437144840	1,39170670283113e-24	0,0593247783681251	0,0375584300291324	0,00633925200635687	0,8277424405603260	0,7026791918108100	0,03930848952881170	-0,643354413442684	1,78685539596883e-21	978	0	0	14,4	13,8	7	11	24	17	10	10	4,01861160000996e-05	1,54515734903670e-03	-1,50497123303660e-03	-5,26491280307400000	0,306224821356629984	0,50313144968941403	0,513959610041012982	0,298318534990528017	502747
601900	cg21531300	chr14	75988800	+	0,0570033137595041	0,7583527042707700	-0,701349390511266	-3,519464363746500	1,39251942612840e-24	0,0613468520827891	0,0511165364822518	0,00316945391041327	0,8169252751874300	0,6962146093178170	0,04211649356075170	-0,634867757235028	1,78685539596883e-21	1764	0	0	14,1	12,8	8	6	21	19	10	10	1,00454380902340e-05	1,77379902985284e-03	-1,76375359176261e-03	-7,46415826974770980	0,004070867538004250	0,04653756094638880	2,390313028902780079	1,332196382013669966	373233
612728	cg14527667	chr14	105124309	-	0,1225349416142700	0,8837454370211090	-0,761210495406840	-2,753491208123000	1,38600617403691e-24	0,1505893474190240	0,0934052638438517	0,02044266299886990	0,9032870484671510	0,8519249798222530	0,01590728941790380	-0,701335632403230	1,78685539596883e-21	10195	0	0	16,4	14,4	10	10	26	19	10	10	4,17902470485365e-04	2,53041856624955e-04	1,64860613860410e-04	0,72379024098239497	0,285734824206037019	0,48216700883071600	0,544036826334591050	0,316802508543667982	664388
720476	cg07219667	chr17	79373673	+	0,0402298779006085	0,6070543027732620	-0,566824424872654	-3,618779783582450	1,39527097455255e-24	0,0526043311791988	0,0301730916823925	0,00783089116096049	0,6289948308419190	0,5719475229661930	0,01835027122175600	-0,519343191786995	1,78685539596883e-21	13914	0	0	10,4	12,9	6	10	14	16	10	10	6,13228563748091e-05	3,36732453912006e-04	-2,75409597537197e-04	-2,45710596988599006	0,007604421283225010	0,06490394780295029	2,118933831323710049	1,187728886298349940	614874
739464	cg26768664	chr19	1402617	+	0,1307291899070750	0,8342816618937140	-0,703552471986639	-2,584802776618510	1,38346228046068e-24	0,1485610508925950	0,1115434928142940	0,01129174855636040	0,8567903142461140	0,7706510459845610	0,02679185986572490	-0,622089995091966	1,78685539596883e-21	13370	0	0	13,2	14,1	7	7	20	23	10	10	1,27503585460066e-04	7,17803755064640e-04	-5,90300169604574e-04	-2,49305165347074986	0,107436779082932005	0,27281403813672100	0,968847020140878978	0,564133286037357018	525539
328931	cg05687083	chr7	5371160	+	0,0598381527042060	0,8711674158715560	-0,811329263167350	-3,657328843807090	1,40316023171495e-24	0,0767431447837871	0,0455458898105064	0,01015558391697040	0,9010257304276300	0,8257253500270230	0,02628775279082320	-0,748982205243236	1,79073386756485e-21	843	0	0	10,3	9,0	6	5	19	14	10	10	1,03135884694628e-04	6,91045946791432e-04	-5,87910062096804e-04	-2,74423525111562006	0,516174505259444971	0,69261521752841804	0,287203449808760003	0,159507970747838013	615595
740115	cg05379634	chr19	1856726	-	0,0506103188724032	0,7972956574794260	-0,746685338607022	-3,735461793592060	1,40076082063311e-24	0,0632084239095300	0,0437562022506213	0,00575382968682285	0,8531709101623230	0,7345800693569090	0,03839672124348270	-0,671371645447379	1,79073386756485e-21	646	0	0	13,1	13,9	10	5	16	24	10	10	3,31065560649639e-05	1,47430820224972e-03	-1,44120164618475e-03	-5,47677739821893983	0,047692970318540300	0,18246865403062801	1,321545628860320010	0,738811731485702006	403556
792760	cg10463299	chr20	54987330	-	0,0498400879880757	0,6283570993065800	-0,578517011318504	-3,415179497054050	1,40480320837513e-24	0,0613219412951088	0,0411633524843001	0,00686447784902593	0,6868257274111070	0,5823316684972960	0,03356692480742050	-0,521009727202187	1,79073386756485e-21	12101	0	0	14,6	13,9	9	9	24	20	10	10	4,71210561397677e-05	1,12673844102702e-03	-1,07961738488726e-03	-4,57963696446817004	0,888915750027562956	0,94410937965330899	0,051139398795828801	0,024977687663760701	777730
505749	cg22000349	chr11	76383865	-	0,1378829177927390	0,8143601940757220	-0,676477276282983	-2,478819429163180	1,41503578793068e-24	0,1566822740202130	0,1221264004517760	0,00982937293799674	0,8447316024854130	0,7794757062622210	0,02114371415952850	-0,622793432242008	1,80034500037660e-21	15793	0	1	7,7	8,6	5	4	15	13	10	9	9,66165723542227e-05	9,25956754875614e-03	-9,16295097640192e-03	-6,58253033489843986	0,074325738617825696	0,22758782413051601	1,128860766266289950	0,642850976259291995	269762
744268	cg26893787	chr19	5838760	-	0,1211744140994100	0,7266042836628530	-0,605429869563443	-2,489403441051830	1,41670207772789e-24	0,1484628780847910	0,1035536592734670	0,01389631844103590	0,7561887402821970	0,6948987482339810	0,02084078088787540	-0,546435870149190	1,80034500037660e-21	15555	0	0	12,1	15,5	8	10	20	19	10	10	1,93107666214674e-04	4,34338148016432e-04	-2,41230481801758e-04	-1,16941323135833009	0,973228052013936029	0,98759324024367401	0,011785381595637500	0,005421891335203050	814005
392471	cg07286371	chr8	96193687	-	0,0550147061225295	0,6655570637017190	-0,610542357579190	-3,377239644600890	1,42133055220221e-24	0,0649493758294748	0,0471614685886842	0,00549729621887740	0,7235964588790980	0,6024560622995800	0,04064954225728780	-0,537506686470106	1,80068629253078e-21	8144	0	0	15,9	13,9	7	8	22	19	10	10	3,02202657180838e-05	1,65238528572703e-03	-1,62216502000895e-03	-5,77288996236952023	0,100626738758622006	0,26385614438937699	0,997286602258849020	0,578632788000669973	385941
398660	cg10351284	chr8	125617225	+	0,0855792992253301	0,8315127339168560	-0,745933434691526	-3,138215007744110	1,41956528575977e-24	0,1051687611832530	0,0653935229712158	0,01184526678432790	0,8741351064854970	0,7888708212144920	0,02587490587782130	-0,683702060031240	1,80068629253078e-21	4858	0	0	11,7	10,4	8	7	16	17	10	10	1,40310345191901e-04	6,69510754186112e-04	-5,29200408994211e-04	-2,25448584547293995	0,724641661019314043	0,84455625140367496	0,139876701172743007	0,073371419082159398	708737
302122	cg06348804	chr6	76458067	+	0,0484035015166637	0,6449285487571550	-0,596525047240492	-3,487210748446600	1,42479444433873e-24	0,0678078534721052	0,0396052161246463	0,00820133512931205	0,6835846424354920	0,5802984064252800	0,03077947830795590	-0,512490552953174	1,80231042406229e-21	9741	0	0	16,1	15,9	7	10	21	19	10	10	6,72618979032879e-05	9,47376284909926e-04	-8,80114387006638e-04	-3,81607616574379005	0,578303082247905054	0,74112387595402496	0,237844492981396011	0,130109195331189004	644548
555309	cg02323277	chr12	115109504	-	0,0633313107742043	0,6854938493936730	-0,622162538619468	-3,245536523893570	1,43311668547298e-24	0,0732180439523998	0,0544654847383015	0,00708559516567521	0,7371718305579660	0,6379104664424500	0,03565032168478300	-0,564692422490050	1,81006581733087e-21	6971	0	0	13,2	14,2	8	9	17	22	10	10	5,02056588518400e-05	1,27094543622851e-03	-1,22073977737667e-03	-4,66190829974101995	0,271580500278349013	0,46756747287820000	0,566101416002477986	0,330155708889281974	479783
785610	cg15844596	chr20	35274570	+	0,0535167522718252	0,7081174299894210	-0,654600677717596	-3,499010727885150	1,43686892368563e-24	0,0606160566142721	0,0436796711246622	0,00521239788463877	0,7690950892568650	0,6438685456468231	0,04154107713069110	-0,583252489032551	1,81203430281344e-21	4236	0	0	15,9	13,7	7	9	21	22	10	10	2,71690917077868e-05	1,72566108917802e-03	-1,69849199747024e-03	-5,98903900883690987	0,069151402466526901	0,22003251720108100	1,160199007495420043	0,657513132825786051	378990
186924	cg03852656	chr3	186525224	+	0,0713335442312160	0,7168566510031650	-0,645523106771949	-3,159748479220170	1,44558622915049e-24	0,0828449743835049	0,0555537660411212	0,01033507531170250	0,7524566153991420	0,6668751060616460	0,02619230424066770	-0,584030131678141	1,82002430615269e-21	4928	0	0	15,8	15,0	9	8	23	22	10	10	1,06813781698563e-04	6,86036801435697e-04	-5,79223019737133e-04	-2,68318816628524992	0,251993257888191990	0,44666643251082899	0,598611078667363961	0,350016684024888003	527875
241994	cg22913231	chr5	72456190	-	0,0514657107248991	0,7476238983456590	-0,696158187620759	-3,623628121832150	1,44761140062264e-24	0,0584744208223177	0,0429532122896263	0,00531236824236211	0,7890855019834110	0,6619987944368820	0,04264107466279220	-0,603524373614564	1,82002430615269e-21	1947	0	0	18,4	17,4	15	12	20	25	10	10	2,82212563424575e-05	1,81826124839782e-03	-1,79003999205536e-03	-6,00963347643822043	0,072955953099530693	0,22563088573863299	1,136939264527329962	0,646601451728790022	371027
741678	cg27121758	chr19	3178742	-	0,0645901055849533	0,7132074725752950	-0,648617366990341	-3,277353410482920	1,45292331147395e-24	0,0739744891847587	0,0559662357953236	0,00658506820597389	0,7649841444520850	0,6517762773415769	0,03794783683889850	-0,577801788156818	1,82392661663178e-21	4685	0	0	11,7	12,7	8	8	17	17	10	10	4,33631232773282e-05	1,44003832075167e-03	-1,39667519747434e-03	-5,05349472124871024	0,203728141753778014	0,39271303282450798	0,690948976084689970	0,405924685717494016	428515
97998	cg07185131	chr2	62798365	+	0,0599696680110766	0,8698523895397660	-0,809882721528690	-3,652459955450940	1,45625928088019e-24	0,0689085797013841	0,0496422708432025	0,00700883431931068	0,9139091590227800	0,8122251710957300	0,03049980743588710	-0,743316591394346	1,82534035082345e-21	863	0	0	12,4	12,7	9	9	17	19	10	10	4,91237585155472e-05	9,30238253626194e-04	-8,81114495110647e-04	-4,24310741585081974	0,037853678695983300	0,15991109263631301	1,421891908509139935	0,796121409276602021	473425
541303	cg17651972	chr12	57620054	+	0,1770996114997190	0,8440038924310930	-0,666904280931374	-2,190436082545740	1,46339160298807e-24	0,1981724620237220	0,1500190140430670	0,01312640631850110	0,8705074208910070	0,8097375255288570	0,01630180228416700	-0,611565063505135	1,83150110893970e-21	24449	1	0	9,5	10,9	3	6	15	17	9	10	1,25502654286840e-02	2,65748757712072e-04	1,22845166709720e-02	5,56151111854163993	0,126856812483323006	0,29834077300116901	0,896686205269435987	0,525287389348770950	351230
68291	cg00450164	chr1	209930127	+	0,0348261969063740	0,7367205943554490	-0,701894397449075	-4,058154510546290	1,46761023419699e-24	0,0451623322624906	0,0280362857058979	0,00522858858619252	0,7868299592587180	0,6230077380474400	0,04635323668962050	-0,577845405784949	1,83400212655280e-21	1743	0	0	15,0	15,7	6	8	24	21	10	10	2,73381386036626e-05	2,14862255160398e-03	-2,12128441300032e-03	-6,29635324042831002	0,407977350893515001	0,60024090215832104	0,389363946358644020	0,221674413815511007	561437
678334	cg16488021	chr16	89182099	-	0,0720927446917905	0,8164947895449360	-0,744402044853145	-3,331679096176340	1,47604407841633e-24	0,0910278755569041	0,0569550550150447	0,01195036300330540	0,8391198375178101	0,7623043187566150	0,02735539893118900	-0,671276443199711	1,84175518074541e-21	2918	0	0	13,7	12,9	7	8	19	18	10	10	1,42811175910770e-04	7,48317850684499e-04	-6,05506674773729e-04	-2,38954230604264017	0,664716912921046954	0,80397051472259695	0,177363270985393007	0,094759878525286306	682946
587914	cg15691199	chr14	23589419	-	0,0661699188778271	0,8086406216604120	-0,742470702782585	-3,425936992014310	1,48351337056325e-24	0,0845203868605464	0,0453379150649930	0,01242254968447940	0,8341480648075950	0,7640179586957651	0,02246545261496670	-0,679497571835218	1,84828312873704e-21	2205	0	0	16,3	13,0	9	8	24	22	10	10	1,54319740663359e-04	5,04696561195312e-04	-3,50376820531953e-04	-1,70949363267987997	0,337041965873513982	0,53366595429663799	0,472316020753005994	0,272730502522872009	588367
739465	cg05989054	chr19	1402626	+	0,1257611867398060	0,8036210832923660	-0,677859896552560	-2,583285982920360	1,48630642631754e-24	0,1549093310314060	0,1098639137759100	0,01326042479172680	0,8370778357782100	0,7509646381175240	0,02506928416701470	-0,596055307086118	1,84897414799219e-21	13408	0	0	13,9	14,5	9	10	19	23	10	10	1,75838865657043e-04	6,28469008646536e-04	-4,52630142989493e-04	-1,83758761900563994	0,488626968399185013	0,67003269985272196	0,311022567031566999	0,173904001748346998	602382
17023	cg12115073	chr1	25197576	-	0,0914435538913184	0,7603713054285640	-0,668927751537245	-2,924876773402210	1,49193574983209e-24	0,1109757643714550	0,0787105239267400	0,01080810494088630	0,7905263257562440	0,6949569296933840	0,03038717175875200	-0,583981165321929	1,85318611740797e-21	7510	0	0	14,6	14,4	10	8	21	21	10	10	1,16815132413211e-04	9,23380207495892e-04	-8,06565075082681e-04	-2,98269763351146011	0,601501921789372007	0,75839961875902695	0,220762980757742006	0,120101893986041000	655133
800232	cg07535010	chr21	32699341	+	0,0383384089842521	0,8155372162585590	-0,777198807274306	-4,094091361142810	1,49675242127809e-24	0,0479707284935069	0,0265914242428114	0,00541263209489135	0,8742358110593040	0,7539662047861030	0,03720816437711960	-0,705995476292596	1,85637753006625e-21	666	0	0	12,2	12,7	6	7	20	20	10	10	2,92965861946480e-05	1,38444749631475e-03	-1,35515091012011e-03	-5,56243396847109040	0,048889821188608303	0,18492810324177400	1,310781551137530032	0,732997084755455997	412764
21198	cg02833367	chr1	32394533	+	0,0804260238089208	0,7065015274449500	-0,626075503636029	-2,986159847675240	1,49960114005220e-24	0,1011840244443760	0,0613205076847847	0,01064041047491840	0,7396270784401120	0,6617284628079310	0,02665031624784430	-0,560544438363556	1,85712223943916e-21	6707	0	0	14,2	19,3	6	11	21	26	10	10	1,13218335074754e-04	7,10239356110116e-04	-5,97021021035362e-04	-2,64919769239038994	0,934327449685167011	0,96852760611624500	0,029500891790604399	0,013887995994859801	796852
105940	cg08730282	chr2	96922414	+	0,1040689328961050	0,8682188418006190	-0,764149908904515	-2,944674565495880	1,50421293124438e-24	0,1360873622776310	0,0781637229682419	0,01678258781143120	0,8956662350328460	0,8400220802116070	0,01938230768161910	-0,703934717933975	1,86004485848275e-21	7261	0	0	16,6	16,2	9	11	23	21	10	10	2,81655253648399e-04	3,75673851064950e-04	-9,40185974165504e-05	-0,41555031800888997	0,979687097276454977	0,99064509371880405	0,008912611680149120	0,004081907014261480	816883
409891	cg10922453	chr9	21444258	+	0,0450117475062838	0,8127977050763550	-0,767785957570071	-3,902726132388940	1,50765551321260e-24	0,0597525092834861	0,0310581712051753	0,00886804938385232	0,8580318897790750	0,7661840417635480	0,02861399689299390	-0,706431532480062	1,86151510765900e-21	669	0	0	8,6	11,7	5	6	13	16	10	10	7,86422998744435e-05	8,18760818192264e-04	-7,40118518317820e-04	-3,38006464516189009	0,667978658690683957	0,80622775407659697	0,175237412615665999	0,093542255507147301	684377
213950	cg07790170	chr4	111537570	+	0,0686635040247699	0,7034042624294830	-0,634740758404713	-3,180953478684640	1,51234162339766e-24	0,0801770498303775	0,0584802590986340	0,00694800367641254	0,7679950653263610	0,6373081349555429	0,03625597704416660	-0,557131085125165	1,86451407128199e-21	5813	0	0	13,0	14,3	11	8	15	21	10	10	4,82747550874422e-05	1,31449587142713e-03	-1,26622111633969e-03	-4,76709686055408000	0,424774007119275987	0,61530984602982697	0,371842066573589980	0,210906135387820992	570236
587383	cg25966133	chr14	23025474	-	0,0552133539497078	0,6266600293140180	-0,571446675364311	-3,287283866863440	1,51601246796486e-24	0,0621345446255774	0,0481841384415711	0,00448850023616026	0,6929495425589480	0,5521885769018040	0,04107088225737420	-0,490054032276227	1,86625427539245e-21	13151	0	0	13,5	13,4	7	8	18	22	10	10	2,01466343700107e-05	1,68681736939909e-03	-1,66667073502908e-03	-6,38762112518891012	0,100007342754001999	0,26301661334965898	0,999968111995262032	0,580016818589295990	381816
580002	cg02308767	chr13	100856083	+	0,0506480064577904	0,6142556016966531	-0,563607595238863	-3,363604733247500	1,52376936914035e-24	0,0574632814274970	0,0414164512776617	0,00532133255465838	0,6614781189482070	0,5474184122269270	0,03881964908878440	-0,489955130799430	1,87300800502349e-21	14457	0	0	13,3	13,4	7	8	20	18	10	10	2,83165801572671e-05	1,50696515537636e-03	-1,47864857521909e-03	-5,73385520940337035	0,188075933346341012	0,37430215193492999	0,725666774271981008	0,426777676036047993	415051
673407	cg05622812	chr16	84548485	+	0,0511487048532895	0,6220250640060310	-0,570876359152742	-3,369587924506810	1,52603373693229e-24	0,0603926406694202	0,0433617667545851	0,00482571932593143	0,6716562424588191	0,5379069005349520	0,04151602901075720	-0,477514259865531	1,87300800502349e-21	13237	0	0	14,7	15,3	9	10	25	20	10	10	2,32875670126681e-05	1,72358066482203e-03	-1,70029309780937e-03	-6,20970508853678993	0,063612315413941301	0,21150079004594199	1,196458796324159968	0,674688006010204955	378836
720477	cg15563450	chr17	79373773	+	0,0445588798042735	0,5404732567437990	-0,495914376939526	-3,334786547496240	1,54290395409400e-24	0,0559970548174793	0,0329238729680875	0,00659351758808460	0,5905002324773360	0,5168766320671950	0,02523732037968460	-0,460879577249715	1,88329906303307e-21	29623	0	0	16,1	14,7	11	10	24	18	10	10	4,34744741843809e-05	6,36922339946843e-04	-5,93447865762462e-04	-3,87287699152054010	0,526408088839446009	0,70076221128663196	0,278677445930296974	0,154429325607357004	620500
759673	cg15102466	chr19	38540035	-	0,1747689773402440	0,8663553169407160	-0,691586339600472	-2,245793377975070	1,53937239242912e-24	0,1961775585694580	0,1533589983732160	0,01301503236085640	0,8973102454909820	0,8304091032240590	0,02130360776802380	-0,634231544654601	1,88329906303307e-21	22513	0	0	13,2	14,5	10	8	19	20	10	10	1,69391067354139e-04	4,53843703933806e-04	-2,84452636579667e-04	-1,42183774558145992	0,079307018772486304	0,23472105525456499	1,100688375364980098	0,629447951003329953	611468
762851	cg26836479	chr19	42706353	-	0,1152680949834620	0,8172220644437340	-0,701953969460272	-2,723255651228660	1,53781082500597e-24	0,1365379276513540	0,0872760018009905	0,01568251636912000	0,8385562575038800	0,7657060781599180	0,02140903222755690	-0,629168150508563	1,88329906303307e-21	10707	0	0	10,2	11,0	7	6	15	17	10	10	2,45941319667717e-04	4,58346660920572e-04	-2,12405341252855e-04	-0,89812502640131597	0,588588697972042052	0,74887702692360003	0,230188081440453995	0,125589491930982011	649220
804246	cg18996876	chr21	43483090	-	0,0634839127575465	0,8374050286663390	-0,773921115908792	-3,527551337962650	1,54353825049441e-24	0,0736270197924285	0,0503526060726026	0,00691391608891591	0,8691407801982330	0,7680943729626450	0,03545089961998510	-0,694467353170217	1,88329906303307e-21	1522	0	0	14,3	12,4	9	10	20	15	10	10	4,78022356845702e-05	1,25676628386626e-03	-1,20896404818169e-03	-4,71649447801968957	0,154752301920311003	0,33402186188012700	0,810362882186013045	0,476225107490271027	429398
525027	cg21638533	chr12	6658625	+	0,2327362543240180	0,8641534516490630	-0,631417197325045	-1,848496956207750	1,56583966594982e-24	0,2913886701932530	0,2023050884821270	0,02680314998427320	0,8797742601212351	0,8421074983788320	0,01069082202815350	-0,550718828185579	1,90652987111615e-21	40016	0	0	15,3	13,9	11	8	23	23	10	10	7,18408849079443e-04	1,14293675637653e-04	6,04115173441791e-04	2,65205954552427992	0,153171034868510997	0,33204854899394898	0,814823353411641027	0,478798413227570996	522668
753029	cg05635754	chr19	17958736	+	0,0472676704756456	0,7576322932852300	-0,710364622809585	-3,744622581029980	1,56719423559704e-24	0,0504368530845229	0,0435816441281507	0,00281537816920482	0,8185142533614870	0,6774053277799010	0,04585885692719100	-0,626968474695378	1,90652987111615e-21	1448	0	0	9,1	9,5	5	5	16	13	10	10	7,92635423563507e-06	2,10303475866858e-03	-2,09510840443294e-03	-8,05159953555616070	0,009070829870375999	0,07149237519109940	2,042352978470439950	1,145740274129120051	347340
418763	cg21225548	chr9	100864335	+	0,0468767260534214	0,8315342235472170	-0,784657497493795	-3,887111616494380	1,57311889695140e-24	0,0607886008166352	0,0407615913151034	0,00644995498540322	0,8854386132717200	0,7805529320976250	0,03579319447247140	-0,719764331280990	1,91092304597028e-21	680	0	0	13,5	12,8	8	6	25	19	10	10	4,16019193137278e-05	1,28115277054416e-03	-1,23955085123043e-03	-4,94464862034315988	0,086223275500588906	0,24415144347011100	1,064375482934099892	0,612340703740083980	425775
490755	cg14088811	chr11	47399994	-	0,1617720551727880	0,8440613416202210	-0,682289286447432	-2,313844342918430	1,57558620647331e-24	0,1949514696268970	0,1338575051314340	0,01864565408446080	0,8739946759077400	0,8115522828912750	0,01858191375159560	-0,616600813264378	1,91110971845974e-21	20319	0	0	9,7	10,0	6	5	14	17	10	10	3,47660416237368e-04	3,45287518671738e-04	2,37289756562978e-06	0,00988062958014138	0,927842226183158036	0,96507989347229695	0,032525866586568003	0,015436732399292099	823419
720475	cg00712390	chr17	79373624	+	0,0844572406999675	0,6507226794983660	-0,566265438798398	-2,806311569514250	1,57809340067583e-24	0,1137998829655100	0,0720764501599692	0,01206426406664870	0,6763758727430440	0,6214542978585570	0,01953977175926240	-0,507654414893046	1,91134415077162e-21	14007	0	0	12,1	11,8	8	8	17	20	10	10	1,45546467469830e-04	3,81802680404070e-04	-2,36256212934240e-04	-1,39134740654736011	0,363083867042486019	0,55883568697979902	0,439993047727378017	0,252715867834299002	630700
657383	cg01681367	chr16	29676071	+	0,0378226516193283	0,9257419916791439	-0,887919340059816	-4,290344765828260	1,58715975126056e-24	0,0478355381315766	0,0286109746647538	0,00663899970591395	0,9422938529826450	0,8559025267165840	0,02759725101235000	-0,808066988585007	1,91951053841325e-21	683	0	0	10,5	10,6	6	6	13	17	10	10	4,40763170951255e-05	7,61608263438652e-04	-7,17531946343526e-04	-4,11097354581905972	0,294841777391116000	0,49160520509905498	0,530410979412238026	0,308383527466156993	500619
72408	cg25983849	chr1	226053937	+	0,1207038936793660	0,8367019373183751	-0,715998043639009	-2,695552070289320	1,58982949470003e-24	0,1317433627619330	0,0983007366375330	0,01133909252632570	0,8758561467950220	0,7835487411378940	0,02584405729314710	-0,651805378375960	1,91992830294169e-21	11167	0	0	13,8	12,6	9	6	21	18	10	10	1,28575019320574e-04	6,67915297371470e-04	-5,39340278050895e-04	-2,37705478639579004	0,264734346944319021	0,46032776183863300	0,577189709168270948	0,336932832514776015	536945
183153	cg16391517	chr3	172241008	+	0,0404521778124773	0,7076646785451620	-0,667212500732684	-3,830321466044610	1,61255182002245e-24	0,0511862689721582	0,0326696954422374	0,00516213274495141	0,7863443240012280	0,6310239112242750	0,04364794996015160	-0,579837642252117	1,94421092855115e-21	3381	0	0	15,5	14,8	5	11	22	18	10	10	2,66476144764996e-05	1,90514353572389e-03	-1,87849592124739e-03	-6,15974949877391964	0,228376527691654008	0,42061561448728302	0,641348534479751042	0,376114609063409988	448494
223234	cg19788317	chr4	174429300	-	0,1138119859305670	0,8277228469321720	-0,713910861001604	-2,758322035153640	1,61464455701568e-24	0,1266748184325940	0,0995736596088309	0,00771390488458286	0,8691021582279540	0,7954849434255690	0,02373017247126910	-0,668810124992975	1,94421092855115e-21	10114	0	1	10,8	9,3	6	4	16	16	10	9	5,95043285683913e-05	1,03826527555189e-02	-1,03231484269505e-02	-7,44696476303986010	0,073908435431380703	0,22697134999044200	1,131305991209619943	0,644028959222382014	268976
13508	cg10231067	chr1	19254731	+	0,0537214358198955	0,7734079201846850	-0,719686484364789	-3,619913033636540	1,63368366342391e-24	0,0606140016787252	0,0450231277709310	0,00554475538328080	0,8339482463410220	0,7145747602385210	0,03965286465423840	-0,653960758559796	1,94726606011749e-21	1161	0	0	15,2	14,0	12	6	19	22	10	10	3,07443122604214e-05	1,57234967528735e-03	-1,54160536302693e-03	-5,67645874981644027	0,028605154244544399	0,13614790291778600	1,543555706091850110	0,865989043697853011	393472
17479	cg18850343	chr1	25969530	+	0,0699402740044926	0,8237605093327770	-0,753820235328285	-3,382638618322020	1,62377545805545e-24	0,0861107255122024	0,0562292127175006	0,00753444925881139	0,8667226211332850	0,7487607912840210	0,03431117923491410	-0,662650065771819	1,94726606011749e-21	2516	0	0	16,3	14,1	12	7	22	18	10	10	5,67679256336035e-05	1,17725702049040e-03	-1,12048909485680e-03	-4,37420949103757017	0,053151713523456198	0,19345915638524200	1,274482729978200002	0,713410710380689039	440351
306187	cg24194539	chr6	106960065	+	0,0563223847102974	0,4459061457629040	-0,389583761052607	-2,781169070417300	1,63299593436973e-24	0,0642420343183202	0,0494087627927031	0,00493101030189164	0,4891448886254690	0,4137555430607440	0,02405834586421890	-0,349513508742424	1,94726606011749e-21	75214	0	0	13,4	13,8	5	11	21	17	10	10	2,43148625973615e-05	5,78804005722377e-04	-5,54489143125015e-04	-4,57316456226635992	0,862854612799806020	0,92969266115283500	0,064062374827042107	0,031660597279633801	766635
462587	cg11317637	chr10	105523755	+	0,0363850421776086	0,7711597678974340	-0,734774725719826	-4,073886089544370	1,63004008583134e-24	0,0463696429812544	0,0227514021459752	0,00622531329988727	0,8210522459352440	0,7024858157117591	0,03618376643987840	-0,656116172730505	1,94726606011749e-21	821	0	0	14,1	13,1	11	6	17	19	10	10	3,87545256817534e-05	1,30926495377567e-03	-1,27051042809391e-03	-5,07824847692369019	0,581742816227186044	0,74374592680769502	0,235268970984344988	0,128575399710164989	646094
555899	cg06383241	chr12	116997022	-	0,0907842318875772	0,7777858508376030	-0,687001618950025	-2,966533564562690	1,62468467018420e-24	0,1019839044124620	0,0708868952930168	0,00984404341516350	0,8061646207942580	0,7012917928391460	0,03177545212034770	-0,599307888426684	1,94726606011749e-21	6982	0	0	15,2	14,0	9	6	23	21	10	10	9,69051907596239e-05	1,00967935745251e-03	-9,12774166692889e-04	-3,38117945455230995	0,608437946471684032	0,76363286040565603	0,215783708114523992	0,117115391454653994	658146
667352	cg22045478	chr16	68318859	-	0,0512505259714478	0,8043124703018280	-0,753061944330380	-3,732788357771060	1,62688786897285e-24	0,0656047422558201	0,0392617791716458	0,00907188164261102	0,8447127879586450	0,7412604498031820	0,03181172639540270	-0,675655707547362	1,94726606011749e-21	690	0	0	10,0	13,7	7	9	16	19	10	10	8,22990365375428e-05	1,01198593625596e-03	-9,29686899718421e-04	-3,62016988923146021	0,810484645908274959	0,89900874226100702	0,091255208157196802	0,046236085021771900	744683
674239	cg09910876	chr16	85482530	-	0,0745804085538638	0,7269955196641120	-0,652415111110248	-3,123260414696240	1,62660565339466e-24	0,0839456057676629	0,0663606875494209	0,00518421157851973	0,7655630325838010	0,6538724928125920	0,03981589524405360	-0,569926887044929	1,94726606011749e-21	5008	0	0	15,6	16,4	10	12	24	20	10	10	2,68760496908580e-05	1,58530551408545e-03	-1,55842946439459e-03	-5,88229598490139960	0,074485536231659794	0,22782408067078000	1,127928051340560067	0,642400373541739955	391899
5872	cg18235937	chr1	6268858	-	0,0476491473159813	0,5450908574687890	-0,497441710152808	-3,267352757269340	1,64825602054315e-24	0,0518001821677221	0,0416864974259075	0,00292141337415123	0,6016316849194400	0,4553832640494450	0,04212812546238010	-0,403583081881723	1,96180466583437e-21	29150	0	0	12,7	13,2	7	6	20	18	10	10	8,53465610266969e-06	1,77477895497404e-03	-1,76624429887137e-03	-7,70009061365322012	0,077430982273191007	0,23203247307649399	1,111085231332870071	0,634451231096026969	373002
68288	cg20694619	chr1	209929496	+	0,0542775379124269	0,7330753436807290	-0,678797805768302	-3,531121925206500	1,65616615067067e-24	0,0683247608902665	0,0472654291730434	0,00658665875918737	0,7884898335374690	0,6854770112546050	0,03873113598860630	-0,617152250364339	1,96438302117452e-21	2747	0	0	11,0	9,6	7	7	15	13	10	10	4,33840736099797e-05	1,50010089496791e-03	-1,45671682135793e-03	-5,11175020438307026	0,031308972954001903	0,14344815676928799	1,504331178557640092	0,843305027829764020	401931
72515	cg26788737	chr1	226184782	+	0,0510280257975779	0,6345876307857490	-0,583559604988171	-3,400832677914820	1,65859431110025e-24	0,0600252943414582	0,0430611596692037	0,00614090570007767	0,6859642883147590	0,5666693459236610	0,03799015284821250	-0,506644051582203	1,96438302117452e-21	11438	0	0	14,0	14,6	8	5	22	22	10	10	3,77107228172464e-05	1,44325171343055e-03	-1,40554099061330e-03	-5,25820432440534979	0,391945129793800973	0,58573718834200295	0,406774727611478981	0,232297201823141009	552730
270165	cg01149192	chr5	180231058	+	0,0599930539286132	0,7943242780597630	-0,734331224131150	-3,522493605580390	1,65617832464037e-24	0,0677766012415916	0,0519554717867950	0,00470590986543149	0,8392258047785910	0,7020002160013660	0,04168573272338600	-0,634223614759774	1,96438302117452e-21	1552	0	0	11,1	13,2	7	9	21	20	10	10	2,21455876615654e-05	1,73770031268557e-03	-1,71555472502401e-03	-6,29401620177775012	0,060194088750488699	0,20595102885246999	1,220446155737100025	0,686236034133228978	377455
527722	cg22764374	chr12	12163421	-	0,0411894716003565	0,6540311486758440	-0,612841677075487	-3,697331898353320	1,65993480639671e-24	0,0481871425012357	0,0300037641671060	0,00565822232590931	0,7043759393507920	0,5721647526478950	0,03901438483149630	-0,523977610146659	1,96438302117452e-21	7911	0	0	12,2	14,4	5	10	18	20	10	10	3,20154798894186e-05	1,52212222378009e-03	-1,49010674389067e-03	-5,57117076407775969	0,876220470311840027	0,93712533519994601	0,057386605027247697	0,028202320803202299	772336
336866	cg08732352	chr7	35298391	+	0,0977301334731387	0,8811913081380960	-0,783461174664957	-3,048313315747120	1,66549123250604e-24	0,1283166068484420	0,0763682864850375	0,01508047893648140	0,9070998804147060	0,8452902132567210	0,02146136894364270	-0,716973606408279	1,96813886677345e-21	5903	0	0	11,5	11,4	8	5	16	18	10	10	2,27420844953660e-04	4,60590356935152e-04	-2,33169511981492e-04	-1,01811971180831007	0,332174532889498997	0,52888381494341397	0,478633667036736987	0,276639723183919994	631994
344884	cg00662709	chr7	73240972	-	0,0957375214250242	0,7862724483646880	-0,690534926939663	-2,912774725869800	1,68376232322112e-24	0,1121835965290530	0,0728296505745649	0,01195248899407950	0,8196849307930530	0,7390376898426140	0,02661830319042540	-0,626854093313561	1,98185360238044e-21	7696	0	0	12,9	11,0	9	6	18	16	10	10	1,42861993153593e-04	7,08534064737413e-04	-5,65672071583820e-04	-2,31021506188158998	0,745930368601409044	0,85849337519719504	0,127301711325701006	0,066263051844244400	717713
657382	cg02030929	chr16	29676003	-	0,0499076175120996	0,8742415505240390	-0,824333933011939	-3,883629163455900	1,68359019127663e-24	0,0612124496819611	0,0370143670456151	0,00803489039504396	0,8979479312672590	0,7924815531126660	0,03295185673089500	-0,731269103430705	1,98185360238044e-21	700	0	0	9,7	10,0	6	6	14	14	10	10	6,45594636603697e-05	1,08582486201343e-03	-1,02126539835306e-03	-4,07201901915292019	0,409381735512989009	0,60153034386607296	0,387871537205675021	0,220742460026204013	562162
708313	cg15035143	chr17	56408688	-	0,0631785968697751	0,8038781705433770	-0,740699573673601	-3,475319194828530	1,68429484621567e-24	0,0793073229538292	0,0574536908053420	0,00627887553253037	0,8522877448228300	0,7226167978950860	0,03886106505441840	-0,643309474941257	1,98185360238044e-21	1860	0	0	12,1	12,9	8	8	17	19	10	10	3,94242779530085e-05	1,51018237716374e-03	-1,47075809921073e-03	-5,25949464428730984	0,073413925834536098	0,22627716876513601	1,134221551263129957	0,645359263895615043	400463
817691	cg07341609	chr22	37962569	+	0,0621561887365649	0,7667665175975010	-0,704610328860936	-3,428285971852000	1,68684160351533e-24	0,0734518845514684	0,0488655040349070	0,00676283160643647	0,8141330718306610	0,7182617497413820	0,03707842190352570	-0,644809865189913	1,98202688667956e-21	2184	0	0	10,1	11,0	7	6	15	17	10	10	4,57358913370160e-05	1,37480937085585e-03	-1,32907347951884e-03	-4,90976101248507035	0,026905914162064299	0,13145965425283401	1,570152247668950007	0,881207514275973991	415670
541288	cg01606023	chr12	57613744	+	0,0820077140212448	0,6583616845491740	-0,576353970527930	-2,860802301398340	1,70243579192638e-24	0,0976304184821907	0,0732684107937340	0,00761908149823849	0,7033779863925940	0,6028983409549550	0,03261745092917320	-0,505267922472765	1,99750854097589e-21	12411	0	0	10,2	9,8	7	5	13	16	10	10	5,80504028768001e-05	1,06389810511702e-03	-1,00584770224022e-03	-4,19591009345254040	0,112420085727648000	0,27935029587828403	0,949156087865085984	0,553850864313705005	455531
738966	cg12597258	chr19	1087915	+	0,0417682193984573	0,6487456281492130	-0,606977408750756	-3,669582880417370	1,70595525426815e-24	0,0531614827509288	0,0291682280914538	0,00711198565554291	0,6802888500649730	0,5897109706260510	0,03094750642208690	-0,536549487875123	1,99879880727741e-21	8519	0	0	12,5	12,2	6	7	17	19	10	10	5,05803399646482e-05	9,57748153745113e-04	-9,07167813780465e-04	-4,24299770065862969	0,569169160791638040	0,73414050228619299	0,244758639263885996	0,134220815386150993	640401
678837	cg06039074	chr16	89502388	-	0,0657143322509803	0,7686792395417330	-0,702964907290752	-3,362390838569650	1,71683598778202e-24	0,0894390608392338	0,0525242276510251	0,01089679146665240	0,8031062321940130	0,7049230428983581	0,03075212298378640	-0,615483982059125	2,00869810570497e-21	2670	0	0	17,2	16,0	11	9	24	28	10	10	1,18740064267708e-04	9,45693068009925e-04	-8,26953003742217e-04	-2,99356522264009994	0,855360229926096949	0,92552594730868398	0,067850946182510002	0,033611401206032197	763398
56983	cg10104290	chr1	167597441	+	0,0558372046249458	0,5901321154917600	-0,534294910866814	-3,188305149426730	1,71987762195059e-24	0,0696920124198249	0,0463351574071212	0,00701550870385534	0,6461820920785820	0,5415851068456050	0,03126334663360750	-0,471893094425780	2,00915468914455e-21	19926	0	0	13,1	12,5	8	8	23	16	10	10	4,92173623738700e-05	9,77396842733098e-04	-9,28179480359228e-04	-4,31170519531184038	0,951208167954948003	0,97689807542941198	0,021724429118410101	0,010150745992284400	804296
651330	cg06742469	chr16	11327370	-	0,0617652786170707	0,7100908534907699	-0,648325574873699	-3,326821026988080	1,72262627944426e-24	0,0720085100926759	0,0493018149516916	0,00650954258998460	0,7605352586141489	0,6482803086824310	0,03864360811875270	-0,576271798589755	2,00915468914455e-21	4705	0	0	13,8	13,6	7	9	19	17	10	10	4,23741447308234e-05	1,49332844843573e-03	-1,45095430370491e-03	-5,13920345253021971	0,158935853687460993	0,33918959662454001	0,798778121029357968	0,469557476574058996	402523
653307	cg14853432	chr16	17436920	+	0,0766810743679155	0,8461342906942820	-0,769453216326367	-3,304048171128490	1,72452322534985e-24	0,0879597512041722	0,0607533952840035	0,00862862976130958	0,8980625405644220	0,7962823668854850	0,02877297834436810	-0,708322615681313	2,00915468914455e-21	3182	0	0	15,3	13,7	10	6	20	19	10	10	7,44532515577574e-05	8,27884282805475e-04	-7,53431031247718e-04	-3,47502236833507983	0,124871337858718998	0,29579379449241100	0,903537235271041017	0,529010941380278044	494147
499931	cg07804462	chr11	67211816	+	0,1165446773585410	0,6976659054210730	-0,581121228062533	-2,483421586477510	1,72931507069313e-24	0,1311505109139260	0,1015643907387570	0,01288851945097680	0,7348811207208390	0,6591073388333090	0,02022181075488690	-0,527956827919382	2,01189976717456e-21	15689	0	0	17,5	14,5	13	7	23	24	10	10	1,66113933638209e-04	4,08921630206461e-04	-2,42807696568252e-04	-1,29965128563554000	0,159787671194392994	0,34023660907529402	0,796456732774226017	0,468218958612945990	627976
416449	cg03328892	chr9	93913460	-	0,0655710613370953	0,7942284329558680	-0,728657371618772	-3,411699552969700	1,73279045775910e-24	0,0779833729561894	0,0524407306800679	0,00715451453384729	0,8352997501037170	0,7243858093666540	0,03745963100863720	-0,646402436410465	2,01310769890038e-21	2307	0	0	9,7	12,0	6	8	15	15	10	10	5,11870782150320e-05	1,40322395530326e-03	-1,35203687708822e-03	-4,77682181312034970	0,139608118966329992	0,31480512457330201	0,855089324408094043	0,501958206567761023	413130
559171	cg23328556	chr12	123374731	-	0,0627399314674709	0,7350814834819510	-0,672341552014480	-3,356578738327200	1,73779421949090e-24	0,0744054270801835	0,0496167540357066	0,00886589296434225	0,7804472002631760	0,6664100336718530	0,03311839538881520	-0,592004606591669	2,01608536683128e-21	3093	0	0	14,1	15,7	8	7	21	24	10	10	7,86040580551734e-05	1,09682811312990e-03	-1,01822405507472e-03	-3,80258984887420004	0,967071758150712002	0,98467533559982201	0,014541299430293701	0,006706940263778600	811249
536066	cg05002868	chr12	50350096	+	0,0551530669436132	0,7177844064307930	-0,662631339487179	-3,481606142867180	1,74059113687096e-24	0,0607635402824630	0,0465057972751845	0,00446753569914124	0,7620273174632480	0,6669895362993570	0,03474058310143570	-0,606225996016894	2,01649802367202e-21	3676	1	0	11,1	12,2	3	9	17	17	9	10	2,25364679991832e-02	1,20690811422776e-03	2,13295598849555e-02	4,22287368018086973	0,105156900821972002	0,26984921933408801	0,978162221878625004	0,568878833998204048	321889
63236	cg13673094	chr1	198608361	+	0,0567254610907976	0,7757405408911811	-0,719015079800384	-3,557743724373740	1,75686993309539e-24	0,0708986851299710	0,0464760130440044	0,00813884599062094	0,8214891410868810	0,7173657688966120	0,03570973275136390	-0,646467083766641	2,01949030158240e-21	1317	0	0	15,1	16,0	11	12	20	27	10	10	6,62408140590465e-05	1,27518501317383e-03	-1,20894419911478e-03	-4,26684236601455957	0,304922894510653020	0,50183283554395697	0,515809966299231037	0,299440925665875990	501905
137632	cg12908797	chr2	234240596	+	0,0483464721039114	0,7595364480814880	-0,711189975977576	-3,721272327820380	1,75733625905928e-24	0,0554461663284080	0,0423513742064325	0,00468198345280765	0,8035647398749460	0,6618683129673800	0,04569484541622090	-0,606422146638972	2,01949030158240e-21	1422	0	0	16,3	13,2	12	6	21	20	10	10	2,19209690523646e-05	2,08801889761233e-03	-2,06609792855996e-03	-6,57367938244424010	0,059460415646941801	0,20473925908782600	1,225772059265920033	0,688798872674965978	349415
204319	cg10465672	chr4	48908841	+	0,0587312584243603	0,7301854090269571	-0,671454150602597	-3,428848417139350	1,75136218191557e-24	0,0694098369551817	0,0495166275279329	0,00652571450634184	0,7827569277838070	0,6693990832662760	0,03859758450248340	-0,599989246311094	2,01949030158240e-21	3149	0	0	11,9	13,9	5	7	15	18	10	10	4,25849498182804e-05	1,48977352942635e-03	-1,44718857960807e-03	-5,12860557355103008	0,140261604603079987	0,31565911604312302	0,853061197047980002	0,500781663995245041	402902
220429	cg16547110	chr4	154605262	-	0,0398024657269918	0,4750186572539640	-0,435216191526972	-3,283751167434080	1,74653121976599e-24	0,0497091613301789	0,0317834861396172	0,00523515191479010	0,5138550242685220	0,4227885859501970	0,02752600605149050	-0,373079424620018	2,01949030158240e-21	52171	0	0	11,3	12,1	9	9	14	16	10	10	2,74068155709304e-05	7,57681009146689e-04	-7,30274193575759e-04	-4,78898397335849957	0,671644097976520027	0,80874414368252201	0,172860797228541002	0,092188851146208797	685991
312180	cg14564351	chr6	135644405	-	0,1143281905698770	0,8345111302665140	-0,720182939696636	-2,763962982455660	1,76273275155676e-24	0,1604041261273290	0,0961417304382452	0,01888977618755910	0,8559834504838590	0,7946693596366130	0,02009813882036070	-0,634265233509285	2,01949030158240e-21	10030	0	0	11,9	9,9	9	5	19	16	10	10	3,56823644416076e-04	4,03935184042491e-04	-4,71115396264144e-05	-0,17891259827229899	0,737057037092370027	0,85267492910462095	0,132498903001181001	0,069216506233995695	776300
530275	cg15977864	chr12	25084721	-	0,0785209901467868	0,7861214872268230	-0,707600497080036	-3,168897107648750	1,76180491655501e-24	0,1083184566025630	0,0657433409632635	0,01302719314369980	0,8330491868057380	0,7404713766085590	0,02672207998614890	-0,632152920005996	2,01949030158240e-21	4482	0	0	12,0	12,2	8	8	20	16	10	10	1,69707761203258e-04	7,14069558786142e-04	-5,44361797582883e-04	-2,07301207178399993	0,720797291693383024	0,84200303894637796	0,142186853833695004	0,074686341047546498	707115
617463	cg15750131	chr15	31556376	-	0,0526925227387120	0,5155408822992840	-0,462848359560572	-3,067437707192020	1,75467325657109e-24	0,0603946679838745	0,0420658206757081	0,00491698608600070	0,5765380961485470	0,4720859159908780	0,03219766600448980	-0,411691248007003	2,01949030158240e-21	40775	0	0	12,6	12,3	9	7	17	18	10	10	2,41767521699245e-05	1,03668969613668e-03	-1,01251294396676e-03	-5,42221986799648992	0,379960397701747998	0,57462584029293495	0,420261666424971980	0,240614848159070999	546190
697329	cg07824813	chr17	36748418	+	0,0704972079160819	0,8160614646022220	-0,745564256686140	-3,359238483336480	1,76051855638393e-24	0,0842675767591566	0,0588084700642449	0,00709610060206809	0,8471828259210100	0,7409565706686760	0,03657893242197100	-0,656688993909520	2,01949030158240e-21	2694	0	0	14,4	14,2	6	10	19	22	10	10	5,03546437546711e-05	1,33801829713112e-03	-1,28766365337645e-03	-4,73182920333353962	0,030021102086021600	0,14001076318146199	1,522573368685280037	0,853838577102885021	420260
202651	cg17283031	chr4	40185812	+	0,0518319204092529	0,6591497165838610	-0,607317796174608	-3,435905318373780	1,76600847860416e-24	0,0618621010777022	0,0394868697555602	0,00755880737091250	0,6904616135262580	0,5713739168321070	0,03359630855720930	-0,509511815754405	2,02044089126955e-21	8485	0	0	14,6	12,2	9	7	20	17	10	10	5,71355688705612e-05	1,12871194867122e-03	-1,07157637980066e-03	-4,30414438902668017	0,411641086221205987	0,60358641961667903	0,385481284471716978	0,219260540188507991	563339
551240	cg23555120	chr12	106533863	-	0,0915236145228994	0,7581027558701460	-0,666579141347247	-2,919483986718470	1,79069642031683e-24	0,1006752268802600	0,0814936964595473	0,00599265548663631	0,8108059370231659	0,7090767311557150	0,03453778601032560	-0,608401504275455	2,04585208452297e-21	7579	0	0	13,8	15,2	9	9	22	23	10	10	3,59119197815123e-05	1,19285866249504e-03	-1,15694674271353e-03	-5,05381652448089014	0,002618419056167970	0,03728694460531450	2,581960847007080062	1,428443202463770101	435691
138196	cg19477977	chr2	235599692	+	0,0682455881931763	0,6674346572292430	-0,599189069036067	-3,114000481906100	1,80249244690068e-24	0,0770628375759445	0,0543040728173197	0,00744592901325438	0,7136477536551200	0,6070795952364550	0,03400781983973540	-0,530016757660510	2,05648454556478e-21	9411	0	0	16,3	17,3	7	10	27	24	10	10	5,54418588704234e-05	1,15653181025190e-03	-1,10108995138148e-03	-4,38268550805164026	0,424045863800594003	0,61463440873336295	0,372587168599921026	0,211383130534677999	569883
558277	cg14804362	chr12	122075535	-	0,0521553113326230	0,6711892657670639	-0,619033954434441	-3,454106117403390	1,80886369069575e-24	0,0617878150128646	0,0454883260161804	0,00523469965895644	0,7148606344051900	0,6142808042118130	0,03359752525939270	-0,552492989198948	2,06090701488070e-21	7266	1	0	11,9	14,1	2	10	16	18	9	10	2,26941372988218e-02	1,12879370355553e-03	2,15653435952663e-02	4,32946589552449002	0,083047812206727800	0,23981944742610900	1,080671804020060023	0,620115602023702972	286045
130303	cg04280775	chr2	208484576	-	0,1212897970155530	0,8232100548047180	-0,701920257789165	-2,665925445516320	1,82564393436060e-24	0,1498520225950110	0,1041858214168560	0,01522452155374360	0,8526049110042870	0,7842257514106400	0,02324562632463360	-0,634373728815628	2,07716033424318e-21	11694	0	0	15,6	16,8	7	8	24	25	10	10	2,31786056540405e-04	5,40359143224496e-04	-3,08573086684092e-04	-1,22112481469054002	0,779820573138605977	0,88005611099279002	0,108005311488744996	0,055489637034295700	731939
57502	cg21968530	chr1	169278969	-	0,0971908712556118	0,6070826816991191	-0,509891810443508	-2,525281760066660	1,83605557375145e-24	0,1154943731974070	0,0862982432630603	0,00895381126543016	0,6459468759641960	0,5716956359306991	0,02397608944058940	-0,456201262733292	2,08275623064063e-21	25671	0	0	13,5	15,3	7	10	19	19	10	10	8,01707361769441e-05	5,74852864863141e-04	-4,94682128686197e-04	-2,84204511451009001	0,767262697038290975	0,87221292464310396	0,115055915919222998	0,059377482143683602	726628
94374	cg11358114	chr2	45233390	-	0,2883496280989840	0,8827350387038060	-0,594385410604821	-1,581228072434170	1,83812654915985e-24	0,3149200241782820	0,2526344700711630	0,01983474019045270	0,8991366557207240	0,8542295458027500	0,01398177244417570	-0,539309521624468	2,08275623064063e-21	58309	0	0	13,9	12,9	10	8	19	18	10	10	3,93416918422760e-04	1,95489960680711e-04	1,97926957742050e-04	1,00896447999019001	0,257628139368896003	0,45276522759214799	0,589006703015617972	0,344126934392078976	647888
511749	cg08290076	chr11	110581434	+	0,0578947001172000	0,6246700732289550	-0,566775373111755	-3,224635949707100	1,83559862310995e-24	0,0668764061759069	0,0444818144505616	0,00651074352654996	0,6780799918899930	0,5746529314107400	0,03460054243349600	-0,507776525234833	2,08275623064063e-21	13928	0	0	13,4	14,0	7	8	19	20	10	10	4,23897812685122e-05	1,19719753669216e-03	-1,15480775542364e-03	-4,81980088319387967	0,386707771024490998	0,58090345387128495	0,412617100543575976	0,235896041336163986	549882
534292	cg00037681	chr12	47610371	+	0,0641684722800981	0,8279022711311310	-0,763733798851033	-3,497904026918570	1,84299597932495e-24	0,0915595263962386	0,0478968476392429	0,01329861930678580	0,8637516555463930	0,7943448499112550	0,02341075313077260	-0,702785323515016	2,08541306690684e-21	1715	0	0	13,0	13,0	5	8	18	21	10	10	1,76853275466817e-04	5,48063362149981e-04	-3,71210086683164e-04	-1,63178975506109003	0,636983213533779957	0,78438284373069200	0,195872012508778004	0,105471913926453997	670796
363399	cg05636131	chr7	148844053	+	0,0552941826807740	0,7349775456169840	-0,679683362936210	-3,512170574777150	1,87532051783493e-24	0,0637349576585946	0,0512992138870775	0,00403326636786114	0,7949415960096869	0,6692809405030140	0,04336751827814590	-0,605545982844420	2,11908653097402e-21	2694	0	0	13,6	15,0	11	7	17	21	10	10	1,62672375941198e-05	1,88074164160532e-03	-1,86447440401120e-03	-6,85318858663918018	0,009254548660425960	0,07229423169376251	2,033644756712929880	1,140896353376400052	364947
9097	cg04224025	chr1	10992454	-	0,0545237190439952	0,7426852130958680	-0,688161494051873	-3,544145128591800	1,87870521372858e-24	0,0647849398999375	0,0395016931904928	0,00746274171055720	0,7875874405308270	0,7089793167573289	0,02641778350477600	-0,644194376857391	2,12001103913126e-21	2297	1	0	11,9	13,0	4	7	19	18	9	10	2,25701179220261e-02	6,97899285305215e-04	2,18722186367209e-02	5,01525129158870975	0,079531257152952006	0,23504933605785300	1,099462152587169950	0,628840971222454970	279492
75589	cg27324509	chr1	233045743	-	0,0499549639147059	0,7803505649336000	-0,730395601018894	-3,720541601382190	1,89064888817546e-24	0,0558089606988110	0,0399684006941931	0,00477382860209357	0,8295874947358810	0,7035976449531191	0,04241660893364040	-0,647788684254308	2,12767546949685e-21	901	0	0	13,8	15,4	8	8	21	23	10	10	2,27894395221666e-05	1,79916871342938e-03	-1,77637927390722e-03	-6,30282122478006990	0,011257995317912300	0,08048997950821320	1,948538936294510027	1,094258183174569909	372150
704552	cg07547765	chr17	46685448	+	0,1513061875185950	0,8397336378121790	-0,688427450293584	-2,397208897312960	1,88840945162397e-24	0,1853388307432080	0,1273037166902110	0,01625278580988710	0,8670793596206730	0,8034221366505250	0,02134100672729390	-0,618083305907318	2,12767546949685e-21	17924	0	0	13,7	14,5	7	9	21	24	10	10	2,64153046582068e-04	4,55438568134406e-04	-1,91285521552337e-04	-0,78588241995948105	0,291412626080895021	0,48799496012608301	0,535491635412740030	0,311584663244695026	651086
727344	cg22399236	chr18	20651637	-	0,0456519076346351	0,8236122611356570	-0,777960353501022	-3,904873451375100	1,89899832868123e-24	0,0611008629408224	0,0351759385745914	0,00997228738696761	0,8591691613936200	0,7693143820288800	0,02784368489693740	-0,708213519088058	2,13416408089425e-21	735	0	0	17,4	14,9	14	9	24	25	10	10	9,94465157282733e-05	7,75270788639939e-04	-6,75824272911665e-04	-2,96270757689483011	0,340765236046656983	0,53729446760770405	0,467544717201107018	0,269787631234425007	523882
99771	cg26238936	chr2	69001854	-	0,0496702975518819	0,7631772588316790	-0,713506961279798	-3,695714328567350	1,90546135503393e-24	0,0600485877105305	0,0416963696386159	0,00634953135428668	0,8359290849113640	0,7029420927043420	0,03818090475649310	-0,642893504993812	2,13851791913740e-21	1365	0	0	12,1	12,1	8	8	16	15	10	10	4,03165484190696e-05	1,45778148802440e-03	-1,41746493960533e-03	-5,17625854293433019	0,321259299156867018	0,51825973722361296	0,493144292410647000	0,285452529498920027	512034
65356	cg21957060	chr1	203290286	+	0,0522073264633420	0,6210246312328790	-0,568817304769537	-3,342539911269330	1,92031971268165e-24	0,0653523724017989	0,0454630130390110	0,00648175759698962	0,6903328724875040	0,5682737966009230	0,03646825223283960	-0,502921424199124	2,15226932031112e-21	13577	0	0	13,3	13,8	6	8	19	22	10	10	4,20131815461327e-05	1,32993342091801e-03	-1,28792023937187e-03	-4,98436817175143965	0,909974653601018035	0,95560665894651298	0,040970704332223003	0,019720832620725999	786576
555901	cg12506165	chr12	116997072	-	0,0659510674733537	0,7509548275303460	-0,685003760056992	-3,324668667036700	1,93902288589899e-24	0,0824995019677449	0,0521081024844647	0,00889554686342272	0,7955892423313879	0,6962092813308820	0,03378165438150940	-0,613709779363138	2,17028683497329e-21	2983	0	0	8,5	9,6	5	5	14	17	10	10	7,91307539993497e-05	1,14120017275175e-03	-1,06206941875240e-03	-3,85016955615322010	0,405497493779681972	0,59799407594411302	0,392011825647690992	0,223303118348589014	560121
150545	cg02991901	chr3	31269031	+	0,0627923666086166	0,7939412554286210	-0,731148888820004	-3,465231011621710	1,95881464968558e-24	0,0755466014416586	0,0501734981201879	0,00777785203788502	0,8422278312917730	0,7380091418679890	0,03492256219876000	-0,662462540426331	2,18947236391513e-21	1927	0	0	12,8	14,6	8	10	23	20	10	10	6,04949823232322e-05	1,21958535052626e-03	-1,15909036820303e-03	-4,33343143099938022	0,109121159187836006	0,27502032047066199	0,962091029177636003	0,560635216197953978	435449
476402	cg26158194	chr11	1874320	+	0,0499351111023405	0,8606659407688080	-0,810730829666467	-3,860645974882880	1,98390645497894e-24	0,0739504264940065	0,0313893077375340	0,01122798194477920	0,8934119606563280	0,8091429721904420	0,02462544827929770	-0,735192545696435	2,21452217559690e-21	740	0	0	11,4	11,5	6	6	20	16	10	10	1,26067578552289e-04	6,06412702956364e-04	-4,80345124404075e-04	-2,26610267691849998	0,704342173561003038	0,83104653769824099	0,152216306785187994	0,080374655518371502	700082
44348	cg10572465	chr1	114414042	-	0,1044023040861940	0,8091639222215010	-0,704761618135307	-2,840036068691440	1,98989694511241e-24	0,1181426257031970	0,0825342919702981	0,01027940223534130	0,8410095217658889	0,7399705817284550	0,03011185314113250	-0,621827956025258	2,21602667527149e-21	8810	0	0	17,7	13,9	11	8	25	20	10	10	1,05666110315940e-04	9,06723699593132e-04	-8,01057589277191e-04	-3,10115025040370007	0,227701957472371014	0,41988063656670399	0,642633235894319976	0,376874153049925997	486241
83996	cg02866000	chr2	9821595	+	0,1997514767736590	0,8531250279438241	-0,653373551170165	-2,040888587956440	1,99330260735420e-24	0,2354792180045510	0,1822018126732990	0,01746255960108020	0,8882140846393770	0,8285738786200320	0,01786640155804540	-0,593094660615482	2,21602667527149e-21	30381	0	0	15,5	13,9	11	11	19	20	10	10	3,04940987821279e-04	3,19208304633328e-04	-1,42673168120497e-05	-0,06596810635213229	0,469629625437711973	0,65427040057354202	0,328244514489788974	0,184242726894597003	807883
411953	cg09959196	chr9	36041682	-	0,0422097705495133	0,5629489920483191	-0,520739221498805	-3,456014982348660	1,99260988438218e-24	0,0480189078812943	0,0322537979136784	0,00506452288564045	0,6166068968076860	0,4872616869640460	0,03697269911397670	-0,439242779082752	2,21602667527149e-21	22986	0	0	14,2	16,5	8	10	19	27	10	10	2,56493920591759e-05	1,36698047977265e-03	-1,34133108771347e-03	-5,73592419990888036	0,727673917236852041	0,84649690349296003	0,138063191662468998	0,072374626212317300	710071
785354	cg16740910	chr20	34788104	-	0,0753074108879786	0,7946360711256760	-0,719328660237697	-3,237593431197640	1,99691419986522e-24	0,0914564763255275	0,0582743588814146	0,01131323319426570	0,8238030246984440	0,7183218849966490	0,03023125297731350	-0,626865408671121	2,21705788625358e-21	3794	0	0	13,1	15,0	8	10	18	20	10	10	1,27989245307835e-04	9,13928656578329e-04	-7,85939411270495e-04	-2,83605896110320987	0,800072676497598945	0,89260529213056095	0,096870561047709400	0,049340542617282997	740390
708318	cg10530767	chr17	56409028	+	0,0576995705651754	0,8463954949996250	-0,788695924434449	-3,661058618984120	2,00422895619925e-24	0,0733944572834696	0,0440065340552117	0,00964808967742186	0,8812041964421470	0,7875485305468830	0,03001031722016690	-0,714154073263414	2,22219221798618e-21	834	0	0	14,5	14,1	10	9	24	18	10	10	9,30856344235741e-05	9,00619139655046e-04	-8,07533505231471e-04	-3,27428669361863989	0,328852118792348991	0,52563954503558796	0,482999355638810024	0,279311969276472005	516777
205158	cg21289226	chr4	55808371	-	0,0587187109084557	0,6066961451957990	-0,547977434287343	-3,165784950055290	2,00913747914264e-24	0,0669876388028196	0,0497209140371135	0,00529527695844267	0,6680594504861020	0,5321091869259010	0,03834387166841610	-0,465121548123082	2,22464844573915e-21	17266	0	0	15,1	16,0	8	11	20	22	10	10	2,80399580666139e-05	1,47025249452396e-03	-1,44221253645735e-03	-5,71243593622606038	0,253806254255191988	0,44862038686066702	0,595497680290754006	0,348120994462565003	467319
657427	cg09638208	chr16	29757318	-	0,0465090251939869	0,8470975449626630	-0,800588519768676	-3,922906197221140	2,01500221292151e-24	0,0552262654603819	0,0335836740854073	0,00705092516002764	0,8851658000208100	0,7816715159583451	0,03519738836494240	-0,726445250497964	2,22815545905947e-21	747	0	0	14,1	14,8	11	11	16	20	10	10	4,97155456123108e-05	1,23885614771258e-03	-1,18914060210027e-03	-4,63916782518746018	0,312077156993370020	0,50902501114614396	0,505738019078332046	0,293260877907067008	506423
100699	cg23271234	chr2	71126275	+	0,0963434629724907	0,7535542032809950	-0,657210740308504	-2,843999222599450	2,02604454053749e-24	0,1133591210819400	0,0741289848410490	0,01027514835453280	0,7907707156889709	0,6992563376378180	0,02976008432357510	-0,585897216555878	2,23438359329076e-21	8744	0	0	15,4	16,9	11	13	22	22	10	10	1,05578673707658e-04	8,85662618946299e-04	-7,80083945238640e-04	-3,06843878057713981	0,372470023057996980	0,56766564166100897	0,428908674175739024	0,245907390940331011	541987
576820	cg18708372	chr13	77872781	+	0,1708580636723440	0,8460522567002819	-0,675194193027938	-2,242840944023600	2,02349970679340e-24	0,2142204637842700	0,1450399419258500	0,02302481885998260	0,8716528925987230	0,8212589985166300	0,01446239279588580	-0,607038534732360	2,23438359329076e-21	22614	0	0	12,7	13,6	6	7	17	23	10	10	5,30142283535010e-04	2,09160805382488e-04	3,20981478152521e-04	1,34176708242053011	0,230346256933359000	0,42281137467604901	0,637618840526106956	0,373853337607296998	598297
91848	cg18637383	chr2	37308026	+	0,0483208216528377	0,7991836284698930	-0,750862806817055	-3,794384181030770	2,03833670342044e-24	0,0585213216719679	0,0420487970011981	0,00483746576297244	0,8489029226533050	0,7440145701453480	0,04108613380508910	-0,685493248473380	2,24494251167913e-21	750	0	0	16,1	15,5	11	5	22	21	10	10	2,34010750079305e-05	1,68807039104969e-03	-1,66466931604176e-03	-6,17265644775563960	0,003731112287062310	0,04451055846360470	2,428161680758759822	1,351536956691629987	382024
67377	cg05245760	chr1	207095578	-	0,0455766824174319	0,7494380136075340	-0,703861331190102	-3,772380592453560	2,04469923228582e-24	0,0545617491673492	0,0363162439010467	0,00636358161562866	0,8033663122969740	0,6687546762067000	0,04116092796670970	-0,614192927039351	2,24895134467741e-21	1653	0	0	12,4	10,9	9	8	21	17	10	10	4,04951709787670e-05	1,69422199108067e-03	-1,65372682010190e-03	-5,38672923288951022	0,363935066685776021	0,55967259010917403	0,438976096284043993	0,252065962087066997	537131
627222	cg01365883	chr15	63486163	+	0,0491970472582027	0,5615525424285990	-0,512355495170396	-3,271289009188660	2,05221685406571e-24	0,0582578120946916	0,0414496020516732	0,00505467143892707	0,6135087230735440	0,4868392462073320	0,03784496285809280	-0,428581434112641	2,25421830557893e-21	25028	0	0	11,6	12,4	8	8	17	16	10	10	2,55497033555050e-05	1,43224121373042e-03	-1,40669151037492e-03	-5,80882413630371985	0,415172454096709997	0,60671534833833596	0,381771468817237003	0,217015018383242997	565241
327434	cg11884933	chr7	2774414	-	0,1151911468374380	0,7513081826332580	-0,636117035795821	-2,604348041968440	2,06101676050872e-24	0,1418060689444580	0,0976419745415841	0,01432362775720840	0,7905463795057350	0,7203693885184660	0,02282919927064860	-0,578563319574008	2,26087790772299e-21	12953	0	0	10,2	10,8	5	5	18	19	10	10	2,05166312127071e-04	5,21172339338981e-04	-3,16006027211910e-04	-1,34496665352339995	0,820696316316041008	0,90522786703349101	0,085817515897098504	0,043242084950864901	748885
690307	cg23601905	chr17	17661060	+	0,0517160149359097	0,7962531683764470	-0,744537153440537	-3,707516111086840	2,06924112044967e-24	0,0699706587303606	0,0396439628566724	0,00905063483992927	0,8349449568540520	0,7114199888986850	0,03474512051921790	-0,641449330168325	2,26688932402365e-21	754	0	0	9,4	10,1	5	5	17	14	10	10	8,19139910057415e-05	1,20722339989498e-03	-1,12530940888924e-03	-3,88143897820242012	0,974885388333426972	0,98836357094487104	0,011046438804163400	0,005083270179289850	814755
242036	cg01240795	chr5	72528314	-	0,0627257003463095	0,7919064984405930	-0,729180798094283	-3,462896839957900	2,08586015157608e-24	0,0871452645298753	0,0437897694460531	0,01080984081964350	0,8217673620489910	0,7386036780396060	0,02980377525597770	-0,651458413509731	2,27303720633888e-21	1942	0	0	10,1	12,6	5	8	16	19	10	10	1,16852658546031e-04	8,88265019508827e-04	-7,71412360962796e-04	-2,92629962039202018	0,551756001794398987	0,72065128567937797	0,258252934048477989	0,142274834227056002	632430
420409	cg01494544	chr9	111981327	+	0,0854656003266617	0,7357508651119760	-0,650285264785314	-2,965640868937100	2,08385149423229e-24	0,1025300582724790	0,0757004616690220	0,00831256442054481	0,7682691272749700	0,6608121565899540	0,03514453254712680	-0,558282098317475	2,27303720633888e-21	7000	0	0	14,1	15,4	6	9	19	24	10	10	6,90987272457074e-05	1,23513816795605e-03	-1,16603944071034e-03	-4,15986948944765000	0,204428750824473010	0,39351431296659301	0,689458025140357034	0,405039466788107982	434653
569752	cg12236156	chr13	33002247	+	0,0501191415345757	0,4971390788973020	-0,447019937362726	-3,076485135549310	2,07915941228161e-24	0,0543515712629250	0,0404523607746022	0,00501074377604450	0,5411504993397600	0,4551520008176890	0,03078664713725580	-0,400800429554764	2,27303720633888e-21	46929	0	0	14,4	15,5	5	12	20	21	10	10	2,51075531891686e-05	9,47817641953899e-04	-9,22710088764731e-04	-5,23841616908759011	0,495651938797652014	0,67590620657324596	0,304823190691195012	0,170113565587669990	605731
640633	cg27333155	chr15	96945823	+	0,2269581615878490	0,7869233308073710	-0,559965169219522	-1,749808581470520	2,08392340743188e-24	0,2447290949902970	0,2137689783912320	0,01011046011216650	0,8191197361134520	0,7404583666588030	0,02017938378610810	-0,495729271668506	2,27303720633888e-21	46032	0	0	14,9	18,6	10	14	18	26	10	10	1,02221403679710e-04	4,07207529987041e-04	-3,04986126307331e-04	-1,99406693231397991	0,329355179587023983	0,52611582200405305	0,482335502259282012	0,278918637367013000	603929
99899	cg23678154	chr2	69376373	+	0,1271660466557300	0,7946058360187960	-0,667439789363066	-2,552358793505670	2,10311463922747e-24	0,1547316169278320	0,1056607740709620	0,01645430609752600	0,8310083116302660	0,7647604865690690	0,02050726157514160	-0,610028869641237	2,28882049314186e-21	14109	0	0	16,2	15,2	10	12	21	20	10	10	2,70744189151081e-04	4,20547777311279e-04	-1,49803588160197e-04	-0,63533933621267902	0,604162809198478978	0,76042208086799401	0,218846012358003994	0,118945280733614003	672528
720300	cg08224920	chr17	79259283	-	0,0488155136729210	0,6545111208123080	-0,605695607139387	-3,498024695972130	2,11534098839376e-24	0,0572179060227074	0,0402467162471135	0,00494914166867837	0,7053966172785630	0,5849811984177880	0,04357942859338170	-0,527763292395081	2,29909732004343e-21	8649	0	0	13,6	13,6	8	8	20	19	10	10	2,44940032566485e-05	1,89916659652565e-03	-1,87467259326900e-03	-6,27679407055868044	0,065509264944870693	0,21448287251167100	1,183697273597789978	0,668607382596539956	364170
162094	cg21541421	chr3	63953628	-	0,1170897612223550	0,7613726159483590	-0,644282854726003	-2,601580123925560	2,12529525312095e-24	0,1340583840721590	0,0879885334505865	0,01259298782375080	0,7952678400461440	0,7130299931509460	0,02464117565517010	-0,578971609078786	2,30688092639024e-21	13022	0	0	12,0	13,6	7	8	17	19	10	10	1,58583342329136e-04	6,07187537668949e-04	-4,48604195339814e-04	-1,93690094258399004	0,795332264815363010	0,88969229602239697	0,099451398853616896	0,050760170035812298	738413
414691	cg15185914	chr9	82302217	+	0,0708740059783239	0,7259977891051260	-0,655123783126802	-3,185953452341120	2,12911912689852e-24	0,0787298821637475	0,0585971779081952	0,00512026094014149	0,7753279310281030	0,6565583450279970	0,03379310537273120	-0,577828462864250	2,30799866299307e-21	4307	0	1	12,7	10,8	7	4	19	20	10	9	2,62170720951386e-05	5,53636847896195e-03	-5,51015140686681e-03	-7,72228958071539040	0,043129291275732097	0,17243774497678499	1,365227678361530028	0,763367665188031008	206600
423039	cg15686608	chr9	124461008	-	0,1044585011163740	0,7960935547720740	-0,691635053655700	-2,816122667451760	2,13327445797930e-24	0,1154809628821170	0,0902134146816814	0,00697488305003865	0,8361538193974140	0,7291141485966460	0,03335964268440060	-0,613633185714529	2,30947230377466e-21	9177	0	0	13,8	11,9	9	8	19	20	10	10	4,86489935617164e-05	1,11286576003088e-03	-1,06421676646917e-03	-4,51572580796571987	0,027820123798218799	0,13396826651317600	1,555640941750020101	0,872998062160154964	447698
158269	cg21212084	chr3	50661812	-	0,0589035552175898	0,8138176730304491	-0,754914117812859	-3,579674747380270	2,13792305607875e-24	0,0796814804377877	0,0396632022436263	0,01038230421979220	0,8603097813389040	0,7757646776067590	0,02737910751132200	-0,696083197168971	2,31147539631174e-21	1210	0	0	15,6	13,5	10	11	20	18	10	10	1,07792240912315e-04	7,49615528116531e-04	-6,41823287204216e-04	-2,79789750447615981	0,711341242960183973	0,83571866529837202	0,147922010547522992	0,077939898005661798	703086
185902	cg15425253	chr3	184191003	-	0,0988714633529484	0,7304287259688280	-0,631557262615879	-2,765735013468510	2,15072662379612e-24	0,1187469740056650	0,0857699427212328	0,01256085290484670	0,7694515958768260	0,6863199281583430	0,02547707240114440	-0,567572954152678	2,31964919107201e-21	10001	0	0	11,4	10,6	5	7	18	17	10	10	1,57775025697196e-04	6,49081218133153e-04	-4,91306192435958e-04	-2,04053015247288005	0,738391725989884007	0,85360015548898105	0,131713178419128996	0,068745514473932900	714534
448521	cg08573467	chr10	63046516	+	0,0705540728559674	0,8388537074972040	-0,768299634641237	-3,397486500041990	2,15109958640367e-24	0,0864939150888926	0,0544117805561329	0,01012983410100840	0,8779515744856430	0,7891542872623830	0,02929917642600000	-0,702660372173491	2,31964919107201e-21	2402	0	0	16,0	17,9	10	9	22	27	10	10	1,02613538913952e-04	8,58441739241877e-04	-7,55828200327925e-04	-3,06449913080236014	0,364578094220053994	0,56026849346921204	0,438209429606326972	0,251603799265771977	537508
157991	cg21554552	chr3	50378425	-	0,0468249285192300	0,6710886531180430	-0,624263724598813	-3,583246727820740	2,15678861635743e-24	0,0531477124879622	0,0394393345400658	0,00470665519560199	0,7261061183039350	0,6163709638627300	0,03562424803546730	-0,563223251374768	2,32222386947121e-21	6751	1	0	15,1	12,9	4	5	22	16	9	10	2,32121860030585e-02	1,26908704809249e-03	2,19430989549661e-02	4,19301946085909005	0,089306179213844594	0,24834932518017999	1,049118490656449909	0,604937015740922956	297036
295775	cg26641599	chr6	41675846	-	0,1293477208600460	0,7818349437049000	-0,652487222844853	-2,506510328718170	2,16035384236584e-24	0,1587175575415410	0,1131436114726510	0,01375455948238940	0,8105767093020571	0,7316184985615590	0,02525934044973460	-0,572900941020017	2,32222386947121e-21	15145	0	0	15,5	13,5	9	9	19	19	10	10	1,89187906554587e-04	6,38034279955598e-04	-4,48846373401010e-04	-1,75381406807000007	0,421826656256860999	0,61267677350322802	0,374865979600144006	0,212768583403285000	568713
530885	cg03670441	chr12	27094081	+	0,1010539184379770	0,8616726141796111	-0,760618695741634	-2,972526086345960	2,16192120726297e-24	0,1294436511402540	0,0724221450929079	0,01630731638426910	0,8949728503539930	0,8274251858684620	0,02086481484050810	-0,697981534728208	2,32222386947121e-21	6904	0	0	14,1	14,2	7	9	23	23	10	10	2,65928567656652e-04	4,35340498328688e-04	-1,69411930672036e-04	-0,71110546709985301	0,977741795291725002	0,98970301315610698	0,009775819737355741	0,004495107521112200	816037
72879	cg00650925	chr1	226862915	-	0,0432197999204518	0,4379709646366620	-0,394751164716210	-3,073370234951840	2,17844010600695e-24	0,0480049970978180	0,0383459384476549	0,00287436045619933	0,4757444953613150	0,3673357020823740	0,03474796671992300	-0,319330704984556	2,33389766065352e-21	72339	0	0	14,7	14,4	10	8	18	20	10	10	8,26194803216243e-06	1,20742119116888e-03	-1,19915924313672e-03	-7,19123132591457015	0,073606527252994103	0,22656118461897801	1,133083671745870102	0,644814493191684046	430541
137467	cg07178563	chr2	233924857	-	0,0671658844067739	0,6125944711597130	-0,545428586752939	-3,012257697574720	2,17651077014165e-24	0,0746810532499643	0,0585636975612098	0,00465502158049632	0,6565096694310600	0,5695505186610800	0,02973055756611990	-0,494869465411116	2,33389766065352e-21	17777	1	0	11,4	13,4	4	8	20	17	9	10	2,13057882456559e-02	8,83906053192372e-04	2,04218821924635e-02	4,59120857782504022	0,074914015971208101	0,22846094807071399	1,125436920758579928	0,641188025295858055	270858
337894	cg17306861	chr7	39110113	+	0,0672442857503666	0,7132821628436440	-0,646037877093278	-3,227058456433070	2,19104366107238e-24	0,0793684648320652	0,0484011615746502	0,00890584513894505	0,7392315739543470	0,6215812852212950	0,03321701805155100	-0,542212820389230	2,34435995455830e-21	4890	0	0	12,6	13,6	7	9	23	17	10	10	7,93140776388712e-05	1,10337028823707e-03	-1,02405621059819e-03	-3,79819627078500011	0,625774461900036050	0,77621745392573904	0,203582164555445005	0,110016595996399999	665924
786779	cg27377213	chr20	37433803	+	0,0405990296923618	0,8181210234955090	-0,777521993803148	-4,032659997287980	2,19613240620821e-24	0,0494736148024886	0,0287527210011367	0,00777506742458799	0,8590000714486820	0,7840848292172300	0,02358964949742490	-0,734611214414741	2,34676492907646e-21	773	1	0	12,5	14,0	4	9	18	18	9	10	2,38497667805413e-02	5,56471563411360e-04	2,32932952171299e-02	5,42152338298560021	0,081162853976065694	0,23726734572854499	1,090642690023799988	0,624762028094242972	282559
203900	cg10062193	chr4	47533905	-	0,0581105967964219	0,6337258250277700	-0,575615228231348	-3,240495169647510	2,20586264169044e-24	0,0768733390287931	0,0448791260848892	0,00971159750496273	0,6608575433772860	0,5883810611175200	0,02211965425851370	-0,511507722088727	2,35411713086451e-21	12527	0	0	14,1	13,4	7	10	19	18	10	10	9,43151260983983e-05	4,89279104516181e-04	-3,94963978417783e-04	-2,37509659984918020	0,103109559871819995	0,26713497130678998	0,986701066946310990	0,573269253680682045	574644
292678	cg13714475	chr6	34283842	-	0,0802419241708662	0,8004419135528520	-0,720199989381985	-3,166839052958960	2,24664190245409e-24	0,0914652272109336	0,0622182107130023	0,00819307601507286	0,8530849621010360	0,7632832098889560	0,03171006244308590	-0,671817982678022	2,39434853076142e-21	4492	0	0	12,6	14,5	6	10	17	21	10	10	6,71264945887621e-05	1,00552806014441e-03	-9,38401565555645e-04	-3,90492722621918009	0,077149115008838601	0,23161726835115801	1,112669051441179890	0,635229064676700039	465050
306177	cg20796467	chr6	106957995	+	0,0512585372812738	0,6537744675975939	-0,602515930316320	-3,437710312442670	2,24935771515322e-24	0,0572238765562078	0,0443077592390032	0,00352942124944693	0,7142112460908669	0,5893463616210750	0,04579538743738270	-0,532122485064867	2,39434853076142e-21	9001	0	0	13,9	14,9	8	7	19	21	10	10	1,24568143560475e-05	2,09721751053999e-03	-2,08476069618395e-03	-7,39539751859970984	0,002234565079209500	0,03454700240700880	2,650806992478230040	1,461589629753540009	348059
640614	cg04854226	chr15	96910513	+	0,0717529660493042	0,7714553016319921	-0,699702335582687	-3,256820376483160	2,28455100964250e-24	0,0876164509111801	0,0494363731555803	0,01169327261720740	0,8189684365765690	0,7479440692510860	0,02448175205528600	-0,660327618339906	2,42868059843617e-21	3625	0	0	13,7	14,0	8	9	26	26	10	10	1,36732624500332e-04	5,99356183696502e-04	-4,62623559196170e-04	-2,13205610652762001	0,412082873633917990	0,60399404375214405	0,385015434591751027	0,218967344124449986	563563
495919	cg07682037	chr11	63974153	+	0,0402095900021213	0,7279094894831269	-0,687699899481005	-3,877409019509820	2,30089837744664e-24	0,0482845700148353	0,0323767074997396	0,00490320229224277	0,8067739541913320	0,6563184407921430	0,04487940217108810	-0,608033870777308	2,44291526701604e-21	2316	0	0	15,9	13,9	9	10	22	18	10	10	2,40413927186547e-05	2,01416073923427e-03	-1,99011934651561e-03	-6,38851453753282961	0,102582862353612997	0,26646074109878498	0,988925187049985999	0,574366768551569984	355105
457377	cg14689537	chr10	94450866	-	0,0480057237820802	0,7914966776103191	-0,743490953828239	-3,788429368102830	2,32203138371236e-24	0,0635349143878652	0,0354757373736857	0,00883923588689717	0,8414417268140369	0,7497816923068180	0,03234856152816580	-0,686246777918953	2,46218788648791e-21	779	0	0	15,1	14,5	9	9	21	22	10	10	7,81320910642108e-05	1,04642943294153e-03	-9,68297341877317e-04	-3,74341598917393981	0,687172314480091972	0,81946350779544297	0,162934346136552999	0,086470381588228507	692670
801783	cg04915566	chr21	36421472	+	0,0317383799974617	0,8454039840892190	-0,813665604091757	-4,357159415656940	2,34297982418512e-24	0,0380616702734873	0,0246083582296190	0,00460145605636565	0,8840881346627451	0,7758567300643990	0,03325816153712810	-0,737795059790911	2,48121563381205e-21	780	1	0	13,6	15,9	3	7	26	27	9	10	2,48146087829560e-02	1,10610530882971e-03	2,37085034741263e-02	4,48762905815981039	0,114874661661410998	0,28255336997599501	0,939775754724863965	0,548899508563389982	335826
150544	cg21205663	chr3	31269011	+	0,0578932912640008	0,7004610180000580	-0,642567726736057	-3,387414563304620	2,34778269584446e-24	0,0668247491525232	0,0492093946511306	0,00504453958068201	0,7706208176947980	0,6251643782061150	0,04263598311844530	-0,558339629053592	2,48282333106371e-21	5144	0	0	11,9	13,3	6	8	17	19	10	10	2,54473795810674e-05	1,81782705647635e-03	-1,79237967689529e-03	-6,15855403759054987	0,034084576112502998	0,15053080574081501	1,467442102667299908	0,822374613730011972	370833
394928	cg07322667	chr8	104349038	-	0,0485248966145102	0,6143916923659239	-0,565866795751414	-3,415328956248590	2,35050948511153e-24	0,0555452191684993	0,0411481153193038	0,00469402017696528	0,6615093883981590	0,5341359988474010	0,04331607708103990	-0,478590779678902	2,48282333106371e-21	14064	0	0	12,0	10,2	8	6	14	17	10	10	2,20338254217571e-05	1,87628253369059e-03	-1,85424870826883e-03	-6,41201328582500985	0,104427829412629000	0,26892636327234098	0,981183748941511946	0,570366621121875972	365786
128625	cg25576362	chr2	202125088	-	0,0588830490190686	0,8143685333812460	-0,755485484362177	-3,581068529141990	2,38416480727589e-24	0,0670603082847255	0,0457348977604146	0,00638100109594906	0,8573273068466070	0,7382778969664300	0,03807206625290330	-0,671217588681705	2,49192913085788e-21	1207	0	0	13,7	14,1	10	9	18	22	10	10	4,07171749865032e-05	1,44948222876546e-03	-1,40876505377896e-03	-5,15375636653817981	0,040798469094325399	0,16697063647004301	1,389356132899350005	0,777359897357127960	407017
508167	cg20090108	chr11	88242488	+	0,0379656550774120	0,5490001736448120	-0,511034518567400	-3,542775065787270	2,38628113424443e-24	0,0518853930042538	0,0293767651624559	0,00675261256906545	0,5901860701061070	0,5043810348644731	0,02636264714322150	-0,452495641860219	2,49192913085788e-21	25354	0	0	11,5	12,9	8	6	18	18	10	10	4,55977765079007e-05	6,94989164398003e-04	-6,49391387890102e-04	-3,92995510406406012	0,199321037574257010	0,38760909172835800	0,700446860756442025	0,411606044724603992	513594
555370	cg04528829	chr12	115133294	+	0,0687784941101746	0,7783325626821560	-0,709554068571981	-3,322930622894610	2,37339242976066e-24	0,0804118162126087	0,0553407009489010	0,00827997011220476	0,8216809107910390	0,7247355241227420	0,03470658393371270	-0,644323707910133	2,49192913085788e-21	3002	0	0	12,6	13,2	8	10	21	19	10	10	6,85579050590040e-05	1,20454696834784e-03	-1,13598906328884e-03	-4,13502381346243997	0,127987444372151010	0,29981200937876901	0,892832632753271960	0,523150974881768982	438358
639632	cg25864024	chr15	93199037	+	0,0455161204817317	0,6324422304428901	-0,586926109961158	-3,532588070737980	2,37850572255830e-24	0,0587076511712150	0,0328979067248392	0,00867036074497331	0,6599335183831680	0,6073055859027769	0,01782843032419400	-0,548597934731562	2,49192913085788e-21	10990	0	0	14,2	13,5	10	11	19	18	10	10	7,51751554479741e-05	3,17852927824642e-04	-2,42677772376668e-04	-2,08003152639065991	0,011135284981046699	0,08002764934239660	1,953298663756819931	1,096759939480139945	628034
648580	cg03065612	chr16	3627730	+	0,0475294645968985	0,5972396363067060	-0,549710171709807	-3,399893013923800	2,37430262766337e-24	0,0552641410651874	0,0375596287625913	0,00474190747346060	0,6445214106315440	0,5009936417532690	0,04199881036902790	-0,445729500688082	2,49192913085788e-21	16920	0	0	14,2	14,5	9	9	22	18	10	10	2,24856864868614e-05	1,76390007241356e-03	-1,74141438592670e-03	-6,29361809206053024	0,278555623397745977	0,47490423376078600	0,555088069708724041	0,323393958674980997	484502
685714	cg11807006	chr17	7239821	-	0,0619360670335746	0,5653586545122740	-0,503422587478699	-2,999674362038600	2,37687057740233e-24	0,0723744628093770	0,0530130032446200	0,00651642199992943	0,5993494377274150	0,5047630030185900	0,03194147523780120	-0,432388540209213	2,49192913085788e-21	27481	0	0	14,1	15,4	8	7	21	27	10	10	4,24637556811642e-05	1,02025784036706e-03	-9,77794084685900e-04	-4,58655801190429013	0,636148326229750039	0,78382187374657197	0,196441611155582008	0,105782621037959004	670395
694754	cg18356475	chr17	29760584	-	0,0635151515811335	0,6209943822448470	-0,557479230663713	-3,101513633641040	2,38417108742583e-24	0,0759618095190158	0,0523017686036753	0,00634929864756460	0,6579451884220550	0,5394597870893560	0,03685992802117700	-0,463497977570341	2,49192913085788e-21	15510	0	0	14,2	12,4	8	8	21	19	10	10	4,03135933159656e-05	1,35865429372635e-03	-1,31834070041038e-03	-5,07476822008951967	0,241948593884624003	0,43563562503804198	0,616276897506269017	0,360876612100826999	458765
738471	cg20999348	chr19	789658	+	0,1954500061458280	0,7933016650772510	-0,597851658931422	-1,967154493262160	2,36562809873072e-24	0,2224114811937820	0,1799430121808630	0,01262425981423660	0,8292655734652919	0,7638867941267800	0,02112192631045440	-0,541475312932998	2,49192913085788e-21	33834	0	0	13,6	15,6	10	11	18	20	10	10	1,59371935857349e-04	4,46135771064267e-04	-2,86763835206918e-04	-1,48508522324817993	0,125106651796132007	0,29607771355245599	0,902719598687434011	0,528594281720651038	610622
816516	cg25157817	chr22	36012221	+	0,0409238192287246	0,6204980894588390	-0,579574270230115	-3,630079469989750	2,37194024516957e-24	0,0510716951727391	0,0354254129234451	0,00484963293285002	0,6790675720553651	0,5286342078758119	0,04500073793381930	-0,477562512703073	2,49192913085788e-21	11962	0	0	14,2	15,6	8	8	21	26	10	10	2,35189395833835e-05	2,02506641458829e-03	-2,00154747500490e-03	-6,42800239980418020	0,294766695669394008	0,49152774942835997	0,530521586973363046	0,308451958842177021	495360
198921	cg16742873	chr4	13544632	+	0,1579550960062200	0,7401309457862130	-0,582175849779993	-2,159066890331100	2,39428551922078e-24	0,1837230224250590	0,1458362225464030	0,01076895023724300	0,7736914661119260	0,6912674442786800	0,02468922815335580	-0,507544421853621	2,49713096538731e-21	25625	0	0	13,9	9,2	7	6	18	14	10	10	1,15970289212216e-04	6,09557986808456e-04	-4,93587697596240e-04	-2,39400822572802996	0,125683059423003007	0,29682782968769100	0,900723256084283053	0,527495383335082946	547789
816885	cg19868604	chr22	36847903	-	0,0516959755275473	0,5117657132384300	-0,460069737710882	-3,080153853999520	2,40609703890916e-24	0,0647845469533476	0,0476453995331561	0,00513566063446344	0,5540878793254990	0,4633757925235390	0,03436356436595580	-0,398591245570192	2,50628534184078e-21	41849	0	0	11,2	13,5	5	6	14	21	10	10	2,63750101523775e-05	1,18085455593319e-03	-1,15447954578081e-03	-5,48451582174134966	0,221951647000259988	0,41335853902485398	0,653741627928676960	0,383673086430861010	443529
194251	cg17653203	chr4	2933715	-	0,0912003184130756	0,8510888062309530	-0,759888487817878	-3,088948204740450	2,41400529835170e-24	0,1048995807864590	0,0721494466183155	0,01015331907429600	0,8919646767370200	0,8075798043396391	0,02782890584308530	-0,702680223553180	2,51135599061016e-21	5398	0	0	13,3	11,5	10	7	18	19	10	10	1,03089888224464e-04	7,74448000423308e-04	-6,71358112198844e-04	-2,90926554382631997	0,057248551466736297	0,20088806774323201	1,242235497598759952	0,697045858508945959	509233
[truncated: 207 more rows]
