# Supplementary material for: Extensive Placental Methylation Profiling in Normal Pregnancies
Source: Int J Mol Sci. 2021 Feb 21;22(4):2136. doi: 10.3390/ijms22042136 (PMC7924820; doi:10.3390/ijms22042136)
Supplement: Supplementary file 1 [file ijms-22-02136-s001.zip › Supplementary material/supplementary_table_9_methylseq_genebodies_hypo.xlsx]

## Sheet: methylseq_genebodies_hypo
id	Chromosome	Start	End	symbol	entrezID	mean.mean.blood	mean.mean.placenta	mean.mean.diff	mean.mean.quot.log2	comb.p.val	comb.p.adj.fdr	combinedRank	num.sites	mean.num.na.blood	mean.num.na.placenta	mean.mean.covg.blood	mean.mean.covg.placenta	mean.nsamples.covg.thres5.blood	mean.nsamples.covg.thres5.placenta
ENSG00000264073	chr22	28316513	28316600	MIR3199-1;MIR3199-2	100422998;100423034	0.839719039130804	0.0763846153846154	0.763334	-329813958634371	1.18318e+08	0.000247103001966356	222	1	0	0	28.8	37.4	5	5
ENSG00000141437	chr18	29339525	29340843	SLC25A52	147407	0.841809810546342	0.0865698123348613	0.75524	-315968964655403	2.37962e+06	2.41206e+09	283	9	0	0	978666666666667	104844444444444	5	5
ENSG00000224924	chr21	22114908	22175534	LINC00320	387486	0.841564260399702	0.0861426808756001	0.755422	-314686646433026	4.67258e+07	0.000162810307044334	289	1	0	0	104.4	123.8	5	5
ENSG00000198129	chr8	7353368	7366833	DEFB107B	245910;503614	0.876865615248157	0.0919599542641945	0.784906	-312071288142437	1.13736e+08	0.000247103001966356	301	1	0	0	103.4	124.6	5	5
ENSG00000198452	chr1	247782945	247783872	OR14L1P	NA	0.889815796362831	0.0976030052834344	0.792213	-306391132179421	3.64915e+06	3.39067e+09	333	1	0	0	147.4	160	5	5
ENSG00000185385	chr19	14991138	14992264	OR7A17	26333	0.837753623188406	0.0899353904099667	0.747818	-308457746575466	5.14293e+08	0.000482173232681698	356	1	0	0	58.4	47.6	5	5
ENSG00000239995	chr2	48859995	48860492	TPT1P11	NA	0.913777492348921	0.104863530558112	0.808914	-300762458403576	1.95032e+08	0.000308740779498817	360	1	0	0	42	37.6	5	5
ENSG00000217325	chr6	126964634	126965536	PRELID1P1	NA	0.924898687226087	0.125741925566072	0.799157	-28823969037611	6.5343e+08	0.000537032674165626	435	8	0	0	11.45	17575	5	5
ENSG00000254752	chr11	56246968	56247903	OR5M2P	NA	0.814696362556944	0.0730212535932355	0.741675	-34568018244923	1.00686e+09	0.000679019790476655	496	3	0	0	33.2	359333333333333	5	5
ENSG00000243256	chr18	59072091	59072438	RPL30P14	NA	0.741556313346595	0.0766967154381342	0.66486	-311583196570871	2.99105e+08	0.000376130463955338	522	1	0	0	22	24	5	5
ENSG00000229307	chr13	62897790	62902966	LINC00459	NA	0.735415497931798	0.0459985612303969	0.689417	-372522205206804	1.14064e+09	0.000715798193918401	531	2	0	0	47.2	52.3	5	5
ENSG00000235076	chr13	21932512	21933453	GAPDHP52	NA	0.922941970310391	0.130149310835336	0.792793	-273482269701874	1.39764e+08	0.000268059395740499	548	1	0	0	54.2	56.4	5	5
ENSG00000105122	chr19	15562435	15575382	RASAL3	64926	0.969049286069941	0.166077267050374	0.802972	-268925681038879	8.81954e+07	0.000635805244552363	592	79	0	0	310556962025316	357772151898734	5	5
ENSG00000223417	chr11	89644279	89654935	TRIM49D1	399939;729384;101930235;101930245	0.866666041464689	0.126522435897436	0.740144	-268288930379197	9.62094e+08	0.000665420915822812	594	1	0	0	52.2	54.4	5	5
ENSG00000174992	chr16	29789561	29793096	ZG16	653808	0.957390999469072	0.169932025467395	0.787459	-305468123691579	1.52294e+09	0.000838791567616604	605	11	0	0	502363636363636	514181818181818	5	5
ENSG00000179626	chr12	55944983	55946028	OR6C4	341418	0.869014419983635	0.143726914189416	0.725288	-260564021014705	9.50506e+07	0.000223169953596757	663	2	0	0	64.2	59.9	5	5
ENSG00000228589	chr1	28421582	28422933	SPCS2P4	NA	0.946643346650569	0.156731321894671	0.789912	-257229467382254	2.47563e+07	0.000113063658927603	700	8	0	0	53225	63.2	5	5
ENSG00000169548	chr22	22868060	22874613	ZNF280A	129025	0.925760076720275	0.283993552720159	0.641767	-256389409912576	1.18648e+08	0.000247103001966356	705	11	0	0	879636363636364	910363636363636	5	5
ENSG00000230618	chr3	109128525	109128931	H3F3AP3	NA	0.94993028726161	0.0543729625258112	0.895557	-430823502231779	2.23348e+09	0.00104343628091773	716	7	0	0	257142857142857	290857142857143	5	5
ENSG00000213025	chr10	70392128	70392484	COX20P1	NA	0.980593886881149	0.169051522521529	0.811542	-254845763815624	3.93397e+08	0.00042445327702909	725	6	0	0	300666666666667	318333333333333	5	5
ENSG00000180919	chr11	6128914	6130065	OR56B4	196335	0.860697910487872	0.15454589996506	0.706152	-253385361552486	3.72318e+07	0.000136857488204351	745	2	0	0	59.7	63.2	5	5
ENSG00000261517	chr13	54389554	54450254	LINC00558	100861552	0.774884905725949	0.144174924395502	0.63071	-254055059685813	1.7504e+07	0.000297212381995092	745	2	0	0	34.4	42.3	5	5
ENSG00000254036	chr14	107143130	107143217	IGHVIII-67-2	NA	0.871734250852514	0.143261471184006	0.728473	-252434884253401	1.93012e+09	0.00095989789018983	754	1	0	0	86.2	96.6	5	5
ENSG00000179695	chr12	55845998	55846936	OR6C2	341416	0.830749263194611	0.188486413214794	0.642263	-252089985603922	2.02503e+09	0.000988862753178648	757	2	0	0	74.4	82.4	5	5
ENSG00000229228	chr1	231727038	231747836	LINC00582	100287814	0.890978320237115	0.245010377596651	0.645968	-251230776580936	2.91515e+08	0.000370893962096562	768	6	0	0	464666666666667	45.8	5	5
ENSG00000176495	chr11	59131885	59132921	OR5AN1	390195	0.904811455287933	0.170739725246193	0.734072	-249070398808909	2.13241e+08	0.000319192921557064	788	2	0	0	139.9	151.4	5	5
ENSG00000101446	chr20	44141101	44144264	SPINT3	10816	0.859713578170265	0.168808611129835	0.690905	-278718114896547	2.81061e+09	0.00119156983947485	789	2	0	0	27.8	30.2	5	5
ENSG00000207993	chr14	101521008	101521110	MIR134	406924	0.881342460735724	0.148935193058259	0.732407	-2487541216588	2.1734e+07	0.000107153183481047	793	1	0	0	43.6	54	5	5
ENSG00000184586	chr21	32201357	32202078	KRTAP7-1	NA	0.879139221546001	0.149891877981275	0.729247	-247531267795676	1.02784e+06	6.61176e+09	803	1	0	0	52.2	47.8	5	5
ENSG00000271167	chr8	77316293	77319373	LINC01109	NA	0.836218097515704	0.15498005354172	0.681238	-247293816045978	3.89094e+07	0.000139948207017796	809	6	0	0	511333333333333	665333333333333	5	5
ENSG00000080007	chr6	74104471	74127292	DDX43	55510	0.694997607693348	0.0731202196456399	0.621877	-389506352664829	1.84575e+09	0.000929825763142795	829	43	0	0	57753488372093	675953488372093	5	5
ENSG00000173250	chr5	145892666	145895753	GPR151	134391	0.807841110170877	0.164476953906539	0.643364	-245955753920229	7.39268e+08	0.000572419210375797	831	3	0	0	346666666666667	33.6	5	5
ENSG00000201943	chr15	25432683	25432763	SNORD115-10	100033447	0.839105339105339	0.140952380952381	0.698153	-249185003162039	3.16926e+09	0.00126354903959115	839	1	0	0	14.2	15.8	5	5
ENSG00000253548	chr3	191178952	191179245	PYDC2	152138	0.865809102098612	0.150437367929628	0.715372	-244860624030302	1.31063e+09	0.000763770981098575	843	1	0	0	21.6	22.2	5	5
ENSG00000205030	chr11	55594695	55595630	OR5L2	26338	0.785241494503429	0.147063140945367	0.638178	-244008538704021	9.24044e+08	0.000650721755311464	856	8	0	0	48225	62	5	5
ENSG00000239831	chr3	57505396	57505737	RNF7P1	NA	0.977271325869598	0.175274722614445	0.801997	-248699924507019	3.40142e+09	0.00129707184071168	876	14	0	0	271571428571429	298142857142857	5	5
ENSG00000232539	chr21	34430135	34437289	LINC00945	101930746	0.805277777777778	0.143101343101343	0.662176	-24128047525456	1.13261e+08	0.000715798193918401	880	1	0	0	15.6	12.4	5	5
ENSG00000181698	chr11	56043029	56044146	OR5T1	390155	0.813521253714229	0.145258995172585	0.668262	-240712902833267	5.27769e+06	0.00017307714639357	890	1	0	0	104.8	107.4	5	5
ENSG00000271946	chr14	101506017	101506102	MIR376C	442913	0.818046732717047	0.146907758907759	0.671139	-239979549815053	1.30474e+09	0.0007616682073985	897	1	0	0	28.2	28.8	5	5
ENSG00000251253	chr4	163243340	163245059	MTHFD2P4	NA	0.736372549019608	0.125374800637959	0.610998	-246293671278001	1.80446e+09	0.000920111785837491	917	1	0	0	13	14.4	5	5
ENSG00000232643	chr13	30728203	30728723	LINC00385	NA	0.846115573384271	0.181096895956312	0.665019	-23799951092217	2.84244e+09	0.00119747738485196	924	17	0	0	335882352941176	417647058823529	5	5
ENSG00000225128	chr7	85050438	85118609	LINC00972	NA	0.890537620874183	0.146671911110036	0.743866	-283794462370758	3.83742e+09	0.00138548131989123	926	5	0	0	37	47.2	5	5
ENSG00000207827	chr6	72113254	72113324	MIR30A	407029	0.888850491073052	0.0695510060313693	0.819299	-352225739849723	4.05299e+09	0.00142408046946787	952	3	0	0	422666666666667	539333333333333	5	5
ENSG00000257585	chr14	36539633	36634494	LINC00609	101101773	0.82224145325049	0.18876903340491	0.633472	-235156053912608	7.73945e+07	0.000202189811066934	962	3	0	0	671333333333333	81.4	5	5
ENSG00000199161	chr9	139565054	139565138	MIR126	406913	0.951110475008308	0.0754742592297633	0.875636	-353005883083441	4.15602e+09	0.00144111099786325	964	10	0	0	15	20.04	5	5
ENSG00000234782	chr9	120845142	120845660	TPT1P9	NA	0.936074122795972	0.17949062768155	0.756583	-245911592573677	4.20044e+08	0.00144956232820701	969	5	0	0	23.2	29.84	5	5
ENSG00000230040	chr13	67946519	67954108	LINC00364	NA	0.910238028688685	0.221167106745138	0.689071	-234112328052528	2.34755e+08	0.000335578766108953	972	3	0	0	43.6	505333333333333	5	5
ENSG00000225079	chr1	117317726	117318245	FTH1P22	NA	0.880979659837935	0.180702020444898	0.700278	-233456170421264	6.16478e+07	0.000184117664369014	983	30	0	0	499266666666667	57.36	5	5
ENSG00000187082	chr8	7340026	7343922	DEFB106B	245909;503841	0.84196511882573	0.188099191938276	0.653866	-232589462827993	2.14636e+09	0.00101864421878829	993	7	0	0	369428571428571	428857142857143	5	5
ENSG00000262117	chr16	11913686	11922702	BCAR4	400500	0.897119146408191	0.171498372623306	0.725621	-232085754387668	9.5419e+06	6.61176e+09	1000	5	0	0	81.76	85.48	5	5
ENSG00000256167	chr11	113659953	113662088	ATF4P4	NA	0.831191517316288	0.172858506483347	0.658333	-23185231658016	1.04105e+09	0.000692307035663539	1004	25	0	0	39848	48768	5	5
ENSG00000212387	chr4	187422263	187422369	RNU6-1055P	NA	0.844855169372552	0.164484122941265	0.680371	-231492518412024	1.41599e+08	0.000269117912738679	1011	8	0	0	40725	46.6	5	5
ENSG00000225739	chr7	36858564	36859295	NPM1P18	NA	0.944442610553062	0.23412179196744	0.710321	-231380451848826	2.37663e+09	0.00107575251139167	1014	2	0	0	42.7	45.7	5	5
ENSG00000255012	chr11	56380031	56380978	OR5M1	390168	0.852609219375879	0.211584904644904	0.641024	-230804184160407	1.95299e+09	0.00096211518974792	1021	7	0	0	34.6	424571428571429	5	5
ENSG00000236208	chr10	50504157	50507063	C10orf71-AS1	NA	0.942753701682082	0.242315854440013	0.700438	-289091599793604	4.7975e+09	0.00155415365757781	1032	16	0	0	557625	706125	5	5
ENSG00000242705	chr3	88997292	89000078	NARG2P2	NA	0.795967365967366	0.154268476621418	0.641699	-229466577306704	2.5784e+08	0.000359364523669768	1053	1	0	0	15.4	19.8	5	5
ENSG00000255737	chr12	58120054	58122139	AGAP2-AS1	NA	0.895477173606889	0.0869735004084163	0.808504	-398405090989706	5.05918e+09	0.00160255135294034	1056	124	0	0	339193548387097	432193548387097	5	5
ENSG00000134765	chr18	28709199	28742819	DSC1	1823	0.935111140644796	0.252484006405256	0.682627	-228910792910852	2.29075e+09	0.0010583628211957	1062	10	0	0	49.28	54.64	5	5
ENSG00000174792	chr4	76481258	76491095	C4orf26	152816	0.865986970067112	0.195914210973659	0.670073	-228196074883293	1.79182e+09	0.000916171187052059	1069	7	0	0	337142857142857	389428571428571	5	5
ENSG00000135439	chr12	58118980	58135940	AGAP2	116986	0.849600535036726	0.104752046223899	0.744848	-357466826694309	5.29301e+09	0.00164392786150311	1077	263	0	0	317460076045627	38238783269962	5	5
ENSG00000150276	chr13	53394632	53395153	PPIAP26	NA	0.9121454141097	0.180921777538043	0.731224	-227223744319484	2.15658e+08	0.000319192921557064	1085	3	0	0	35	39.2	5	5
ENSG00000205331	chr12	55677534	55706860	OR6C72P	NA	0.900589099008125	0.171013907995068	0.729575	-252790411187014	5.4069e+09	0.00166538538811474	1086	5	0	0	36	40.36	5	5
ENSG00000225473	chr3	193271002	193272877	ATP13A4-AS1	NA	0.726379309564439	0.135494209523523	0.590885	-252950965114843	2.86838e+08	0.000370893962096562	1096	9	0	0	611333333333333	67	5	5
ENSG00000207708	chr12	7073260	7073354	MIR141	406933	0.944696290994755	0.190429858704688	0.754266	-226111844599153	1.07698e+09	0.000697234395368164	1098	3	0	0	444666666666667	46.8	5	5
ENSG00000214285	chr10	129347613	129350935	NPS	594857	0.846054948555166	0.197821030341642	0.648234	-225667958892432	1.1717e+08	0.000247103001966356	1104	8	0	0	43	56525	5	5
ENSG00000211898	chr14	106303099	106312010	IGHD	NA	0.957506928772409	0.203679492620669	0.753827	-224414682570569	2.55714e+09	0.00113841205880574	1128	6	0	0	13.5	159666666666667	5	5
ENSG00000250799	chr19	36290890	36304201	PRODH2	58510	0.843387559662085	0.216637212250131	0.62675	-223808088490897	9.75923e+08	0.000670125418047596	1135	19	0	0	415684210526316	369578947368421	5	5
ENSG00000170923	chr19	9212945	9213982	OR7G2	390882	0.903318610182441	0.207671548466852	0.695647	-227095662491961	5.9617e+09	0.00175082415415939	1139	7	0	0	266857142857143	241714285714286	5	5
ENSG00000176782	chr8	7693993	7698764	DEFB104A	140596;503618	0.784699920194332	0.169021057018696	0.615679	-221946731683229	8.26034e+08	0.000605939449244661	1169	4	0	0	38	37.55	5	5
ENSG00000205678	chr4	65140975	65275186	TECRL	253017	0.787777625104235	0.195179226450984	0.592598	-221875277327924	4.24672e+09	0.00145396845775953	1171	8	0	0	38.3	48975	5	5
ENSG00000225530	chr13	90013414	90015478	SP3P	NA	0.921998046447455	0.245056485261477	0.676942	-221560444437973	3.68089e+09	0.00136050609544234	1176	22	0	0	714272727272727	94.1	5	5
ENSG00000225870	chr13	111748185	111755444	LINC00368	101927802	0.775299400783272	0.121131224155532	0.654168	-258223154418449	6.55645e+09	0.00184792820241675	1186	1	0	0	36.8	39.8	5	5
ENSG00000234107	chr21	33212653	33213170	TPT1P1	NA	0.787980522877391	0.163018219723462	0.624962	-220542956435632	3.08985e+08	0.000384221217001953	1193	1	0	0	67.8	66.6	5	5
ENSG00000215005	chr21	30259602	30261594	HSPD1P7	NA	0.940590912638726	0.198435673460894	0.742155	-219551788621816	6.98744e+07	0.000194774897551743	1220	2	0	0	49.1	50.2	5	5
ENSG00000237303	chr12	11634317	11634590	HIGD1AP8	NA	0.932485207828007	0.200596069025611	0.731889	-21843825724159	5.82634e+09	0.00173236549759191	1235	2	0	0	16.7	18.9	5	5
ENSG00000242856	chr19	55159393	55160302	VN1R105P	NA	0.893819722062551	0.215053435712147	0.678766	-21829458075493	3.21778e+09	0.00126930150631776	1237	3	0	0	38.6	404666666666667	5	5
ENSG00000224274	chr20	15600139	15600464	ENSAP1	NA	0.900164958171321	0.196266558390451	0.703898	-218119206143504	1.84535e+09	0.000929825763142795	1241	3	0	0	229333333333333	291333333333333	5	5
ENSG00000148584	chr10	52559169	52645435	A1CF	29974	0.841773749098853	0.200333449791263	0.64144	-216888268080557	3.94187e+08	0.00042445327702909	1260	23	0	0	630173913043478	724347826086957	5	5
ENSG00000254834	chr11	56344212	56345263	OR5M10	390167	0.907630166302737	0.237124474206246	0.670506	-216774894937948	2.65624e+08	0.00115691516403463	1264	6	0	0	41.3	480333333333333	5	5
ENSG00000260726	chr16	48751994	48753054	KLF8P1	NA	0.747777777777778	0.0949891774891775	0.652789	-315616282078283	7.81324e+09	0.00203545799631714	1284	2	0	0	10.5	13	5	5
ENSG00000181785	chr11	55797895	55798869	OR5AS1	219447	0.881953159714451	0.195035476425598	0.686918	-214941787396142	1.52963e+09	0.000838791567616604	1294	3	0	0	551333333333333	566666666666667	5	5
ENSG00000259527	chr15	88120160	88122917	LINC00052	145978	0.82650510913938	0.178925893311713	0.647579	-214655390746176	3.96423e+08	0.00042445327702909	1303	1	0	0	97	108.2	5	5
ENSG00000231112	chr6	108307015	108307235	MTHFD2P3	NA	0.948836158380674	0.212356434910188	0.73648	-214603037188838	7.96656e+09	0.0020616785312538	1305	6	0	0	34.9	361666666666667	5	5
ENSG00000207309	chr6	97097329	97097467	RNU4-70P	NA	0.884383444109514	0.195358669788747	0.689025	-213263847485264	3.1047e+07	0.00012821269091362	1323	2	0	0	87	97.5	5	5
ENSG00000232230	chr10	101874174	101874980	TPM4P1	NA	0.870794132574406	0.200627449111328	0.670167	-211134904830209	1.66112e+07	0.000286414017555751	1357	12	0	0	651166666666667	699833333333333	5	5
ENSG00000204021	chr10	90484301	90512543	LIPK	643414	0.943569105327551	0.32441511158446	0.619154	-210891941812771	6.24287e+09	0.00179719587318453	1365	29	0	0	263586206896552	335724137931035	5	5
ENSG00000188306	chr3	169539710	169555563	LRRIQ4	344657	0.961791450308751	0.212802999619332	0.748988	-247101485599339	9.11986e+09	0.00222243399948978	1372	32	0	0	42.2	49575	5	5
ENSG00000260284	chr16	1336352	1338838	TPSP2	NA	0.762785712306984	0.189280745372577	0.573505	-215455041578866	9.22315e+09	0.00223399305449424	1381	46	0	0	228086956521739	261608695652174	5	5
ENSG00000188293	chr19	46733009	46734500	IGFL1	374918	0.811674867387298	0.223069923879492	0.588605	-209764119492087	5.99708e+09	0.00175505192004641	1384	14	0	0	273571428571429	292857142857143	5	5
ENSG00000188992	chr21	15481134	15583166	LIPI	149998	0.815068723563623	0.225443589633681	0.589625	-209430982679045	4.90145e+09	0.00157043665929922	1392	15	0	0	443466666666667	529733333333333	5	5
ENSG00000178591	chr20	67891	77735	DEFB125	245938	0.734535288872398	0.170979699283732	0.563556	-209650759886132	2.32759e+08	0.000334154308446804	1395	5	0	0	66.88	65.84	5	5
ENSG00000132704	chr1	157715523	157746922	FCRL2	79368	0.808945402161087	0.245635023914523	0.56331	-212670882868132	0.000100470424104369	0.00234360926519605	1434	26	0	0	481153846153846	529692307692308	5	5
ENSG00000224286	chr1	170240744	170253349	LINC01142	284688	0.817464222283423	0.196777209660877	0.620687	-207024315052699	1.1949e+09	0.000730341398569142	1434	4	0	0	39.45	42.7	5	5
ENSG00000185433	chr21	26758133	26804013	LINC00158	54072	0.922906079508598	0.250299930129162	0.672606	-206868804085596	1.81084e+09	0.000921956545207685	1438	9	0	0	697111111111111	803777777777778	5	5
ENSG00000186400	chr1	158548709	158549689	OR10X1	128367	0.958380840730805	0.224207364553313	0.734173	-206179794779464	3.68875e+09	0.00136190469881409	1451	2	0	0	25.8	32.6	5	5
ENSG00000178473	chr10	5406972	5416169	UCN3	114131	0.858809863756724	0.239592201128661	0.619218	-206031179013387	5.54539e+09	0.00168747622891906	1455	29	0	0	304206896551724	366689655172414	5	5
ENSG00000254646	chr11	124386207	124387138	OR8B10P	NA	0.854135044322513	0.210440584449937	0.643694	-20684928337505	0.000103179093061023	0.00236717466590619	1458	8	0	0	21.05	24.6	5	5
ENSG00000197706	chr12	55640982	55642086	OR6C74	254783	0.92593565513463	0.233829107047054	0.692107	-205505832656282	1.10199e+09	0.000706157126013474	1468	4	0	0	50	60.2	5	5
ENSG00000015592	chr8	27092840	27115937	STMN4	81551	0.830428522183173	0.234725363342496	0.595703	-2153274153362	0.000105518213168779	0.00239944543201608	1471	16	0	0	176125	223875	5	5
ENSG00000233676	chr21	21760646	21761157	FDPSP6	NA	0.894439969663755	0.173270063270063	0.72117	-230313678315499	0.000105611321502641	0.00239993118496152	1472	2	0	0	17.4	18	5	5
ENSG00000132911	chr5	151771093	151812929	NMUR2	56923	0.827139980340787	0.263861704776592	0.563278	-205060387487827	6.33125e+09	0.00180621299379745	1477	37	0	0	403027027027027	434810810810811	5	5
ENSG00000124490	chr6	49660073	49681274	CRISP2	7180	0.725949452028829	0.116075721807634	0.609874	-258069087632507	0.000108455943786881	0.00244135351256472	1486	11	0	0	407272727272727	584909090909091	5	5
ENSG00000267151	chr17	41522075	41528568	MIR2117	100313779	0.869017787767788	0.187243502843495	0.681774	-230020275632685	0.000108808326203211	0.00244599362331815	1488	2	0	0	30.5	29.3	5	5
ENSG00000157330	chr1	12806163	12823847	C1orf158	93190	0.836910277014928	0.278811736770722	0.558099	-204461274843754	3.04446e+09	0.00123670339855945	1489	9	0	0	460666666666667	444666666666667	5	5
ENSG00000227693	chr20	21482033	21482606	GSTM3P1	NA	0.908863750628456	0.214311594202899	0.694552	-2034346761875	2.82344e+07	0.000121082077627734	1502	1	0	0	13.2	16.2	5	5
ENSG00000174914	chr11	56467864	56468781	OR9G1	390174	0.728137450382707	0.174801284738858	0.553336	-228557556075204	2.27499e+08	0.000329429672774323	1512	12	0	0	50.7	65.5	5	5
ENSG00000181943	chr11	55258628	55259618	OR4A21P	NA	0.797215962717376	0.148685015689622	0.648531	-236041839552434	0.000111692033420677	0.00246557220994601	1515	3	0	0	49.4	565333333333333	5	5
ENSG00000197745	chr11	62063754	62066536	SCGB1D4	404552	0.901882421400699	0.241561607810459	0.660321	-218902004165326	0.000114310223087497	0.00249913526946194	1530	10	0	0	34.12	35.5	5	5
ENSG00000251333	chr4	146296695	146297405	RTN3P1	NA	0.955996857406624	0.247750555987234	0.708246	-20163400560833	8.15095e+08	0.00060454358384121	1540	22	0	0	216636363636364	292363636363636	5	5
ENSG00000125788	chr20	123010	126392	DEFB126	81623	0.794553802049265	0.216540283356833	0.578014	-201624318469313	4.36302e+08	0.00146064380738902	1541	3	0	0	35.8	38	5	5
ENSG00000198877	chr11	55540914	55541858	OR5D13	390142	0.732485676858414	0.182322958163991	0.550163	-221514268588623	5.9746e+08	0.000514595390998764	1545	4	0	0	101.35	115.45	5	5
ENSG00000213449	chr10	93426537	93427539	GAPDHP28	NA	0.784091703030417	0.187883126893982	0.596209	-200465701995739	4.31992e+08	0.000444619810688697	1568	1	0	0	32.6	38.4	5	5
ENSG00000176798	chr11	5020213	5021160	OR51L1	119682	0.865647582970342	0.22088139890847	0.644766	-200174464403435	4.60692e+08	0.00151333745154107	1573	3	0	0	441333333333333	515333333333333	5	5
ENSG00000223460	chr13	29880915	29881922	GAPDHP69	NA	0.916073290203725	0.218264176074059	0.697809	-202253992242444	0.000124850128443346	0.00263984626828694	1582	2	0	0	30.1	35.4	5	5
ENSG00000197723	chr17	40274756	40275371	HSPB9	94086	0.962201979559476	0.239466144186969	0.722736	-199726717212829	4.21053e+09	0.00144956232820701	1587	43	0	0	416837209302326	492186046511628	5	5
ENSG00000242085	chr14	105840955	105841308	RPS20P33	NA	0.965677923368332	0.180003170462645	0.785675	-237636791281868	0.000125761628023134	0.00264605983734049	1589	4	0	0	27.85	26.9	5	5
ENSG00000166069	chr15	38214140	38259925	TMCO5A	145942	0.861630524878446	0.291965280784178	0.569665	-199247251025715	1.80258e+07	0.000301979998528548	1595	13	0	0	531846153846154	616461538461538	5	5
ENSG00000154415	chr7	113516832	113715975	PPP1R3A	5506	0.847248080236262	0.293849290509335	0.553399	-199052100443539	1.32322e+09	0.000768361466459466	1601	11	0	0	399272727272727	44.4	5	5
ENSG00000177023	chr8	7327830	7332604	DEFB104B	140596;503618	0.795007690764741	0.159652603547837	0.635355	-226467110338434	0.000127462210635755	0.00265811156219825	1604	3	0	0	312666666666667	357333333333333	5	5
ENSG00000243264	chr2	89986322	89987079	IGKV2D-29	NA	0.868122767562195	0.218797541426172	0.649325	-198612598923371	6.9245e+08	0.000550632587151136	1612	2	0	0	26.8	34.4	5	5
ENSG00000167798	chr19	10148479	10184811	C3P1	388503	0.767749911170105	0.212948719031639	0.554801	-198371327249071	4.26476e+09	0.00145494395843268	1618	26	0	0	355153846153846	35.7	5	5
ENSG00000198976	chr1	1104385	1104467	MIR429	554210	0.963662137928467	0.237776893030898	0.725885	-198025750030347	2.21033e+07	0.000107153183481047	1627	6	0	0	194333333333333	234666666666667	5	5
ENSG00000176879	chr11	4944531	4945637	OR51G1	79324	0.873394541303245	0.216387534590984	0.657007	-197999754277757	5.12604e+07	0.000171466069929973	1628	2	0	0	41.2	46	5	5
ENSG00000175619	chr11	48238344	48239314	OR4B1	119765	0.91029815304234	0.253672129767013	0.656626	-20087786281194	0.000133384903873891	0.00271102900520154	1645	6	0	0	26.3	262333333333333	5	5
ENSG00000226358	chr10	90487242	90488671	KRT8P38	NA	0.943641068972788	0.32949632043889	0.614145	-213925809888897	0.000133703578449335	0.00271217992670119	1649	25	0	0	15632	21328	5	5
ENSG00000255582	chr14	22101992	22103096	OR10G2	26534	0.911489047413958	0.243970670061585	0.667518	-196591741579335	3.67767e+08	0.000415602007037264	1654	4	0	0	60.55	54.4	5	5
ENSG00000241590	chr12	119175769	119176316	RPL17P37	NA	0.863924768411579	0.10640109381924	0.757524	-293714847997669	0.000135863381441298	0.00273817613929077	1659	2	0	0	37.5	38	5	5
ENSG00000207797	chr18	33484781	33484889	MIR187	406963	0.954593380632177	0.241324129308156	0.713269	-196092522326941	4.96845e+08	0.000473489276898322	1665	8	0	0	22675	25.4	5	5
ENSG00000105609	chr19	54754263	54761164	LILRB5	10990	0.735558981422561	0.180436639209878	0.555122	-196043337003286	9.80196e+09	0.00232042266829272	1667	13	0	0	267846153846154	250153846153846	5	5
ENSG00000111713	chr12	21689123	21757781	GYS2	2998	0.929703706581759	0.366711920203805	0.562992	-195978947316131	6.92252e+09	0.00190064331384088	1669	10	0	0	50.58	55.08	5	5
ENSG00000230559	chr2	146951864	146952389	RPL17P12	NA	0.918932449093709	0.288521274415982	0.630411	-194981413812892	0.000134681399674721	0.00272211046472472	1694	3	0	0	407333333333333	42.8	5	5
ENSG00000250389	chr5	8618693	8619216	MTND6P2	NA	0.846163562905802	0.224601095738174	0.621562	-19496439331014	2.00777e+08	0.000308740779498817	1697	6	0	0	66.8	767666666666667	5	5
ENSG00000160339	chr9	137772654	137779924	FCN2	2220	0.934760284846053	0.272421573786673	0.662339	-194586303589287	7.37933e+08	0.00196316959423405	1711	22	0	0	351636363636364	35.9	5	5
ENSG00000207761	chr14	101493122	101493201	MIR329-1	574408	0.889071472143005	0.223987062404871	0.665084	-194200704544531	5.55859e+08	0.000497282477226383	1722	1	0	0	42.4	57.8	5	5
ENSG00000176584	chr10	124516210	124558696	DMBT1P1	375940	0.849146034888188	0.277805210738406	0.571341	-207339510441741	0.000148511044757051	0.00288188597973583	1723	14	0	0	345142857142857	427571428571429	5	5
ENSG00000181282	chr11	56738325	56739621	OR5AK3P	NA	0.739825190438597	0.199311630814267	0.540514	-194091882137315	9.62445e+07	0.000223169953596757	1724	3	0	0	268666666666667	343333333333333	5	5
ENSG00000163216	chr1	153012201	153014407	SPRR2D	6703	0.780241743907596	0.231609695757405	0.548632	-193650976519832	3.73179e+09	0.00136883490302564	1737	5	0	0	62	72.32	5	5
ENSG00000233324	chr20	18763068	18764334	EEF1A1P34	NA	0.940165605207151	0.27636468356388	0.663801	-193573677915885	1.30918e+08	0.000256093281323791	1744	3	0	0	45.6	51	5	5
ENSG00000204548	chr20	29992648	30000641	DEFB121	245934	0.654275128769646	0.121198961884466	0.533076	-245799155219859	0.0001437926425159	0.00281938094499229	1751	7	0	0	309142857142857	29.8	5	5
ENSG00000229761	chr21	37097045	37097398	RPS20P1	NA	0.9299356732022	0.236767120853992	0.693169	-193350995171013	1.97565e+07	0.000103258471059173	1753	3	0	0	598666666666667	602666666666667	5	5
ENSG00000206602	chr18	47017653	47017717	SNORD58A	26791	0.715146785581568	0.180076849198811	0.53507	-193169023106916	5.24975e+08	0.00048666612947748	1758	1	0	0	129.4	133.2	5	5
ENSG00000215595	chr20	1184098	1188918	C20orf202	400831	0.953953113975118	0.287105795663645	0.666847	-193003216366062	8.18381e+08	0.000604669832150705	1762	15	0	0	263333333333333	295466666666667	5	5
ENSG00000207703	chr15	89155056	89155165	MIR7-2	407044;100616238	0.8446826625387	0.214418956771898	0.630264	-192919431102979	3.81509e+09	0.00138253248542198	1766	1	0	0	18.8	26.6	5	5
ENSG00000183024	chr17	3029878	3030875	OR1G1	8390	0.851685450505261	0.282635342899627	0.56905	-19289484426993	5.74416e+08	0.000501332387205267	1767	7	0	0	414857142857143	408285714285714	5	5
ENSG00000080511	chr19	10123925	10132955	RDH8	50700	0.69069571652232	0.159218367360291	0.531477	-231986990489333	9.44131e+09	0.00226388465965338	1771	14	0	0	291857142857143	281428571428571	5	5
ENSG00000204866	chr19	46646363	46664556	IGFL2	147920	0.82975490015391	0.298899552535446	0.530855	-197615131814129	6.31099e+09	0.00180621299379745	1780	18	0	0	365222222222222	422555555555556	5	5
ENSG00000105398	chr19	48373723	48389654	SULT2A1	6822	0.859088317489708	0.285812615893114	0.573276	-215816021801654	0.000159943751501322	0.00299818421695191	1783	10	0	0	58.06	48.16	5	5
ENSG00000249834	chr5	147686861	147687821	PGBD4P3	NA	0.992307692307692	0.254654403567447	0.737653	-192114389645802	7.91924e+09	0.00205666498954222	1787	1	0	0	14	16.8	5	5
ENSG00000159753	chr16	67678822	67691472	RLTPR	146206	0.95105406765932	0.177152111110999	0.773902	-311209174770773	0.000160491358265458	0.0030041611270171	1787	136	0	0	23.45	273705882352941	5	5
ENSG00000124157	chr20	43849941	43853099	SEMG2	6407	0.851767567485036	0.316688441585653	0.535079	-193933005781776	0.000160815051719664	0.00300853662193666	1788	8	0	0	45125	48375	5	5
ENSG00000134249	chr1	120436156	120439118	ADAM30	11085	0.672310089479089	0.136178040770994	0.536132	-226070245649985	0.0001611384932524	0.00301054285158012	1789	12	0	0	249333333333333	292166666666667	5	5
ENSG00000233405	chr13	21808707	21809343	LINC01046	NA	0.839677359780615	0.0374850394477924	0.802192	-418577038473314	0.000162024247397626	0.00301933764649058	1795	6	0	0	42.4	553666666666667	5	5
ENSG00000224607	chr2	90007677	90008154	IGKV1D-27	NA	0.782976563666219	0.199719469469469	0.583257	-191881742650457	1.01183e+09	0.000679636095857242	1798	1	0	0	32.4	37.2	5	5
ENSG00000235227	chr7	63640384	63641270	VN1R38P	NA	0.787876654354968	0.239496275073013	0.54838	-191728212396268	0.00012185954516299	0.00261121008419807	1801	4	0	0	32.1	31.85	5	5
ENSG00000177234	chr10	122357721	122359629	C10orf85	NA	0.906796077828638	0.238757035125307	0.668039	-191432744509903	4.84197e+09	0.00156335858651828	1810	7	0	0	26.2	299714285714286	5	5
ENSG00000152049	chr2	223916532	224063117	KCNE4	23704	0.849208266989362	0.265208945623286	0.583999	-191244401176848	3.98509e+09	0.00141209033676413	1812	56	0	0	349535714285714	39.3	5	5
ENSG00000102886	chr16	30116131	30125177	GDPD3	79153	0.907384610660199	0.259651973848916	0.647733	-198971442168287	0.000165060124573251	0.00304705362415852	1812	22	0	0	226272727272727	222818181818182	5	5
ENSG00000257780	chr12	55001971	55004246	GLYCAM1	644076	0.687391263896703	0.15970185675249	0.527689	-194970332821038	0.00016368903202967	0.00303346156309832	1815	6	0	0	23.4	263666666666667	5	5
ENSG00000144962	chr3	172607148	172859058	SPATA16	83893	0.92645103822732	0.32526129461188	0.60119	-191118063528863	1.01077e+09	0.000679636095857242	1817	37	0	0	432648648648649	545459459459459	5	5
ENSG00000172023	chr2	79312156	79315145	REG1B	5968	0.818271349048289	0.242857351963133	0.575414	-192819978512221	0.000166134372651542	0.00305613486282678	1818	14	0	0	541857142857143	63.9	5	5
ENSG00000226912	chr22	27040853	27041300	ISCA2P1	NA	0.690331974930234	0.0850054499816504	0.605327	-331939808959354	0.000166309973545707	0.00305663110719995	1820	8	0	0	45275	45.8	5	5
ENSG00000104237	chr8	55528627	55543394	RP1	6101	0.909007740363197	0.275113181627597	0.633895	-190996067797377	5.15638e+09	0.00162106154225688	1822	39	0	0	253641025641026	344615384615385	5	5
ENSG00000244753	chr17	10763852	10764779	RPL15P21	NA	0.869007936507937	0.223919413919414	0.645089	-190986458966832	1.38061e+09	0.000785398032595673	1823	1	0	0	21.4	20.8	5	5
ENSG00000176219	chr14	20691791	20692964	OR11H6	122748	0.653204829876113	0.126940390556569	0.526264	-229097427851278	2.05887e+09	0.000998103079290646	1827	2	0	0	45	48.1	5	5
ENSG00000170929	chr19	9203855	9204889	OR1M1	125963	0.863137134891736	0.257180981588793	0.605956	-190721088838863	5.29586e+08	0.00048666612947748	1831	24	0	0	494333333333333	55975	5	5
ENSG00000137634	chr11	114441313	114466484	NXPE4	54827	0.896617499076253	0.246960209201804	0.649657	-190682954244039	4.00787e+08	0.000424972248066581	1832	2	0	0	49.2	57	5	5
ENSG00000255231	chr11	112079324	112079621	MRPS36P4	NA	0.906719073383643	0.226935425100717	0.679784	-2018522456843	0.000168815784823252	0.00307732316203693	1835	2	0	0	30.9	27.1	5	5
ENSG00000254430	chr11	123732530	123733229	OR6M3P	NA	0.981818181818182	0.23015873015873	0.751659	-204608741896949	0.000172033401600021	0.00310719075784056	1852	1	0	0	7.2	9.2	5	5
ENSG00000204011	chr9	137541231	137544689	COL5A1-AS1	NA	0.921153155138677	0.273434911937941	0.647718	-189929321838207	1.94679e+08	0.000961995533128745	1853	19	0	0	284631578947368	290631578947368	5	5
ENSG00000215231	chr5	5034472	5070117	LINC01020	NA	0.842539381808649	0.259610948108175	0.582928	-189886252050013	3.55052e+09	0.00132345430341044	1856	60	0	0	482233333333333	58.72	5	5
ENSG00000229900	chr20	44168622	44168866	HSPD1P21	NA	0.73560788298973	0.212091237828809	0.523517	-246417906147478	8.42941e+07	0.000206696368171501	1856	4	0	0	93	100.75	5	5
ENSG00000119440	chr9	136100292	136103993	LCN1P1	NA	0.902381673853784	0.249270460715174	0.653111	-219098779918126	0.000173045829979009	0.00311086611237213	1860	37	0	0	186432432432432	247297297297297	5	5
ENSG00000248834	chr5	15384329	15384962	MARK2P5	NA	0.826705259589975	0.244079620796917	0.582626	-189469258666922	6.27187e+09	0.0018033477802397	1866	7	0	0	389714285714286	430857142857143	5	5
ENSG00000182632	chr10	42903616	42967688	CCNYL2	414194	0.766626984126984	0.199483455474128	0.567144	-189038552731207	5.59992e+08	0.000499030136751998	1878	1	0	0	56.8	58	5	5
ENSG00000182230	chr5	175487692	175559261	FAM153B	202134;285596;100507387	0.895528528263662	0.255024236509155	0.640504	-188794743662481	0.000127018810153833	0.00265811156219825	1889	10	0	0	51.84	59.42	5	5
ENSG00000176925	chr11	4842551	4843686	OR51F2	119694	0.888690631124249	0.294060685326868	0.59463	-188497602165976	1.59372e+09	0.000854326234125394	1894	6	0	0	494666666666667	62	5	5
ENSG00000234939	chr2	132142034	132143063	MTND2P18	NA	0.892327128694864	0.117783557926342	0.774544	-282768768939954	0.000183314853718335	0.00322718685490056	1900	2	0	0	24.1	26.1	5	5
ENSG00000187103	chr6	146492451	146492983	FUNDC2P3	NA	0.897356916554989	0.254164346734354	0.643193	-188300827490313	0.000156582938095297	0.00296921727850777	1903	3	0	0	411333333333333	493333333333333	5	5
ENSG00000200661	chr15	25319261	25319362	SNORD116-10	100033422	0.649152024446142	0.129786096256684	0.519366	-223739037057169	0.000171061552790163	0.00309967981626813	1909	1	0	0	11.8	14	5	5
ENSG00000226662	chr1	28013321	28013982	CHMP1AP1	NA	0.922702290797846	0.277852901906182	0.644849	-187993997559176	9.94592e+08	0.000674829342013067	1911	8	0	0	34075	39.4	5	5
ENSG00000181273	chr11	56756347	56757342	OR5AK2	390181	0.650641265700899	0.132384048464667	0.518257	-244800665231378	5.92549e+09	0.00174786358553944	1926	3	0	0	70.4	68	5	5
ENSG00000230416	chr11	56216144	56217068	OR5M4P	NA	0.917986778563969	0.284524429219414	0.633462	-186918593026796	2.92267e+09	0.00121294591629189	1937	10	0	0	48.24	59.62	5	5
ENSG00000236946	chr12	68429547	68430633	HNRNPA1P70	NA	0.953131997659688	0.254681054446351	0.698451	-186451684420502	8.58619e+09	0.00214534574374983	1951	2	0	0	34.6	36.6	5	5
ENSG00000225760	chr13	111635654	111642911	LINC00431	NA	0.912190284865548	0.286407285406355	0.625783	-185798747297971	3.31481e+08	0.000396001820627841	1968	36	0	0	705055555555556	953444444444444	5	5
ENSG00000230198	chr21	20966155	20966422	RPL37P4	NA	0.862383399562615	0.234405037556749	0.627978	-185058589829171	1.5265e+09	0.000838791567616604	1980	2	0	0	29.3	39.5	5	5
ENSG00000228705	chr20	61405480	61406764	LINC00659	100652730	0.917002157508825	0.26634028243395	0.650662	-184968088641804	0.000118983079885875	0.00256773162721453	1983	14	0	0	290714285714286	322428571428571	5	5
ENSG00000205327	chr12	55886147	55887100	OR6C68	403284	0.893963011878096	0.319981813901257	0.573981	-184624758112981	8.29116e+09	0.00210904332529186	1991	2	0	0	62.2	66.8	5	5
ENSG00000121089	chr4	165864442	165865089	NACA3P	NA	0.899538072926087	0.229689631032021	0.669848	-195097840763596	0.000203805737282344	0.00341745484012429	1994	4	0	0	41.5	45.9	5	5
ENSG00000166118	chr11	133710526	133715433	SPATA19	219938	0.850060658351729	0.270394852261757	0.579666	-184416852379144	2.92231e+08	0.000370893962096562	2004	12	0	0	477166666666667	504333333333333	5	5
ENSG00000234576	chr2	132143273	132143810	MTND1P26	NA	0.924645459607828	0.288828312577574	0.635817	-184027240586698	9.09008e+08	0.000645569279654585	2015	4	0	0	18.45	17.15	5	5
ENSG00000215262	chr8	36641842	36793646	KCNU1	157855	0.876484463369797	0.311612236380096	0.564872	-183912913202852	3.72455e+09	0.00136883490302564	2023	26	0	0	412153846153846	485769230769231	5	5
ENSG00000189139	chr14	44973545	44976482	FSCB	84075	0.832590987137426	0.256269864907856	0.576321	-183906234289549	9.43407e+08	0.000659788526241965	2024	5	0	0	64.68	76.56	5	5
ENSG00000164871	chr8	7300206	7321196	SPAG11B	10407;653423	0.91302590634582	0.307815577475902	0.60521	-183572113995202	1.86158e+09	0.000933579132825828	2030	10	0	0	38.36	61.08	5	5
ENSG00000239519	chr3	86041333	86077157	CADM2-AS1	100874038	0.985833333333333	0.274814814814815	0.711019	-183293553732675	3.40659e+07	0.000132500451323896	2037	6	0	0	135666666666667	7	5	5
ENSG00000235065	chr20	21095364	21095838	RPL24P2	NA	0.948641377993581	0.275231412957995	0.67341	-183022235992498	8.36275e+09	0.00211759275956794	2042	8	0	0	19975	22875	5	5
ENSG00000223671	chr21	36844393	36844730	RPL34P3	NA	0.916104497354497	0.313725778349753	0.602379	-18294011933743	5.21068e+06	4.35743e+08	2047	2	0	0	20.5	22.5	5	5
ENSG00000161609	chr19	49891475	49921251	CCDC155	147872	0.751140940373326	0.148342970128059	0.602798	-269707682246431	0.000214730918517132	0.00350720176972562	2048	26	0	0	263384615384615	297923076923077	5	5
ENSG00000206075	chr18	61143994	61172318	SERPINB5	5268	0.925966669388264	0.346795510994035	0.579171	-182718962410647	0.000179443693420577	0.00318598277331119	2055	50	0	0	35764	41.56	5	5
ENSG00000205412	chr3	147884131	147885085	HNRNPA1P20	NA	0.893546721252604	0.160071238934831	0.733475	-244419056961979	0.000216767460597401	0.00351962180603204	2059	2	0	0	23.7	26.3	5	5
ENSG00000211783	chr14	22279674	22280149	TRAV9-1	NA	0.760262761092461	0.186159199641777	0.574104	-210602642272915	0.000218203345610439	0.00352817014017792	2068	4	0	0	60.9	67	5	5
ENSG00000182447	chr3	161214596	161221730	OTOL1	131149	0.879006412997438	0.248038161627571	0.630968	-182097114146071	1.82619e+09	0.000926949036436071	2069	4	0	0	33.2	39.65	5	5
ENSG00000142515	chr19	51358171	51364020	KLK3	354	0.799742237850704	0.269156917004515	0.530585	-181468500772051	3.40449e+07	0.00129707184071168	2082	18	0	0	305333333333333	312777777777778	5	5
ENSG00000171936	chr19	15852203	15853153	OR10H3	26532	0.748718829431072	0.240998434691027	0.50772	-183961143740818	0.00010215014875703	0.00235931473686915	2091	6	0	0	433666666666667	39.3	5	5
ENSG00000057468	chr1	76262567	76378923	MSH4	4438	0.938892547361696	0.227074122772695	0.711818	-214489123591313	0.000224031167587078	0.0035667979799085	2101	26	0	0	332384615384615	424461538461538	5	5
ENSG00000230183	chr15	56297911	56299374	CNOT6LP1	NA	0.760505474665152	0.0320953163009221	0.72841	-420605711606536	0.0002248357162652	0.00357065858241521	2106	4	0	0	35.95	40.25	5	5
ENSG00000095917	chr16	1306060	1308532	TPSD1	23430	0.858860329238835	0.25829010176704	0.60057	-180260548359763	0.000152370139432607	0.0029277172783711	2117	27	0	0	144666666666667	187851851851852	5	5
ENSG00000232380	chr13	69559190	69560196	ZDHHC20P4	NA	0.933732108654405	0.171246714393383	0.762485	-27828883268823	0.000227516734537163	0.00359018798739593	2119	12	0	0	341333333333333	484666666666667	5	5
ENSG00000233623	chr1	10118729	10119706	PGAM1P11	NA	0.978281090213863	0.26538445284502	0.712897	-18607589140677	0.000228105317401909	0.00359402867032212	2123	3	0	0	360666666666667	254666666666667	5	5
ENSG00000226217	chr20	2761260	2761687	RPL19P1	NA	0.896188115156969	0.253057928727046	0.64313	-179909775994854	2.71442e+08	0.000366118084033433	2123	2	0	0	23.5	24.1	5	5
ENSG00000205744	chr19	6467218	6482568	DENND1C	79958	0.842640903360999	0.333005413470412	0.509635	-179817574662302	0.000124683305413881	0.00263888588379213	2126	107	0	0	251663551401869	273084112149533	5	5
ENSG00000186117	chr11	55578854	55579952	OR5L1	219437	0.863149151086664	0.248529172300231	0.61462	-179782934821893	5.4444e+08	0.000493749294469028	2129	6	0	0	613333333333333	733333333333333	5	5
ENSG00000188322	chr16	28303840	28335170	SBK1	388228	0.908125860372865	0.136742297637972	0.771384	-328173669952099	0.000231226188614876	0.00362032081307877	2136	113	0	0	197256637168142	224176991150442	5	5
ENSG00000168515	chr11	61957688	61961011	SCGB1D1	10648	0.857916530703347	0.25901394043267	0.598903	-17943041373488	0.000172518852495794	0.00310889336187977	2141	10	0	0	30.5	28	5	5
ENSG00000235455	chr3	51907612	51909783	IQCF5-AS1	101928999	0.820110969166737	0.185073577990319	0.635037	-209992517926677	0.000232210768827561	0.00362287789985163	2144	7	0	0	210285714285714	246571428571429	5	5
ENSG00000136546	chr2	167260083	167350757	SCN7A	6332	0.8975291367165	0.290707903744324	0.606821	-179279584506104	2.27841e+09	0.00105619213436278	2146	19	0	0	440736842105263	482842105263158	5	5
ENSG00000196184	chr1	159409512	159410600	OR10J1	26476	0.902281152874481	0.287649066427892	0.614632	-179271364922481	3.84643e+08	0.000423233831855521	2147	6	0	0	367333333333333	390333333333333	5	5
ENSG00000225619	chr2	2323004	2330882	MYT1L-AS1	730811	0.770683821269056	0.264172549575361	0.506511	-179249719395531	5.2544e+09	0.00163802141440765	2150	25	0	0	35848	48256	5	5
ENSG00000179002	chr1	19166093	19186176	TAS1R2	80834	0.891426433072344	0.304053432483394	0.587373	-179178406736383	3.00672e+08	0.00123670339855945	2153	83	0	0	388361445783133	440650602409639	5	5
ENSG00000171481	chr9	125437315	125438432	OR1L3	26735	0.729314881399474	0.226223351033202	0.503092	-179733971803149	1.37771e+09	0.000785082959922426	2158	9	0	0	689111111111111	758888888888889	5	5
ENSG00000234781	chr2	105104916	105126967	LINC01103	101927360	0.912784536476586	0.289309146133422	0.623475	-178478474853469	7.19979e+09	0.00193907400143362	2170	18	0	0	380222222222222	500555555555556	5	5
ENSG00000198704	chr6	28471073	28495992	GPX6	257202	0.869888937342118	0.245569991120253	0.624319	-178360298741304	1.58236e+09	0.000853709004926476	2174	1	0	0	33.4	41.8	5	5
ENSG00000240432	chr21	31797583	31798286	KRTAP13-3	337960	0.857556536317215	0.285606807330519	0.57195	-177924173958299	3.53447e+09	0.00131950947451388	2184	3	0	0	51.4	590666666666667	5	5
ENSG00000230252	chr7	63570925	63571928	MTND2P4	NA	0.818636366595189	0.254489982795068	0.564146	-177822654883652	6.11105e+08	0.000521465497975124	2185	3	0	0	306666666666667	28	5	5
ENSG00000150275	chr10	55562531	57387702	PCDH15	65217	0.777065858168027	0.277293943362757	0.499772	-178838403492641	0.00022443410185151	0.00356981488679648	2196	64	0	0	33253125	40.7	5	5
ENSG00000145283	chr4	87744621	87770416	SLC10A6	345274	0.914642755566466	0.267549875831272	0.647093	-177295510061468	3.12196e+08	0.00125215310584012	2197	8	0	0	61.8	68.45	5	5
ENSG00000166368	chr11	6912721	6913830	OR2D2	120776	0.919948539157738	0.263319183961745	0.656629	-177010002948817	6.95695e+08	0.000550632587151136	2202	2	0	0	62.4	73.4	5	5
ENSG00000242641	chr3	84687557	84930830	LINC00971	440970	0.735322228599107	0.236449125489746	0.498873	-2315515799891	5.60943e+08	0.000499030136751998	2214	8	0	0	64.8	71.65	5	5
ENSG00000154654	chr21	22370633	22915650	NCAM2	4685	0.824683686019797	0.2804559765585	0.544228	-176760342787181	7.0278e+09	0.00191589112220553	2215	60	0	0	658666666666667	980966666666667	5	5
ENSG00000258399	chr14	101361107	101402336	MEG8	79104;692215	0.792518882445382	0.26048849400694	0.53203	-176605365452589	0.000194436467949786	0.00332359140560606	2217	53	0	0	298754716981132	35177358490566	5	5
ENSG00000172199	chr11	56143100	56144029	OR8U1	219417	0.806223517481125	0.307760703405528	0.498463	-203810675973321	0.000234061593961609	0.0036432574769734	2219	3	0	0	506666666666667	62.8	5	5
ENSG00000198390	chr21	31768392	31769136	KRTAP13-1	140258	0.762746779536253	0.264454476895653	0.498292	-254188429931703	0.000101685777271326	0.00235931473686915	2224	5	0	0	17.24	18.56	5	5
ENSG00000204547	chr20	30009239	30016983	DEFB122	245935	0.763526948193755	0.223226353707735	0.540301	-176417799285735	7.56941e+08	0.000581597341810672	2225	2	0	0	43.2	42.5	5	5
ENSG00000189143	chr7	73213872	73247014	CLDN4	1364	0.890764268056503	0.238499180120811	0.652265	-201417110218886	0.000255972417625575	0.00383160036755039	2234	114	0	0	268368421052632	265701754385965	5	5
ENSG00000113100	chr5	26880709	27121257	CDH9	1007	0.819740364744169	0.3106170605627	0.509123	-176112437658681	3.07981e+09	0.00124550777825246	2236	46	0	0	526086956521739	622173913043478	5	5
ENSG00000248418	chr5	29600783	29600975	UBL5P1	NA	0.936586011411238	0.280751306758682	0.655835	-176058296013138	6.87415e+09	0.00190043688472159	2240	6	0	0	37.7	466333333333333	5	5
ENSG00000182070	chr11	5172239	5207612	OR52A1	23538	0.912923481857854	0.308818547765224	0.604105	-175734202475237	3.81517e+09	0.00138253248542198	2250	19	0	0	291789473684211	319894736842105	5	5
ENSG00000113302	chr5	158741791	158757895	IL12B	3593	0.857028463995453	0.287959101709524	0.569069	-175545513309191	4.64801e+09	0.00151980503035234	2259	16	0	0	32.4	37225	5	5
ENSG00000198284	chr3	126379452	126390782	NUP210P1	255330	0.830521483773129	0.274557659915884	0.555964	-175535037445067	1.08206e+09	0.000697395627101108	2260	14	0	0	397857142857143	43.7	5	5
ENSG00000196266	chr1	159283460	159284449	OR10J3	441911	0.961028266930461	0.380932320645169	0.580096	-175481352422282	0.000195927637975457	0.00334205991345184	2263	5	0	0	42.92	47.6	5	5
ENSG00000132631	chr20	18794370	18795033	SCP2D1	140856	0.926307495910224	0.324853087054688	0.601454	-175281291704488	9.09778e+09	0.00222132023490305	2277	6	0	0	250666666666667	249333333333333	5	5
ENSG00000214867	chr21	37667471	37668000	SRSF9P1	NA	0.969947079378455	0.199729567257874	0.770218	-236816395698856	0.000267735204001498	0.00393313244350027	2277	26	0	0	223384615384615	302461538461538	5	5
ENSG00000178498	chr12	57998405	58003587	DTX3	196403	0.869423118524563	0.300459432151651	0.568964	-175015735071217	2.90005e+09	0.001211067486483	2288	40	0	0	46205	47545	5	5
ENSG00000180663	chr16	31819247	31820165	VN1R3	NA	0.715659340659341	0.136936090225564	0.578723	-230410364476726	0.000271691625548963	0.00396686376019765	2291	1	0	0	17.4	17	5	5
ENSG00000149305	chr11	113775399	113817287	HTR3B	9177	0.88901034239281	0.308440393063641	0.58057	-17467719119404	1.07866e+09	0.000697234395368164	2297	32	0	0	5361875	5328125	5	5
ENSG00000204787	chr2	79362629	79365553	REG1P	NA	0.905723454056589	0.271071381485904	0.634652	-174608383827226	1.29587e+08	0.00025550451379988	2301	4	0	0	68.35	78.2	5	5
ENSG00000147869	chr9	14719722	14722715	CER1	9350	0.747418076620493	0.220960318825371	0.526458	-205907625608137	0.000277066295270644	0.00401140495984957	2310	8	0	0	27375	34075	5	5
ENSG00000231274	chr19	56052023	56056909	SBK3	100130827	0.926936297673737	0.173109362060306	0.753827	-289213229726126	0.000278081507800499	0.00401140495984957	2317	8	0	0	13.55	13.25	5	5
ENSG00000230451	chr1	37796453	37796597	RPS29P6	NA	0.904532367443519	0.281595766725687	0.622937	-173626146348324	1.57511e+09	0.000852608946129975	2327	4	0	0	26.6	28.75	5	5
ENSG00000237603	chr3	26257813	26258368	HMGB3P12	NA	0.876613913299874	0.256313131313131	0.620301	-173518243594057	9.4444e+07	0.000223169953596757	2330	1	0	0	17.6	20.4	5	5
ENSG00000241369	chr3	162845711	163079351	CT64	647107	0.849509627966945	0.278382632739323	0.571127	-205950323345145	0.000281155324334293	0.00403581604001407	2330	14	0	0	320285714285714	357714285714286	5	5
ENSG00000230978	chr21	36096105	36109478	LINC00160	54064	0.939257481084069	0.349851130482177	0.589406	-173477563022386	0.000145999169027321	0.00284872306654235	2332	8	0	0	29.25	37675	5	5
ENSG00000172208	chr11	48266608	48267622	OR4X2	119764	0.792475633528265	0.231451881451881	0.561024	-173272188133953	0.000264682306213454	0.00390107153124373	2337	1	0	0	28	30.8	5	5
ENSG00000172487	chr11	56127691	56128764	OR8J1	219477	0.896047663546614	0.301948637899072	0.594099	-172755088328834	1.45528e+08	0.000269621677775209	2357	4	0	0	78.85	90.65	5	5
ENSG00000135346	chr6	87795216	87804824	CGA	1081	0.962659729575079	0.290174965696245	0.672485	-172498037857793	9.67403e+07	0.000223169953596757	2365	3	0	0	828666666666667	876666666666667	5	5
ENSG00000182931	chr20	44313292	44333658	WFDC10B	280664	0.782842166282859	0.285679675472723	0.497162	-172469279370526	6.75252e+09	0.00188232771413315	2367	14	0	0	461857142857143	463714285714286	5	5
ENSG00000201482	chr15	25446470	25446551	SNORD115-17	100033455;100033456;100033458	0.663146100545481	0.128956965843361	0.534189	-227628150538168	0.00029045442992601	0.00408909961322602	2376	1	0	0	20.6	21.6	5	5
ENSG00000177476	chr1	247768856	247769838	OR2G3	81469	0.907708132649006	0.330134560250704	0.577574	-172026785997545	4.19299e+08	0.000436933393886252	2378	8	0	0	68775	79.05	5	5
ENSG00000181958	chr11	55135360	55136394	OR4A15	81328	0.806296943060735	0.25686367339418	0.549433	-172015758809482	5.4457e+09	0.00167231105762363	2379	7	0	0	540285714285714	629714285714286	5	5
ENSG00000220418	chr6	90011502	90012833	TUBB3P1	NA	0.965028483733478	0.350831184386594	0.614197	-171835084957459	0.000171877247876213	0.00310624644134151	2383	25	0	0	48088	62512	5	5
ENSG00000172459	chr11	56431138	56432163	OR5AR1	219493	0.876759893804701	0.295374406884063	0.581385	-17144795394118	2.61305e+08	0.00114769430632797	2393	3	0	0	454666666666667	562666666666667	5	5
ENSG00000224405	chr13	30492784	30500788	LINC00572	100861573	0.914506147619151	0.283959206181713	0.630547	-1806895066188	0.000297060459866324	0.00415239130068054	2393	5	0	0	18.16	18.08	5	5
ENSG00000244342	chr3	62936105	63110738	LINC00698	285401	0.808779250375015	0.298005428421322	0.510774	-171413563549848	0.000100468160884508	0.00234360926519605	2394	45	0	0	465644444444444	523111111111111	5	5
ENSG00000228111	chr2	209079448	209087349	TPT1P2	NA	0.880045050734706	0.261654275068482	0.618391	-171210661060739	2.22514e+08	0.000324247819807604	2401	1	0	0	32.6	35.8	5	5
ENSG00000164600	chr7	31377075	31380508	NEUROD6	63974	0.813473437065736	0.292185149925045	0.521288	-17095926606578	4.94451e+09	0.00157518117647716	2413	19	0	0	450842105263158	501578947368421	5	5
ENSG00000254647	chr11	2181009	2182571	INS	3630	0.831520177676445	0.273243089284566	0.558277	-170724202215725	2.56766e+09	0.00113841205880574	2418	28	0	0	343285714285714	368357142857143	5	5
ENSG00000182170	chr11	3239174	3240043	MRGPRG	386746	0.850121291331234	0.268863498671062	0.581258	-170546075418003	0.000119544399321764	0.00257486165957052	2424	33	0	0	218060606060606	255393939393939	5	5
ENSG00000237991	chr1	237144637	237145008	RPL35P1	NA	0.952361111111111	0.354115128507543	0.598246	-170290146049271	2.58299e+09	0.00114102309372473	2430	4	0	0	8	9.85	5	5
ENSG00000150261	chr11	56113421	56114507	OR8K1	390157	0.831123438760324	0.346657561297768	0.484466	-179284166810531	6.78606e+07	0.000546972411763701	2430	6	0	0	844666666666667	101.6	5	5
ENSG00000241861	chr3	89096592	89097584	GAPDHP50	NA	0.883517988754514	0.28703015916676	0.596488	-170034511722772	8.56303e+08	0.000622361153756555	2442	3	0	0	511333333333333	541333333333333	5	5
ENSG00000169962	chr1	1266694	1270686	TAS1R3	83756	0.910869239210885	0.305258983242513	0.60561	-169926916548588	0.000263549843038155	0.00389524623370618	2445	130	0	0	208969230769231	238969230769231	5	5
ENSG00000237148	chr13	81847026	81847305	HIGD1AP2	NA	0.636428571428571	0.02	0.616429	-442945655919181	0.000308599877720722	0.00421704390580204	2445	1	0	0	9.2	9.8	5	5
ENSG00000235984	chr13	93353642	93373867	GPC5-AS1	100873969	0.66544163905672	0.181727294323643	0.483714	-187481579234759	3.83959e+09	0.00138548131989123	2446	2	0	0	38.1	37.9	5	5
ENSG00000260785	chr17	69093916	69198318	CASC17	101928165	0.839975536406895	0.256520070674594	0.583455	-169714966693075	3.49443e+09	0.00131564163049509	2449	4	0	0	31.05	38.95	5	5
ENSG00000006059	chr17	39502344	39507064	KRT33A	3883	0.955881163726773	0.326099188213211	0.629782	-1695938561379	9.77642e+08	0.000670125418047596	2451	7	0	0	37.2	438571428571429	5	5
ENSG00000105388	chr19	42212504	42233718	CEACAM5	1048	0.785031939978575	0.245453071652856	0.539579	-189674523089815	0.000310442329919896	0.00422641267229162	2457	11	0	0	313818181818182	32.4	5	5
ENSG00000171102	chr9	136080664	136084630	OBP2B	29989	0.821039911109561	0.269578566985827	0.551461	-169400511184878	0.000183719835193557	0.00322718685490056	2459	17	0	0	179882352941176	200705882352941	5	5
ENSG00000240804	chr3	147308783	147309622	NPM1P28	NA	0.86252081853475	0.168848082296017	0.693673	-232086686192473	0.000311559681597102	0.00423301029627256	2462	2	0	0	21.4	22.5	5	5
ENSG00000108244	chr17	39078948	39093886	KRT23	25984	0.735514271859174	0.248481632011371	0.487033	-190941728248417	0.000312008739519201	0.00423387165882253	2464	25	0	0	32752	35.64	5	5
ENSG00000234152	chr13	25939937	25940293	TCEB2P1	NA	0.937025352613626	0.296806252833458	0.640219	-169214430944795	0.000229641062194055	0.00360519425400177	2465	11	0	0	236363636363636	309636363636364	5	5
ENSG00000116176	chr16	1271651	1275257	TPSG1	25823	0.862476366479192	0.279358333590664	0.583118	-171298797775408	0.000312743898601399	0.00423387165882253	2469	45	0	0	193288888888889	224044444444444	5	5
ENSG00000160856	chr1	157644111	157670647	FCRL3	115352	0.813859882844382	0.306456626425866	0.507403	-168714467513952	4.88557e+09	0.00156795342439374	2484	25	0	0	47808	51712	5	5
ENSG00000253794	chr22	22398016	22398340	IGLV10-67	NA	0.819027640368137	0.2507206892875	0.568307	-168577704183334	2.3389e+08	0.00106746138636581	2489	3	0	0	351333333333333	338666666666667	5	5
ENSG00000181761	chr11	55889849	55890787	OR8H3	390152	0.852530388396172	0.27317628885196	0.579354	-168565342880803	7.13841e+09	0.00192811803035052	2490	7	0	0	510285714285714	649714285714286	5	5
ENSG00000229988	chr11	5263184	5264767	HBBP1	3044	0.871232112192196	0.297233146242827	0.573999	-168502225967621	1.63451e+09	0.000871879243227841	2493	5	0	0	32.04	36.08	5	5
ENSG00000135569	chr6	132909731	132910877	TAAR5	9038	0.935709210306278	0.259638473070134	0.676071	-200186204451172	0.000320297441853307	0.00429588990777591	2494	5	0	0	35.36	34.48	5	5
ENSG00000167346	chr11	4726157	5013659	MMP26	56547	0.872367522058293	0.324808224616529	0.547559	-168280699223747	0.000143242884317195	0.00281520239742079	2503	118	0	0	475440677966102	545983050847458	5	5
ENSG00000256574	chr10	45798102	45811056	OR13A1	79290	0.947332142153471	0.316188365994349	0.631144	-168146708515794	1.05289e+08	0.000692572248516751	2507	22	0	0	391909090909091	450090909090909	5	5
ENSG00000255494	chr8	12651752	12675800	LINC00681	101409254	0.921907593688378	0.388162258957373	0.533745	-168126223054757	1.23288e+09	0.000744292754521543	2508	15	0	0	858933333333333	939066666666667	5	5
ENSG00000172155	chr1	152769227	152770657	LCE1D	353134	0.665678959178423	0.186063711048505	0.479615	-17595557919896	3.79274e+09	0.00138125920793621	2510	2	0	0	34	34.4	5	5
ENSG00000254270	chr7	139218986	139219295	ERHP1	NA	0.92973644303633	0.28830363866169	0.641433	-188313089829469	0.000325879354387329	0.00434066810763219	2510	3	0	0	323333333333333	307333333333333	5	5
ENSG00000233319	chr10	131930034	131930505	PPIAP32	NA	0.921420376961212	0.287241744685791	0.634179	-167975704961966	3.89031e+09	0.00139593307950581	2514	2	0	0	40.2	38.1	5	5
ENSG00000249231	chr16	52586002	52686017	CASC16	643714	0.858773554021255	0.284990167921943	0.573783	-167890885087089	0.000104930369010623	0.00239421612783447	2520	15	0	0	366666666666667	38.24	5	5
ENSG00000181767	chr11	55872519	55873457	OR8H2	390151	0.648712263370566	0.169959623707465	0.478753	-178880257561947	3.49658e+09	0.00131564163049509	2523	10	0	0	82.9	102.92	5	5
ENSG00000120937	chr1	11917521	11918988	NPPB	4879	0.682205641345966	0.203568089115834	0.478638	-18761054273076	0.000103140480308836	0.00236717466590619	2526	18	0	0	353111111111111	34.4	5	5
ENSG00000163534	chr1	157764193	157789895	FCRL1	115350	0.804801712151984	0.281982770769875	0.522819	-167373643716876	5.78609e+09	0.00172925147692124	2540	24	0	0	492666666666667	54.65	5	5
ENSG00000197376	chr12	48901137	48923680	OR8S1	341568	0.934306882023802	0.310951083018445	0.623356	-187358183997252	0.000331760064376458	0.00436904494228052	2540	55	0	0	34.92	410109090909091	5	5
ENSG00000188101	chr9	95675438	95683842	ALOX15P2	NA	0.919095604588178	0.368519302648225	0.550576	-167214980656127	2.78629e+09	0.00118689098252189	2546	26	0	0	486538461538462	573923076923077	5	5
ENSG00000188389	chr2	242792033	242801060	PDCD1	5133	0.920119480308185	0.299979199544771	0.62014	-167126142907383	0.000310145594436349	0.00422581268183132	2548	101	0	0	268871287128713	281821782178218	5	5
ENSG00000187026	chr21	32119112	32119551	KRTAP21-2	337978	0.802061665344989	0.103935093848887	0.698127	-283444580768784	0.000333981686145172	0.00438105388296314	2550	2	0	0	25.3	26.1	5	5
ENSG00000172538	chr10	50339199	50342053	FAM170B	170370	0.960760715611023	0.297901610642038	0.662859	-176348271698799	0.000334713608919916	0.0043846933999264	2553	32	0	0	2236875	278625	5	5
ENSG00000224686	chr13	79062317	79062648	TCEB1P23	NA	0.90452380952381	0.287369027171659	0.617155	-166988446455199	0.000129838363339077	0.00268257767368259	2553	2	0	0	11.2	14.3	5	5
ENSG00000177174	chr1	248512077	248513015	OR14C36	127066	0.876621767948686	0.279649559333428	0.596972	-176198968601363	0.000335615731771806	0.00438732860841443	2558	10	0	0	33.82	44.9	5	5
ENSG00000179919	chr12	55614809	55615759	OR10A7	121364	0.942023806175529	0.32896321280379	0.613061	-166838448494685	7.30715e+08	0.000567109296241684	2559	4	0	0	40.95	46.7	5	5
ENSG00000174680	chr21	31120494	31136321	GRIK1-AS1	642976	0.899784017197072	0.310738937773565	0.589045	-166750218787111	0.000105185981769184	0.00239841246774315	2563	17	0	0	367411764705882	384470588235294	5	5
ENSG00000100557	chr14	57936019	57960585	C14orf105	55195	0.761354788425559	0.263808801700199	0.497546	-166709071805139	0.000218015498190739	0.00352811727841326	2564	27	0	0	378962962962963	403407407407407	5	5
ENSG00000234770	chr8	27417791	27446590	GULOP	NA	0.791563813561125	0.307533468303312	0.48403	-166540400099693	0.000135895213423906	0.00273817613929077	2568	13	0	0	184153846153846	205538461538462	5	5
ENSG00000234439	chr21	21797261	21798518	KRT18P2	NA	0.956469863469863	0.341179523091288	0.61529	-166438730967156	1.52954e+09	0.000838791567616604	2573	4	0	0	13.3	12.75	5	5
ENSG00000233469	chr13	20392261	20392759	ST6GALNAC4P1	NA	0.789339190780781	0.226159167019594	0.56318	-19377237056774	0.00033986362232726	0.0044132726632856	2575	26	0	0	24.6	232769230769231	5	5
ENSG00000228842	chr13	67399301	67489163	PCDH9-AS2	100874064	0.867350974485087	0.211502991870693	0.655848	-22726190730915	0.000340095657825173	0.00441451290424991	2577	9	0	0	283555555555556	333111111111111	5	5
ENSG00000230531	chr7	57261964	57263761	MTND5P7	NA	0.679497901295676	0.184194252607008	0.495304	-208667175319938	0.000340836012562986	0.00442037380554892	2579	6	0	0	309333333333333	31.8	5	5
ENSG00000184345	chr3	51895645	51897440	IQCF2	389123	0.903458675891609	0.261660245676761	0.641798	-208880154633813	0.000346843481137439	0.00446380608177546	2597	14	0	0	329428571428571	37	5	5
ENSG00000236520	chr13	94806447	94840245	GPC6-AS1	100873972	0.873175925285757	0.253214314225619	0.619962	-174167864090454	0.000347050519801512	0.00446380608177546	2600	3	0	0	237333333333333	273333333333333	5	5
ENSG00000169777	chr5	9629109	9712490	TAS2R1	50834	0.884456401106512	0.320748515962076	0.563708	-165192700199053	1.48402e+09	0.000825966533660541	2613	22	0	0	436181818181818	520909090909091	5	5
ENSG00000263414	chr19	813584	813653	MIR3187	100422854	0.982297060238237	0.281300024155859	0.700997	-177694571578111	0.000351171494185895	0.0044939297132446	2613	2	0	0	18.5	16.8	5	5
ENSG00000160654	chr11	118215059	118225876	CD3G	917	0.704060478798441	0.230456968775831	0.473604	-167828600267441	3.33202e+09	0.00128702315603602	2617	10	0	0	62.54	64.94	5	5
ENSG00000109061	chr17	10395624	10421860	MYH1	4619	0.911878444529719	0.299696896981234	0.612182	-165114798247466	5.80156e+09	0.00172925147692124	2619	12	0	0	254333333333333	328333333333333	5	5
ENSG00000183640	chr21	32185016	32185570	KRTAP8-1	337879	0.895768179402791	0.359632428326976	0.536136	-164993492460694	7.74762e+08	0.000589664606419391	2623	12	0	0	94.85	111.1	5	5
ENSG00000213726	chr19	690381	691175	RPS2P52	NA	0.990692640692641	0.204575163398693	0.786117	-223892552345559	0.000353555041244337	0.00450701834208196	2624	2	0	0	15.1	16.8	5	5
ENSG00000172457	chr11	56510303	56511287	OR9G4	283189	0.911956983878286	0.296369240731367	0.615588	-164790439840673	1.77947e+09	0.000915742384632797	2629	4	0	0	51.3	55.6	5	5
ENSG00000136872	chr9	104182860	104198105	ALDOB	229	0.847345568716168	0.291167548729105	0.556178	-164648572183063	3.28782e+08	0.000396001820627841	2639	4	0	0	38.15	41.6	5	5
ENSG00000204710	chr11	64937625	64940715	SPDYC	387778	0.970195296542101	0.403437793694687	0.566758	-164460232930462	0.000221539592842948	0.00356235423558709	2645	15	0	0	199066666666667	24.8	5	5
ENSG00000232492	chr7	18988521	18989385	NPM1P13	NA	0.839289989289989	0.261704260651629	0.577586	-164422005585813	1.17248e+09	0.000727105666508238	2646	1	0	0	26	28	5	5
ENSG00000227969	chr13	68406008	68406959	NPM1P22	NA	0.953225390790988	0.349221957366409	0.604003	-164337726483009	0.000136626733894261	0.00274347682145367	2648	9	0	0	35.2	377777777777778	5	5
ENSG00000115386	chr2	79347488	79350545	REG1A	5967	0.925941662842215	0.329290687471457	0.596651	-164147723821966	4.89077e+08	0.000469498348545644	2651	9	0	0	815111111111111	866888888888889	5	5
ENSG00000196136	chr14	95078714	95090392	SERPINA3	12	0.836421699082809	0.287261938092761	0.54916	-164076906911197	0.000123108127485809	0.00262126436567956	2653	21	0	0	341238095238095	368761904761905	5	5
ENSG00000255262	chr11	129902759	129903115	TCEB2P2	NA	0.941747728192001	0.320603073148281	0.621145	-164013718693134	0.000338566370337708	0.00440320571065176	2659	20	0	0	13.51	19.72	5	5
ENSG00000270560	chr5	156351130	156351721	APOOP1	NA	0.898311052400851	0.281690091497749	0.616621	-163875005532406	3.74647e+09	0.00137110353949535	2665	1	0	0	58.2	55	5	5
ENSG00000181444	chr7	149461271	149470568	ZNF467	168544	0.949626334382026	0.320378105106356	0.629248	-163775695870917	6.51953e+08	0.000537032674165626	2667	134	0	0	251388059701493	285731343283582	5	5
ENSG00000166428	chr14	105391153	105399574	PLD4	122618	0.785089324809355	0.2819944946284	0.503095	-163746416782642	0.000259904380267996	0.00386219525542624	2670	115	0	0	222765217391304	263947826086957	5	5
ENSG00000226387	chr10	106424366	106425958	SORCS3-AS1	100505890	0.910821661998133	0.388677287405327	0.522144	-163589215998666	0.000109399588267667	0.00245269184152376	2677	2	0	0	32.3	33.9	5	5
ENSG00000124935	chr11	62009682	62012280	SCGB1D2	10647	0.710553979587787	0.241287919739702	0.469266	-176889014471228	0.000102208249538397	0.00235931473686915	2688	6	0	0	273666666666667	286666666666667	5	5
ENSG00000188833	chr9	140328816	140336268	ENTPD8	377841	0.914508919764026	0.325533625762885	0.588975	-163381660291643	0.000251754751299195	0.00379333172565679	2690	65	0	0	174923076923077	208523076923077	5	5
ENSG00000102854	chr16	810762	818865	MSLN	10232	0.865433469592602	0.302681910503325	0.562752	-163303099762327	0.000162696635926339	0.00302469353422721	2694	117	0	0	301435897435897	336444444444444	5	5
ENSG00000272291	chr14	101341370	101341441	MIR665	100126315	0.856459980237154	0.212044127128608	0.644416	-201231323560431	0.000376743986920581	0.00466743939351608	2700	2	0	0	20	23.8	5	5
ENSG00000238141	chr21	40687633	40695144	BRWD1-AS1	100874093	0.848932107054668	0.311464115240512	0.537468	-162834757126855	2.00496e+09	0.000980494251664763	2707	17	0	0	24.8	263882352941176	5	5
ENSG00000126262	chr19	35934809	35942669	FFAR2	2867	0.720036212968906	0.228782586749285	0.491254	-162715416961572	0.000205535478038998	0.00343586293873287	2715	43	0	0	405395348837209	412186046511628	5	5
ENSG00000249917	chr8	116962736	117337297	LINC00536	100859921	0.876551243841359	0.327023489807866	0.549528	-162704101228406	1.14278e+07	0.000715798193918401	2716	12	0	0	468333333333333	530166666666667	5	5
ENSG00000215203	chr4	42895284	43032675	GRXCR1	389207	0.92851565026355	0.360096001735288	0.56842	-1626846401206	0.000126325299699814	0.00265280368784743	2718	13	0	0	290769230769231	361076923076923	5	5
ENSG00000117400	chr1	43803478	43818443	MPL	4352	0.705794879933578	0.238786877976251	0.467008	-302466610458005	0.000349018909149655	0.00447648869288956	2733	80	0	0	38.08	40.66	5	5
ENSG00000069399	chr19	45250962	45263301	BCL3	602;102465879	0.823044679204135	0.298716935151108	0.524328	-162726103120893	0.000387701852644419	0.00474172832576081	2735	148	0	0	22872972972973	223054054054054	5	5
ENSG00000243197	chr3	116428082	116442428	TUSC7	285194	0.882567146658159	0.396089938858042	0.486477	-162111675709729	6.4887e+09	0.00183938011808926	2741	9	0	0	661111111111111	733333333333333	5	5
ENSG00000101282	chr20	939095	982907	RSPO4	343637	0.883768768384886	0.347907252234737	0.535862	-162017074775207	4.20012e+09	0.00144956232820701	2746	17	0	0	407529411764706	437647058823529	5	5
ENSG00000172016	chr2	79384132	79386879	REG3A	5068	0.906275809638224	0.343092331502646	0.563183	-161927824009436	0.000273233710515505	0.00398242597679461	2752	15	0	0	461333333333333	51.8	5	5
ENSG00000207743	chr14	101500092	101500173	MIR495	574453	0.959743842901738	0.307595563870866	0.652148	-161767461365236	5.01604e+08	0.000475316250324255	2754	3	0	0	162666666666667	200666666666667	5	5
ENSG00000213158	chr3	179918924	179930896	GAPDHP36	NA	0.906031335238914	0.353923576731382	0.552108	-161519152770059	0.000131256550184722	0.00269882781116249	2761	9	0	0	378222222222222	411777777777778	5	5
ENSG00000150269	chr11	56229945	56230877	OR5M9	390162	0.861076538565294	0.262809421033191	0.598267	-192191257566689	0.000394965487993174	0.00478004827752124	2763	6	0	0	26.4	352333333333333	5	5
ENSG00000263429	chr17	10698230	10707416	LINC00675	100289255	0.906272731089054	0.303044677414796	0.603228	-161357677102977	0.000119759141568754	0.00257782708203014	2769	3	0	0	25.2	244666666666667	5	5
ENSG00000094661	chr19	15197791	15199032	OR1I1	126370	0.866789259430156	0.311597728020116	0.555192	-161308497811863	0.000151293499288162	0.00291518868156049	2771	12	0	0	30.65	285666666666667	5	5
ENSG00000199088	chr14	101488366	101488491	MIR379	494328	0.934809166923689	0.305573860825103	0.629235	-161212181573102	5.68699e+09	0.00171284586546241	2774	4	0	0	42.05	50.1	5	5
ENSG00000241598	chr11	1642188	1643368	KRTAP5-4	387267	0.879159737593424	0.283715334505364	0.595444	-161148211053913	1.51504e+09	0.000838791567616604	2778	4	0	0	48	50.85	5	5
ENSG00000185940	chr11	1651033	1652160	KRTAP5-5	439915	0.846023744078235	0.279938267894456	0.566085	-161111823979874	9.57483e+09	0.00228933477323552	2780	4	0	0	37.05	43.2	5	5
ENSG00000006788	chr17	10201401	10276447	MYH13	8735	0.843873077331543	0.28078406396651	0.563089	-161104537701012	0.000166945090742952	0.0030621477434922	2781	49	0	0	29869387755102	316530612244898	5	5
ENSG00000256817	chr12	9308477	9308968	TPT1P12	NA	0.970392156862745	0.284355169340463	0.686037	-182946592406807	0.000402932077077201	0.0048354097985876	2787	2	0	0	15.9	16.7	5	5
ENSG00000234736	chr10	50329884	50359592	FAM170B-AS1	100506733	0.896794234223767	0.307220342637849	0.589574	-163534486393488	0.000403221180717248	0.0048354097985876	2789	60	0	0	307366666666667	364666666666667	5	5
ENSG00000226857	chr7	146843434	146843848	DUTP3	NA	0.832842712842713	0.266536796536797	0.566306	-160779196653214	6.83211e+09	0.0018934050872156	2793	1	0	0	9.4	10.4	5	5
ENSG00000116996	chr1	238045705	238054094	ZP4	57829	0.888287946205556	0.316806899517472	0.571481	-16075704080421	1.4024e+08	0.000268059395740499	2794	14	0	0	517142857142857	594142857142857	5	5
ENSG00000226446	chr1	120428927	120429550	NOTCH2P1	NA	0.506902757846564	0.0432147741958607	0.463688	-336913273946882	3.51646e+08	0.00131630544975931	2796	3	0	0	286666666666667	33.6	5	5
ENSG00000187223	chr1	152635872	152637135	LCE2D	353141	0.846391884530563	0.363620829220366	0.482771	-16072673031132	4.62376e+09	0.00151483737694202	2796	3	0	0	28.2	356666666666667	5	5
ENSG00000235050	chr6	53893975	53944524	MLIP-AS1	NA	0.879916708011409	0.416445701204299	0.463471	-172711142974551	0.000114989659977942	0.00250609400227245	2799	20	0	0	43.99	53.88	5	5
ENSG00000187871	chr6	55192267	55267291	GFRAL	389400	0.861936806584591	0.286564914537224	0.575372	-160406859828784	0.000392790167011514	0.00476248964590667	2804	5	0	0	16.44	18.84	5	5
ENSG00000230330	chr16	26043860	26044132	HMGN2P3	NA	0.965414650708768	0.337618533284168	0.627796	-160279012184117	1.70439e+09	0.000893600286884631	2811	3	0	0	166666666666667	157333333333333	5	5
ENSG00000149527	chr1	2357419	2436969	PLCH2	9651	0.806664627972072	0.282784847757053	0.52388	-16023645858598	0.000277686964222029	0.00401140495984957	2815	747	0	0	320562248995984	402538152610442	5	5
ENSG00000179142	chr8	143991975	143999259	CYP11B2	1585	0.864127894281146	0.294058962383414	0.570069	-16018309750893	0.000240458882284165	0.00371003210904305	2817	58	0	0	233172413793103	265206896551724	5	5
ENSG00000226496	chr21	42513427	42520060	LINC00323	284835	0.841945965578059	0.302918210457466	0.539028	-160079041326195	8.97815e+08	0.000642242975829636	2823	13	0	0	385538461538462	419846153846154	5	5
ENSG00000257723	chr12	73004458	73005096	CHCHD3P2	NA	0.868969225808842	0.279929742388759	0.589039	-160010931547891	7.01517e+09	0.00191573376449211	2825	1	0	0	55.4	65.4	5	5
ENSG00000268140	chr19	22320733	22321783	PCGF7P	NA	0.880613491610028	0.316188697294178	0.564425	-159836112256952	1.29733e+09	0.000759995877072788	2831	4	0	0	66.95	63.8	5	5
ENSG00000229104	chr2	139654721	139655668	YY1P2	NA	0.924165001437968	0.313757339275156	0.610408	-159770452869815	3.28776e+09	0.00127730199718657	2833	4	0	0	24.45	29.25	5	5
ENSG00000255569	chr14	22089991	22090720	TRAV1-1	NA	0.857568440471821	0.347818704513894	0.50975	-203476166997012	0.000419029210911794	0.00493653296298727	2838	5	0	0	36.64	33.32	5	5
ENSG00000181752	chr11	55926870	55927793	OR8K5	219453	0.871590195003312	0.269775613565181	0.601815	-171925909869643	0.000419339507276617	0.00493731310045858	2841	5	0	0	30	31.36	5	5
ENSG00000223518	chr15	37090797	37110660	CSNK1A1P1	161635	0.961362628828593	0.350702456845376	0.61066	-159507125031938	0.000181348531352718	0.00320340532874849	2841	40	0	0	25.59	35.97	5	5
ENSG00000060558	chr19	3136191	3163767	GNA15	2769	0.845810236580294	0.260817142819213	0.584993	-252766763627589	0.000422552434016241	0.00496117196133494	2849	45	0	0	196755555555556	211377777777778	5	5
ENSG00000176895	chr11	4928600	4929538	OR51A7	119687	0.918638795845391	0.340899667529932	0.577739	-159229390257486	3.70428e+06	0.000136857488204351	2851	2	0	0	110.3	136.8	5	5
ENSG00000170054	chr14	94929054	94946026	SERPINA9	327657	0.727158812554942	0.266513734664699	0.460645	-168792115416018	3.27143e+09	0.00127721290684759	2852	8	0	0	66975	74825	5	5
ENSG00000240175	chr3	65879491	65910972	MAGI1-AS1	100873983	0.926060415195601	0.380406031596568	0.545654	-159209050387091	1.36616e+09	0.000781164003894424	2853	11	0	0	561454545454545	617818181818182	5	5
ENSG00000174957	chr11	55944094	55945032	OR5J2	282775	0.905909785806741	0.329723549242481	0.576186	-159144807836725	0.000257550154482495	0.00384086164397658	2857	3	0	0	44.8	47	5	5
ENSG00000255189	chr11	58746260	58761593	GLYATL1P1	NA	0.576031438841541	0.115539085384287	0.460492	-239105919892997	0.000418408854774064	0.00493504097044868	2858	4	0	0	19.35	22.1	5	5
ENSG00000176547	chr11	48346472	48347507	OR4C3	256144	0.564598551578323	0.104115757401896	0.460483	-242147110698459	0.000262596518177106	0.00388838137805409	2859	3	0	0	593333333333333	62.2	5	5
ENSG00000227729	chr14	104406763	104408645	RD3L	647286	0.933112826620323	0.337949301696673	0.595164	-159030133641338	1.01797e+09	0.000682389377148072	2862	13	0	0	653384615384615	620461538461538	5	5
ENSG00000170509	chr4	88224941	88244058	HSD17B13	345275	0.838618721136415	0.378423892641949	0.460195	-165575044144656	3.27087e+08	0.00127721290684759	2866	4	0	0	66	60.65	5	5
ENSG00000182586	chr21	46654255	46678645	LINC00334	NA	0.881833547293319	0.324491157294213	0.557342	-158853037948216	0.000248420051409226	0.00377539787352959	2871	43	0	0	15106976744186	186604651162791	5	5
ENSG00000134028	chr8	24241798	24263526	ADAMDEC1	27299	0.775343150163377	0.266011793782239	0.509331	-187689255961575	0.000434024678146342	0.00504802694158384	2876	22	0	0	37.6	430272727272727	5	5
ENSG00000266676	chr10	131641563	131641638	MIR4297	100422873	0.940640516508362	0.32309390552964	0.617547	-158647516376008	0.000301211015945772	0.00418122527259567	2881	6	0	0	354333333333333	37.5	5	5
ENSG00000204936	chr19	43857811	43867480	CD177	57126	0.883406807001399	0.307201099518386	0.576206	-158621378904845	0.00018777955465889	0.00326680255811742	2882	9	0	0	297111111111111	299555555555556	5	5
ENSG00000207978	chr14	101526092	101526175	MIR154	406946	0.963772716552317	0.321169201387718	0.642604	-158540645093194	0.000403601320109315	0.0048354097985876	2886	4	0	0	31.95	39.4	5	5
ENSG00000180869	chr1	85093913	85100703	C1orf180	NA	0.791218166648286	0.306166530623753	0.485052	-158503033512492	0.00018162058813391	0.00320340532874849	2887	3	0	0	342666666666667	389333333333333	5	5
ENSG00000172551	chr12	55224303	55252177	MUCL1	118430	0.696631320993511	0.238252305238039	0.458379	-182328627771289	6.08139e+09	0.00176883560800471	2887	16	0	0	655125	741125	5	5
ENSG00000237924	chr13	95412807	95413269	RPL21P112	NA	0.916679009836905	0.348919628131919	0.567759	-158446716473999	0.000411848773282122	0.00488869462962632	2892	3	0	0	33.2	361333333333333	5	5
ENSG00000169393	chr19	48497908	48528410	ELSPBP1	64100	0.815978576896127	0.173658510635184	0.64232	-277781498252573	0.000439805031068645	0.00508695653155124	2892	4	0	0	32.35	34.65	5	5
ENSG00000171611	chr6	42883727	42893573	PTCRA	171558	0.91894797431531	0.337733989575239	0.581214	-183961165880859	0.000441006870745836	0.00509909430572008	2893	17	0	0	218235294117647	226823529411765	5	5
ENSG00000168903	chr5	180415845	180433727	BTNL3	10917	0.874093133969904	0.31179154389053	0.562302	-158180563925276	0.000360454657147832	0.00456194032599129	2900	13	0	0	348769230769231	404769230769231	5	5
ENSG00000256847	chr11	63010557	63011476	CCND2P1	NA	0.930913530913531	0.34668031221807	0.584233	-158146493306701	0.000280120952838718	0.00402989199683972	2902	3	0	0	177333333333333	200666666666667	5	5
ENSG00000227152	chr1	248604508	248605434	OR2T7	NA	0.805969766626416	0.348402210095435	0.457568	-171568076363597	5.33986e+09	0.00165387216607318	2903	5	0	0	89.04	100.84	5	5
ENSG00000182816	chr21	31743709	31744557	KRTAP13-2	337959	0.903054312087037	0.368838867886533	0.534215	-16641112676644	0.000444730636738865	0.00511437616848733	2907	14	0	0	285285714285714	308142857142857	5	5
ENSG00000172382	chr16	2762419	2770552	PRSS27	83886	0.856553443744136	0.279288899485899	0.577265	-171959015350682	0.000445386480681722	0.00511437616848733	2913	75	0	0	16296	19064	5	5
ENSG00000160882	chr8	143953772	143961262	CYP11B1	1584	0.862931802893344	0.334305743026351	0.528626	-157766130933755	0.000382982382119444	0.00469947200363001	2914	86	0	0	299837209302326	321767441860465	5	5
ENSG00000214455	chr13	45964486	45965402	RCN1P2	NA	0.968598659614681	0.366909513076066	0.601689	-157740532345548	0.000343546332433393	0.00443732868341505	2915	30	0	0	331666666666667	37.04	5	5
ENSG00000166930	chr11	60197062	60222687	MS4A5	64232	0.937313393543507	0.399920016105919	0.537393	-157723693541623	1.62744e+07	9.58068e+09	2917	4	0	0	100.5	109.6	5	5
ENSG00000233153	chr3	23236561	23244069	UBE2E2-AS1	NA	0.695237658536139	0.238768038364229	0.45647	-243064120122858	0.000300905115898554	0.00418122527259567	2920	25	0	0	37.4	38832	5	5
ENSG00000167332	chr11	4701401	4719084	OR51E2	81285	0.889360056686327	0.34281672317068	0.546543	-160390735667496	0.000450393041671888	0.005145371326477	2928	11	0	0	379636363636364	414181818181818	5	5
ENSG00000170948	chr19	8943074	8954016	MBD3L1	85509	0.559603279274332	0.103640677783766	0.455963	-237109784243466	1.61489e+09	0.000864289579541372	2930	2	0	0	61.7	60.8	5	5
ENSG00000215351	chr21	22200445	22200940	PPIAP1	NA	0.90583297368886	0.330357237922513	0.575476	-157417029944939	5.52187e+08	0.000496837292315277	2933	2	0	0	50.7	60.8	5	5
ENSG00000105507	chr19	48533210	48547310	CABP5	56344	0.787740845130298	0.300222319700981	0.487519	-15739729718319	0.000178083798029042	0.0031733788812494	2935	16	0	0	35.9	337625	5	5
ENSG00000233056	chr21	44336913	44345756	ERVH48-1	NA	0.911483092213805	0.165544906475247	0.745938	-252909891559359	0.000456446837618831	0.00519501419474307	2939	14	0	0	151571428571429	158571428571429	5	5
ENSG00000244734	chr11	5246694	5250625	HBB	3043	0.849587569380001	0.28550547729663	0.564082	-157227970412812	8.98503e+09	0.00220505608807725	2943	14	0	0	456142857142857	536714285714286	5	5
